# Supplementary material for: Filter-Aided Extracellular Vesicle Enrichment (FAEVEr) for Proteomics
Source: Mol Cell Proteomics. 2025 Jan 21;24(2):100907. doi: 10.1016/j.mcpro.2025.100907 (PMC11872570; doi:10.1016/j.mcpro.2025.100907)
Supplement: Suppl data A [file mmc1.xlsx]

## Sheet: Overview
Sheet number	Title	Description
S01	Max.LFQ	Log2 transformed Max.LFQ intensities of the protein identifications after completing EV enrichment by UC or FAEVEr with or without supplementing TWEEN-20 to the wash buffer. Input for further data analysis
S02	Peptide.ID	Overview of the identified peptides
S03	Protein.ID	Overview of the identified proteins
S04	Heatmap data	Results of the multiple sample testing between the individual experiments at a 5% threshold. Proteins are ranked by two major hierarchical clusters
S05	GO results FAEVEr	GO enriched terms associated with the significantly more abundant proteins in the retentate of FAEVEr compared to the pellet of UC
S06	GO results UC	GO enriched terms associated with the significantly more abundant proteins in the pellet of UC compared to the retentate of FAEVEr
S07	iBAQ results	Comparison of the mean iBAQ intensities between UC and FAEVEr with 5% TWEEN-20. Annotations of the individual proteins are highlighted in the figure

## Sheet: S01.Max.LFQ
First.Protein.Description	Genes	Organism	Protein.Group	UC_0.0%_TW20_01	UC_0.0%_TW20_02	UC_0.0%_TW20_03	UC_0.1%_TW20_01	UC_0.1%_TW20_02	UC_0.5%_TW20_01	UC_0.5%_TW20_02	UC_1.0%_TW20_01	UC_1.0%_TW20_02	UC_5.0%_TW20_01	UC_5.0%_TW20_02	UF_6mL_0.0%_TW20_01	UF_6mL_0.0%_TW20_02	UF_6mL_0.0%_TW20_03	UF_6mL_0.1%_TW20_01	UF_6mL_0.1%_TW20_02	UF_6mL_0.5%_TW20_01	UF_6mL_0.5%_TW20_02	UF_6mL_1.0%_TW20_01	UF_6mL_1.0%_TW20_02	UF_6mL_5.0%_TW20_01	UF_6mL_5.0%_TW20_02
Immunoglobulin heavy variable 3-74	IGHV3-74	human	A0A0B4J1X5	17.5357																					19.2205
Malignant T-cell-amplified sequence 2	MCTS2	human	A0A3B3IRV3		16.4567											16.9777
Intraflagellar transport protein 56	IFT56	human	A0AVF1	17.8371		17.1701					17.6873	17.6324		17.6523	17.7253		17.1995							15.5306
Ubiquitin-like modifier-activating enzyme 6	UBA6	human	A0AVT1	19.4884	19.7167	19.4343	19.4991	19.4275	19.3878	19.1409	19.4305	19.3527	19.6441	19.3532	19.5031	19.4846	19.6212	18.6928	18.5036	18.9476		17.9232		18.5842	18.1848
Extended synaptotagmin-2	ESYT2	human	A0FGR8	17.9523	17.6503	18.2133	17.6035	17.5461	17.5705	17.9233	17.9433	17.2226	17.5988	18.3318	17.493	17.8376	17.6484	16.5497	17.9253		19.0046			17.9734	17.6853
Secretoglobin family 1D member	SCGB1D	bovine	A0JNP2											18.5365	17.1159	17.4176	17.2465
Protein shisa-3 homolog	SHISA3	human	A0PJX4	16.5751	16.7549	16.5088	16.8038	16.1445	16.5274	16.4539	16.8771	16.7014	16.9323	16.8601	16.2752	16.6945	16.3368	18.6013	17.0464	17.3099	18.2237	17.0845	17.5761	17.4617	17.6089
Glucoside xylosyltransferase 2	GXYLT2	human	A0PJZ3		15.3279								14.8228		16.5734	16.4003	16.2876		14.9328					15.7359
Ectonucleotide pyrophosphatase/phosphodiesterase family member 2	ENPP2	bovine	A1A4K5												17.8253	17.6406	17.3038
Solute carrier family 22 member 23	SLC22A23	human	A1A5C7																						18.3902
Rho guanine nucleotide exchange factor 37	ARHGEF37	human	A1IGU5						14.9724				15.4269						15.6441
RNA-binding protein MEX3A	MEX3A	human	A1L020	18.1347	18.1294	18.0367	18.1271	18.1117	18.1612	19.351	17.566	17.7139	18.1965	18.5159	18.2857	18.7444	18.706	18.7836	18.6741	18.5388		18.0042		19.1175	19.1173
2-hydroxyacyl-CoA lyase 2	ILVBL	human	A1L0T0	19.3713	20.3012	20.6909	20.0577	20.3395	20.8184		18.8952	19.0593	19.2727		19.4486			20.8574	18.0901
Uncharacterized protein C1orf226	C1orf226	human	A1L170	18.7417	17.5074	18.5627	18.0799	17.3112	17.4764	18.5003		18.0093	18.3608	18.9148
SH3 and PX domain-containing protein 2B	SH3PXD2B	human	A1X283	17.6152	17.9199	18.2032	17.4876	17.9249	18.1462	18.6984	18.5301	17.607	18.4234	18.5597	18.4505	18.6114	18.2512		18.0288	17.2632		17.5992		18.1242	18.0467
CBY1-interacting BAR domain-containing protein 1	CIBAR1	human	A1XBS5		17.3247			16.9681	17.1533		17.104		17.6279	17.7581					18.1874	17.4981		17.3927		18.3551
Serpin A3-5	SERPINA3-5	bovine	A2I7N1			19.6025		19.0752	19.7346	20.1199
Serpin A3-7	SERPINA3-7	bovine	A2I7N3	22.4448	22.0546	22.2683	21.8951	22.9816	23.1343	23.2704	21.7391	22.2867	22.4061	21.326	22.2139	22.501	22.8972	21.636	20.4854	19.6688	19.9195	20.0185		20.1742	20.9172
Threonine--tRNA ligase 2, cytoplasmic	TARS3	human	A2RTX5				16.8985						15.6671			17.1695
Protein FAM234B	FAM234B	human	AAAEAAVPR	16.7378	16.402	16.0928	16.511	16.0992	15.8845	15.6158	16.1037	16.38	15.3152	16.2289	15.6355	15.2589	15.762	16.4439	16.0091	14.1808	15.1168	14.6304	15.3299	15.6459
Coiled-coil domain-containing protein 126	CCDC126	bovine	A2VE00;Q96EE4												18.9868	18.9699	17.5631		16.97
Dermokine	DMKN	bovine	A2VE23			15.5673									18.8067	18.8418	18.8954
Pikachurin	EGFLAM	bovine	A3KN33;Q63HQ2		18.4712		18.553	17.8068	18.0944	17.9174	17.7789	18.0454	18.329	18.9313	21.2234	21.2048			18.9102		18.1242			18.8887	18.4354
WD repeat-containing protein 91	WDR91	human	A4D1P6	17.982	18.181	17.5487	18.4336	18.5729	18.8681	18.4161	19.2649	18.3706	18.4792	17.8391	15.9516	17.2836	17.7561	17.011	16.4764	16.519
Killer cell lectin-like receptor subfamily G member 2	KLRG2	human	A4D1S0	19.7128	19.4889	19.8523	19.3392	19.2314	19.0203	19.5216	19.4763	19.2854	19.4644	19.7289	18.9662	18.8421	19.1277	20.1438	19.8306	20.1428	20.0441	20.0082	20.1202	19.6554	19.6424
Immunoglobulin superfamily containing leucine-rich repeat protein	ISLR	bovine	A4IFA6					16.3873							18.4242	18.3631	18.3132
Vacuolar protein sorting-associated protein 37C	VPS37C	human	A5D8V6	22.8516	22.7212	21.641	22.137	22.0649	21.9912	22.152	21.7551	22.2705	22.5873	22.6738	20.4784	20.5118	20.1128	19.9434	20.5333	20.6588	20.8238	19.9047	20.8542	20.1027	20.155
Protein FAM3C	FAM3C	bovine	A5PKI3												18.7716	18.4431
Protein FAM3C	FAM3C	bovine	A5PKI3;Q92520	18.8959	18.061	19.1537	18.5645	18.0595	17.7954	18.3609	18.3954	17.7075	17.1722	18.2319	19.7414	19.8646	19.6016	18.0161	17.4498	18.6265					17.4255
Ankyrin repeat domain-containing protein 34B	ANKRD34B	human	A5PLL1		17.1678		17.5473	17.3606	16.3616						17.2723	16.3833	16.8679		17.4597			18.2087		16.8144
Trafficking protein particle complex subunit 13	TRAPPC13	human	A5PLN9	18.5307	18.7306	18.6764	18.6678	18.2933	18.0753	18.5238	19.0598	18.7816	18.1785	18.9899	18.2074	18.4942	18.26		18.2819	18.0823		17.6945		18.8587	19.0299
CCR4-NOT transcription complex subunit 1	CNOT1	human	A5YKK6	19.9451	19.6453	19.9953	19.9364	19.9026	19.909	20.1509	20.0642	20.1221	20.382	19.8234	21.0358	20.9925	20.8624	19.5517	19.1199	18.6699	19.3567	18.7699	20.2996	19.0858	19.4481
Multiple epidermal growth factor-like domains protein 11	MEGF11	human	A6BM72		15.7684	16.3955									18.0365	18.2296	18.277	16.8649	16.9344
Uncharacterized protein C2orf72	C2orf72	human	A6NCS6	18.5925	17.7462		17.8585		18.0353	19.0825					17.3654	17.3392	17.1413		17.7399	18.3679				17.8463
Glycerol-3-phosphate phosphatase	PGP	human	A6NDG6	18.9111	19.0019	19.4959	18.5186	18.9329	18.5335	19.0142	18.9733	18.9925	18.8567	19.3208	19.148	19.1369	19.1488	19.8556	19.5243	19.6667	19.0828	19.8135	18.9584	18.4265	18.7054
Structural maintenance of chromosomes flexible hinge domain-containing protein 1	SMCHD1	human	A6NHR9	17.6976	17.9892	17.2609	17.6635	18.2505	18.4132	17.463	18.5299	17.9587	18.3511	17.4683	17.6269	18.495	17.4505							19.0844
Protein unc-119 homolog B	UNC119B	human	A6NIH7	19.2815	19.4534	18.9526	19.9459	19.9016	19.8455	19.6896	19.178	19.2189	19.5093	18.7591	19.26	18.9012	20.0749	18.562	19.6463	18.763	21.1316	19.8241		19.3284	19.3761
Coiled-coil domain-containing protein 85C	CCDC85C	human	A6NKD9	15.8186	15.6053	15.4893		14.6535	15.0195		14.6143	15.5788		15.5992	16.5443	16.4544	16.4505							15.9756
SAC3 domain-containing protein 1	SAC3D1	human	A6NKF1										17.4861
Protein shisa-like-2B	SHISAL2B	human	A6NKW6		14.2739	14.3916	13.2345			14.4035														13.4735
Serpin A3-8	SERPINA3-8	bovine	A6QPQ2	17.2827		16.846	16.4624	17.2797	17.8454	17.8353	16.5984	16.3295	18.0292	15.7698	16.4724	16.1924	16.2789							15.4653
Biotinidase	BTD	bovine	A6QQ07												18.6373		17.4486
Serpin E3	SERPINE3	bovine	A6QQ92												14.8539	14.7967	14.5449
Suprabasin	SBSN	bovine	A6QQF6	16.7424	15.6544	16.4179		17.3414		15.5089					17.0076	16.614	17.2253
Protein kinase C-binding protein NELL2	NELL2	bovine	A6QR11		15.8403
Protein kinase C-binding protein NELL2	NELL2	bovine	A6QR11;Q99435	17.088	19.0703	18.5174	18.4868	18.8903	19.4632	18.95	18.5546	18.906	18.0909	18.0245	18.2689	18.754	18.3471
Zinc finger SWIM domain-containing protein 8	ZSWIM8	human	A7E2V4		15.4362			15.3621							14.9958	14.4245	13.5545
Galectin-3-binding protein	LGALS3BP	bovine	A7E3W2	24.0679	25.6725	24.5557	24.8048	25.138	25.4561	24.3111	24.7887	24.7045	23.2709	23.4459	24.6345	24.3235	24.4564	20.3744	19.4922	18.5276	19.1352			17.5545	18.0525
Gamma-glutamyl hydrolase	GGH	bovine	A7YWG4	20.4042	21.2038	20.425	20.8543	21.1428	21.3466	21.0162	20.9	21.1208	20.4953	20.2294	22.177	22.0565	22.1937	20.4741	20.3612	19.1813		19.2303
Gamma-glutamyl hydrolase	GGH	bovine	A7YWG4;Q92820	19.4443	20.5785	17.9884	20.0895	20.2567	20.6442	18.8847		18.6505	18.0108		21.0119	21.1853	21.5068		18.5993
Alpha-2-macroglobulin-like protein 1	A2ML1	human	A8K2U0										17.3198												19.1967
Protein FAM171A2	FAM171A2	human	A8MVW0	18.9231	18.785	19.2352	18.5593	18.6191	18.5489	18.5682	18.9563	18.6964	17.9617	19.2127	17.9443	18.149	17.7324	18.2086	18.7621	18.1379		18.9252	18.5786	18.7073	18.7878
Importin subunit alpha-8	KPNA7	human	A9QM74				19.6192	19.5234									21.1734
Isthmin-1	ISM1	human	B1AKI9												17.6513	16.1745	17.6504
Protein shisa-8	SHISA8	human	B8ZZ34	16.4526	17.2163	18.1049	17.4132	17.1319		18.2782		17.522	17.9339					17.7306		17.6619		17.7353		17.5428
Immunoglobulin lambda-like polypeptide 5	IGLL5	human	B9A064	22.0598	22.191	22.6342	21.1652	22.5232	22.9839	23.0617	23.1355	21.7279	22.145	21.1906	25.1801	25.2715	25.2782		20.2421						24.0626
UBAP1-MVB12-associated (UMA)-domain containing protein 1	UMAD1	human	C9J7I0	17.1789	17.2591	17.8933	16.7662	17.0189	17.0268	18.6542	17.5184	17.1839	16.9366	17.8644	16.6061	16.5967			16.9766			17.3789			16.8889
Proline-rich transmembrane protein 4	PRRT4	human	C9JH25	20.7046	20.4467	20.7544	20.4331	20.2756	19.6367	20.9885	20.2497	20.2988	20.8417	20.7093	19.9598	20.3917	20.2032	21.3135	21.4189	21.4138	21.5431	21.3053	21.7014	22.1573	21.6707
Mapk-regulated corepressor-interacting protein 1	MCRIP1	human	C9JLW8	20.0848	20.1502	19.8838	19.8636	19.7443	19.3062	20.4927	18.9123	19.7067	19.822	20.4248	18.7075	18.7059	18.1204		18.8357	19.0442	20.0871	18.5956			19.152
Corticosteroid-binding globulin	SERPINA6	bovine	E1BF81	18.7623	18.7606	18.886	18.0434	19.1294	19.0426	18.6921	18.0429	18.7985	18.3295	17.6833	20.8847	20.7897	20.7573	19.8096	19.1675	17.6425	18.0409			17.1725
Nascent polypeptide-associated complex subunit alpha, muscle-specific form	NACA	human	E9PAV3	21.0512	20.7949	21.5352	20.462	20.8203	20.8179	21.5435	21.5134	21.2191	21.2705	21.334	21.3826	21.1798	22.1162	22.5609	21.6451	21.6281	21.1932	21.9023	22.1649	21.8471	21.5457
Uncharacterized protein C11orf98	C11orf98	human	E9PRG8						16.7881		16.9526	17.2111	17.9859	17.5378										16.2324	17.9901
Fibronectin type III domain-containing protein 10	FNDC10	human	F2Z333	17.151	17.3995		17.0809	16.7024	15.6516				17.8755		18.1136	17.4579	17.2871	18.4571	17.3146	18.2163		18.2447			17.0142
Afamin	AFM	bovine	G3MYZ3	19.9345	19.7375	19.9553	19.2654	20.415	20.7051	20.5018	19.5321	19.9192	19.7928	18.6982	21.3907	21.2971	21.2059	20.0542	19.3905					17.7717	18.4231
Transmembrane protein 178B	TMEM178B	human	H3BS89	18.9847	19.2388	19.3367	19.2624	18.9828	19.28	20.32	18.9376	19.4152	20.316	19.8174	18.881	18.8055	19.0925	19.7213	19.491	19.4572	21.027	19.8499		20.107	19.7896
Alkyldihydroxyacetonephosphate synthase, peroxisomal	AGPS	human	O00116	18.3984	18.2186	18.5157		17.4141			17.2931	17.5485	17.1622	16.7875	17.9668	18.2189	17.5061			17.4817
Kinesin-like protein KIF2A	KIF2A	human	O00139	16.8484	18.5926	18.1668	19.0554	18.0692	18.0501		18.5412	18.6029	18.8889		17.9118	18.4247	17.5336	17.7693	17.703	17.4984	18.6268	17.5468		17.9149	17.3363
ATP-dependent RNA helicase DDX39A	DDX39A	human	O00148	18.2388	18.2113	17.5783	17.6934	18.0763	17.4426	17.0412	18.0332	17.6586	18.449	17.4088	19.0477	18.2732	18.4366
PDZ and LIM domain protein 1	PDLIM1	human	O00151	19.955	19.3713	19.9494	19.2888	19.0943	19.2271	19.4415	19.4263	19.2295	19.4473	18.9962	20.6565	20.5081	20.5774	19.7033	19.5975	19.6383	20.3004	19.6706	20.537	19.0338	19.0237
Cytosolic acyl coenzyme A thioester hydrolase	ACOT7	human	O00154	20.353	19.9888	19.9376	20.5512	20.4865	20.6868	19.8042	20.0348	20.4025	20.4298	20.0694	20.3277	20.3085	20.7771	20.3349	19.7207	19.4112	19.2851	19.3896	21.3081	18.0377	19.1652
Unconventional myosin-Ic	MYO1C	human	O00159	21.9185	21.6714	22.0525	21.8628	21.6932	21.4605	21.8733	21.8921	21.5741	21.8029	21.8121	21.3807	21.3638	21.3767	22.1321	22.0058	22.1103	22.4353	22.1943	23.2637	22.07	22.0511
Synaptosomal-associated protein 23	SNAP23	human	O00161	21.7155	21.3193	21.7215	21.3366	21.1158	20.8016	21.1891	21.0991	21.1292	21.2064	21.5072	21.3428	21.4627	21.3216	21.354	21.6146	21.6056	21.5379	21.4989	23.4517	21.6637	21.7862
HCLS1-associated protein X-1	HAX1	human	O00165	17.7662	18.1675		18.3055	17.7098			18.1465		18.6702		18.3595		17.9445	19.5526	18.0285			18.3675		19.1704	19.0068
AH receptor-interacting protein	AIP	human	O00170	20.5395	20.1593	20.6098	20.0388	19.9419	19.5937	20.188	20.1371	20.0469	20.5539	20.7433	20.376	20.2415	20.6072	20.801	20.3998	19.8896	21.8934	20.1746	22.0145	20.6324	20.6385
GTP-binding protein 1	GTPBP1	human	O00178	19.1864	19.2808	18.8863	19.0632	19.1961	19.4568	19.2302	19.7252	19.3748	19.6278	19.3488	19.299	19.4076	19.2557	19.9866	19.4011	19.1628	19.4376	19.756	19.881	19.2888	19.3912
Syntaxin-binding protein 3	STXBP3	human	O00186	22.2517	21.9568	22.0572	21.9179	21.736	21.4132	21.9004	21.938	21.5769	21.9756	21.8143	21.5206	21.5675	21.6497	22.4452	22.2467	22.1158	22.2444	22.334	22.2006	22.1959	21.9807
Mannan-binding lectin serine protease 2	MASP2	human	O00187	18.5286	19.0518	18.7891	18.6866				19.2054	19.0981	19.5588	18.7051
Splicing regulator ARVCF	ARVCF	human	O00192											18.0141		16.0734
AP-3 complex subunit beta-1	AP3B1	human	O00203	19.6386	19.3154	18.8981	19.1326	19.3051	19.5803	19.396	19.3704	19.2979	19.7457	19.3313	19.0251	18.6085	19.115		18.4484	18.9434	19.8626	18.4616	20.1189	19.5009	19.6943
Amyloid beta precursor protein binding family B member 1	APBB1	human	O00213				16.7604		16.8941						18.0178		17.8911
NADH dehydrogenase [ubiquinone] iron-sulfur protein 8, mitochondrial	NDUFS8	human	O00217	16.0954											17.6784		17.1035		17.4446
NF-kappa-B inhibitor epsilon	NFKBIE	human	O00221												17.8677	17.9203	17.9056
26S proteasome non-ATPase regulatory subunit 11	PSMD11	human	O00231	22.542	22.795	22.5313	23.0601	23.1003	23.1556	22.3976	22.9134	22.6079	22.5639	22.6	22.0888	21.9681	22.0129	22.1107	22.0944	21.7518	22.0733	22.1832	22.2169	21.4209	21.5521
26S proteasome non-ATPase regulatory subunit 12	PSMD12	human	O00232	21.7678	21.8547	21.9273	21.9199	21.8472	22.0346	21.527	21.9805	21.8178	21.7306	21.5603	21.1635	21.2266	20.9408	20.7521	20.9885	20.6464	20.4854	20.7156	20.6394	20.4528	20.7682
26S proteasome non-ATPase regulatory subunit 9	PSMD9	human	O00233	19.5724	18.8699	19.4782	19.4413	19.5672	19.4229	19.2199	18.9721	19.0586	19.185	19.3481	19.2587	19.5254	19.6741	19.3802	19.0485	19.3579	19.0921	18.9328	19.7844	19.3455	19.8252
Copper transport protein ATOX1	ATOX1	human	O00244		18.7489			17.6658								16.7312
Membrane-associated progesterone receptor component 1	PGRMC1	human	O00264	20.0162	20.0948	20.0146	19.8712	19.8721	19.8286	18.8651	19.7075	19.9345	20.007	19.6024	20.0023	20.093	20.1087	19.7772	19.7265	19.4117	20.3276	18.9537	20.4824	19.0681	19.4906
Transcription elongation factor SPT5	SUPT5H	human	O00267	19.1158	19.5064	18.8266	19.0197	18.9283	19.1407	18.9045	19.34	19.1617	19.3009	18.6766	21.2218	20.9503	21.2613	18.425	17.9917					17.6993	18.2171
DNA fragmentation factor subunit alpha	DFFA	human	O00273	19.1663	19.2369	20.2324	19.1748	19.2129	18.6683	19.8027	18.6688	18.9611	19.2663	19.6748	19.9235	19.9606	19.9045		19.2125			18.3554		19.1205
Chloride intracellular channel protein 1	CLIC1	human	O00299	22.441	21.996	22.3615	21.8156	22.1765	21.7389	21.9356	22.4171	21.9634	22.1621	22.3291	22.1561	22.0592	21.8554	22.3262	22.1205	22.1417	22.3532	21.9615	22.369	21.5964	21.3786
Eukaryotic translation initiation factor 3 subunit F	EIF3F	human	O00303	21.6211	21.8414	21.1781	21.4092	21.6419	21.3634	21.0365	21.8127	21.7718	22.0259	21.5665	21.2418	21.2717	21.0059	21.185	20.8208	20.7374	21.5951	20.9279	21.4956	21.2499	20.9728
NEDD4-like E3 ubiquitin-protein ligase WWP2	WWP2	human	O00308	18.6023	18.4093	18.6246	18.306	18.5499	17.9563	17.5941	18.4647	18.2516	18.2754	18.3641	17.7254	17.6668	17.5407	18.4116	17.7259	17.9598	18.6155	18.0158	18.6923	18.522	17.9539
Cell division cycle 7-related protein kinase	CDC7	human	O00311	15.7322		15.4194	15.3156	15.755		14.9416	15.7423		15.9737	15.2097			15.384								14.6931
Pyruvate dehydrogenase protein X component, mitochondrial	PDHX	human	O00330				14.195						14.5706
Sulfotransferase 1C2	SULT1C2	human	O00338		18.2067			18.7165	16.6109	18.3313	17.7659	17.7955	16.9864	16.5473	17.7581
Sulfhydryl oxidase 1	QSOX1	human	O00391	20.6738	20.5317	20.574	20.8795	21.3428	21.0522	21.2831	21.1951	20.9367	20.8346	20.0438	21.6908	21.7822	21.7471	21.0573	20.108	20.2187	20.7498	20.1052		20.6458	19.9798
Actin nucleation-promoting factor WASL	WASL	human	O00401	20.44	19.9649	20.9121	20.3799	19.9833	20.0168	20.9595	20.2883	20.263	20.559	20.8186	20.0477	20.1065	20.1607	21.0413	20.9044	20.914	21.0029	21.0099	21.7456	20.0887	20.3147
Importin-5	IPO5	human	O00410	20.7064	20.7967	20.9258	20.9096	20.7829	20.701	20.6678	20.6644	20.7071	20.9342	20.9236	20.7057	20.7166	20.6162	21.1203	20.8875	20.6478	20.5493	20.9196	21.9844	20.2858	20.58
Histone deacetylase complex subunit SAP18	SAP18	human	O00422	20.6669	20.4628	20.6775	20.5866	20.4628	20.288	20.6898	20.3208	20.2919	20.4368	20.432	20.2258	20.3734	20.4656	20.3343	20.1927	20.5606	20.5658	20.2811	20.7649	20.531	20.7367
Insulin-like growth factor 2 mRNA-binding protein 3	IGF2BP3	human	O00425	23.3744	23.0752	23.5411	23.1434	22.9806	22.8618	23.61	23.2056	23.1037	23.2439	23.6394	23.0195	22.9169	22.9049	23.7751	23.578	23.8244	24.1547	23.8496	24.2167	23.9996	23.9265
Dynamin-1-like protein	DNM1L	human	O00429	19.3319	19.1779	19.0464	19.0714	19.3511	19.2948	18.7486	18.8204	19.0593	19.1258	18.7704	19.3777	19.6246	19.367	18.4599	18.1325	17.3679				18.1346	17.4212
RNA 3'-terminal phosphate cyclase	RTCA	human	O00442	18.7423	18.6898	18.4411	18.5531	18.8927		18.7847		18.4823	19.0319	19.2718	18.8569	18.702	18.7859	17.3609	18.3885						18.2459
Phosphatidylinositol 4-phosphate 3-kinase C2 domain-containing subunit alpha	PIK3C2A	human	O00443	19.7487	19.7243	19.7531	19.6965	19.4658	19.065	19.6887	19.845	19.6367	19.9206	19.9237	19.3226	19.4229	19.7441	18.604	18.9372	19.1142	19.3592	18.5926		19.2891	19.2837
GDNF family receptor alpha-2	GFRA2	human	O00451				16.339			15.6663		15.4619			15.5835		14.8446		15.1409
Interferon-related developmental regulator 1	IFRD1	human	O00458		16.4226	16.5474		16.4342	15.4402	15.0273	16.5725	16.2063	17.1469	16.1848			15.3136			16.6137				16.5072	16.2741
Phosphatidylinositol 3-kinase regulatory subunit beta	PIK3R2	human	O00459	18.9715	18.5333	18.9453	18.7602	18.566	18.2981	18.8934	18.3912	18.4585	18.8257	18.69	18.5818	18.606	18.3815	19.4477	18.6569	18.958	19.1587	18.77	18.6587	19.1093	19.0611
Golgi integral membrane protein 4	GOLIM4	human	O00461		14.0715		15.6415		15.3392	14.9932	14.96	15.1379	16.017		15.7521	15.6193	15.5584
Beta-mannosidase	MANBA	human	O00462										17.0087
Agrin	AGRN	human	O00468	21.3007	20.9726	21.0503	21.254	21.3791	21.1353	20.8699	21.3378	21.3922	22.009	21.6158	19.2972	18.6882	18.8774	17.8134	17.8115	18.7729		17.7475	19.1912	19.9828	19.9372
Procollagen-lysine,2-oxoglutarate 5-dioxygenase 2	PLOD2	human	O00469	17.2041	18.3268	17.8081	17.864	17.9302	18.2106		18.2664	18.0197	17.6454	17.3893	19.9611	19.8551	19.8052	17.1778	17.109
Exocyst complex component 5	EXOC5	human	O00471	18.0655	18.2491	18.3312	18.5207	18.7734	18.2361	19.0572	18.8018	18.6212	18.3269	18.7103	18.5006	19.4655	20.2726		18.2071	16.766		16.6997		18.3941	17.9209
High mobility group nucleosome-binding domain-containing protein 4	HMGN4	human	O00479	17.7973	18.0369	17.2548	17.2319	18.394		17.4107	19.1278	17.4693	17.8386	18.0624						18.1438				18.2362
26S proteasome non-ATPase regulatory subunit 14	PSMD14	human	O00487	22.3425	22.5452	22.6146	22.6005	22.181	22.3709	22.326	22.736	22.666	22.271	22.2943	21.9183	21.8847	21.9822	22.2612	22.2001	21.9916	23.1037	21.7025	23.7265	21.5662	21.8957
Zinc finger protein 593	ZNF593	human	O00488																17.3192					16.923
Myc box-dependent-interacting protein 1	BIN1	human	O00499	19.7246	19.2975	19.5138	18.766	19.1681	19.0421	19.6012	19.1946	19.2538	19.0657	19.3144	19.4986	19.4928	19.5957	19.9476	19.3821	20.1934		19.5346	20.6636	18.3888	19.2665
Claudin-5	CLDN5	human	O00501			15.941	15.51	14.8337	13.9937	13.6721	15.0098	15.358		15.6134
Importin subunit alpha-4	KPNA3	human	O00505	17.7511	17.0893		18.3033	17.0452	17.5038			17.7056	17.3338		18.9256	19.0165	19.3623		18.4856					18.8288	18.2877
Serine/threonine-protein kinase 25	STK25	human	O00506	16.8012	16.0786	17.0883	16.9372	16.6159	16.0551	17.3655	17.0687	16.934	16.8315	17.2026	16.539	16.9364	15.7018		18.2746	16.562				17.905
B-cell CLL/lymphoma 9 protein	BCL9	human	O00512												19.4726	19.4436	19.4573
Krev interaction trapped protein 1	KRIT1	human	O00522		15.7431			14.9958	15.6495			16.0627	15.6797						15.9706					15.5144
Pescadillo homolog	PES1	human	O00541	19.0587	19.2498	18.6911	19.038	19.3412	19.0526	19.0486	19.5975	19.0905	19.318	18.8043	19.6126	19.5309	19.3605	19.2673	18.5661	19.0342	20.2026	18.7554	18.8044	19.0852	19.4692
Syntenin-1	SDCBP	human	O00560	27.9013	27.5157	27.566	27.5728	27.3982	27.3207	27.0324	27.2237	27.1558	27.249	26.7007	27.0183	27.0513	27.0859	27.2592	27.5612	27.5999	28.3795	26.9465	27.9553	27.5205	27.6941
U3 small nucleolar ribonucleoprotein protein MPP10	MPHOSPH10	human	O00566										14.6295		15.6225	16.4013				16.1821		16.183		15.8607	14.8516
Nucleolar protein 56	NOP56	human	O00567	21.5146	21.3175	20.834	21.0864	21.1135	21.0624	21.0523	21.4051	21.1517	21.8296	21.3151	20.6145	20.7362	20.5092	20.6873	20.4446	20.2152	20.3443	19.9527	20.7505	20.9467	20.9364
ATP-dependent RNA helicase DDX3X	DDX3X	human	O00571	24.2491	24.0103	24.1394	24.1034	23.753	23.7594	24.2723	23.8779	23.8338	24.0102	24.2224	24.7824	24.9018	24.874	24.6137	24.4476	24.4456	24.8891	24.5464	25.1409	24.6782	24.707
Podocalyxin	PODXL	human	O00592	19.9212	19.1618	19.5432	19.6252	19.0477	19.1787	19.1285	19.5732	19.3805	18.8866	18.976	19.2012	19.6147	19.0605	20.4375	19.4907	19.9075	20.2162	19.8922	19.7278	18.8278	19.903
CCN family member 1	CCN1	human	O00622	22.2685	21.8841	21.6528	22.0168	21.6487	21.7603	21.6642	22.4933	22.4396	23.2199	22.8893	20.3863	20.4411	20.5084	20.3126	20.069	20.2215	20.1649	20.5246	20.6117	21.8359	21.853
Pirin	PIR	human	O00625		16.1616		15.871	17.2443	15.8968						17.8601	18.6545	17.7866		16.9634				20.061
Importin subunit alpha-3	KPNA4	human	O00629												15.9498	15.1379	15.725
Netrin-3	NTN3	human	O00634		18.5799			17.9829	18.4501		19.2298	19.0625	20.249	19.7616
Serine/threonine-protein phosphatase 6 catalytic subunit	PPP6C	human	O00743	19.7127	19.8267	19.1935	19.8863	19.8617	19.9048	19.9117	19.3157	19.51	19.523	19.8388	19.4191	19.2497	19.2606		18.7615				19.9189	18.7874	18.384
Protein Wnt-10b	WNT10B	human	O00744	17.6122	17.9672		18.0327	17.9574	17.7385			17.603	18.1421	17.4752	17.622		17.9064		16.405
Phosphatidylinositol 4-phosphate 3-kinase C2 domain-containing subunit beta	PIK3C2B	human	O00750					17.4428								17.006
Lysosomal alpha-mannosidase	MAN2B1	human	O00754		18.6187		17.7214	18.5402	18.5912	17.5556		18.5087			17.6307	16.8119
Ubiquitin-conjugating enzyme E2 C	UBE2C	human	O00762	18.2619	18.3672	18.004	17.9505	18.1181	17.9886	18.8118		18.7224	18.2428	18.8112	17.6616	17.3697	17.8088		17.7707	17.9238	18.1619			18.7238	18.1463
Pyridoxal kinase	PDXK	human	O00764	19.3715	19.3247	19.4549	19.695	19.9461	20.0269			19.2127	19.1622	18.7448	19.7532	20.1921	19.9897		19.238	18.1686					19.5957
Mannose-binding protein C	MBL	bovine	O02659	21.9403	22.325	21.7837	21.9419	22.2419	22.1225	22.4046	22.5162	22.2748	22.3333	22.1206	18.1509	18.8272	18.7534	18.1479	17.9397	18.5497	18.3258		19.1003	19.2696	19.4422
Phospholipid phosphatase 3	PLPP3	human	O14495	18.6453		18.3624	18.0662	17.6043	18.2387	18.0931	17.8711	18.6368	18.334	18.9553	17.7753	17.3237		19.2085	19.1549	19.4599	19.4518	18.7324	19.6976	18.38	19.3508
AT-rich interactive domain-containing protein 1A	ARID1A	human	O14497	18.5358	18.4678	18.3399	18.7482	18.7459	18.9793	19.012	19.0338	18.8886	19.14	18.5512	20.8841	21.0183	20.9071	17.7789	17.0891
Thioredoxin domain-containing protein 9	TXNDC9	human	O14530		18.8037		18.4802	18.6861				18.1903			18.4708	18.5985	19.0813		18.8048					18.7878
Dihydropyrimidinase-related protein 4	DPYSL4	human	O14531														18.0493
TRAF-type zinc finger domain-containing protein 1	TRAFD1	human	O14545	18.9138	18.5532	18.8663	18.8504	18.7555	18.5241	19.1918	18.9376	18.7362	18.743	19.0647	18.3561	18.5542	18.3036	19.6645	19.1006	19.4492	19.9194	19.3204	19.4946	19.1967	19.3628
Glyceraldehyde-3-phosphate dehydrogenase, testis-specific	GAPDHS	human	O14556	21.508		21.0982					21.558		21.4173			21.7836		20.9531							19.2133
Ubiquitin domain-containing protein UBFD1	UBFD1	human	O14562	18.1151	18.2252	18.8514	18.2555		18.3543	18.4628	18.2072		17.9175	17.966	17.4962	18.4996	17.8618	17.4919	18.2292					17.3004
Citron Rho-interacting kinase	CIT	human	O14578			18.3169	17.4357	17.5092	17.2282		17.6895	17.3619			17.1137
Coatomer subunit epsilon	COPE	human	O14579	19.5595	19.4304	19.1466	19.2907	18.8846	19.8921	18.8669	19.4353	19.4247	19.8175	19.2033	19.9986	20.0538	19.858		18.6806						18.685
Carboxy-terminal domain RNA polymerase II polypeptide A small phosphatase 2	CTDSP2	human	O14595	19.3572															19.3858					19.1717	19.0276
AP-3 complex subunit delta-1	AP3D1	human	O14617	18.721	18.588	18.3682	18.6031	18.355	18.3768	18.5325	18.7486	18.5479	19.4698	18.4347	19.0877	18.4052	18.6134	19.5833	18.3551	18.6669	19.0795		18.3141	19.3868	19.442
Actin-binding LIM protein 1	ABLIM1	human	O14639		16.805				17.3439			16.0816			17.5498	17.7348	17.6672		16.8195		15.5011
Segment polarity protein dishevelled homolog DVL-2	DVL2	human	O14641		18.1934		18.3026	18.3197	18.0996		19.0603	18.5901	18.3177		19.4275	19.4306	19.4495	17.9032	18.2177
Chromodomain-helicase-DNA-binding protein 1	CHD1	human	O14646	17.7083	18.0362	17.6914	18.1536	17.8298	17.14	18.019	17.66	17.2934	18.6671	17.939					17.3636					17.7289	17.3853
Insulin receptor substrate 4	IRS4	human	O14654	23.0468	22.7377	23.1086	22.8617	22.4684	22.4849	22.8973	22.6992	22.7102	22.8574	22.9774	22.3889	22.4423	22.4296	23.0771	22.8514	22.9617	22.9839	22.9193	23.1979	23.1412	23.119
Torsin-1A	TOR1A	human	O14656	17.938	18.2884		18.7452	18.2058			18.648				18.7023	18.947	18.5532
Torsin-1B	TOR1B	human	O14657	20.2303	20.4618	19.8465	19.9981	20.1768	20.613	19.7468	20.0264	20.3954	19.9234	19.7873	20.6033	20.5778	20.3973	19.6855	19.0339					18.9984	18.8352
Syntaxin-16	STX16	human	O14662	16.8311	17.6087		18.2374	18.1097	17.243	17.4571	17.8755	17.1333	18.567	17.2812	18.1928		18.0804	19.1126	17.7233	17.9302		17.6422		17.4109	17.5776
Disintegrin and metalloproteinase domain-containing protein 10	ADAM10	human	O14672	24.244	24.0296	24.2746	24.2307	23.9176	23.807	23.9452	23.9217	23.966	23.9286	24.3377	23.541	23.5354	23.6521	23.9206	24.1339	24.242	23.4033	23.9245	25.222	24.132	24.1191
Histone-lysine N-methyltransferase 2D	KMT2D	human	O14686	18.6686	17.8524	17.9955	18.2915	18.6229	18.6431	17.9701	18.5017	18.4513	18.2213	18.1323	18.4844	18.4199	18.5724
Integrin beta-1-binding protein 1	ITGB1BP1	human	O14713		15.9699		15.0863		14.113	15.8588	14.9797	15.5697		16.0417	16.2153	15.5036			15.6782			15.2105		15.2902
Apoptotic protease-activating factor 1	APAF1	human	O14727				16.6057	16.9901				16.8583	15.7844		16.7206	16.1189
Inositol monophosphatase 2	IMPA2	human	O14732																15.3828						17.3098
Dual specificity mitogen-activated protein kinase kinase 7	MAP2K7	human	O14733	18.4012	18.8904	18.8192	18.7173		18.602	18.6778	18.9654	18.5007	18.7162	18.4918	18.6985	18.682	18.8416		18.3923	18.8952		18.7504		19.0037	18.8274
CDP-diacylglycerol--inositol 3-phosphatidyltransferase	CDIPT	human	O14735														17.5782
Programmed cell death protein 5	PDCD5	human	O14737	20.4373	20.3359	20.1881	20.1344	20.1469	20.2251	20.324	20.3754	20.5174	20.2733	20.4139	19.1048	18.8156	19.1228	19.6229	20.0285	19.5618	20.4223	19.7506	20.6071		17.7582
Protein arginine N-methyltransferase 5	PRMT5	human	O14744	21.6377	22.2544	21.832	22.1501	22.4078	22.6485	21.9971	22.2763	22.0191	21.7774	21.5263	21.1202	21.0645	21.1447	20.4059	20.4401	20.3732	19.8556	19.8203	20.7696	20.4819	20.1724
Na(+)/H(+) exchange regulatory cofactor NHE-RF1	NHERF1	human	O14745	22.0973	21.8201	22.1473	21.8949	21.5247	21.6602	22.2803	21.8649	21.698	21.7413	22.1914	21.8187	21.8376	21.8869	22.7554	22.3307	22.3023	22.2002	22.3877	22.447	21.2401	21.3641
Telomerase reverse transcriptase	TERT	human	O14746			19.2877	20.0528		20.4149	20.0804							20.9465
Serine/threonine-protein kinase Chk1	CHEK1	human	O14757	17.5916	17.1939	18.1023	17.885	17.6343	16.9938	17.8548	18.0199	17.6862	17.6688	17.6742	17.7599	17.4339	17.8792	18.1184	17.4432	17.3285	18.1987	18.2999		17.6522	17.7643
Tumor necrosis factor receptor superfamily member 10B	TNFRSF10B	human	O14763	19.7772	19.0632	19.7491	19.2054	19.0558	19.0824	19.4198	19.3509	19.3744	19.7341	19.6072	18.5302	18.61	18.6258	19.376	19.1227	19.0966	19.3615	19.1633		19.1799	19.3772
Fucose-1-phosphate guanylyltransferase	FPGT	human	O14772	15.7689									16.654												15.1364
Tripeptidyl-peptidase 1	TPP1	human	O14773	17.5762	18.1299		17.8475	18.2676	18.4465		18.0777	17.7438	17.681	17.6449	18.7577	18.3545	17.6863								17.6554
Transcription elongation regulator 1	TCERG1	human	O14776	19.055	18.7121	19.0263	18.4198	18.3625	18.696	18.8039	18.937	18.6967	19.1176	19.4374	22.376	22.2866	22.2004	19.7737	18.9404	18.3827	18.6588	18.3666		18.5388	18.3732
Kinetochore protein NDC80 homolog	NDC80	human	O14777				16.0652						16.4947	16.5737
Neuropilin-1	NRP1	human	O14786	22.2786	22.3507	22.3094	22.1673	21.9724	21.9861	22.4392	21.8695	22.1554	22.2593	22.3957	22.022	21.9733	21.9906	22.7058	22.4739	22.5202	22.6694	22.4244	22.9893	22.7172	22.6895
Transportin-2	TNPO2	human	O14787	17.1892	16.7239		16.9234	17.0296	16.5717	16.4917	17.0076	16.1283			17.7138	17.4075	17.9087							16.5178
DNA-directed RNA polymerase III subunit RPC1	POLR3A	human	O14802	23.0034	22.7278	22.4688	22.6458	22.6572	22.5126	22.5442	22.9407	22.7471	23.0625	22.6857	20.9465	21.0873	20.806		20.0855	19.9324	20.8059	20.2184		21.8142	21.496
Tetraspanin-4	TSPAN4	human	O14817	20.3845	20.3391	20.1628	20.5276	20.0508	19.9772	20.3627	19.7489	20.4445	20.4142	20.1318	19.3673	19.5816	19.0319	20.0206	20.8623	20.3745	19.9619	20.24	19.9832	20.1351	19.7489
Proteasome subunit alpha type-7	PSMA7	human	O14818	21.5545	23.2485	22.7863	22.1641	22.9741	23.0246	22.3509	22.7382	22.8713	21.3621	21.887	21.0035	21.2433	21.0415	20.9432	21.1811	20.887	20.0262	20.8487	23.0251	19.8714	20.6162
Secretory carrier-associated membrane protein 3	SCAMP3	human	O14828	22.6439	22.4766	22.3066	22.4971	22.3058	22.226	21.9665	22.3936	22.5655	22.6581	22.6548	22.2588	22.3243	22.088	22.47	22.0926	21.8969	21.2211	22.0278	22.5778	21.744	21.5232
Glutathione S-transferase 3, mitochondrial	MGST3	human	O14880		17.0156											16.4578
Gem-associated protein 2	GEMIN2	human	O14893	19.5747	19.4121		19.3277	19.061	19.5132	18.817	18.9136	18.6564	19.2678	19.0357	18.622	19.5368	18.9636
Tax1-binding protein 3	TAX1BP3	human	O14907	17.3068	17.1113			17.0076	16.729	16.9443		17.6312							16.3735
PDZ domain-containing protein GIPC1	GIPC1	human	O14908	20.0529	20.001	20.4652	20.2477	19.7178	19.6066	20.1708	19.7174	19.7317	19.9939	20.1992	19.9203	20.2546	20.0552	20.4628	20.3138	20.1905	20.8513	20.3997	20.2921	20.4345	20.5145
Protein lin-7 homolog A	LIN7A	human	O14910	19.0119	18.4746	18.8872	18.0892	18.1819	19.0773	18.3727	17.5265	17.8983	18.354	18.5852	18.2548	18.4855	18.4942		17.979	18.1728		18.3921		18.1039	17.7145
Protocadherin-17	PCDH17	human	O14917						18.0153	17.3959		17.0205		16.6882			16.9556		16.5272					17.1318
Inhibitor of nuclear factor kappa-B kinase subunit beta	IKBKB	human	O14920	18.4374	18.1175	18.1791	18.4148	18.8056	18.3859	18.3606	18.8797	18.4378	18.4501	18.2776	17.5152	18.0436	17.9532	18.0979	17.6852	17.4628	18.0507	18.1048		17.9188	17.729
Histone acetyltransferase type B catalytic subunit	HAT1	human	O14929	19.7325	19.6674	20.1755	20.1318	20.094	20.2941	19.9487	20.3126	19.9054	20.3602	20.0349	20.4075	20.3564	20.3242		18.7974			18.362		18.777	17.6243
Peripheral plasma membrane protein CASK	CASK	human	O14936	20.8179	20.586	20.7395	20.7777	20.5007	20.2984	20.0676	20.4759	20.5092	20.5976	20.487	19.7824	20.1152	20.1218	19.7101	20.2251	20.1733	20.7248	19.1792	21.4192	19.9815	19.3614
Phospholipase D2	PLD2	human	O14939	18.0763	18.2414	17.9609	17.8404	17.7841	17.6925	18.0283	17.1941	17.7922	18.5745	17.7057	17.7974	16.9888	17.7067		18.026	17.8336	19.3355	18.2194	18.6567	18.1128	18.1666
Hepatocyte growth factor-regulated tyrosine kinase substrate	HGS	human	O14964	21.9829	22.1342	22.5221	21.9112	21.585	21.6562	21.8773	21.7439	21.6062	21.5248	22.1629	23.2208	22.8778	23.1336	22.2181	22.3194	22.0229	21.7208	21.9089	22.7895	21.1079	21.0785
Aurora kinase A	AURKA	human	O14965	17.8607	17.9941	18.252	17.9057	17.8373	17.8907	18.5254	18.3824	17.5897	18.5087	18.721	17.614	17.8443	18.2053	17.3524	18.2055	18.2845	18.6553	18.4086	18.8703	18.7634	18.6795
Ras-related protein Rab-7L1	RAB29	human	O14966	19.8748	19.8744	19.8827	19.765	19.3601	19.3405	19.8084			19.6402	19.9528	19.7288	19.7445	19.5944	21.1405	19.7748	20.823	21.026	20.6051	21.045	19.5247	19.9984
Vacuolar protein sorting-associated protein 26C	VPS26C	human	O14972			15.2516	16.1599	15.2793	14.996		15.2849	15.0022	15.72	15.9331	14.2846									15.1806
Protein phosphatase 1 regulatory subunit 12A	PPP1R12A	human	O14974	15.898	17.0188	16.6447	16.1821	17.7117	16.2057		16.8938	16.7844	16.6612	16.1993	17.5955	17.659	17.2591	16.7646	16.64			17.1174		15.8365
Cyclin-G-associated kinase	GAK	human	O14976	18.2165	18.7302	18.3482	18.542	18.7568	18.4467		19.0998	18.6434	18.8536		18.8445	18.9647	18.8375								18.1557
Heterogeneous nuclear ribonucleoprotein D-like	HNRNPDL	human	O14979	20.8133	21.2337	21.3906	20.5662	20.1011	20.6327	20.3862	20.3554	20.5703	20.8166	20.6883	25.6324	25.525	25.7664	22.1783	22.1875	20.2121	22.6921	20.6513	23.0098	20.9533	20.6561
Exportin-1	XPO1	human	O14980	19.416	19.8283	19.6306	19.7592	19.9958	19.7302	19.9786	20.0002	19.9661	19.8809	19.9268	19.5437	19.2789	19.4846	19.8531	19.6728	18.5101	19.9151	18.9522		19.473	19.0205
TATA-binding protein-associated factor 172	BTAF1	human	O14981	17.3686	17.2726	17.1242	17.6822	17.5801	17.3452		18.0907	17.187	17.1046	17.3313	17.4615	17.1594	16.9902
Zinc finger protein 609	ZNF609	human	O15014													17.1297	17.1474
Spectrin beta chain, non-erythrocytic 2	SPTBN2	human	O15020	16.6797	16.5678	17.1504		17.0303	17.5164	16.8126	17.9562	16.8158	16.986	17.022
Protein transport protein Sec16A	SEC16A	human	O15027	19.2363	19.0492	18.9563	19.0633	18.8526	18.9512	18.9235	19.3015	18.9977	19.2678	19.3078	20.393	20.5352	20.3767	18.9483	18.3446	18.5026	18.7271	18.3264	18.222	18.1501	18.5762
Plexin-B2	PLXNB2	human	O15031	20.8833	20.7105	20.8314	20.7063	20.4113	20.3881	20.6414	20.77	20.5186	20.7349	20.7512	21.1302	21.2116	21.1135	20.9861	20.9231	20.8544	21.5407	21.0178	22.0694	20.7901	20.7753
Protein KHNYN	KHNYN	human	O15037	19.721	19.6019	20.155	19.685	19.4756	19.1503	19.9587	19.652	19.7173	19.8243	20.2249	19.4434	19.7891	19.2883	20.6403	20.3234	20.4498	21.2193	20.4438	21.2272	20.7605	20.6603
Semaphorin-3E	SEMA3E	human	O15041												19.4297	19.2548	19.4328		18.1298
U2 snRNP-associated SURP motif-containing protein	U2SURP	human	O15042	19.3952	19.8366	19.0225	19.5461	19.2495	19.1659	19.5177	19.8883	19.5434	20.2717	19.6403	21.3563	21.2761	21.1908	19.9613	19.6402	18.9724	21.0072	19.5952	20.3147	19.8737	19.9624
Histone-lysine N-methyltransferase SETD1A	SETD1A	human	O15047	17.1434	17.4194		17.7987	17.6549	17.5401	17.2346	18.1202	17.8223	18.2811	17.8335	18.4782	18.6583	18.4791
Synaptojanin-2	SYNJ2	human	O15056																15.2625
Kinesin-like protein KIF3B	KIF3B	human	O15066			15.9969		15.8448
Phosphoribosylformylglycinamidine synthase	PFAS	human	O15067	20.148	19.7684	20.0968	19.8081	20.0064	19.879	19.7756	19.9269	19.8133	19.735	19.9506	19.9149	20.0244	19.8625	20.2438	19.7917	19.0826	20.2883	20.2891	21.2655	19.0355	19.0938
A disintegrin and metalloproteinase with thrombospondin motifs 3	ADAMTS3	human	O15072	19.7082	19.1788	19.1044	19.4632	19.5001	19.8092	18.7763	19.9613	19.5955	19.845	19.1506	18.2863	18.4132	18.3465	18.4733	18.0561	18.1528	18.038	18.4552		18.5601	18.4054
Serine/threonine-protein phosphatase 6 regulatory ankyrin repeat subunit A	ANKRD28	human	O15084	17.5586	17.8308		17.7429	18.1577	17.9944	18.0126	17.4581	18.411	17.4566		17.6475	17.4924	17.2772
Inhibitor of nuclear factor kappa-B kinase subunit alpha	CHUK	human	O15111	19.1431	18.8881	19.4729	19.2313	19.4228	19.2031	19.3924	19.3615	19.525	19.3796	19.5622	18.992	18.6914	18.807	19.7375	19.0686	19.0689	19.7235	19.3439		18.8651	19.16
U6 snRNA-associated Sm-like protein LSm1	LSM1	human	O15116					16.9341	17.2163									17.6025
NPC intracellular cholesterol transporter 1	NPC1	human	O15118	18.0995			18.27	18.2878		17.3708	17.8965	17.4871		18.1687				18.7677	18.4478	17.951		17.8284		17.888
Secretory carrier-associated membrane protein 1	SCAMP1	human	O15126	19.6292	19.6622	19.6363	19.7261	19.5785	19.3569	19.364	19.4196	19.3918	19.6085	19.4687	19.2432	19.375	19.1813	19.6927	19.2325	19.1838	19.129	19.0855	19.922	18.7738	19.0655
Secretory carrier-associated membrane protein 2	SCAMP2	human	O15127	20.932	20.2558	20.8663	20.9817	20.2034	21.0953	20.2663	20.8333	20.7804	21.1044	21.6197	20.7752	20.5752	20.7208	20.5899	20.4436	20.2484	21.0411	20.1364	21.1315	20.5057	20.9152
Actin-related protein 2/3 complex subunit 1B	ARPC1B	human	O15143	19.225	19.4751	19.9966	19.5403	19.2865	18.938	19.5865	19.5841	19.5942	19.5513	19.7942	19.8729	19.6236	19.8823	19.5621	19.5382	19.5699	19.4707	19.6534	20.734	19.066	19.4649
Actin-related protein 2/3 complex subunit 2	ARPC2	human	O15144	20.1823	20.5096	20.402	20.2592	20.4408	20.2838	20.2418	19.4091	19.9087	20.0029	20.3859	20.9965	20.8653	20.6176	20.1949	20.3425	20.1786	21.7244	20.0454		19.3572	19.9913
Actin-related protein 2/3 complex subunit 3	ARPC3	human	O15145	21.4135	21.6889	21.3828	21.477	21.4929	21.4091	21.999	21.3996	21.4948	21.2173	21.4485	21.2796	21.3003	21.147	20.8705	20.7418	21.3616	21.609	21.1236	20.3865	20.3133	20.4524
DNA-directed RNA polymerases I and III subunit RPAC1	POLR1C	human	O15160	21.0504	20.7214	20.5743	21.0267	20.8097	20.9284	20.7109	20.7795	21.1155	21.0509	21.1208	19.7204	19.512	19.6969	19.8986	19.1742	18.5343	19.9207	19.4199	21.7246	19.6943	19.9279
Phospholipid scramblase 1	PLSCR1	human	O15162	21.0745	20.3733	20.984	20.717	20.4813	19.6576	20.6361	20.2284	20.4858	19.8673	20.6151	20.7695	19.9798	20.7899	21.8653	21.6244	21.3865	21.1262	21.482	21.111	20.7704	20.6995
Transcription intermediary factor 1-alpha	TRIM24	human	O15164				15.383	16.5983	16.0905			16.139	15.9716		16.9772	17.1228	16.9309
Membrane-associated progesterone receptor component 2	PGRMC2	human	O15173	18.4869	18.4554	18.2531	18.344	18.3907	18.4091	17.8768	18.55	18.8029	18.3175	18.0484	18.058	18.4037	17.8303	17.8203	17.6093	16.6978	19.6951	17.2848		17.6944	17.205
CTD small phosphatase-like protein	CTDSPL	human	O15194	18.2653	18.1129		18.4419	19.0986	18.883	18.8746		19.4845	19.9187		18.806	18.7905	19.4527		20.4065					19.3277	20.7711
Mothers against decapentaplegic homolog 9	SMAD9	human	O15198	16.6121	16.273					16.9875		16.7785	17.5927						16.74					17.538	17.1374
Prefoldin subunit 6	PFDN6	human	O15212	19.0748	19.213	18.4401		18.2318	17.4576	18.4288	19.5885	18.0295		18.6751		16.6487			16.1323				17.485
WD repeat-containing protein 46	WDR46	human	O15213	18.9413	19.3613	18.6404	19.4146	18.9198	19.0518	18.749	19.6629	19.3621	19.4579	18.897	18.4551	18.3152	18.2377								17.9557
NF-kappa-B-repressing factor	NKRF	human	O15226	20.1279	19.6441	19.8814	19.9434	19.6079	19.6153	19.8482	19.9895	19.8652	20.3465	19.9544	19.1209	19.3473	19.6325	18.3942	18.0583	18.1866	19.3788	18.39		18.9512	19.3797
Dihydroxyacetone phosphate acyltransferase	GNPAT	human	O15228														16.7665
Laminin subunit alpha-5	LAMA5	human	O15230	21.3379	21.1735	20.932	21.2796	21.2244	21.1849	20.9153	21.2088	21.051	21.6691	21.2896	19.3591	18.9352	19.2306	18.3387	19.3277	19.1844	18.2385	18.4383	19.7583	19.8983	19.6472
Matrilin-3	MATN3	human	O15232					17.6407							17.9117	17.9334
Protein CASC3	CASC3	human	O15234	19.8224	19.6575	20.0388	19.7208	19.4961	19.3626	20.2307	19.6315	19.4562	19.7963	20.0232	19.6262	19.4974	19.5941	20.5611	20.0445	19.9924	19.9443	20.3741	20.4673	20.1572	20.2637
Leptin receptor gene-related protein	LEPROT	human	O15243		15.5012	15.5817	14.6369	15.0273		15.2307	15.0131	14.8876	14.9563	15.6181	15.6503	15.3883	16.1069	15.6761	16.0032	14.691	14.8382	15.6585		15.5418	15.9081
Protein RER1	RER1	human	O15258		16.8526		18.1288			16.4746				17.4646	17.4967	17.0767	17.4536		18.4172
Nephrocystin-1	NPHP1	human	O15259								16.0757	16.0122							16.0607		16.4214	16.0245			16.0953
Surfeit locus protein 4	SURF4	human	O15260	20.2475	19.7155	19.9723	20.5246	19.538	20.9689	19.7394	20.5933	19.7351	21.2927	20.5148	20.5144	19.7478	20.6748		20.6611	20.2258	21.2823		21.7822	19.388	19.4089
Serine palmitoyltransferase 1	SPTLC1	human	O15269				19.2509	19.5117	18.8239			19.0188	18.6419		19.5345	19.8782	18.9648		20.2461
UDP-N-acetylglucosamine--peptide N-acetylglucosaminyltransferase 110 kDa subunit	OGT	human	O15294	18.5711	18.5957	18.7823	18.6873	19.0307	19.0475	19.1298	18.8843	19.2842	18.8215	18.8272	19.353	19.2591	19.2798	17.0073	17.055					17.0295	17.5485
Phosphomannomutase 2	PMM2	human	O15305	18.6626	17.7119	18.6839	18.3697	17.7509	18.409	18.2132	18.4144	18.3646	18.0259		19.5291	19.9095	19.4761		17.8096		19.0883
Transmembrane 9 superfamily member 1	TM9SF1	human	O15321						16.8553															16.532	16.4741
Chondroadherin	CHAD	bovine	O15335;Q27972												16.0599
E3 ubiquitin-protein ligase Midline-1	MID1	human	O15344	18.4416	18.0893	17.8178	17.9767	17.9645	18.1759	18.3962	17.481	18.2735	18.2156	18.527	18.1935	18.3272	18.1883		18.0768	17.1422		17.9975		18.7521	18.3492
High mobility group protein B3	HMGB3	human	O15347	19.4678	19.4753	19.0709	18.635	19.1634	19.4869	20.0793	19.9504	20.0531	20.3019	19.5489	19.7727	19.993	20.2708	20.9287	19.798	20.0743				20.4168	19.5661
Protein phosphatase 1G	PPM1G	human	O15355	17.6166	17.7179		16.598	17.4096	17.6421		18.2922	17.7221	17.8877		18.4426	17.9095	17.8889	17.1231	16.564			17.1382		17.5455	18.2184
Phosphatidylinositol 3,4,5-trisphosphate 5-phosphatase 2	INPPL1	human	O15357		16.5808		16.7511		17.5628	17.5465	17.0594	17.3271	17.3839	17.1299	17.5688	17.7867	17.2368
Eukaryotic translation initiation factor 3 subunit D	EIF3D	human	O15371	21.0899	21.4065	20.7607	21.0402	20.9626	21.3332	21.2229	21.0237	21.0621	21.8132	21.1586	22.0132	22.0532	22.0978	21.3308	21.2507	21.0621	21.2476	20.8734	23.1639	21.2906	21.243
Eukaryotic translation initiation factor 3 subunit H	EIF3H	human	O15372	20.7124	20.9201	20.9256	20.8504	21.5096	21.0978	20.872	21.7066	21.4112	21.9709	21.1518	20.8332	20.9345	20.665	20.4501	20.222	20.3484	20.9461	20.7624	21.2481	20.6592	20.6032
Histone deacetylase 3	HDAC3	human	O15379												17.5528	16.9061	16.7135
Nuclear valosin-containing protein-like	NVL	human	O15381	19.0409	18.3342	18.7366	18.8619	18.9095	18.4732	19.1069	19.3155	19.1841	19.246	18.6613	17.9555	17.8834	17.9645				20.0578			18.2602	16.7072
Importin-8	IPO8	human	O15397	18.269	18.2296	17.7407	18.1798	18.1834	18.2247	17.6924	18.8009	17.9331	18.2306	17.6068	17.8424	18.0255	18.089		17.4328					17.334	16.9891
Syntaxin-7	STX7	human	O15400	21.0348	20.7514	20.8467	20.7144	20.4687	20.5177	20.7949	21.0337	20.8183	20.6164	20.7783	20.155	20.2551	19.9054	20.7544	20.6017	20.5893	20.756	20.8814	21.0595	20.5548	20.708
High affinity copper uptake protein 1	SLC31A1	human	O15431	22.4247	22.1355	22.5423	22.4637	22.0486	21.8588	21.9662	21.8436	21.7765	22.0253	22.3195	21.5846	22.0489	21.8417	22.4641	23.191	22.8952	23.1982	21.635	23.4671	22.7874	22.5412
ATP-binding cassette sub-family C member 4	ABCC4	human	O15439	19.156	17.614	18.3772	17.9771	17.2997	16.9345	17.4694		18.0052	18.1769	18.2158	17.8272	18.2426	17.9056	18.0755	18.118	18.348	18.0417	18.0124	18.3634	17.6194	18.1042
ATP-binding cassette sub-family C member 5	ABCC5	human	O15440	18.5652	18.8168	19.1545	18.8164	18.5807	18.3682	18.7619	19.1007	18.4932	19.1191	18.8768	18.7146	18.9281	19.1045	19.5744	19.3976	19.5014	18.855	19.1941		18.4627	18.9485
Prolyl 4-hydroxylase subunit alpha-2	P4HA2	human	O15460													17.5946	17.5872
Calpain-5	CAPN5	human	O15484	19.2998	19.1219	19.1601	19.2447	19.2648	18.9221	19.1706	19.4473	18.9204	19.1178	19.2262	18.7642	18.9027	19.3079	19.6485	19.5531	19.5087	19.4463	19.4103	19.5991	19.89	19.6652
Synaptobrevin homolog YKT6	YKT6	human	O15498	22.3174	22.4083	22.496	22.2061	21.979	21.7799	22.2664	21.8389	22.0635	21.8003	22.4155	22.1733	22.2642	22.3014	22.7774	22.9001	22.4694	23.395	22.9009	24.0392	22.0512	22.1027
Nucleoporin NUP42	NUP42	human	O15504	20.6554	20.5293	21.1318	20.4237	20.3774	20.6444	21.3313	20.6006	20.5484	20.663	21.057	21.0259	20.9694	21.096	21.0877	20.1525	20.7382		20.1986		20.7916	21.2708
Actin-related protein 2/3 complex subunit 5	ARPC5	human	O15511	20.8479	20.4542	20.7507	20.6882	20.4359	20.3342	20.6718	20.5234	20.3156	20.8462	20.5627	20.067		19.7024	19.7386	20.8487	21.1342	21.1614			19.2516	20.3991
3-phosphoinositide-dependent protein kinase 1	PDPK1	human	O15530	20.1965	20.2903	20.3099	20.1356	19.8569	19.9794	20.249	19.811	19.808	19.9144	20.3945	19.8175	19.8295	19.9361	20.865	20.4457	20.3261	20.8407	20.4709	21.3653	20.3706	20.4605
E3 ubiquitin-protein ligase RNF113A	RNF113A	human	O15541		16.0466							16.2361			17.5432	17.7417	17.94
Lysine-specific demethylase 6A	KDM6A	human	O15550	15.8624	15.4284		16.0983	17.3498	16.9754	16.1501	16.1123	15.3399	15.9591	16.8746	17.1649	17.0732	16.8166
Growth/differentiation factor 8	MSTN	bovine	O18836												17.804	17.8521	17.7852
Secreted frizzled-related protein 1	SFRP1	bovine	O19116;Q8N474							18.8745			20.6396	19.5141	17.7808									18.6919	19.0324
ATP-dependent RNA helicase DHX15	DHX15	human	O43143	21.4587	21.4315	21.0596	21.526	21.3563	21.5272	21.1718	21.4834	21.3012	21.7371	21.2178	21.044	21.0692	21.0326	19.6781	19.5378	19.5382	19.8891	19.225	21.3002	20.494	20.0719
mRNA cap guanine-N7 methyltransferase	RNMT	human	O43148					18.0543	18.3255		18.3176				19.5917	19.7671	19.7143	18.1149	17.7884					17.5943
Zinc finger ZZ-type and EF-hand domain-containing protein 1	ZZEF1	human	O43149	18.3591	18.6048	18.3547	18.8498	18.9195	19.067	18.3124	19.1595	19.0612	18.5322	18.4747
TELO2-interacting protein 1 homolog	TTI1	human	O43156	16.287	17.2944	16.7383	17.2962	16.9207	17.6363	16.47	17.8593	17.3698	17.0177	17.0505	15.4595	16.8818			15.0354
E3 ubiquitin-protein ligase Praja-2	PJA2	human	O43164	14.6856	15.6225		14.6016	15.7339	15.0252	14.4323	15.7378	14.7672	15.9108	15.6623	13.7291									14.5408
Cytochrome b5 type B	CYB5B	human	O43169	17.8763	17.5512		17.9403			16.9564			16.8351	17.2402	16.8324		17.348	17.298		17.4767				18.3976
U4/U6 small nuclear ribonucleoprotein Prp4	PRPF4	human	O43172	19.3716	19.7321	19.3184	19.7793	19.6956	19.8993	19.0365	20.1762	19.8124	19.8703	19.5883	19.799	19.7164	19.7144	18.8539	18.0675	18.3547	18.032	18.2784		18.3866	17.8909
D-3-phosphoglycerate dehydrogenase	PHGDH	human	O43175	22.8081	22.7896	22.8571	23.0769	22.831	22.851	22.4828	22.9415	22.7803	22.9012	22.6787	23.6944	23.874	23.6443	22.7319	22.4303	22.2769	22.7954	22.0537	22.369	21.8064	21.8213
NADH dehydrogenase [ubiquinone] iron-sulfur protein 4, mitochondrial	NDUFS4	human	O43181									13.2794				13.4888	13.9248
Cytoplasmic dynein 1 light intermediate chain 2	DYNC1LI2	human	O43237	17.4607	17.7919	17.1363		18.0678	17.4684	18.2625	17.5859	18.084	18.3881	17.7019	18.1947	17.9947	18.2482	17.3013	17.5836		17.6646	17.5976
Kallikrein-10	KLK10	human	O43240																						19.9045
26S proteasome non-ATPase regulatory subunit 3	PSMD3	human	O43242	21.9587	22.3082	22.0511	22.3007	22.411	22.4679	22.123	22.2855	22.289	22.0551	22.0656	21.5707	21.5811	21.5877	20.9004	21.3787	21.147	21.0461	21.0363	24.9898	21.0545	20.9106
RNA binding protein fox-1 homolog 2	RBFOX2	human	O43251		17.7186		16.686								20.2357	20.2398	20.375	20.8367	20.6529	20.1957	20.3968	20.2885	20.47	19.9848	20.044
Bifunctional 3'-phosphoadenosine 5'-phosphosulfate synthase 1	PAPSS1	human	O43252	18.0327	17.5684				18.8007						18.1332	18.3789	18.4253
Centromere/kinetochore protein zw10 homolog	ZW10	human	O43264	17.8887	18.256	18.6024	17.797	19.0823	18.4354		17.6983	18.8032	18.8374	18.0399	18.3595	18.0928	17.999		16.7992
Beta-1,4-galactosyltransferase 5	B4GALT5	human	O43286		17.6704										17.807	17.325	17.5936	19.4456
U4/U6.U5 tri-snRNP-associated protein 1	SART1	human	O43290												17.4209	17.637	16.9388	16.997	16.5167	16.7407	17.1421	16.4684		17.9815	17.1166
SLIT-ROBO Rho GTPase-activating protein 3	SRGAP3	human	O43295				14.8968
Heat shock 70 kDa protein 12A	HSPA12A	human	O43301				14.7803							16.7164	16.4164	16.3117	16.3759
Adenylate cyclase type 6	ADCY6	human	O43306	18.2257	18.5761			18.04	18.0955		18.616	18.5315	17.7511					18.4197	18.0256		18.622	18.4785	18.7057	18.4441	18.3644
Inositol hexakisphosphate and diphosphoinositol-pentakisphosphate kinase 2	PPIP5K2	human	O43314						17.6116								17.5785
Mitogen-activated protein kinase kinase kinase 7	MAP3K7	human	O43318		17.3565	17.9042	17.1597	17.5121	17.6694	17.922	18.1689	17.6514	17.3362	17.2494	18.606	18.4276	18.5834		17.3047	17.7559		18.4522		17.3976
Eukaryotic translation elongation factor 1 epsilon-1	EEF1E1	human	O43324	20.0114	20.5822	19.44	20.4464	20.4726	20.1645	19.1981	20.3773	19.983	20.2315	20.2776	20.7829	20.1314	19.7239	19.3191	18.9115				19.1743
RNA-binding protein Musashi homolog 1	MSI1	human	O43347	19.7023	19.3367	20.0081	19.4156	18.9891	18.8139	19.3565	18.9651	19.385	19.6136	19.7552	20.1148	20.2162	20.483	20.3792	20.3887	20.0916	20.6388	19.6002	21.1438	20.5662	20.3002
WD repeat-containing protein 62	WDR62	human	O43379		16.4576	15.7038	15.7882	16.089	16.3662	15.9827	16.3773	16.3291	16.1645	16.2208		15.457
Heterogeneous nuclear ribonucleoprotein R	HNRNPR	human	O43390	21.7907	21.7302	21.7252	21.6323	21.6523	21.8732	21.758	21.5365	21.7136	22.0506	21.2683	23.7341	23.9038	23.8081	21.8769	21.9665	22.1813	22.8038	21.9603	23.3771	22.4833	22.265
U4/U6 small nuclear ribonucleoprotein Prp3	PRPF3	human	O43395	18.8834	18.1626	19.4651	18.3959		18.6128	18.5581	19.0802	17.8855	19.3013	19.2252	19.2234	18.8064	19.6268	19.3121	18.6571			18.5748		19.4389	19.4361
Thioredoxin-like protein 1	TXNL1	human	O43396	19.6327	19.8263	19.843	19.7269	19.7757	19.1773	20.1596	19.7228	19.8858	19.4994	20.017	19.8719	19.6152	19.6673	20.1868	20.0165	19.882	19.7887	19.6748	20.4279	19.9433	19.6357
Tumor protein D54	TPD52L2	human	O43399	17.3271	18.4034	18.3688	17.9067	17.6757	17.5277	17.8567		17.5483	18.466	18.6261	19.074	18.6287	18.6337		17.6281		18.2087		18.3767
ER membrane protein complex subunit 8	EMC8	human	O43402	16.5173	15.8377	15.415	15.2128	15.3809	16.1202		16.1855			15.5295	14.6887	14.7361		17.1207	15.9202	14.9357	16.0386		15.1092	15.7189	17.1609
Cochlin	COCH	human	O43405	21.9717	21.8185	21.6785	21.2206	21.8284	21.9552	22.0324	21.9881	22.2849	22.5634	21.691	21.3446	21.3403	21.2638	21.2452	20.9922	20.7655	21.2459	20.0471	21.7692	21.0928	20.7746
ERI1 exoribonuclease 3	ERI3	human	O43414	21.4511	21.2812	21.3807	21.4091	20.371	20.5438	21.3485	20.9054	21.0484	21.127	21.4992	20.886	21.1571	21.2676	21.6165	21.7098	22.537	21.5509	21.876		21.5014	21.2238
Synaptojanin-1	SYNJ1	human	O43426												18.4798	18.544
Acidic fibroblast growth factor intracellular-binding protein	FIBP	human	O43427	18.8873	19.1238	19.2657	19.2823	18.7577	18.6299	19.0542	19.2975	18.9073	19.1924	19.1581	19.2975	19.289	19.3942		19.7442	19.6496	20.8964		21.6067	19.6295	19.8887
Eukaryotic translation initiation factor 4 gamma 3	EIF4G3	human	O43432	19.0792	19.027	19.4369	18.8608	18.7648	18.9887	19.3219	19.3956	19.1533	19.3594	19.2322	20.406	20.311	20.0216	19.4111	19.015	18.7255	19.5095	18.9457	19.0915	18.9977	18.6972
Peptidyl-prolyl cis-trans isomerase H	PPIH	human	O43447	23.1417	22.6476	23.1308	22.8238	22.4099	22.6588	23.1888	22.7541	22.6096	22.7669	23.1363	22.6649	22.6349	22.7074	23.4165	23.4446	23.1435	22.8332	23.3478	23.9009	22.4366	22.4269
Aflatoxin B1 aldehyde reductase member 2	AKR7A2	human	O43488		19.4327	17.982	20.0846	18.9779	19.9744	19.795	20.3255	18.9942	19.9611	19.6711	19.8022	19.6852	19.7993		18.5354	17.7521					18.3126
Band 4.1-like protein 2	EPB41L2	human	O43491	22.3819	22.3155	22.5981	22.4127	22.1653	21.9728	22.338	22.3497	22.2459	22.2695	22.6745	22.0476	22.1405	22.1641	22.8112	22.3784	22.4337	22.5891	22.606	22.7363	22.5457	22.4244
Trans-Golgi network integral membrane protein 2	TGOLN2	human	O43493	15.6921	15.7621	15.4063	15.0597	15.7968	15.8539		15.8177	15.8092	15.4771	14.8189		15.1166	16.0082	16.2981			14.9887
Beta-1,4-glucuronyltransferase 1	B4GAT1	human	O43505	20.4867	20.3968	20.7709	20.3621	20.6836	20.5346	20.7139	20.4938	20.6813	20.3865	20.2509	22.0315	22.2218	22.2807	20.5557	19.9808	20.2443		20.4131		18.8795	19.796
WAS/WASL-interacting protein family member 1	WIPF1	human	O43516	19.1222	19.2406	18.9711	19.1625	19.0691	18.7552	18.9564	19.2578	19.2621	19.1859	19.4355	18.5875	18.3386	18.5555	19.8842	18.7556	18.994	19.6414	19.2981	19.7053	18.2168	18.6007
Carbohydrate sulfotransferase 10	CHST10	human	O43529												18.7698	17.4512	18.5554
DNA repair protein XRCC3	XRCC3	human	O43542		18.0844		18.4555	18.2429	17.8017	18.6243		18.1945	18.4393	18.2988	18.2861	18.2031	18.3215		17.9326			17.7628		19.078	18.3287
Epsilon-sarcoglycan	SGCE	human	O43556										16.1132												16.5416
Carbonic anhydrase 12	CA12	human	O43570	19.2855	19.1518	19.4322	19.3894	19.1954	18.7179	19.3061	18.8479	19.3395	19.2831	19.5185	19.8075	20.1888	19.2566	19.7408	19.7213	20.2928	22.3353	20.4006	22.7305	19.229	19.9737
Density-regulated protein	DENR	human	O43583	20.8394	19.9824	20.6541	20.66	20.1589	20.1594	20.461	20.4762	20.6648	20.2144	20.9016	20.8134	20.7014	20.5304	21.6386	20.5518	21.1112	21.6442	21.0544	21.6595	19.816	19.3133
Exportin-T	XPOT	human	O43592	18.6333	18.5699	18.2421	18.4202	18.7017	18.6804	18.7045	19.0754	18.6557	18.6902	19.3409	18.957	18.7562	18.9363	21.6034	18.6062	18.3611				18.0183	18.7684
Protein sprouty homolog 2	SPRY2	human	O43597		16.3722		16.4845	16.3754	16.534	16.9332	16.28	16.3996	15.9793	16.6673		17.1068			16.4849					16.6214
5-hydroxymethyl-dUMP N-hydrolase	DNPH1	human	O43598	18.9872	18.3021		18.2783	18.5999	18.1337						19.0866	19.0501	18.7968		17.981
Protein sprouty homolog 1	SPRY1	human	O43609					16.2199		16.2271	16.7813	15.8594	16.5014	16.7755	14.8486	16.2787	15.0974		16.4256			16.7228		16.3672	16.6675
Trafficking protein particle complex subunit 3	TRAPPC3	human	O43617	19.8403	19.877	18.9021	19.2785	18.7842	19.236	18.6126	19.2375	19.3139	18.8794	19.268	18.9681	18.8166	18.9245	18.0545	18.7777	18.6016	18.4272	18.6352		18.1522	17.8399
Charged multivesicular body protein 2a	CHMP2A	human	O43633	23.9772	23.7071	24.0598	23.83	23.4005	23.3711	23.8894	23.864	23.4412	23.5105	23.8869	23.2646	23.3096	23.2715	23.3893	24.0642	23.9775	23.949	23.7228	24.5529	24.1111	24.0688
Cytoplasmic protein NCK2	NCK2	human	O43639	19.3173	19.3543	19.4808	19.2586	18.9983	19.0705	19.5163	19.1992	19.2781	19.0301	19.6277	20.1022	19.8023	20.0004	19.9204	19.3124	19.18		19.1201		19.3443	19.2325
Tetraspanin-6	TSPAN6	human	O43657	25.0768	24.8338	25.3804	25.3384	25.0138	24.999	24.949	24.9767	24.8717	25.0117	25.1291	24.1429	24.057	24.0888	25.2584	25.5157	25.3595	25.1568	25.1216	25.4683	24.9965	25.2095
Pleiotropic regulator 1	PLRG1	human	O43660	18.4608	17.7984	18.2694	17.7789	17.6775	17.9102	18.0064	18.2359	18.3186	18.1617	17.6194	18.1762	18.3567	18.149		17.5835					17.2173
Protein regulator of cytokinesis 1	PRC1	human	O43663	16.797	16.0266				16.9909	16.1273		18.1832			17.6849	17.7861	17.6401	17.5603						17.0518
Regulator of G-protein signaling 10	RGS10	human	O43665	16.4962	16.1321	15.1106	15.3207					15.0414	14.9524		16.725	16.0771	17.6042		14.8997
BUB3-interacting and GLEBS motif-containing protein ZNF207	ZNF207	human	O43670	18.749	18.565	19.3414				17.8107		17.7523	18.1142		23.7192	23.6764	23.4648	18.0017	18.1006					17.8283
ATPase GET3	GET3	human	O43681		16.3185	16.3938			16.7709			17.396	17.3273		18.2805	17.9706	17.4825
Mitotic checkpoint serine/threonine-protein kinase BUB1	BUB1	human	O43683											16.6138	17.835
Mitotic checkpoint protein BUB3	BUB3	human	O43684	21.5244	21.5693	21.4999	21.7642	21.6824	21.8957	21.3804	21.763	21.9153	21.6648	21.459	22.6661	22.6977	22.7623	20.5152	20.4549	19.9422	19.854	20.1189	20.1238	20.1989	19.9469
Alpha-actinin-4	ACTN4	human	O43707	19.1708	18.8883	19.3856	18.9101	19.1695	19.2954	19.5303	19.4306	19.2794	19.0149	19.1353	19.5105	19.2708	19.3514	19.3388	18.9833	18.6966	19.4523	19.3064		18.5009	18.7389
Probable 18S rRNA (guanine-N(7))-methyltransferase	BUD23	human	O43709	18.631	18.9742	19.4953	18.5549	18.7678	18.8764	18.3015	19.8347	19.321	18.9713		18.3469	18.6083	18.1827	18.4886	17.9481	18.679				19.3301	19.0058
17S U2 SnRNP complex component HTATSF1	HTATSF1	human	O43719	18.4278	18.6612	18.4105	18.3996	18.5555	18.1962	18.0411	18.6115	18.3101	18.562	18.5673	19.2584	19.121	19.0614					16.2303		17.7355	17.236
AP-1 complex subunit gamma-1	AP1G1	human	O43747	19.362	19.3807	19.5712	19.1374	19.2623	19.5757	19.4466	18.827	19.4287	19.127	19.1114	19.3607	19.725	19.5301	19.3428	18.6236	19.3874	19.1369			18.9771
Syntaxin-6	STX6	human	O43752			17.7147	18.1806								18.6794	18.3371	18.3689		18.3742					18.1677	18.3592
Synaptogyrin-1	SYNGR1	human	O43759	20.7559	20.5097	20.6619	20.4015	19.7424	19.5271	20.3864	20.5297	20.3484	20.3839	20.1955	19.405	19.54	19.6101	19.8633	20.0037	19.2184	20.699	19.5066	19.4761	18.6033	18.4864
Synaptogyrin-2	SYNGR2	human	O43760	20.735	20.5208	20.0034	20.7446	20.6358	20.4419	20.6572	20.3293	20.3575	20.8809	20.531	20.2953	20.3817	20.279	20.0903	19.9737	20.1111		19.835		19.3285	19.2103
Synaptogyrin-3	SYNGR3	human	O43761		15.3556	15.356		15.7783	16.9352		15.6641	15.0933	15.6701	15.1926				15.0768
Small glutamine-rich tetratricopeptide repeat-containing protein alpha	SGTA	human	O43765	20.2491	20.1837	19.8395	20.3777	19.9179	20.115	20.4194	20.1417	19.7441	20.1662	20.1383	21.2654	21.5913	21.5984	20.5021	20.2647	19.9868	20.1056	20.3071	21.129	19.7308	19.7993
Alpha-endosulfine	ENSA	human	O43768	18.7787	18.3508	18.9482	18.5176	17.9266	18.2335	18.7375	18.5017	18.167	17.8396	18.5608	17.4103		16.9063		18.0709
Asparagine--tRNA ligase, cytoplasmic	NARS1	human	O43776	20.3176	20.1746	20.1671	20.1589	19.6316	19.9844	20.115	20.2269	20.1649	20.3844	19.904	20.0953	19.9177	20.1505	20.1485	19.7589	19.7653	20.7624	20.3032	21.3698	19.4577	18.7679
Keratin, type II cuticular Hb6	KRT86	human	O43790										20.2447
Unconventional myosin-Ib	MYO1B	human	O43795	20.4321	20.2634	20.1413	20.2374	20.0965	19.7273	20.2476	20.1457	20.0641	20.3795	20.1803	19.5312	19.8228	19.6463	20.222	20.0335	19.9231	19.5113	19.9584	21.3095	20.1084	20.1297
Cleavage and polyadenylation specificity factor subunit 5	NUDT21	human	O43809	19.1287	19.2249	19.165	18.5005	18.9903	18.4743	19.2823	18.8839	19.0251	19.2171	18.9615	21.9081	21.8573	21.8405	20.4221	19.8197	19.7062	20.6272	19.2326	20.3394	20.5877	20.1792
Glutathione S-transferase LANCL1	LANCL1	human	O43813	21.0528	21.2368	21.1924	21.1246	21.0184	21.0857	21.346	20.8785	21.002	21.0284	21.2753	21.2879	21.1663	21.1813	21.2108	21.547	21.232	21.8499	21.3395	20.9069	20.9666	20.7579
Striatin	STRN	human	O43815		18.4912		19.0525	18.8486	18.5965		18.9767	19.17	18.5099		19.1791	19.6377	18.464
U3 small nucleolar RNA-interacting protein 2	RRP9	human	O43818	18.7487	18.384	18.3128	18.5558	18.4816	18.6145	18.3828	18.8479	18.8135	18.9134	18.2421	19.0245	18.6926	18.7518		16.9736						17.417
A-kinase anchor protein 8	AKAP8	human	O43823	17.784	16.8709	18.2769	17.0587	17.7564	16.9957		17.3847	17.0557	17.9693		20.5244	20.0826	20.4356	19.6823	18.5761	17.2681		17.3222		17.3275
Nardilysin	NRDC	human	O43847	17.0835	16.6787	17.1472	16.9609	17.2216	17.4307	17.8261	17.9273	17.2639	17.7388	17.6312		17.1073	16.8069	15.8952		16.7172		16.5506
EGF-like repeat and discoidin I-like domain-containing protein 3	EDIL3	human	O43854	23.8157	23.6175	23.7294	23.8644	23.2413	23.2666	23.3854	23.2923	23.3111	23.516	23.5902	23.3868	23.3999	23.4946	23.404	23.838	23.6355	24.1587	23.2663	23.9565	23.4748	23.6931
S-adenosylhomocysteine hydrolase-like protein 1	AHCYL1	human	O43865	19.5607	20.0475	21.0569	20.7441	19.8841	20.2415	20.1667	20.1111	20.1474	19.813	19.93	20.3362	20.6808	19.9791	20.1011	20.4893		21.8001	21.1829		19.8576	18.9415
Kinesin-like protein KIF1C	KIF1C	human	O43896						16.0003
Tolloid-like protein 1	TLL1	human	O43897	19.1286			18.6584	19.669	18.0296		19.1024	19.3368	19.5453	18.9237	18.5002	18.5114	18.6113							18.962	18.9737
Prickle planar cell polarity protein 3	PRICKLE3	human	O43900		17.305	16.9974	16.2747						16.5217	17.3593			16.4989	17.4866	15.3879			17.1262		17.5703	16.529
Origin recognition complex subunit 5	ORC5	human	O43913									18.4496			16.6857		16.0869
NADH dehydrogenase [ubiquinone] iron-sulfur protein 5	NDUFS5	human	O43920										15.9364
Retinal rod rhodopsin-sensitive cGMP 3',5'-cyclic phosphodiesterase subunit delta	PDE6D	human	O43924	17.0765	17.9494	17.9031	18.0698	17.6538	17.2291	16.0193		18.2086	17.8873		18.6972	18.3092	18.2245		17.8233	17.6714				17.2518	17.9358
Origin recognition complex subunit 4	ORC4	human	O43929												18.0244	17.9308	18.0073		15.8561
Transthyretin	TTR	bovine	O46375	24.5765	23.6073	24.6051	23.2855	24.4986	24.8241	25.7929	23.8799	24.5213	24.3045	23.2494	25.0532	25.1147	25.1523	22.6613	22.1357	22.1709	22.5786	21.8041	22.223	22.0922	22.8076
Primary amine oxidase, lung isozyme		bovine	O46406	18.4011	18.9593	18.867	18.3159	18.4099	18.6617		18.8263	18.718		19.0334	19.107	19.3897	19.1752
Double-strand-break repair protein rad21 homolog	RAD21	human	O60216		18.3989		17.4977	18.6053	18.3626			18.8468			16.995
Aldo-keto reductase family 1 member B10	AKR1B10	human	O60218	19.2942	19.5063	18.5415	19.2076	20.576	20.2934	19.9543		20.2514	18.9442	19.4881	20.2308	19.5976	20.2217
Pre-mRNA-splicing factor ATP-dependent RNA helicase DHX16	DHX16	human	O60231	19.3328	19.1576	19.0995	19.266	19.4768	19.4999	19.3093	19.7342	19.6676	19.7399	19.2294	19.2456	19.3625	19.0705							16.1727	17.7992
Protein ZNRD2	ZNRD2	human	O60232	19.2687	19.6534	18.4392	19.091	19.0073	20.7185	18.6905	19.6212	19.0441	19.4257	19.0556	18.4422	18.8072	18.0476		16.3843
Heparan-sulfate 6-O-sulfotransferase 1	HS6ST1	human	O60243												17.8484	18.0088	18.0844		17.536
Mediator of RNA polymerase II transcription subunit 14	MED14	human	O60244		16.9304		16.3494	17.2628	17.6581	17.0546	17.4966	17.173	17.3062		16.09	16.841	16.5492
Protocadherin-7	PCDH7	human	O60245	21.0631	20.8584	21.0434	20.9305	20.4146	20.3481	20.9886	21.0288	20.5761	20.9426	21.0013	20.8785	20.9437	20.8724	21.8603	21.4028	21.5845	21.8744	21.6655	22.0988	21.6243	21.6041
Phosphoribosyl pyrophosphate synthase-associated protein 2	PRPSAP2	human	O60256		17.5691	18.4557	18.4229	18.0596	17.9409	17.9739		18.1012	18.0775	18.2998	18.32	18.3763	18.4427		17.8551	17.521					17.4222
Guanine nucleotide-binding protein G(I)/G(S)/G(O) subunit gamma-7	GNG7	human	O60262	19.8657	20.0806	18.6826	19.0535	19.7936	20.0205	19.776	17.6422	19.4677	19.7272	19.5171	17.3989	15.8535			18.1558	18.4173
SWI/SNF-related matrix-associated actin-dependent regulator of chromatin subfamily A member 5	SMARCA5	human	O60264	20.4793	20.1643	20.0365	19.9357	20.0653	20.0149	20.04	20.401	20.2022	20.4821	20.2693	19.0123	19.1017	19.0159	18.4099	18.4747	17.7401		18.1038		19.3353	19.3966
Adenylate cyclase type 3	ADCY3	human	O60266	18.0356	17.7711	18.2636	17.9342	17.7291	17.9053	18.0737	17.656	17.5128	17.9527	18.0984	16.7582	17.787	17.9221	18.158	18.502	18.2906		17.9007		17.8841	18.3374
C-Jun-amino-terminal kinase-interacting protein 4	SPAG9	human	O60271	17.3426	17.4735	17.3468	17.1607	18.4463	17.4002	19.1094	17.6903	18.3238	17.4531		18.7689	18.7103	18.8022		18.33			16.9951
Sushi domain-containing protein 5	SUSD5	human	O60279	23.8035	23.6016	23.941	23.626	23.1501	23.6827	23.9245	23.1148	23.3852	23.1774	24.2803	23.5675	23.5085	23.4545	24.4742	24.6408	24.3054	24.2082	24.2645	24.2939	24.2953	24.7296
Nucleolar pre-ribosomal-associated protein 1	URB1	human	O60287	16.2296	16.5719		16.9379	16.5781			17.321		17.5403		15.6489
E3 ubiquitin-protein ligase MGRN1	MGRN1	human	O60291	18.3391	17.8637	18.9312	17.9374	18.3283	17.935		18.7248	18.2093	18.3087	18.7468	18.6732	17.8895	17.591	19.3426	18.5216					18.8765	17.7753
tRNA wybutosine-synthesizing protein 4	LCMT2	human	O60294	17.8988	18.4452		17.9578	17.9769	17.9212		18.4924	18.1309	18.6315	17.7284	17.4651	17.4959	18.2154	15.7999	17.3601			16.7869			17.8299
RNA helicase aquarius	AQR	human	O60306	19.0912	19.3167	18.8914	19.3179	19.2009	19.1176	18.8964	19.1975	19.0411	19.3603	19.0748	18.6553	19.8763	18.7741		16.9298					18.0137	16.9746
Dynamin-like 120 kDa protein, mitochondrial	OPA1	human	O60313		16.7792										17.7448		17.7793
Phosphatidylinositol 4-phosphate 5-kinase type-1 gamma	PIP5K1C	human	O60331		16.1324	16.7148		16.6635	16.6364		16.8767		17.0595				15.6604
Kinesin-like protein KIF1B	KIF1B	human	O60333	17.8408	17.9806	17.6934	18.1732	17.8119	18.386		18.2754	18.5834	18.2155		17.8065			17.3349
Lysine-specific histone demethylase 1A	KDM1A	human	O60341	18.1273	18.3188		18.1505	18.4912	18.4826	18.1341	17.7618	18.0563	18.4534		19.083	19.206	19.0313		17.77
TBC1 domain family member 4	TBC1D4	human	O60343		16.3943	16.5332		16.432	17.0466		16.2201	16.5689	17.5953	16.3447	17.6654	17.8821	16.9631
Periplakin	PPL	human	O60437										16.7364												16.7477
Lymphocyte antigen 75	LY75	human	O60449		17.3634	17.0684		17.8117	17.7972		17.6746	17.8301	18.095	16.945	17.2282
Neuropilin-2	NRP2	human	O60462	21.9453	22.0179	21.9259	22.014	21.4193	21.5562	21.97	21.6702	21.6143	21.8266	22.0361	21.9415	21.931	21.9402	22.8522	22.5539	22.8978	22.8097	22.7258	22.7392	22.5395	22.6106
Mannosyl-oligosaccharide 1,2-alpha-mannosidase IB	MAN1A2	human	O60476		17.467	18.2063	17.0792	16.4616							18.5551	18.8218	18.5883
Long-chain-fatty-acid--CoA ligase 4	ACSL4	human	O60488	20.6362	20.3002	20.8393	20.367	20.3704	20.2498	20.5821	20.6006	20.4764	20.688	20.6185	19.934	19.7541	19.6139	20.4993	20.4547	20.4773	20.6562	20.5386	21.2496	20.65	20.673
Sorting nexin-3	SNX3	human	O60493	21.0085	20.7936	20.5516	20.599	20.4774	20.2198	20.4277	20.4299	20.0155	20.0672	20.2187	20.3814	20.0866	20.5904	20.8251	20.1545	20.778	20.2889	20.4713		20.5996	20.7868
Syntaxin-10	STX10	human	O60499	18.6896	18.8037		18.3382	18.3493	18.3114	18.8354	18.4758	18.7087	18.9135	19.0563	18.2501	17.6195	18.2755	18.6	18.0585	18.2301		16.6913		18.4018	18.2532
Protein O-GlcNAcase	OGA	human	O60502		17.7882		17.8716	18.2212	17.8461					17.0277	18.3529	18.1711	18.1622			15.8647
Adenylate cyclase type 9	ADCY9	human	O60503		17.4634	17.4006		17.3761	17.751	16.8089	17.251	16.6867	17.4432	17.2791		16.8194	15.5831	17.1695	16.6936			17.4822		17.2119	16.78
Vinexin	SORBS3	human	O60504	18.652	18.5007	18.7426	18.1409	18.0947	17.9219	18.5724	18.41	18.2492	18.6444		18.0045	18.2331	18.5481	18.5968	18.719	19.1257		19.1164		19.5124	19.0784
Heterogeneous nuclear ribonucleoprotein Q	SYNCRIP	human	O60506	22.9469	22.949	23.1527	23.0955	22.7981	23.0009	23.254	22.7459	22.9254	22.9044	23.0521	25.0153	24.949	24.9975	23.7783	23.8682	23.0822	23.8754	23.4781	23.6014	23.2475	23.0956
Protein-tyrosine sulfotransferase 1	TPST1	human	O60507		17.6307										19.0496	19.0514	19.2197
Pre-mRNA-processing factor 17	CDC40	human	O60508	17.1715	17.7812	16.947		17.5953	17.1668			17.403	17.6861	16.8837	19.2784	19.2925	19.0967
Beta-1,4-galactosyltransferase 3	B4GALT3	human	O60512	18.8891	18.9161	19.4135	17.9992	17.9316	18.0716		18.1835	18.1578	18.1362		21.854	21.3089	21.1018		18.0861
Beta-1,4-galactosyltransferase 4	B4GALT4	human	O60513	20.1881	20.2744	20.329	19.7668	19.6711	20.0965	18.7917	19.4128	19.4517	19.803	19.5247	21.6043	22.2194	21.831	19.2192	20.1487	19.4032	19.6247			18.0573	17.43
Ran-binding protein 6	RANBP6	human	O60518				18.2052												19.6081
Ribosome quality control complex subunit NEMF	NEMF	human	O60524	18.0814	17.8238	18.0219	18.4123	18.1391	17.5583	17.9896	18.2858	18.6163	18.9898	18.4924	16.4235	17.6172	17.6912	18.8165	17.4207			17.3549		17.8825	17.3737
GDP-mannose 4,6 dehydratase	GMDS	human	O60547	18.5578	18.7548	17.5395	18.833	18.2067	18.4354	18.5148	18.4163	18.5532	17.9237	18.5657	19.1177	18.1625	18.4964		17.663	17.5758	18.0322	18.4814		17.1428	17.3307
Mitotic checkpoint serine/threonine-protein kinase BUB1 beta	BUB1B	human	O60566		16.2436		16.7808	16.9707	17.4832	17.4893	17.5527	17.104	17.2365	17.0994
Multifunctional procollagen lysine hydroxylase and glycosyltransferase LH3	PLOD3	human	O60568	19.1389	19.2475	18.8911	18.7618	19.5105	19.1779	19.2916	19.4144	19.2606	19.3951	19.3313	18.7177		19.4083
Eukaryotic translation initiation factor 4E type 2	EIF4E2	human	O60573	18.5678	17.0825	17.5438	17.6549	17.7719	17.6486			17.719	17.5737	17.583	20.008	20.0292	20.1946	18.4389	18.9646	16.8018		18.5326		18.9951	17.8077
Protein diaphanous homolog 1	DIAPH1	human	O60610	18.8391	19.1645	19.3868	19.1615	18.9887	19.0826	19.1193	19.2106	18.9523	19.1917	19.0423	19.7032	19.5182	19.4479	19.1564	18.4574	18.5628	19.3761	18.7118	19.7683	18.2548	18.2959
Selenoprotein F	SELENOF	human	O60613		16.6806				16.6935						17.2766
Tetraspanin-2	TSPAN2	human	O60636	20.2394	19.2317	19.709	19.8455	19.5399	19.4785	19.6629	19.8454	19.6534	20.6999	20.4262	18.3992	18.4555	18.3587	20.7786	21.488	20.8361	21.1341	21.07	21.2693	20.9646	20.7727
Tetraspanin-3	TSPAN3	human	O60637	22.9758	22.6104	22.5279	23.17	23.1883	23.496	22.9322	23.219	22.2302	22.291	21.7639	22.4927	22.3397	21.9338	23.3042	22.9444	22.6009	23.2302	22.8263	22.6395	22.4449	22.5867
Clathrin coat assembly protein AP180	SNAP91	human	O60641														19.9982
Exocyst complex component 3	EXOC3	human	O60645	18.4276	18.0621		18.2981	18.0288	17.9899	18.179	18.1341	17.7796	18.1396	17.5942	18.0014	17.8124	17.8047	17.2299	17.9597	17.27		18.3038		17.2163	18.4967
High affinity cAMP-specific and IBMX-insensitive 3',5'-cyclic phosphodiesterase 8A	PDE8A	human	O60658		17.2674			17.0237				17.6313	17.5184						17.5781					18.1774
Perilipin-3	PLIN3	human	O60664	19.7636	19.1375	19.3254	18.2009	18.3348	18.6299	19.4177		19.1553	18.801	19.5333	20.5978	20.3762	20.5655	19.8337	19.3849	19.4505	20.9328	19.0511
Monocarboxylate transporter 2	SLC16A7	human	O60669	15.7887		15.324		14.9797		14.5304	15.1788														15.0568
Protein arginine N-methyltransferase 3	PRMT3	human	O60678	19.313	18.6777	19.0807	18.5307	18.6053	19.1019	18.5141	19.0931	18.7399	19.0104	18.8249	19.3194	19.2381	19.2435		18.8937			18.9583		19.1559	19.2158
Importin subunit alpha-7	KPNA6	human	O60684	19.3786	19.579	19.0021	19.3309	19.2666	19.0673	19.1177	19.4506	19.2006	19.4969	19.0115	19.2691	18.9477	19.2286		18.1414	18.763		17.8827		18.351	17.9952
Sushi repeat-containing protein SRPX2	SRPX2	bovine	O60687;Q5EA25		17.8259
UDP-glucose 6-dehydrogenase	UGDH	human	O60701	19.3953	19.3045	19.214	19.7046	19.5885	19.6855	19.3559	19.938	19.527	19.3856	19.155	20.3182	20.237	20.3853	18.7762		18.1903		17.8486
Catenin delta-1	CTNND1	human	O60716	21.3157	20.9016	21.1359	21.0784	20.7674	20.7913	20.9284	20.9879	20.9412	20.9664	21.0205	21.0683	21.1633	21.1724	21.3489	20.8011	21.0197	21.3614	21.1287	21.1485	20.906	21.077
Sorting nexin-2	SNX2	human	O60749	19.7219	19.6331	19.7399	19.3182	19.4794	19.2246	19.55	19.5393	19.5444	19.3579	19.6898	19.927	19.908	20.0241	19.37	19.3855	19.2521	19.3117	18.9896	21.2029	18.6154	19.1201
Dolichol-phosphate mannosyltransferase subunit 1	DPM1	human	O60762		16.5888		17.838	16.8825	16.6656						17.9711	17.3602	17.49	17.5298	17.7105						17.0433
General vesicular transport factor p115	USO1	human	O60763	18.6428	18.6682	19.0139	19.0511	19.3938	18.7864	18.7284	19.2188	18.79	19.2522	18.8963	19.6174	19.7778	19.5738		18.9848					16.0151
Thiamine transporter 1	SLC19A2	human	O60779	22.4962	22.6563	22.2919	22.4731	22.3787	22.2907	22.7835	21.6425	22.1217	22.407	21.9725	22.1764	21.9064	22.0816	22.5072	23.5831	22.994	23.9104	23.2354	23.5732	23.3469	23.063
Target of Myb1 membrane trafficking protein	TOM1	human	O60784	21.1544	20.8039	21.1392	20.9991	20.6805	20.6732	21.2125	20.8253	20.9239	20.5597	21.3791	20.9645	21.1164	20.9909	21.4436	21.1942	21.162	21.7206	20.9276	21.6367	21.5574	21.6363
Coiled-coil domain-containing protein 22	CCDC22	human	O60826		18.2238		17.862								19.7542	19.1032	19.1169
Polyglutamine-binding protein 1	PQBP1	human	O60828	18.2085											18.4794	18.9227	19.1262	17.401
PRA1 family protein 2	PRAF2	human	O60831	18.5913	18.2935	18.5342	17.7749	17.7752	17.715	16.589		17.9856	18.2587		18.1086	17.894	19.0899		17.3119	18.1206			18.7144	17.4988	17.7326
H/ACA ribonucleoprotein complex subunit DKC1	DKC1	human	O60832	20.9763	20.9341	20.5897	21.0856	20.5177	20.5372	20.8066	20.736	20.6939	21.1904	20.756	19.9625	19.8541	20.1819	19.602	19.7659	19.6909	19.8515	20.1346	19.8289	20.5401	20.4605
Eukaryotic translation initiation factor 5B	EIF5B	human	O60841	19.5062	19.6319	19.4062	19.4034	19.0005	19.5423	19.6696	20.0362	19.7483	19.8847	19.8837	19.2991	19.7591	19.7529	20.0261	19.6248	19.449	20.5139	19.53	20.3253	20.2665	20.1769
Growth arrest-specific protein 7	GAS7	human	O60861	16.4363	16.212	16.8876	17.3501	15.6898	17.2387	17.3472	16.0963		15.8985	16.9148	17.2181	16.89		16.3122	16.6594	16.0733	16.8768	16.6597	17.0532	17.1475	15.5377
Endothelial differentiation-related factor 1	EDF1	human	O60869	21.1253	20.7806	21.096	20.6097	20.7453	21.0624	21.4997	20.774	21.2241	20.5927	21.5096	20.2858	20.557	20.7536	20.5762	21.3594	21.4179	20.9962	20.2562	22.8338	19.7693	19.9821
Protein diaphanous homolog 2	DIAPH2	human	O60879	17.0429	17.8716		17.0386	18.1336	18.4497	18.8047					18.3959	18.3315	17.9673		18.3721			18.4278		18.0603
DnaJ homolog subfamily A member 2	DNAJA2	human	O60884	24.8334	24.5588	25.1126	24.6148	24.3346	24.2362	24.5651	24.4022	24.4613	24.0732	24.7586	24.4605	24.3566	24.4932	25.0777	25.4103	25.1257	25.1374	25.4445	25.0477	25.199	24.9959
Bromodomain-containing protein 4	BRD4	human	O60885								17.5133	17.1461	17.059
Protein CutA	CUTA	human	O60888	20.1488	21.0981		19.9437	21.1557	20.821						21.737	22.0671	22.0526			18.7109	21.6771		21.1641
F-box-like/WD repeat-containing protein TBL1X	TBL1X	human	O60907												15.4444	15.8038	14.8557
Beta-1,4-galactosyltransferase 2	B4GALT2	human	O60909				17.4277		17.7527						20.3057	19.9419	20.6182
Cathepsin L2	CTSV	human	O60911	20.4482	21.0166	21.2875	20.8346	20.6203	20.7189	20.6321	20.5665	20.9167	20.9599	20.4906	21.8605	21.8012	21.6861	20.5805	20.78			20.5185		19.8794	20.9207
Prefoldin subunit 1	PFDN1	human	O60925	19.0321	18.5119		17.1458	18.2595	17.7444	18.356		17.8613	17.6975	17.6274
E3 ubiquitin-protein ligase PPP1R11	PPP1R11	human	O60927				15.6215										16.316
Nibrin	NBN	human	O60934	17.7982	18.6149	17.9292	17.8965		17.3434	18.3664	18.4024	18.1578		18.2217	18.5268	18.1289	18.5295
Leukocyte cell-derived chemotaxin-2	LECT2	bovine	O62644										17.3012						17.0971
Kinesin-like protein KIF21B	KIF21B	human	O75037		16.7993		16.7882						16.8824	16.6877											16.4021
SLIT-ROBO Rho GTPase-activating protein 2	SRGAP2	human	O75044	20.5598	20.44	20.682	20.4982	20.3312	20.1783	20.4966	20.4676	20.3591	20.7033	20.7043	20.574	20.4724	20.3352	21.0069	20.7108	21.1097	21.3903	20.9879	21.6731	20.686	20.7574
Plexin-A2	PLXNA2	human	O75051	16.676	16.5898				15.9475					16.8957	17.3515	16.825	17.2967		17.2811					17.1547	16.7464
Carboxyl-terminal PDZ ligand of neuronal nitric oxide synthase protein	NOS1AP	human	O75052	18.6605	18.4845	17.927	18.288	18.0764	17.6861			17.6179	18.0829	18.1673	17.4036				17.6323			19.0036
Immunoglobulin superfamily member 3	IGSF3	human	O75054	22.8604	22.7073	22.991	22.8449	22.4583	22.4603	23.0263	22.3743	22.5366	22.7262	23.0731	22.6973	22.5987	22.6614	23.1526	23.2675	23.2053	23.4343	23.0523	23.7256	23.6033	23.5103
Putative tyrosine-protein phosphatase auxilin	DNAJC6	human	O75061		15.6536										18.4162	18.3456	18.1672
Disintegrin and metalloproteinase domain-containing protein 11	ADAM11	human	O75078	17.5853	17.1882	18.7768		18.6591		17.5009	19.1156	18.3376	17.4087	18.9428		17.8266	17.3754	17.4988	17.1173		19.0742	16.7189
WD repeat-containing protein 1	WDR1	human	O75083	21.5567	21.7727	21.3703	21.6309	21.3829	21.2365	21.3629	21.4061	21.5665	21.4345	21.3571	22.0701	22.0493	21.828	21.4912	20.8187	20.6422	21.5289	20.9994	21.2103	20.3746	20.4879
Frizzled-7	FZD7	human	O75084	20.3255	19.9783	19.993	20.2356	20.1421	19.9258	20.1803	19.9943	19.6263	20.5333	20.3787	19.7774	20.228	19.7375	20.7707	20.7574	20.3845	20.9803	20.7097	21.0576	20.712	20.7466
Slit homolog 1 protein	SLIT1	human	O75093	14.4115	15.0186				14.9597		15.3351		15.5927
Low-density lipoprotein receptor-related protein 4	LRP4	human	O75096		17.036			17.5875	17.0208		16.0349
Probable phospholipid-transporting ATPase IIA	ATP9A	human	O75110	19.3937	19.0894	19.5032	18.7417	19.2395	18.5552	19.4902	18.945	19.345	19.0218	19.346	19.0456		17.6936	19.5146	19.6464	19.9514	19.4637	19.335	18.543	19.45	19.4697
NEDD4-binding protein 1	N4BP1	human	O75113	18.88		19.0321	18.5073	17.8911	18.2915	18.9695	18.7179	18.3744	18.6012	18.5184	18.689	18.8193	18.4799	18.5908	18.5269	18.3965	18.647	18.7138		18.7828	18.8238
Rho-associated protein kinase 2	ROCK2	human	O75116	17.5896	16.4739	17.4534	17.1006	17.3334	17.715	17.4179	17.7359	17.528	17.4382	17.5667	17.6802	16.9766	16.2646	17.6621	17.359	17.3528	16.9426	17.8205	17.1773	17.8228	17.1597
CLIP-associating protein 2	CLASP2	human	O75122	18.6282	18.191	18.9499	18.2727	18.0133	17.5992	18.2425	18.2501	18.4292	18.7797	18.6523	19.0712	19.0582	18.6973	18.6984	17.9653	18.1701	19.4364	17.9811		18.2525
Protein cordon-bleu	COBL	human	O75128	17.3089		17.5251	17.0921		17.0928	17.6525	17.5066	17.1696	17.3106	17.5704	17.0274	17.3524	17.1219	17.4224	17.4048	16.9376	17.3378	17.6732			16.9779
Copine-3	CPNE3	human	O75131	22.9177	22.7418	22.9725	22.9142	22.6865	22.8839	22.9806	22.9953	22.7315	23.1861	23.1662	22.5458	22.3881	22.4909	22.8907	23.2613	23.1243	23.3068	23.1449	24.0995	23.6032	23.4051
Autophagy-related protein 13	ATG13	human	O75143												16.8309
ICOS ligand	ICOSLG	human	O75144	18.9599	18.9676			19.0276		20.4074	18.8384	18.7133		19.346	19.106	19.4199	19.3369	20.0972	20.2217	20.3943	20.7033	20.0218	21.1938	18.8232	19.5443
Liprin-alpha-3	PPFIA3	human	O75145		15.6925	15.716	15.1296	14.6614	15.541	15.7964		16.2525	15.7304			14.4791			14.9687
Obscurin-like protein 1	OBSL1	human	O75147	21.3994	21.2169	21.5334	21.3301	20.9709	20.9852	21.5727	21.3078	21.2008	21.2285	21.4641	20.8218	20.9136	20.8993	21.8608	21.4737	21.7122	21.9403	21.7178	22.0256	21.9223	21.9708
E3 ubiquitin-protein ligase BRE1B	RNF40	human	O75150		17.1399	15.7924	17.1989	17.4361	16.996	17.0982	17.2242	17.5442	17.4783	16.1581	17.0656	17.4348	17.4951
Zinc finger CCCH domain-containing protein 11A	ZC3H11A	human	O75152	17.8402	17.6062	17.5618	17.3591	17.734	17.9454	16.9856	18.3589	17.6311	17.7902	17.8289	18.3846	18.5421	18.4998	17.1396	16.5486					16.8981
Clustered mitochondria protein homolog	CLUH	human	O75153	19.1686	19.6391	19.3097	19.7679	19.547	19.677	19.497	19.6945	19.4716	19.4299	19.5595	19.3997	19.491	19.4484	18.7982	18.9461	18.5695	17.7672	18.5983		18.3229	18.6432
Cullin-associated NEDD8-dissociated protein 2	CAND2	human	O75155		17.4901	17.73	17.881		18.5083			17.3874	18.4976	18.3329	16.4744	16.9535								18.1236	17.2219
Lysine-specific demethylase 4A	KDM4A	human	O75164		17.3795				17.9308
DnaJ homolog subfamily C member 13	DNAJC13	human	O75165	18.1363	18.0709	18.3449	18.0916	18.1025	17.7886	17.7517	18.2958	18.2455	18.2878	17.9625	16.7734	17.2835	17.5096
Serine/threonine-protein phosphatase 6 regulatory subunit 2	PPP6R2	human	O75170				15.6534								16.6029
CCR4-NOT transcription complex subunit 3	CNOT3	human	O75175	17.5781	17.7876	17.1226	17.6607	18.1212	18.253		18.2971	18.0309	18.162		19.0937	18.9334	19.1067		17.9119	18.3041				17.505
Calcium-responsive transactivator	SS18L1	human	O75177												15.5652	15.385	15.3448
Ankyrin repeat domain-containing protein 17	ANKRD17	human	O75179	18.6287	19.1388	18.8886	18.2078	18.5785	18.2826	18.5614	18.6845	18.3759	18.6851	18.306	20.1956	20.2738	20.1198	19.8343	18.2885					17.7896	18.3431
DnaJ homolog subfamily B member 6	DNAJB6	human	O75190	20.0886	20.0476	20.5853	20.2441	20.0837	19.91	21.1113	19.6147	19.6896	20.2623	20.3095	20.1727	19.9196	20.0722	20.4769	21.1863	20.1513	20.6004	20.7709	21.3204	20.9921	21.1958
Xylulose kinase	XYLB	human	O75191	19.1931	19.4927	18.8658	19.5919	19.1168	19.6233	19.0748	19.6258	19.4703	19.389	18.8334	19.138	19.3726	19.308		18.3355					17.9663	17.8021
Low-density lipoprotein receptor-related protein 5	LRP5	human	O75197	17.1197	16.9726	17.5307	18.058	16.8593	16.9703	17.5703	17.2951	17.1929	17.02	17.549	17.1387	17.0126	17.4105	17.7003	17.491	17.5722	18.3078	17.5702	18.0742	17.7525	18.0528
Gamma-glutamylcyclotransferase	GGCT	human	O75223	19.6231	19.0167	18.3386	18.6664	18.4302	18.4547	19.6616	17.6179	18.9069	18.7564	19.7081	18.2773	19.0956	18.2429	19.8183	18.967	19.407	18.321	19.766	19.2013	17.5443	20.0428
NADH dehydrogenase [ubiquinone] iron-sulfur protein 7, mitochondrial	NDUFS7	human	O75251									16.5316				16.4628			16.2292
NADH dehydrogenase [ubiquinone] iron-sulfur protein 2, mitochondrial	NDUFS2	human	O75306				16.0516										15.9276
Zinc finger protein ZPR1	ZPR1	human	O75312	17.4302	18.1563		17.8969	19.1989	18.5587	18.3064	18.1675	18.5555	17.4998	17.7911	18.0033	18.3757	18.0692	17.3601	17.0209			16.9383			17.3121
Ubiquitin carboxyl-terminal hydrolase 12	USP12	human	O75317	17.2085		15.9197		16.962	16.1405		16.5765	17.0091	16.5979	17.0577	18.021	17.2244			16.5966					16.8049	16.2775
Protein NipSnap homolog 2	NIPSNAP2	human	O75323		16.977	17.5172	17.4378	16.9482				17.198	17.4444		17.3898	17.1145
Semaphorin-7A	SEMA7A	human	O75326	17.4775	17.8332	17.684	16.5175	17.9699	18.0101	17.3417	18.0787	17.8702	17.5534	17.3508	18.372	17.9705	16.9558	18.4804	17.9472	18.0404	17.945	18.1615	18.1343	17.8522	18.0928
Programmed cell death protein 6	PDCD6	human	O75340	22.2475	22.5248	21.94	22.6649	22.13	22.2852	22.1684	22.244	22.2869	21.9176	22.7506	22.6508	22.602	22.7683	21.8724	22.8529	22.4045	22.4657	22.1567	23.9759	22.5118	22.4286
Arachidonate 12-lipoxygenase, 12R-type	ALOX12B	human	O75342				18.7801						18.2181	18.0443											20.3593
Tubulin-specific chaperone A	TBCA	human	O75347	22.1674	21.9753	21.8627	21.5509	21.8236	21.7164	22.1089	21.7495	21.5507	21.7882	22.3168	20.4481	19.6578	19.8519	20.6786	20.5495	21.0704	21.222	20.633		18.8424	19.2869
V-type proton ATPase subunit G 1	ATP6V1G1	human	O75348	17.5719	17.729	17.2526	17.438	17.7347	17.8986	17.3899	17.779	17.8589	17.3505	17.9699	17.4078	16.9257	16.9631	16.546	16.8461	16.9684		16.0979
Vacuolar protein sorting-associated protein 4B	VPS4B	human	O75351	22.0946	21.8579	22.0629	21.9047	21.6022	21.25	21.7433	21.536	21.5443	21.588	22.0943	21.852	21.8049	21.6495	22.4357	22.2162	21.9602	23.1118	22.0231	23.4042	21.7283	21.8511
Mannose-P-dolichol utilization defect 1 protein	MPDU1	human	O75352		16.1151		16.3842
Ectonucleoside triphosphate diphosphohydrolase 6	ENTPD6	human	O75354				15.1974
Protein tyrosine phosphatase type IVA 3	PTP4A3	human	O75365		17.1641			15.9237	16.741								17.1673		17.8521
Core histone macro-H2A.1	MACROH2A1	human	O75367	23.0719	22.8584	22.0748	22.5657	22.6373	22.3366	22.7358	22.0563	22.5235	23.0405	23.0352	20.1757	20.1365	20.2615		19.3721	20.1762	19.1835			22.4937	22.147
Adapter SH3BGRL	SH3BGRL	human	O75368	18.1589	18.4699	18.5377	16.7502	17.0581	17.8038	17.469	17.8995	16.7173	18.6051	16.7892	17.9269	16.9655	17.0455	18.4857	17.8116	18.4819		17.7071
Filamin-B	FLNB	human	O75369	19.1787	19.5168	19.4212	19.5769	19.2931	19.8106	19.5509	19.5929	19.5107	19.5159	19.2293	20.168	20.1304	19.9512	19.5703	18.9382	19.2441	19.5488	19.2375	19.561	18.9395	19.0367
Nuclear receptor corepressor 1	NCOR1	human	O75376												18.8989	18.9332	17.9998
Vesicle-associated membrane protein 4	VAMP4	human	O75379		17.5895			15.9854	17.3276	18.2897	16.7797	17.9442	16.8207		17.7861	17.2769	17.5685	17.7257		18.1027	15.4393	17.1646
Peroxisomal membrane protein PEX14	PEX14	human	O75381	17.6948		17.2159	19.0654	17.0757				17.3006	18.1361	18.1881		17.0233			17.4086			17.7188		17.7116	17.8171
Tubby-related protein 3	TULP3	human	O75386	17.629	17.973		17.9445	17.65			16.623	17.607	17.7988		17.679	17.1204	17.9816		18.2492					18.1887	18.0466
Large neutral amino acids transporter small subunit 3	SLC43A1	human	O75387	20.9421	20.7367	20.5117	20.0986	19.501	19.549	20.3571	20.6002	20.3372	19.0231	20.0478	20.0871	19.4679	19.7937	20.6582	20.6017	20.4387	21.4689	20.2001	21.5246	20.0415	20.9118
Citrate synthase, mitochondrial	CS	human	O75390	19.99	19.8415	19.762	19.7305	19.3598		19.0688	19.0555	19.5024	19.5441	19.6247
Vesicle-trafficking protein SEC22b	SEC22B	human	O75396	19.9089	19.9437	19.8738	19.7205	20.2934	19.4657	18.7753	19.492	19.0904	19.7903	19.5273	19.5362	19.2019	19.4993	19.073	18.7481	18.946	18.5355	18.674		18.6066	18.4311
Pre-mRNA-processing factor 40 homolog A	PRPF40A	human	O75400	18.6806	19.6419	18.7129	18.4926	18.8059	18.8218	19.075	19.8775	19.296	19.7429	19.6384	21.6036	21.4154	21.2019	19.2568	19.2723	19.1233	19.0375	18.9173	20.7186	20.2336	20.1331
Cell division control protein 45 homolog	CDC45	human	O75419		17.6758	17.456	18.0256		18.2765	17.6329			18.3028	17.78	17.9009	17.757
Metaxin-2	MTX2	human	O75431		16.4335					16.5848					17.1808				15.5998
Vacuolar protein sorting-associated protein 26A	VPS26A	human	O75436	19.5854	19.9008	19.5845	20.0126	19.7891	19.7717	19.7079		19.3522	19.7701	20.3085	19.7015	19.871	19.666		20.9374	19.9186	21.9943			20.0438	20.1563
Mediator of RNA polymerase II transcription subunit 24	MED24	human	O75448		17.5237		17.1949	17.0271	16.4369			17.8724	20.2887		17.4557		18.0317
Katanin p60 ATPase-containing subunit A1	KATNA1	human	O75449	18.8134			18.4147		17.7433			18.283	17.7946		18.7597	19.1755	18.5517		17.4827
Cytokine receptor-like factor 1	CRLF1	human	O75462	16.9968	18.0163		17.7253	17.8351	18.5932		18.312	18.0955		17.5083	19.856	19.6953	19.9122	19.6743	19.4147	18.7664		18.445		17.5678	18.8298
PC4 and SFRS1-interacting protein	PSIP1	human	O75475	19.3272	19.1624	18.9616	18.9515	19.1578	18.9908	18.8654	19.4527	18.9189	19.659	19.3017	19.7129	19.6788	19.6598	18.7645	18.2935	18.658	18.2785	19.1649	17.8386	19.2365	19.1053
Glypican-4	GPC4	human	O75487	20.8424	20.1102	20.5142	20.4895	20.0998	19.9279	20.4112	20.393	20.1804	20.9609	20.6058	20.0547	20.2574	20.2921	20.5211	20.4992	20.4838	21.8453	20.6105	22.3002	21.1403	20.7794
NADH dehydrogenase [ubiquinone] iron-sulfur protein 3, mitochondrial	NDUFS3	human	O75489	19.8357	19.4103	20.1066	19.4201	19.3697	19.4245	19.209	19.6795	19.3584	19.3698	20.1417	19.1681	18.9139	19.2231	19.7752	20.2474	19.6885	20.2517	19.1748	21.346	20.4796	20.3315
Carbonic anhydrase-related protein 11	CA11	human	O75493		18.5351		18.5483		18.9602						20.0729	20.0103	20.3617
Serine/arginine-rich splicing factor 10	SRSF10	human	O75494	19.4988	20.0634	19.2613	19.388	19.51	19.1313	19.2837	19.1257	18.771	19.4742	20.0104	19.3929	19.3093	19.3752	19.4827	18.6421	19.6497	19.0194	19.3573		19.3835	19.4897
KH domain-containing, RNA-binding, signal transduction-associated protein 3	KHDRBS3	human	O75525		18.8074		18.0928																		18.249
TAF5-like RNA polymerase II p300/CBP-associated factor-associated factor 65 kDa subunit 5L	TAF5L	human	O75529	17.0034	17.1379	15.9792	17.1153	17.0486	17.3497	16.5407	17.0286	16.5911	17.0037	16.7006	15.7496	17.4094	16.9256
Polycomb protein EED	EED	human	O75530					16.753	16.3403	16.5652		16.8261	17.4627		17.0744	17.643
Barrier-to-autointegration factor	BANF1	human	O75531	23.955	23.9283	22.5861	23.486	23.5833	24.1728	24.5005	23.1137	23.902	24.2977	25.085	20.279	20.7666	20.4382	19.2942	20.1242	20.7934		20.1511		21.1499	21.5038
Splicing factor 3B subunit 1	SF3B1	human	O75533	21.4885	21.4766	21.3267	21.5746	21.3637	21.4096	21.3502	21.6376	21.534	21.9026	21.3218	21.3287	21.3792	21.3411	20.1238	19.9393	19.7586	19.7598	19.7291	20.1535	20.5125	20.292
Cold shock domain-containing protein E1	CSDE1	human	O75534	21.7844	21.7432	21.9115	21.743	21.6365	21.5641	21.8078	21.756	21.7358	21.7743	21.7153	21.7677	21.8725	21.8152	21.9927	21.5659	21.7438	22.3947	21.8536	23.1179	21.9335	22.1
WW domain-binding protein 4	WBP4	human	O75554												19.3119	18.6145	18.919
Interferon-inducible double-stranded RNA-dependent protein kinase activator A	PRKRA	human	O75569	21.0639	21.0648	21.2146	21.0125	20.7935	20.6321	21.3763	20.7857	20.86	20.7509	21.1724	20.9696	20.9375	20.945	21.5234	21.453	21.4959	21.4039	21.4431	21.4475	21.8666	21.9688
DNA-directed RNA polymerase III subunit RPC9	CRCP	human	O75575	18.624	18.3023	17.9685	17.6582	18.4088	18.5274	19.2438	17.4116	17.6187	18.3836	18.9238											17.3495
Low-density lipoprotein receptor-related protein 6	LRP6	human	O75581	18.3778	18.5766	18.8863	18.2272	18.4547	18.1487	18.5477	18.29	18.0852	18.0245	18.4697	18.9209	18.9154	18.2951	19.6231	18.8673	18.4556	18.8591	18.669	19.8807	18.5867	18.236
Mediator of RNA polymerase II transcription subunit 6	MED6	human	O75586				15.1815								15.5136	16.4432	15.933
E3 ubiquitin-protein ligase MYCBP2	MYCBP2	human	O75592	18.3828	18.3115	18.1717	18.659	18.235	18.3067	18.6508	18.6143	18.356	18.7183	18.2663	17.7762	17.6365	17.6489							16.9603	16.8569
Nucleoplasmin-3	NPM3	human	O75607		18.1229		17.8994	18.2627	18.3931					18.3577	17.6429	18.5115			17.5882
Acyl-protein thioesterase 1	LYPLA1	human	O75608	20.4183	20.5153	20.4348	20.5839	20.2237	20.0248	20.8047	20.5444	20.6429	20.5057	20.6169	20.9053	20.8286	20.8827	20.4253	20.7083	20.5583		20.6952	20.5705	19.9185	19.9083
U5 small nuclear ribonucleoprotein 200 kDa helicase	SNRNP200	human	O75643	22.0225	21.6772	21.482	21.8407	21.6271	21.5053	21.5154	21.7558	21.8189	22.3424	21.7299	20.5332	20.3146	20.5383	20.3235	19.7877	19.9413	20.2698	19.4163	21.4126	20.9247	20.8901
TIP41-like protein	TIPRL	human	O75663	18.7173	18.732	19.1914	19.0373	18.6246	18.5532	19.0022	18.7036	18.6138	18.7169	18.9869	19.0916	19.1049	19.1364	19.3463	19.0029	19.1798	19.0665	19.1254	18.7079	18.429	19.2003
TOM1-like protein 1	TOM1L1	human	O75674	20.9608	20.738	21.2955	20.646	20.8912	20.9182	20.8015	20.9141	20.993	20.6983	21.3207	20.5618	20.5108	20.3175	20.558	21.2303	20.723	21.4186	20.396	21.6462	20.3771	20.374
Surfeit locus protein 6	SURF6	human	O75683	17.0052	16.6385	16.2577	17.0279	17.1505	17.6807	17.3691	17.1641	17.5603	17.8155	18.0836	18.362	18.344	18.6139	17.3812	17.3517	17.1916		16.9069		17.698	18.3935
Arf-GAP with dual PH domain-containing protein 1	ADAP1	human	O75689	19.0632	19.1622	18.9175	18.8842	18.4879	18.8224		18.9064	18.7321			19.2411	18.3138	18.8073		17.7884			18.9919		16.9551	17.0217
Nuclear pore complex protein Nup155	NUP155	human	O75694	18.6658	19.2154	18.6849	18.9235	19.4472	19.2815	19.076	18.9488	19.1917	19.1977	18.8206	20.3012	20.3366	20.2695		18.7022					17.4153
Protein XRP2	RP2	human	O75695	20.8404	20.8542	20.9798	20.7255	20.5957	20.3286	20.1717	20.6259	20.5341	20.5496	20.5667	20.9507	20.6851	20.7062	21.4091	21.7513	21.0285	21.8246	21.899	21.3595	20.9315	21.1799
WD repeat and HMG-box DNA-binding protein 1	WDHD1	human	O75717	18.6293	17.8825	18.3016	18.3039	18.3107	18.7679	18.39	18.5248	18.2278	18.2632	18.2708	18.8224	18.4694	18.6822		17.6056						18.5456
Cartilage-associated protein	CRTAP	human	O75718	19.0623	19.9038	18.8595	19.3585	19.5285	19.4513	18.562	18.5184	19.2754	19.0726	18.8687	20.0307	19.7351	19.9591		17.7836					18.3194
Transcription elongation factor A protein 3	TCEA3	human	O75764				18.3962		19.1432				16.7315				15.8669
Paralemmin-1	PALM	human	O75781	17.1096	16.3952	17.1073	17.5615	17.0677	16.1645	16.7166		16.2996	16.215	16.7227	17.2117	17.423	17.6361		16.8666					16.5728	17.4788
Renin receptor	ATP6AP2	human	O75787	21.3078	20.5805	21.7	19.7583	20.3373	20.0917	19.7718	20.3851	20.1105	19.8617	19.6891	24.2687	24.5151	24.6379	22.1968	21.664	21.2224	21.8747	19.9456	19.5476	19.2335	19.5284
Ribonuclease H2 subunit A	RNASEH2A	human	O75792	19.0056	18.7956	19.2698	18.6132	18.8332	18.1511	17.7823	18.8692	18.4468	18.8136	18.2175	20.8724	20.8826	20.6415	17.5169	18.531	18.1394		18.0239		18.4433	18.5445
Translation initiation factor eIF2 assembly protein	CDC123	human	O75794	18.261	18.6616	18.8441	18.4114	17.7643	18.3099	18.668		18.7502	18.5694	18.4525	18.0611	17.5774	17.3263			18.4037	19.1781		19.6938	17.7277	18.2381
Calpain-15	CAPN15	human	O75808	15.815									15.55	16.1012	15.1217										15.4632
Ribonuclease P protein subunit p20	POP7	human	O75817	19.3686	19.5456	19.7848	18.8912	18.6377	18.4323	18.7105	18.4708	18.8712		20.0735	18.7289	17.9539	18.729		19.1508	19.3757		16.625		19.4286	20.3521
Eukaryotic translation initiation factor 3 subunit G	EIF3G	human	O75821	20.8179	21.0851	20.8066	20.9619	20.5869	20.7789	20.9753	20.7649	20.8184	20.8977	21.1934	21.3806	21.3876	21.4479	20.5195	20.7777	20.5747	19.7206	20.2588	21.3847	20.8397	20.5299
Eukaryotic translation initiation factor 3 subunit J	EIF3J	human	O75822	17.7359	18.2263	18.8434	18.1481	18.1866	18.522	18.3896	17.7616	18.4458	18.4449	18.2784	20.0583	19.8115	20.0297	18.456	18.2502	17.4534		17.5895		17.1658
Leukocyte cell-derived chemotaxin 1	CNMD	human	O75829		19.8533	19.9447	19.1016				19.383	20.3892			21.5717		21.3936
26S proteasome non-ATPase regulatory subunit 10	PSMD10	human	O75832	18.1842	18.5006	18.5107	18.4822	18.3094	18.2041	18.206	18.5396	18.3039	18.2201	18.5602	17.9605	17.7979	17.5179		17.7584			17.8304			17.9563
CAAX prenyl protease 1 homolog	ZMPSTE24	human	O75844	18.2324	17.3678	18.3793	17.8856	17.2892	17.2048		17.5066	17.803	18.108	17.308	17.1618	16.5333	17.3667			17.9243	17.3417	17.8175		17.7562	17.5365
Isocitrate dehydrogenase [NADP] cytoplasmic	IDH1	human	O75874	20.0755	19.722	19.6903	19.7631	19.7554	19.8586	19.7918	20.0515	19.9549	19.8924	19.8949	20.1522	20.2634	20.2767	20.0356	19.6975	19.3819	18.5998	19.4504	20.9014	18.4954	19.2014
Attractin	ATRN	human	O75882	18.4304	18.8374	19.0156	18.6078	19.0328	19.2812	18.5513	18.8535	19.0655	18.6869	18.5288	17.7505	18.1445	17.605	18.2923	18.5113	18.193	17.5622	18.0421		17.0765	17.8177
Signal transducing adapter molecule 2	STAM2	human	O75886	19.52	19.7603	19.5787	19.366	19.8254	18.8662	19.6542		18.9225	18.7676	19.5683	20.3655	20.7517	20.6308	20.0712	19.5279	19.5398	19.0972	19.3139		18.6521	18.7792
Cytosolic 10-formyltetrahydrofolate dehydrogenase	ALDH1L1	human	O75891	18.9538	19.247	18.9833	19.5145	19.2492	19.4455	19.0217	19.691	19.5571	19.4116	19.2722	18.9639	18.8583	18.9895		18.7148
Tumor suppressor candidate 2	TUSC2	human	O75896	19.9362	20.0186	19.4854	20.0298	18.908	20.0546				20.1391		20.1934	20.7639	19.8183		19.9387	21.4053	21.0539		21.2048
Cyclin-K	CCNK	human	O75909												20.4246	20.3731	20.4425
PRA1 family protein 3	ARL6IP5	human	O75915	19.2878	19.2123	19.3068	19.3054	18.8943	18.8992	18.6936	19.4852	18.9955	18.841	18.5368	19.2481	19.1828	19.4112	19.8795	18.8866					18.191	17.8001
Pre-mRNA-splicing factor SPF27	BCAS2	human	O75934	18.412	18.5437	18.8816	18.2588	18.4371	18.3676	18.094	18.3749	18.5145	18.467	17.9112	19.5264	19.3281	19.2492		17.894					18.6983
Dynactin subunit 3	DCTN3	human	O75935	19.2507	19.8986	18.9183	19.5012	19.9835	19.9656	19.7192	19.9583	19.6972	19.6001	19.2503		18.1702	18.6963
DnaJ homolog subfamily C member 8	DNAJC8	human	O75937	18.838	18.5723	19.7409	18.4328	18.0804	18.5623	18.7224	18.8591	18.8535	19.0866	18.5799	19.7961	20.04	19.8886	19.3398	19.1013	18.2039		19.1985		19.3644
Survival of motor neuron-related-splicing factor 30	SMNDC1	human	O75940												16.2726		16.3228
ATP synthase subunit d, mitochondrial	ATP5PD	human	O75947			17.6255		17.5242
DnaJ homolog subfamily B member 5	DNAJB5	human	O75953				18.159						17.6469	17.4956			17.9327							17.3759
Tetraspanin-9	TSPAN9	human	O75954	21.7616	21.5282	21.172	21.8158	21.9289	21.4638	21.5569	21.7947	21.5235	22.6186	21.5604	20.7907	20.9614	21.255	22.5965	21.8774	21.5309	22.9797	19.8149	22.7096	21.7355	21.9748
Flotillin-1	FLOT1	human	O75955	20.936	20.7414	21.0054	20.9221	20.8082	20.4137	20.1564	21.2225	20.8577	20.9451	20.5967	20.2644	20.2437	20.157	20.3809	20.003	20.3464	20.1597	19.8525	20.2031	19.9211	19.9619
Triple functional domain protein	TRIO	human	O75962		16.0219		15.4099		16.8808				16.8846		18.1399
ATP synthase subunit g, mitochondrial	ATP5MG	human	O75964	17.7468	18.6811		17.2611	18.2058		17.5768		18.5551	18.3842
Carboxypeptidase D	CPD	human	O75976	20.2381	20.1692	20.3168	20.1472	19.7864	19.8192	20.3626	20.0867	19.8457	20.1201	20.5011	20.6277	20.6189	20.6149	20.8583	20.8358	20.7529	20.8444	20.9288	22.2685	20.8051	20.8732
Glutaredoxin-3	GLRX3	human	O76003	18.7838	18.7582	19.0979	18.4989	18.435	18.0453	18.477	18.5952	18.6244	18.5522	18.3816	18.4988	18.8282	18.3027	18.5856	18.769	18.5338	20.0354			18.5167	18.6126
Keratin, type I cuticular Ha4	KRT34	human	O76011										19.9046
Ribosomal L1 domain-containing protein 1	RSL1D1	human	O76021	20.5974	20.4077	19.9668	20.4422	20.487	20.1838	20.3212	20.846	20.8462	21.3765	20.7835	20.1512	20.0958	19.9092	20.9395	19.8684	20.3528	20.8382	20.4256	20.5921	20.9352	20.5957
Stanniocalcin-2	STC2	human	O76061	21.1338	20.8893	20.1373	18.782	20.6034	20.6296	20.3228	20.3674	20.369	21.2298	19.2305	22.2162	22.4646	22.479	21.4893	20.6664	19.3775	19.4199	19.3951	18.8216	19.597	19.4928
Probable cytosolic iron-sulfur protein assembly protein CIAO1	CIAO1	human	O76071	18.553	18.6404	18.5138	19.2533	18.7926	19.5157	19.8161	19.0543	18.5592	19.1165	19.5462	19.4416	19.4674	19.0146	18.3402	18.6143	18.3873		18.5456		18.7466
cGMP-specific 3',5'-cyclic phosphodiesterase	PDE5A	human	O76074	17.8608	17.8333		17.9045	17.827	17.7082		18.3512	17.9727	18.3946		18.1333	18.5474	17.4163
DNA fragmentation factor subunit beta	DFFB	human	O76075		15.4386
AN1-type zinc finger protein 5	ZFAND5	human	O76080	17.2995							17.3068							18.5181		17.9479		17.6245		15.5749
Organic cation/carnitine transporter 2	SLC22A5	human	O76082	20.5539	19.7923	20.7429	20.1476	20.4336	19.6389	20.6123	20.8474	21.0492	20.5659	21.3162	20.9947	19.8112	20.0899	21.572	19.4425	20.9691	20.94	20.7668	20.6628	21.6432	21.0907
High affinity cGMP-specific 3',5'-cyclic phosphodiesterase 9A	PDE9A	human	O76083	19.2138	18.9272	19.6012	18.8881	18.6763	18.9852	19.0587	18.6437	18.8381	19.0654	18.366	19.0815	19.3156	19.0103	20.5529	19.317	19.6637	19.7416	19.4041	19.5321	19.3178	19.1643
Signal recognition particle subunit SRP72	SRP72	human	O76094	21.8055	21.2287	21.1405	21.632	21.0676	21.2083	21.169	21.7868	21.6299	22.2982	21.9356	20.1548	20.3594	20.3626	20.3612	20.1023	19.7803	20.3946	20.0481	20.4182	21.3188	21.1923
Protein JTB	JTB	human	O76095	17.5378	16.9832	16.558	17.38	17.193	17.3825	17.7085	17.1321	17.2348	17.0962	17.6548	16.3539	16.7217	15.8323	16.9827	15.8602	16.6311	17.0358	17.1019	16.9365	16.6099	16.5265
Osteomodulin	OMD	bovine	O77742		17.2496			18.0921	18.6483	18.5161		17.3882			19.3841	19.1604
N(G),N(G)-dimethylarginine dimethylaminohydrolase 1	DDAH1	human	O94760	19.0777	17.9478	19.0451	18.5904	18.8418	18.1555	18.3926		18.149	17.809	18.5995	19.7049	19.3647	19.6512	19.6981	19.3283	19.3275	19.5543	18.4141	20.1918		17.9703
ATP-dependent DNA helicase Q5	RECQL5	human	O94762			19.8839	19.2113			19.541				19.3861
Unconventional prefoldin RPB5 interactor 1	URI1	human	O94763					17.2065	17.0611		16.9825	17.3924	16.8716		16.9795	18.204	17.6564
Galactosylgalactosylxylosylprotein 3-beta-glucuronosyltransferase 3	B3GAT3	human	O94766	18.8451	18.7316	19.0719	18.4905	18.5293	18.3709	18.616	18.4595	19.0144	18.7493	18.5665	21.0075	21.25	20.9971	18.4286	17.9776	17.1536		16.5856
Metastasis-associated protein MTA2	MTA2	human	O94776	20.2537	20.3455	19.8935	20.5136	20.3575	20.4509	20.2612	20.464	20.5517	20.4713	20.0991	20.1702	20.3684	20.0148	18.6618	18.4375	17.8561	18.8005			18.2002	18.1847
Retinal dehydrogenase 2	ALDH1A2	human	O94788	17.6286	17.7222		18.0488	18.182	18.4215		18.283	17.9055	18.2416		19.1986	19.2239	18.6553		17.2891
Serine/threonine-protein kinase 10	STK10	human	O94804	21.8312	21.6114	21.8904	21.6851	21.3831	21.3388	21.9656	21.7392	21.5887	21.6402	21.9835	21.5324	21.6941	21.6809	22.3666	22.3535	22.2998	22.2905	22.3353	22.7798	22.0396	21.9514
Serine/threonine-protein kinase D3	PRKD3	human	O94806				17.766														18.9969
Slit homolog 2 protein	SLIT2	human	O94813	20.7418	20.3373	20.446	20.575	20.5813	20.401	20.1393	20.7684	20.5903	21.1067	20.6521	19.9941	20.3495	20.33	20.1817	19.7335	20.305	20.591	20.0923	20.5345	20.7241	20.4819
Mitochondrial import receptor subunit TOM70	TOMM70	human	O94826	17.1056	17.4054	17.1911	17.0739	17.1629			16.7245	17.1322	16.8149	16.9474	17.6253	17.9068	17.4601	17.6029	17.6646			16.0007		16.5549	15.7431
Importin-13	IPO13	human	O94829												17.372	17.926	17.0381
Unconventional myosin-Id	MYO1D	human	O94832	22.9392	22.7099	22.8494	22.8283	22.5414	22.2735	22.8841	22.8237	22.5048	22.8028	22.9965	22.1721	22.3765	22.3939	23.0539	22.9854	22.9379	22.9611	23.2034	23.367	23.0662	22.9896
TOX high mobility group box family member 4	TOX4	human	O94842												18.2072	18.1473	18.3936
Protein transport protein Sec24D	SEC24D	human	O94855				16.9204				18.7965				20.0235	19.9906	19.633
F-BAR and double SH3 domains protein 2	FCHSD2	human	O94868	17.6097	17.4652	17.8144	17.2046	16.8952	17.4102	18.2381	17.9377	17.4635	17.7463	17.9525	17.3065			17.6816	18.0076	17.3296		17.4363			17.3853
E3 UFM1-protein ligase 1	UFL1	human	O94874	18.8579	18.9514	18.5153	19.0465	18.8573	19.0171	19.0696	19.1112	19.2529	19.0504	19.0274	19.0891	18.9839	18.7343		17.7123			18.0236		18.4271	17.6392
PHD finger protein 14	PHF14	human	O94880				17.0108				15.3966				17.0979		16.7626
FERM, ARHGEF and pleckstrin domain-containing protein 2	FARP2	human	O94887	19.7483	19.4493	19.4417	19.7803	19.5523	19.5268	19.2381	19.6809	19.4409	19.5382	19.7001	19.3149	19.2546	19.3851	19.5997	19.0902	18.4969		18.0359		18.48	18.2722
UBX domain-containing protein 7	UBXN7	human	O94888												14.5893
Leucine-rich repeats and immunoglobulin-like domains protein 2	LRIG2	human	O94898										15.4906	16.2887											16.3984
Pyridoxal phosphate homeostasis protein	PLPBP	human	O94903	18.14	18.102	18.2955	18.1912	17.9932	17.6164	18.3526	18.4076	18.0812	17.6797	18.4641	18.8194	18.9031	18.5582	18.5982	18.1553	18.7783		19.0824		17.893	17.7032
Erlin-2	ERLIN2	human	O94905	17.4537	17.9729	17.201	17.6867		17.0368		17.8839	17.3157	18.0919	17.828	17.6515	17.7168		17.8836	17.7445	17.1567	17.7517	17.6496		18.619	18.3804
Pre-mRNA-processing factor 6	PRPF6	human	O94906	19.8537	19.4962	19.6462	19.6303	19.0852	19.1085	19.0166	19.6259	19.2278	19.5427	19.0915	20.0213	19.8245	19.4314		18.6849	18.5554
Dickkopf-related protein 1	DKK1	human	O94907										15.6061		17.8207	18.4673	18.4011	18.9676	18.1336	18.21	19.1165	18.1535		18.7184	18.3281
Adhesion G protein-coupled receptor L1	ADGRL1	human	O94910	18.7418	19.0474	19.1214	18.7636	18.7461	18.8623	19.0989	19.158	19.0451	19.3319	19.0464	18.8515	19.1544	19.0229	19.5785	18.9528	19.1131	19.8909	19.264	21.2525	19.3624	19.3025
Pre-mRNA cleavage complex 2 protein Pcf11	PCF11	human	O94913												18.4096		18.1055
Protein furry homolog-like	FRYL	human	O94915	18.5346	18.5518	18.3754	18.4332	18.833	18.7093	18.8308	18.4404	19.0003	19.6001	19.2725	17.3906	17.2518
Nuclear factor of activated T-cells 5	NFAT5	human	O94916												15.316
SLIT and NTRK-like protein 3	SLITRK3	human	O94933	18.6873	18.4318	18.784	18.7109	18.4964	18.3643	18.8447	18.0531	18.878	18.6484	19.0864	18.5212	18.7999	18.6768	18.4512	18.861	19.0791	19.5694	19.1995	21.0257	19.3388	19.1794
Lysine-specific demethylase 4B	KDM4B	human	O94953						15.0978						14.6407	15.5989
Rho-related BTB domain-containing protein 3	RHOBTB3	human	O94955	19.4203	18.3022	19.3849	18.6147	18.8551	18.6431	19.2283	19.1224	18.9599	19.0527	19.4395	19.1777	18.5252	18.6995	19.8223	19.3991	19.4983	22.0454	19.1353		20.2827	19.6926
Ubiquitin carboxyl-terminal hydrolase 19	USP19	human	O94966		17.7075		17.8404	18.0693	17.9914	17.949	17.7442	17.763	17.9542	17.672	18.0195	18.2072	17.5931		16.4756	16.6053
AP-2 complex subunit alpha-2	AP2A2	human	O94973	20.6546	20.6352	20.7445	20.5325	20.4603	20.2436	20.565	20.745	20.7064	20.6459	20.7022	20.0611	20.2613	20.4651	20.2438	20.4155	20.2214	21.066	20.2159	22.2233	20.1386	20.2095
Protein transport protein Sec31A	SEC31A	human	O94979	19.4511	19.7467	19.5222	19.8435	19.936	19.9514	19.7314	19.8426	19.7524	19.7543	19.5069	23.233	23.212	23.2536	19.2778	18.5556			17.927		18.7304
Calsyntenin-1	CLSTN1	human	O94985	19.5436	18.9983	19.3493	19.3032	19.2828	20.1879	20.2418	20.4696	19.9431	20.694	19.6822	20.9229	20.8837	20.8474	20.3984	19.1198	19.7431	19.016	19.5682	19.4881	19.7322	19.7142
SLIT and NTRK-like protein 5	SLITRK5	human	O94991	21.7105	21.7283	21.8649	21.6801	21.64	21.6259	21.8658	21.5409	21.3312	21.6396	21.833	21.361	21.4895	21.4775	22.349	21.8246	22.239	23.4329	22.0028	23.7421	22.0509	22.1386
Protein HEXIM1	HEXIM1	human	O94992												15.8132	16.0806	16.0695		15.7867
Semaphorin-3D	SEMA3D	human	O95025		16.3592	17.5515						16.6365	17.5179	16.401	20.2276	20.1696	19.9696	18.9807	19.512	18.7153	19.6674	18.616		19.1784	19.8083
GTP-binding protein Di-Ras1	DIRAS1	human	O95057	19.832	19.7365	20.644	19.5207	19.5965	19.5553	20.042	19.6284	19.9814	19.9755	20.448	19.4934	20.1716	19.4473	20.396	20.2605	20.495		20.4499		20.5898	20.3347
Ribonuclease P protein subunit p14	RPP14	human	O95059		18.2029		16.9972										14.5848
G2/mitotic-specific cyclin-B2	CCNB2	human	O95067	18.3565	18.8404	18.6628	18.7534	18.5865	18.5927	19.0154	18.1558	18.9529	18.6348	18.6256	18.4849	18.1887	17.7172	18.3989	18.4042	18.0211	17.3193	18.3612		18.343	18.7094
Protein YIF1A	YIF1A	human	O95070	19.6015	18.9851		18.9129	18.896	18.649	19.3038			19.5747	18.8677	19.1484	18.9061	18.8471		18.6274
E3 ubiquitin-protein ligase UBR5	UBR5	human	O95071	19.2736	19.2976	18.8918	19.5528	19.6955	19.4873	19.0961	20.1466	19.8146	19.784	19.2163	18.326	18.4953	18.5089		17.1924					17.3374	17.6851
Arf-GAP domain and FG repeat-containing protein 2	AGFG2	human	O95081		14.9933		15.3968						15.342		16.098	15.862	15.5354								15.5474
Serine protease 23	PRSS23	human	O95084	21.2388	18.9597	20.6409	20.3957	22.2112			21.8195	20.2551	22.4592		20.5628	20.5142	19.8798	19.6113		20.7414		19.9542			20.0958
Serine protease 23	PRSS23	bovine	O95084;Q1LZE9	21.7864	21.3572	21.224	22.0318	22.0529	22.0604	21.548	21.5777	21.825	22.3105	21.7633	20.7366	21.2587	21.082	20.5444	20.0713	20.2265	19.983	19.8244		20.4368	20.6584
SR-related and CTD-associated factor 4	SCAF4	human	O95104	16.3106	15.1969			14.7804	14.3611				15.9513		18.5816	18.7677	18.97	15.7838	16.1493		15.3949			16.2083
Sphingosine 1-phosphate receptor 2	S1PR2	human	O95136	19.3836	19.6526	19.4806	19.2074	19.3929	19.0452	19.1755	19.0782	19.0866	19.4294	19.3111	19.0751	19.1571	19.0647	20.0317	20.2438	20.2211	20.7563	20.1641	20.4516	19.9786	20.3841
Dual specificity protein phosphatase 14	DUSP14	human	O95147		17.1819		17.4877		17.4011						16.849	17.3329			17.195					17.6801
Snurportin-1	SNUPN	human	O95149		15.8422	16.0245		16.1961	16.2523		15.7807														16.3233
Peripheral-type benzodiazepine receptor-associated protein 1	TSPOAP1	human	O95153	19.6298		19.2208	18.7258	19.4399	19.5587		17.7247	19.1756	19.0597		18.6966	18.8568	18.8203		19.366					20.1413	19.5581
Ubiquitin conjugation factor E4 B	UBE4B	human	O95155	18.3221									17.0062		18.5651	17.9572	18.0164		16.828
Zinc finger protein-like 1	ZFPL1	human	O95159													18.2364	18.4402
Elongator complex protein 1	ELP1	human	O95163	20.5816	20.4281	20.2088	20.6739	20.5408	20.3911	20.1543	20.5744	20.5519	20.5118	20.2572	19.8135	19.5626	19.6128	19.1625	18.8902	18.4569	18.9626	19.1293		19.1095	18.793
Ubiquitin-like protein 3	UBL3	human	O95164		18.068	17.1385	17.6315	17.1763					18.0597	18.0864					17.8078
Gamma-aminobutyric acid receptor-associated protein	GABARAP	human	O95166		16.5533				15.8957			15.311		16.4372
Netrin receptor UNC5C	UNC5C	human	O95185	17.8412	17.3739		18.0767		17.4085				17.8844	17.177	16.9813	19.5008		18.071	17.4846	17.6738	16.9177	18.0739	17.9356	17.4009	17.4273
Chondroitin sulfate proteoglycan 5	CSPG5	human	O95196	19.3913	19.188	19.46	19.1893	18.8952	20.0249	18.9691	19.4621	19.5544	19.3755	19.5805		18.6396		19.9856	19.3993	19.5681		19.4063
Reticulon-3	RTN3	human	O95197	18.7192	19.1239	18.7779	19.367	19.3491	19.8055	18.2464	18.7157	19.4133	18.6276	17.7757	17.8674	18.3961	18.0847		17.7387
Mitochondrial proton/calcium exchanger protein	LETM1	human	O95202					15.4865	15.1922		14.1601	14.9099			16.454			16.058	14.7691		15.1562	14.6192
Epsin-2	EPN2	human	O95208	18.2941	17.9494	17.2269	17.9278	18.2453	17.7162	18.2194	18.0331	17.6565	17.7026	18.3251	19.6816	19.6804	19.3874	17.6978	18.4102	17.3273		18.3355		16.6716	16.907
Leptin receptor overlapping transcript-like 1	LEPROTL1	human	O95214					14.7764	14.8266		14.9584				15.1503			15.1333	15.7689	14.8614		15.7914
Zinc finger Ran-binding domain-containing protein 2	ZRANB2	human	O95218	19.4532	20.257	19.0481	19.3832	19.5108	19.5763	19.5035	20.3287	19.7054	20.7291	19.9235	20.0879	20.2329	20.4282	20.4226	19.9078	20.6659	21.2877	20.3174	20.312	20.9901	21.2648
Sorting nexin-4	SNX4	human	O95219					17.449							18.2372
Luc7-like protein 3	LUC7L3	human	O95232	18.4033	17.9344	18.2305	18.572	18.3562	17.8247	18.2508	18.9058	18.8932	18.6873	18.0531	19.1353	18.5583	18.7102	18.8765	17.6001	18.9752	18.3488	18.1306		19.3669	18.7132
Kinesin-like protein KIF20A	KIF20A	human	O95235	16.9369	17.4464	17.4324	17.2749	17.0081	17.265	17.3648	17.5123	17.1908	17.8005	17.4537	16.6343		16.6326							16.6891
Chromosome-associated kinesin KIF4A	KIF4A	human	O95239	16.0214	16.1979		16.3067	16.1105	16.0289		15.7198				15.9305
Myotubularin-related protein 5	SBF1	human	O95248	19.1936	18.9689	19.1924	18.9967	19.0668	18.9773	19.5633	19.0578	19.0632	19.1171	19.3541	18.8407	18.52	18.6873	19.2482	19.0823	19.3766	19.3225	19.2193	19.3103	19.1318	19.4805
Golgi SNAP receptor complex member 1	GOSR1	human	O95249	18.0568	17.5027	17.6994	17.8835	16.873			18.7606	18.305	18.2573	17.7877	17.2971		17.4223	18.4856						17.2239
Vesicle-associated membrane protein-associated protein B/C	VAPB	human	O95292	17.4013	17.4503	17.816	17.2042	17.6198	17.9399		17.5651	17.7796	17.303	16.7496	18.0091	18.2142	18.0774							15.5396
Myelin protein zero-like protein 1	MPZL1	human	O95297	22.8091	22.6324	22.8854	22.7831	22.5393	22.4641	22.7188	22.5061	22.696	22.6632	22.9891	22.2255	22.2846	22.3773	22.3551	23.0545	22.9189	23.2036	22.4817	23.4659	22.844	22.9196
CUGBP Elav-like family member 2	CELF2	human	O95319		17.379									17.2355	19.9175	19.7935	20.1619		17.9919
6-phosphogluconolactonase	PGLS	human	O95336	19.2066	19.2563	19.4344	19.0695	19.0632	19.0557	19.6819		19.5056	19.813	19.4563	18.9576	18.7896	18.9437		18.3826			18.6436			17.8919
Structural maintenance of chromosomes protein 2	SMC2	human	O95347	21.1189	21.3233	21.1371	21.3939	21.3611	21.3738	20.923	21.6173	21.4193	21.4297	21.017	20.7041	20.654	20.5057	19.8832	19.7062	19.6107	19.2238	19.6092		19.8636	20.0815
Ubiquitin-like modifier-activating enzyme ATG7	ATG7	human	O95352	17.4906	17.6015		17.3779	17.5817	17.6285			17.6956	17.7258		17.8336	18.163	18.3938							17.0034
Acyl-protein thioesterase 2	LYPLA2	human	O95372	20.5629	20.6191	20.6335	20.4378	20.5151	19.8656	20.0986	20.405	20.3751	20.5136	20.8439	20.5757	20.1858	20.1934	19.8351	19.6392	20.1369		19.9014		19.6475	19.8968
Importin-7	IPO7	human	O95373	20.9153	20.8068	21.0699	21.1655	21.0874	20.8826	21.098	20.8027	20.9062	20.9379	20.9877	20.4312	20.2168	20.3671	20.3541	20.8539	20.3384	20.8278	20.6527	20.1958	20.196	20.1137
E3 ubiquitin-protein ligase ARIH2	ARIH2	human	O95376	18.2973	17.7121	18.1081	17.8839	18.0682	17.9258	17.669	18.1155	18.3667	18.3392	18.3759	17.9055	18.0404	17.9049	16.8919	16.5077	17.0023		16.9574		16.9826	17.2561
Tumor necrosis factor alpha-induced protein 8	TNFAIP8	human	O95379		16.4886		17.3875								19.4379				16.9009
Growth/differentiation factor 11	GDF11	human	O95390	18.8138	19.0117	18.4578	18.7899	18.5391	18.4045	18.0661	18.1706	18.6221	18.8225	18.3187	19.3205	19.1326	19.2834	18.6126	19.1376						18.0312
Pre-mRNA-splicing factor SLU7	SLU7	human	O95391												16.333		16.3834
Phosphoacetylglucosamine mutase	PGM3	human	O95394	18.4321	18.1021	18.3438	18.3546	18.6172	19.0651	17.7537	18.5594	18.4937	18.224	18.651	18.7852	17.9708	19.2313	18.7317	18.386	18.4392	18.6088	18.4704		17.7683	17.9519
Adenylyltransferase and sulfurtransferase MOCS3	MOCS3	human	O95396		17.0407		17.7543					17.9738			17.1497	17.5526	17.2371		15.6822
CD2 antigen cytoplasmic tail-binding protein 2	CD2BP2	human	O95400					17.6174	17.9017		18.7414			18.0915	19.2813	19.2125	19.2918
Membrane protein BRI3	BRI3	human	O95415	18.2833	18.4631	18.6347	18.7343		18.9522	18.7829	18.6613	18.5627	18.9197	18.4904		18.5232		18.8579	18.6506	18.2749		18.6896		18.9588	18.7339
BAG family molecular chaperone regulator 4	BAG4	human	O95429	17.3473	17.0833	17.4221	16.3616	16.4973	16.1711	16.7608	16.7264	16.7376	16.2794	17.3572	19.1489	19.6074	19.472	17.3738	16.6305	15.636	16.3631	16.4404	15.9309	15.7109
Activator of 90 kDa heat shock protein ATPase homolog 1	AHSA1	human	O95433	20.4118	20.1859	20.5009	19.9997	19.7369	20.0828	20.525	20.1349	19.8886	20.1622	20.4694	20.4406	20.3087	20.7877	21.0155	20.7577	20.7812	20.7379	20.7166	21.3013	20.5533	20.6441
Apolipoprotein M	APOM	human	O95445	22.7355	23.0894	22.4188	23.0042	23.426	23.2629	22.2824	22.9671	22.9679	22.1445	22.2397	25.0442	25.1475	25.0295	24.051	23.8334	22.963	23.2512	21.3322	22.6711	20.3698	21.0779
A disintegrin and metalloproteinase with thrombospondin motifs 2	ADAMTS2	bovine	O95450;P79331		19.5263		19.6565	19.5576				18.8841	18.8751	18.5542
Proteasome assembly chaperone 1	PSMG1	human	O95456	17.8707	19.1748	19.109	19.0685	18.5677	18.73	19.3601	19.3321	18.3061	18.6408	19.6337	18.6858	19.0362	18.5167	19.4498	20.017	19.7099	19.4528	19.2715	18.3059	19.6429	19.3957
Ribosome biogenesis protein NSA2 homolog	NSA2	human	O95478		17.7562			17.7174	17.0134						18.2407	18.0222	18.0239		17.4127
Protein transport protein Sec24A	SEC24A	human	O95486												21.1157	20.9679	21.192
Protein transport protein Sec24B	SEC24B	human	O95487			16.8652	16.732			16.676	16.1707	17.0393	17.584	16.8714	20.4198	20.5264	20.5446		15.804
Adhesion G protein-coupled receptor L2	ADGRL2	human	O95490	22.469	22.1809	22.4866	22.3749	22.038	21.9095	22.481	22.2366	22.2615	22.4508	22.5578	22.0116	22.0985	22.0916	22.7124	22.8684	23.0028	23.2712	22.8303	23.6498	23.0605	23.1679
Pantetheinase	VNN1	human	O95497					17.0044					17.1282		17.6774	17.7283
Neuronal pentraxin receptor	NPTXR	human	O95502					17.6736	17.5339			17.6548	17.673		19.0417	17.9989	18.5423		17.5733
Vesicle transport protein SFT2B	SFT2D2	human	O95562		17.1127	17.1844	17.256	17.4044	17.2728	17.3425	16.6827	17.4245	17.175	17.3187	15.5322	16.4343	15.6602		18.0593	17.257	17.9689	17.71	17.9992	18.0579	17.9921
Fatty acid CoA ligase Acsl3	ACSL3	human	O95573	18.7959	18.5629	18.866	18.3099	18.3328	18.4854	18.2739	18.7765	18.4075	19.0909	18.9309	18.5644	18.8597	18.4289		17.6006			17.3265		17.5833	17.3986
DNA-directed RNA polymerase I subunit RPA1	POLR1A	human	O95602	19.5496	19.3839	19.449	19.4892	19.452	19.7096	19.1727	19.915	19.8924	19.5964	19.3383	18.7231	18.6944	18.4445
YEATS domain-containing protein 4	YEATS4	human	O95619	18.2094				18.3155	18.0481						18.4519	17.6795	17.9487								17.5564
CCR4-NOT transcription complex subunit 4	CNOT4	human	O95628	17.7102				17.5774		17.6961				17.2455	19.7837	19.9314	19.7671	17.8874	17.9086					17.0034
STAM-binding protein	STAMBP	human	O95630	21.4167	21.2747	21.293	21.0847	20.7739	20.8644	21.2315	21.0502	20.9619	21.1743	21.4242	21.1216	20.9317	21.1067	21.525	21.5978	21.6306	21.7462	21.3018	22.6102	21.1035	21.3729
Netrin-1	NTN1	human	O95631	19.9806	20.0563	19.7012	19.8525	19.9852	19.7367	19.7584	20.2602	20.4659	21.3981	20.2189		17.9126	18.3672	18.2951	19.0153	18.6201		18.9705		19.8408	19.8912
Cleavage and polyadenylation specificity factor subunit 4	CPSF4	human	O95639	16.5318	17.6907	16.972	16.5014	16.5858		17.5919		16.472			18.7204	18.7597	18.5312		17.7725						17.6233
Eyes absent homolog 4	EYA4	human	O95677												17.7492	17.8748	17.6848
Ribonuclease P protein subunit p29	POP4	human	O95707	17.5637	17.4032	17.5298	17.6177	17.3092	17.6548	17.4724	17.3838	18.016	18.024	17.8162	16.989	16.6126	16.1396	17.9009	16.5082	17.5369	18.1054	17.7436	17.9355	17.2535	16.8635
E3 ubiquitin-protein ligase HERC2	HERC2	human	O95714	19.6638	19.929	19.6878	19.6693	19.6892	19.7241	19.5078	20.2799	19.9568	20.2069	19.5189	18.2396				17.0005					18.1436	18.2143
Ras-related protein Rab-3D	RAB3D	human	O95716	17.0192	16.7587	17.3556	17.0632	16.5225	17.1013			17.0782		17.1503	16.5302		16.7823	17.4481	17.7179	17.5414	18.5017	17.3539	18.9745
Synaptosomal-associated protein 29	SNAP29	human	O95721	21.1278	20.8739	21.0119	20.7158	20.1673	20.4136	20.8888	20.828	20.7957	20.847	21.193	20.5296	20.4759	19.9221	21.0907	20.6634	21.0738	20.9637	20.9988	21.2688	20.1933	20.4165
Serine/threonine-protein kinase OSR1	OXSR1	human	O95747	20.0467	20.2487	20.4157	20.3636	20.0445	20.4684	20.2321	19.6496	20.2441	20.2694	20.3376	20.1593	20.8153	20.2421	20.4557	20.528	19.8713	20.3913	20.124	21.0454	20.0501	20.1499
Geranylgeranyl pyrophosphate synthase	GGPS1	human	O95749				15.2611								17.9865	18.0771	17.1707	16.9341	16.8056
Semaphorin-4F	SEMA4F	human	O95754	18.6464	18.3334		18.2574	18.6046	18.3024	18.7415	18.3058	18.4515	18.4953	18.727	18.1774	17.9432	17.7804	19.0799	18.5677	18.8011	19.1983	18.5835	18.5057	19.3919	18.8218
Ras-related protein Rab-36	RAB36	human	O95755					13.5907					19.9448	19.4988	18.3197		18.4191
Heat shock 70 kDa protein 4L	HSPA4L	human	O95757	20.5059	20.2856	20.5231	20.298	20.3696	20.4054	20.682	20.2131	20.4701	20.4311	20.4545	20.7126	20.8088	20.7282	20.6348	20.6253	20.4333	20.6359	20.463	22.0707	20.5684	20.4753
Polypyrimidine tract-binding protein 3	PTBP3	human	O95758	20.33	19.7057	20.5021	20.01	19.9798	19.6185	20.5731	20.1121	19.8158	19.9608	20.3007	20.8084	20.7747	20.7515	20.2718	20.6047	20.3484	19.8577	20.4133	21.5864	20.4248	20.8998
STARD3 N-terminal-like protein	STARD3NL	human	O95772					19.015	18.232																19.1526
AP-2 complex subunit alpha-1	AP2A1	human	O95782	20.6814	20.4172	20.7984	20.614	20.3712	20.3243	20.6074	20.6492	20.7593	20.5282	20.7267	20.1909	20.1293	20.1737	20.4761	20.6391	20.4518	20.7653	20.4135	21.6636	20.4587	20.359
Protein Wiz	WIZ	human	O95785		15.6561							15.8515			17.6235	17.6379	16.1842
Double-stranded RNA-binding protein Staufen homolog 1	STAU1	human	O95793	22.1897	22.1389	22.1995	22.113	21.9048	21.7536	22.3744	21.7152	21.9022	21.9488	22.4533	22.3931	22.3779	22.3287	22.4926	22.7502	22.6082	22.3965	22.5224	21.871	23.1384	23.1229
Tetratricopeptide repeat protein 4	TTC4	human	O95801	19.2521	19.4663	19.6849	19.5509	19.3344	18.9495	19.608	19.4377	19.3711	19.8306	19.6012	20.0073	20.2303	20.0459	19.8824	19.3576	19.5761	19.9494	19.4388	19.2055	19.6722	19.6157
Caveolae-associated protein 2	CAVIN2	human	O95810												18.5303				18.1271						17.6685
BAG family molecular chaperone regulator 2	BAG2	human	O95816	20.2202	20.318	20.4337	20.0361	20.0647	20.1593	20.3128	20.2057	20.0221	20.4732	20.212	20.2339	19.845	20.1386	20.55	20.1332	20.2993	20.8478	20.3285	20.6325	20.5207	20.5619
BAG family molecular chaperone regulator 3	BAG3	human	O95817	17.9962	17.4251	18.0857	17.0254	17.7529	17.1333	17.8375		16.6287	17.3855	17.9815	19.2515	19.339	19.0994		17.6455		17.9594			17.5763	17.5344
Mitogen-activated protein kinase kinase kinase kinase 4	MAP4K4	human	O95819	21.3294	21.1964	21.3341	21.2421	21.0328	20.7718	20.7861	21.2695	21.1967	21.2387	21.2705	20.2268	20.4011	20.3401	20.6202	20.5049	20.402	20.911	20.3857	21.4111	20.7393	20.4428
Apoptosis-inducing factor 1, mitochondrial	AIFM1	human	O95831	17.4394	17.4588	18.0736	17.4473	17.2011	17.192	17.528	17.9504	17.7425	17.0173		18.2818	18.2583	18.0131	18.2264	17.3181	17.6629	15.7441	17.1206
Echinoderm microtubule-associated protein-like 2	EML2	human	O95834	19.224	19.638	19.4098	19.7759	19.7765	20.175	19.3392	19.8438	19.7005	19.2798	19.0325	19.6286	19.7725	19.6685	17.6059	17.7442	16.6998		16.8501		16.5828
Serine/threonine-protein kinase LATS1	LATS1	human	O95835	17.827	17.5141	18.814	17.8063	17.6184	17.1635	18.1022	17.3915		18.3275	18.3993	18.5596	18.7247	18.7458	19.0431	17.4435	18.0967	18.7906	17.6084		18.1659	17.7289
Guanine nucleotide-binding protein subunit alpha-14	GNA14	human	O95837	17.4119	17.0084	16.8743	16.4664		17.174	16.9218		17.0908	17.7419	16.5344	16.7383	16.3879			17.0643			16.7738		16.9512	16.7643
Tetraspanin-13	TSPAN13	human	O95857	18.7601	18.8599	18.2859	18.2922	18.8657	18.2281	18.0543	18.1047	18	18.5239	18.2803				18.8776	18.8002	18.1918				18.6539	19.0936
Tetraspanin-15	TSPAN15	human	O95858	18.5123	18.0698		18.4515	18.2082	18.4869	18.1938			18.7993	18.0077	16.9336	17.416			19.1837		20.7148	19.4132	21.7694	18.7927	18.5535
3'(2'),5'-bisphosphate nucleotidase 1	BPNT1	human	O95861	19.3011	18.9303	19.5602	18.9544	19.3474	19.1536	19.2375	19.289	19.1924	18.9997	19.0964	19.7118	19.6742	19.4124	19.8102	19.4627	19.431	19.2398	19.4771	20.6961	18.3566	18.5261
Putative hydrolase DDAH2	DDAH2	human	O95865	18.9556	18.2205	18.7066	18.521	18.5392	18.3087	18.0951	19.1401	18.3953	18.4293	18.8979	19.5085	20.0231	19.6136	19.6079	19.0846	18.5103	19.4022	18.3012	19.609	18.1201	17.3339
Noelin-2	OLFM2	human	O95897												17.4769	15.3842	16.6566
Protein ecdysoneless homolog	ECD	human	O95905		17.9126			18.7155					17.8254		18.1394		17.3486
Reversion-inducing cysteine-rich protein with Kazal motifs	RECK	human	O95980	19.616	19.6687	20.123	19.5827	19.6898	19.6279	19.8395	19.7305	19.5105	19.9482	20.2421	19.7105	19.6644	19.4482	20.0693	20.0748	20.3365	20.3571	20.0037	20.3254	20.1156	20.271
Methyl-CpG-binding domain protein 3	MBD3	human	O95983	18.0553	18.1679	17.8642	18.2682	18.4703	18.0914	18.1534	18.7389	18.3348	18.3683	18.13	19.0708	18.6716	18.1918		18.244
DNA topoisomerase 3-beta-1	TOP3B	human	O95985	18.966	18.9277	19.0465	18.948	18.6854	19.0405	19.0354	18.6865	18.726	19.1258	18.8616	19.2397	18.639	19.1267	18.0771	18.5069	19.0202		18.0061		18.9111	18.6827
Diphosphoinositol polyphosphate phosphohydrolase 1	NUDT3	human	O95989	18.0403	17.9004		17.9751		17.7476					17.4712	17.7928	17.8028		18.1012	17.5104	17.5878		17.8065		16.5065
B-cell lymphoma/leukemia 10	BCL10	human	O95999												15.8304	15.3894	17.2154
NADH dehydrogenase [ubiquinone] 1 beta subcomplex subunit 10	NDUFB10	human	O96000		18.2405	18.6354	18.3635	18.2893	18.8989	19.4721		18.8419	18.7412	18.2883	17.3409	17.0277	18.8161	17.9731		17.5651		18.4189	18.9335	18.7041
Mitochondrial import receptor subunit TOM40 homolog	TOMM40	human	O96008	18.0278	17.7874	17.5493	17.3555	17.5786	18.3117	17.1645	17.5097	17.6954	18.3429	18.3095	18.06	17.5685	17.8656	18.2709	18.4029	17.5371	18.1926	18.2994	18.4316	18.6769	18.4494
Peroxisomal membrane protein 11B	PEX11B	human	O96011		18.0057			16.953	16.4149		16.4083		17.3331	17.4441										16.2715
Serine/threonine-protein kinase PAK 4	PAK4	human	O96013	21.6837	21.4492	21.6484	21.4709	21.2257	21.2172	21.7043	21.3636	21.2872	21.4188	21.7152	21.3006	21.2913	21.2266	21.4046	21.7474	21.7074	21.8098	21.6557	22.4628	22.07	22.1645
Protein Wnt-11	WNT11	human	O96014		15.8973		14.8074	16.5277	16.6896			16.7534	16.6496		17.5696	16.8147	17.1657
Actin-like protein 6A	ACTL6A	human	O96019	19.9435	19.5163	19.1827	19.8606	19.7512	19.3592	19.7233	19.7383	19.6772	19.8395	19.3695	20.0834	19.6634	19.9022	19.2644	18.1799	18.2552			17.5719	18.2632	18.5326
Thioredoxin	TXN	bovine	O97680;P10599	22.953	23.2459	22.2511	23.2947	22.8662	22.8329	21.6058	22.7042	21.6419	22.5464	23.574	22.1877	22.2385	22.5925	23.98	23.3178	23.2923	24.0528	23.3453	23.9007	22.817	22.6133
L-lactate dehydrogenase A chain	LDHA	human	P00338	23.8899	23.5814	23.9825	23.498	23.3453	23.358	23.6144	23.4934	23.4588	23.4181	23.6098	23.8388	23.5231	23.7035	23.9373	23.9295	23.7905	23.9328	23.5528	23.5073	22.2328	21.9415
Aldehyde dehydrogenase 1A1	ALDH1A1	human	P00352		18.3229	17.4383		18.3163	18.6522		18.4061	18.3374	18.538		18.4008	18.7596	18.84
Dihydrofolate reductase	DHFR	human	P00374	19.471	19.0644			19.3921	18.9395	19.7076		18.7662	19.1309		18.9537	18.6726		19.2638		19.6223
NADH-cytochrome b5 reductase 3	CYB5R3	human	P00387	18.0037	18.0319	18.4166	17.992	16.9469	18.5927	17.2894	18.4808	17.0289	18.4173	17.0326	18.2807	18.1692	18.4655	17.908	17.943	16.8486		17.0516		17.6086
Glutathione reductase, mitochondrial	GSR	human	P00390	19.1791	18.6046	18.9002	18.7714	18.67	18.3746	19.0384	18.301	18.1274	18.1451	18.9716	19.058	18.9687	18.8934	18.8841	19.1433	19.2211		18.979			17.9513
Cytochrome c oxidase subunit 2	MT-CO2	human	P00403	18.5228	18.333	18.7676	18.0799	19.1933	18.429	18.1898		19.3027	19.0586		17.6867	18.3827	17.8592		18.8606				20.8606	18.6132	18.8995
Superoxide dismutase [Cu-Zn]	SOD1	human	P00441	20.8836	20.463	20.8207	20.6566	20.9879	20.8108	21.0921	20.4719	20.5007	19.5449	20.3818	20.8836	21.1104	21.0404	22.12	21.346	20.5247	20.6125	21.2201	20.9842	18.9406	19.792
Ceruloplasmin	CP	human	P00450	17.5029	17.657	17.7159	17.3401	18.1817	18.5442	18.0824	18.1201	18.3287	17.5921	17.4526	19.702	19.7148	19.0851								18.2691
Coagulation factor XIII A chain	F13A1	human	P00488	21.0334	21.4278	20.2261	21.6861	21.4839	21.8039	20.5307	21.1764	21.1029	20.1915	20.8037	21.4043	20.8355	20.8202	19.77	19.8847	19.9163	19.3013	18.3207	19.9594	18.9292	19.1654
Purine nucleoside phosphorylase	PNP	human	P00491	19.824	19.8061	20.2645	19.8541	19.6369	19.8359	19.7044	19.5479	19.6352	19.4009	20.3464	20.0718	19.8339	20.0848	20.3042	20.0104	19.7778	20.1715	19.8982	20.0413	17.9922	18.4664
Hypoxanthine-guanine phosphoribosyltransferase	HPRT1	human	P00492	20.9543	21.2855	21.1216	21.2381	20.9618	20.7895	20.9191	21.2378	20.9176	20.8636	21.0581	21.2091	21.1475	21.3616	21.7296	21.4278	21.2142	21.9835	21.2387	22.6651	20.3715	20.8375
Tyrosine-protein kinase ABL1	ABL1	human	P00519	17.1952	17.357	17.5118	17.1141	17.0361	16.6557	17.7567	17.0275	17.337	16.8396	17.4839	17.4633		16.9442	17.7269	17.5009	17.7757	17.7313	17.8305		17.6225	17.6116
Epidermal growth factor receptor	EGFR	human	P00533	21.7141	21.52	21.9181	21.7398	21.5169	21.4872	21.7176	21.5244	21.5032	21.7067	21.9209	21.5505	21.5912	21.5329	22.5386	22.2972	22.4506	22.4399	22.3956	22.9377	22.4957	22.5815
Phosphoglycerate kinase 1	PGK1	human	P00558	22.6858	22.6217	22.4601	22.5682	22.5244	22.5883	22.4538	22.5127	22.5219	22.5441	22.5506	22.7375	22.7892	22.5413	22.5261	22.5633	22.3866	22.6625	22.2967	23.2904	20.8706	21.0481
Adenylate kinase isoenzyme 1	AK1	human	P00568	19.6254	19.5172	20.0255	19.4186	19.485	19.0172	19.471	19.534	19.1865	19.4789	19.9286	19.6513	19.507	19.4865	20.0774	19.6718	19.9355	19.6698	19.8838	20.2073	19.9304	19.6332
Prothrombin	F2	bovine	P00734;P00735	23.632	24.3281	23.588	24.2585	24.9371	24.859	23.7886	24.2214	24.2303	23.8185	23.3716	24.6849	24.8139	24.6011	21.9928	22.3554	21.5925	23.0675	21.116	21.7427	21.6791	21.2378
Prothrombin	F2	bovine	P00735	23.5758	23.7652	23.2468	23.7259	24.0928	24.4513	23.8798	23.2479	23.8059	23.7066	23.1223	24.1156	24.0599	24.2498	21.8191	21.6736	21.4574	21.7872	21.564	22.4094	21.2939	21.7227
Complement C1r subcomponent	C1R	human	P00736	20.1254	20.4118	19.406	20.3587	20.3716	20.4474	20.5375	20.2508	20.196	20.4777	19.9757		19.461	19.2474		19.4957					19.7672	19.3574
Haptoglobin	HP	human	P00738	19.7577	19.6631		19.1069	19.8666	20.3694	20.8201	20.4931	18.3494	19.892	19.0141						18.0004					19.0148
Haptoglobin	HP	bovine	P00738;Q2TBU0	21.7044	22.2689	21.2282	21.5892	22.1475	22.5856	22.193	22.0252	21.5702	21.6725	21.0688											19.8849
Coagulation factor IX	F9	bovine	P00741	20.3696	20.4269	20.5986	20.5122	20.5108	20.8185	20.2663	20.4387	20.6204	20.3484	20.0914	21.9856	22.0096	21.8589	20.108	19.7923	18.9608	20.0245	17.9765		18.093	18.891
Coagulation factor X	F10	bovine	P00743	20.3449	20.2949	20.1407	20.1255	20.5352	20.333	20.2245	20.6947	20.7212	20.4229	19.7216	21.1907	21.0557	21.3071	19.6971	19.8466	19.6879				19.3449	19.7533
Vitamin K-dependent protein Z	PROZ	bovine	P00744	19.5729	18.4316	17.5699	19.2567	19.7759	19.5131	19.0221	19.7753	19.1884	19.3192	19.3784	19.3822	19.7044	19.13	18.1902	17.5572	18.2673	18.3842	17.3045		18.1303
Vitamin K-dependent protein C (Fragment)	PROC	bovine	P00745	19.9549	20.0632	19.8448	19.8894	20.2612	20.5874	20.0332	20.3547	20.2048	19.9706	18.5864	21.7164	21.3867	21.3025	20.2082	19.5295					18.862
Urokinase-type plasminogen activator	PLAU	human	P00749	14.812		16.0162	17.018	17.2184		15.9742	16.0382	16.4959			14.9463				16.6112					15.5245	15.673
Tissue-type plasminogen activator	PLAT	human	P00750	20.9581	21.6109	21.0421	21.3717	21.3745	21.6034	21.2987	21.4323	21.3352	21.3218	20.6671	23.2498	23.4226	23.3647	21.3423	21.3118	20.6041	20.763	20.1499	20.0985	21.2374	20.7849
Complement factor B	CFB	bovine	P00751;P81187	19.5749	18.6116	18.4896		17.8772	17.602	18.6884	17.6865	18.7236		17.5918	18.5086	18.688	19.9196	17.5356		16.592					17.1978
Chymotrypsinogen B		bovine	P00767												16.1406	16.6438	16.3385
Carbonic anhydrase 2	CA2	human	P00918	21.7961	21.9329	22.1185	21.6799	21.4721	21.4341	21.8986	21.6419	21.3911	21.2593	21.749	21.7523	21.8063	21.887	22.2011	22.0335	22.1292	21.2766	22.1691	23.1824	20.308	20.4344
Argininosuccinate synthase	ASS1	human	P00966	21.1531	21.6259	21.1174	21.7365	21.3471	21.9059	21.1135	21.7915	21.5796	21.3253	20.9935	21.715	21.7228	21.8951	20.3545	19.8469	19.3183		19.2116		18.8953	18.2491
Antithrombin-III	SERPINC1	human	P01008		19.1906				19.0904	19.4845	19.9745
Antithrombin-III	SERPINC1	bovine	P01008;P41361	24.2281	24.6083	24.1134	24.6182	24.8478	24.9752	24.5147	24.5135	24.6967	24.2145	23.6696	25.0593	24.8923	24.8603	23.0797	23.0829	21.9191	21.1612	21.5618	21.8919	22.18	21.8924
Alpha-1-antitrypsin	SERPINA1	human	P01009	19.3792	19.2875		18.229	19.6369	19.9883	20.8037	20.0411	18.4449	19.5671	19.225											20.1428
Alpha-1-antichymotrypsin	SERPINA3	human	P01011						19.1357																19.3309
Angiotensinogen	AGT	bovine	P01017	23.4018	23.4642	23.4346	23.0865	23.7012	23.795	23.6418	23.2293	23.1482	22.755	22.4556	25.2008	25.0832	25.0784	23.2347	22.6695	21.6786	22.4115	21.2613	22.403	21.1852	21.1011
Alpha-2-macroglobulin	A2M	human	P01023	19.1951	19.4879	18.3237	17.5846	19.1643	19.3817	19.9654	19.3616	18.8185	18.6079												19.4255
Alpha-2-macroglobulin	A2M	bovine	P01023;Q7SIH1	28.0776	30.5179	29.7422	29.5645	30.2471	30.7021	29.2382	30.0978	29.8208	28.034	28.534	25.0622	25.382	25.628	23.4218	23.4178	22.2332	22.1615	21.8913		22.3857	22.7951
Complement C3	C3	human	P01024	19.058	19.2487	17.4109	17.9795	18.6451	19.2525	19.3251	19.4902	17.0667	18.2672	18.2063										17.2874	19.085
Complement C3	C3	bovine	P01024;Q2UVX4	23.5074	23.9541	23.9851	23.7049	24.1773	24.5913	24.5696	23.8552	24.3332	23.6693	22.929	24.4204	24.6069	24.0852	21.6679	21.513	20.385	19.4657	19.6585		20.277	21.4968
Complement C4 (Fragment)	C4	bovine	P01030	22.1905	22.9234	22.6506	22.7328	23.1644	23.221	22.8255	22.7669	22.8034	22.2309	21.6605	22.5971	22.6629	22.575	20.7296	20.1164	19.8313	21.8883	20.9259	21.2574	19.8177	20.1165
Complement C5	C5	human	P01031	22.3316	23.1647	22.614	22.9067	23.2282	23.4079	22.842	23.1884	23.1114	22.3949	22.0598	22.0902	22.1651	22.0859	20.8727	20.4324	20.1442		19.9147		19.5604	19.7256
Metalloproteinase inhibitor 1	TIMP1	human	P01033	19.6002	18.7766	19.0602	18.6777	19.74	19.1574	19.6242	18.6923	19.0277	19.15	18.022	21.5393	21.8768	22.1814			17.3714					18.4206
Cystatin-C	CST3	human	P01034	20.2894	19.9472	20.3623	18.8501	19.1985	19.5701	20.2831	18.6872	19.5996	19.8955	18.534	20.8309	20.9922	21.1041		17.572						20.328
Cystatin-C	CST3	bovine	P01035	18.5779	18.3493	18.1514	17.1319	18.2414	18.6466	18.5796	17.4043	17.8702	17.6001	17.3247	20.4631	19.9059	20.256
Cystatin-A	CSTA	human	P01040										17.9838		16.827										21.3524
Kininogen-1	KNG1	bovine	P01044	21.0552	20.9993	21.1359	20.3656	20.6921	20.9221	21.2954	19.962	20.2558	20.3091	19.8102	21.6141	21.8086	21.98	19.6069	19.6663	18.4397		18.7165		20.7387	19.4051
Kininogen-2	KNG2	bovine	P01045	20.5338	20.6245	21.1912	19.5495	20.7499	21.1256	21.1672	19.6533	19.8117	19.8567	19.626	22.0262	22.0107	21.5074	19.57	19.7612	18.9031		18.7663		19.3608	19.2391
GTPase NRas	NRAS	human	P01111	21.8581	21.9878	22.2829	22.005	21.4137	22.0791	21.1499	21.6248	21.8628	21.8126	22.5502	21.4038	21.6869	21.3158	22.662	21.961	22.5066	23.1242		24.5425	20.8984	21.5599
GTPase HRas	HRAS	human	P01112	21.9502	21.1597	21.7805	21.8734	21.2612	21.4807	21.7639	22.2352	21.713	21.7756	22.322	21.1773	21.1261	21.3505	22.4926	21.6671	22.4593		22.8109	21.3473	21.5828	21.8392
GTPase KRas	KRAS	human	P01116	20.9764	20.4193	21.2649	20.7711	20.4199	20.3683	20.8952	20.6845	20.7918	20.7587	21.2562	20.5991	20.1538	20.4538	19.6004	21.2161	20.7324	22.6984	19.5276	22.979	20.1235	20.4449
Low-density lipoprotein receptor	LDLR	human	P01130	19.2006	19.1676	19.195	19.0672	18.791	19.1119	18.7316	19.0055	18.951	18.9747	18.88	19.2674	19.3084	19.0014	18.9854	18.8719	18.8792	18.9118	18.7689		18.6787	18.7329
Transforming growth factor beta-1 proprotein	TGFB1	human	P01137	21.0747	21.2386	20.8995	20.9294	21.1509	21.4236	21.0149	21.0088	21.1022	21.09	20.4047	23.0004	22.7736	22.6975	21.7637	21.5254	21.8853	21.5013	21.3739	22.0607	21.582	21.5298
Pro-opiomelanocortin	POMC	human	P01189												17.8469	18.003	17.8314	17.6592
Somatotropin	GH1	bovine	P01246		14.4897										15.858	17.8731
Thyroglobulin	TG	bovine	P01267	20.3428	22.8126	21.7324	22.0725	22.6739	23.0447	21.8318	22.315	22.2025	20.7429	20.8219	19.0431	18.9209	19.0466		17.3591
Immunoglobulin J chain	JCHAIN	human	P01591	19.3602	20.617	18.8472	19.8393	20.5269	20.5103	19.5129	19.6425	19.3058	19.3174		20.4768	20.8383	20.5684								20.6668
Immunoglobulin kappa variable 3-20	IGKV3-20	human	P01619		18.2012								18.7951												20.3549
Polymeric immunoglobulin receptor	PIGR	human	P01833										18.2547												21.9225
Immunoglobulin kappa constant	IGKC	human	P01834	20.9893	20.3638		19.4532	20.8766	21.3373	21.8602	21.6205	19.931	20.6696	20.131						19.9628					23.446
Immunoglobulin heavy constant gamma 1	IGHG1	human	P01857	21.8393	21.5802	19.6902	20.2366	21.9373	22.3239	22.7343	21.2656	20.2699	21.0934	20.3708	18.2701		18.9272	19.0706	17.3552	20.0779		19.7411		18.7169	22.2247
Immunoglobulin heavy constant gamma 2	IGHG2	human	P01859		20.1408	17.0399	18.7156	19.688	20.1908	20.9255	20.9865
Immunoglobulin heavy constant gamma 3	IGHG3	human	P01860	18.4126	17.8332			18.9322	19.3884	19.9055	19.7629	17.5437	18.4088	17.4832						17.2143
Immunoglobulin heavy constant gamma 4	IGHG4	human	P01861											17.4441					17.7894					17.5038	19.4608
Immunoglobulin heavy constant mu	IGHM	human	P01871	19.3699	19.5186		17.8873	18.852	19.1721	19.9327	19.8017	17.2474	18.8115	18.0627											19.7913
Immunoglobulin heavy constant alpha 1	IGHA1	human	P01876	20.115	20.0485		19.0591	20.2051	20.8876	21.3406	21.7151	18.7346	20.581	18.831						19.0985					24.2113
Immunoglobulin heavy constant alpha 2	IGHA2	human	P01877							17.5902	18.2008		18.3467												21.6506
Beta-2-microglobulin	B2M	bovine	P01888	20.1249	19.2133	19.9924	18.7385	19.7357	19.1491	20.3006	19.0934	19.4441	19.6235	18.9226	20.9197	20.6558	20.7923	17.9588	18.8309	19.0325		18.2046		18.743	19.1268
HLA class I histocompatibility antigen, B alpha chain	HLA-B	human	P01889	20.4871	20.7352	20.7892	20.5862	20.4133	20.2717	20.43	20.5754	20.407	20.3797	20.4114	21.3225	21.417	21.2842	21.7496	20.8138	21.1139	21.6108	21.4626	21.5517	20.8895	21.3103
Collagen alpha-1(I) chain	COL1A1	bovine	P02453	18.9754	18.6735	19.185	18.3749	19.423	18.9649	20.6956	19.255	19.2359	19.3273	18.8914	19.4837	19.7264	19.8238							18.8904	17.9479
Collagen alpha-1(II) chain	COL2A1	human	P02458	18.9253	17.8451	18.4358	18.239	18.4605	19.2288	18.57	18.7066	18.4876	19.3796	18.5852	20.1733	19.9356	19.5868		16.086	16.2685		16.4419		18.5396	17.7893
Collagen alpha-1(II) chain	COL2A1	bovine	P02458;P02459	19.1476	19.0211	18.8341	18.7471	18.9903	18.9098	19.0358	19.0781	18.6761	19.8361	18.9746	20.2378	20.5687	20.2461							19.0581
Collagen alpha-1(II) chain	COL2A1	bovine	P02459					17.9217	18.1465	18.6502		18.4461	17.3593		18.139	18.1274	18.3182
Collagen alpha-1(III) chain	COL3A1	human	P02461	18.6563	18.3279	19.4106	17.9627	18.4541	19.0974	19.0905	18.4972	18.58	18.6163	17.4022	19.2896	18.702	19.4699								17.1473
Collagen alpha-1(IV) chain	COL4A1	human	P02462	18.3039	18.3335	18.5433	18.0793	18.2169	17.7349	17.97	18.3967	18.2174	18.5527	18.059	15.7244	15.6383	15.2877	15.6194						16.3176	16.4003
Collagen alpha-1(IV) chain	COL4A1	bovine	P02462;Q7SIB2	19.7399	19.8791		19.9609	19.8271	19.9394			19.7482	19.8166				18.906
Collagen alpha-2(I) chain	COL1A2	bovine	P02465	19.0364	18.3089	19.3974	18.3493	18.7243	19.2105	20.2279	18.6616	19.0038	18.9412	18.2619	19.0172	18.2774	18.9684
Alpha-crystallin B chain	CRYAB	bovine	P02510		17.3644		17.3087	18.8278	18.9469										15.8641						20.6583
Keratin, type I cytoskeletal 14	KRT14	human	P02533	21.6315	22.1186	21.2837	22.0063	21.1126	20.5999	21.0174	20.934	21.9681	22.9432	22.9491	20.8865	20.6268	20.1756	20.6883	21.9205	21.0423	21.7439	20.999	21.8317	21.9909	23.6084
Keratin, type II cytoskeletal 6A	KRT6A	human	P02538	20.8294	21.2245		19.8937	20.0743	19.4466	20.2654	20.5039	20.7504	21.1597	21.2947	21.445	20.4473		20.4596	20.5433	20.4007	20.4144	20.46		21.7975	21.5202
Prelamin-A/C	LMNA	human	P02545		17.2184	17.85		16.1923		16.8753	17.0948	17.3845	17.081	17.6401	18.8684	18.5575	18.255		17.2627				16.825	17.6074	17.8176
Apolipoprotein A-I	APOA1	human	P02647	20.711	20.0644	19.15	20.1095	20.4115	21.1233	21.8502	20.8586	19.6876	20.0932	19.55											19.1802
Apolipoprotein A-I	APOA1	bovine	P02647;P15497												16.9208	17.1903	17.1675
Apolipoprotein E	APOE	human	P02649	20.5443	20.3986	20.3939	18.7144	19.2335	19.3164	18.7055	18.9819	18.4699	19.0067	18.4136	22.6933	22.4652	22.2805	22.4157	22.3966	20.934	20.89	20.1598	19.8107	18.8996	18.892
Apolipoprotein E	APOE	bovine	P02649;Q03247	24.0089	24.5556	24.14	23.6688	23.4045	23.6197	23.0209	23.8227	22.8437	22.2882	22.6954	25.9026	25.9888	25.6645	25.4113	25.3348	23.9556	23.8225	23.5123	22.8295	22.4661	22.2746
Apolipoprotein A-II	APOA2	human	P02652	18.6649	18.1079		17.2299	18.6399	19.853	20.9597	18.4401	18.1009	17.8982	16.2519
Apolipoprotein C-I	APOC1	human	P02654	19.3386	19.4197	18.691	15.992		18.0879	18.3962		18.4758	16.8985		16.7699	17.9425			16.374
Apolipoprotein C-II	APOC2	bovine	P02655;P19034	21.3368	20.8215	20.0868				19.1852		18.5732	18.7037		20.9534	20.8032	20.7766	20.5785	19.9273
Alpha-S1-casein	CSN1S1	bovine	P02662	19.0143	18.2376	20.258	20.4006	21.1205	18.1083	18.9708			19.6264	19.3466	19.3881	18.9599	19.3449	20.9639	21.9904						19.1596
Alpha-S2-casein	CSN1S2	bovine	P02663	18.6978			19.6706	20.1465	17.3229			18.436	19.4585			17.7176		21.6975	21.8501				19.4102		19.4726
Beta-casein	CSN2	bovine	P02666		20.0413		20.7148	20.8235	19.3195				21.3256	20.7793	19.9357	19.6911	19.419		22.5385		20.6876		20.687	20.5303	21.122
Kappa-casein	CSN3	bovine	P02668	18.4843	18.0807	17.6798	19.9727	20.2483				17.9751	19.9708		17.6644	18.0429	17.718	22.9366	22.2525				21.1944	18.6564	19.6743
Fibrinogen alpha chain	FGA	human	P02671	19.1743	18.4975	17.9046	17.6416	18.1714	18.2832	19.0913	18.8108	16.9522	18.4518	16.7587			17.7682	15.8653		16.3171				16.8062	17.0094
Fibrinogen alpha chain	FGA	bovine	P02672	23.473	23.5062	23.4278	23.3839	23.7365	23.9934	23.2956	23.3364	23.3014	23.2938	23.0881	24.486	24.4076	24.5777	20.8354	20.1211	19.5653	19.2522	19.5966	19.298	20.4143	20.1728
Fibrinogen beta chain	FGB	human	P02675	21.1054	20.9842	20.8704	20.6806	21.1926	21.2101	21.8904	21.6683	20.8132	20.7099	20.6532			20.9484								20.6323
Fibrinogen beta chain	FGB	bovine	P02675;P02676	23.1064	22.9172	22.4294	23.2686	23.3434	23.9089	23.1942	22.9441	23.2849	23.1631	22.9633	23.387	22.8146	22.961	19.9354	18.9241					19.458	20.8969
Fibrinogen beta chain	FGB	bovine	P02676	23.178	23.2019	22.9624	23.5678	23.5252	23.8277	23.0699	23.5117	23.5528	23.4277	22.8699	23.1956	23.151	23.0127	19.9046	19.4368	19.0668		19.1316		19.9678	19.5653
Fibrinogen gamma chain	FGG	human	P02679	20.3282	20.555		20.7921	21.0318	21.0322	19.8559	19.8086	19.7911	20.0624	19.5738	20.5663	20.2964	20.2456		18.509						18.211
Fibrinogen gamma chain	FGG	bovine	P02679;P12799	21.0583	20.7288	20.3218	21.3318	21.2982	21.7883	21.294	21.6423	21.2718	21.5026	20.8356	19.9667	20.6342	20.2398
Band 3 anion transport protein	SLC4A1	human	P02730	16.6553				16.2632	16.1862	17.69	16.6448	17.4369		15.4317		16.3892		17.0702	16.2454	16.4451	16.4197	16.1777	16.6312
Complement component C9	C9	human	P02748	24.2862	25.4025	23.3524	24.234	24.6529	24.5843	23.809	24.0489	22.8748	23.097	23.6462	23.751	23.7506	23.396	21.3659	20.0476	21.1201	21.023	19.1684	20.9901	20.6341	19.1194
Beta-2-glycoprotein 1	APOH	bovine	P02749;P17690	19.3566	18.8285	19.5847	18.5623	18.8143	18.6357	19.9237	18.7142	18.4098	18.9985	18.4142	20.9281	20.8419	20.814	19.2284	17.6595	18.6824	18.1761	18.4019	17.9687	18.4031	18.3919
Fibronectin	FN1	human	P02751	26.2151	25.816	26.0773	26.0397	25.5766	25.6085	25.6518	25.5881	25.6318	26.544	26.0026	22.4324	22.4444	22.4389	20.2397	20.7416	21.0154	21.464	20.3766	22.4536	25.2186	25.5896
Fibronectin	FN1	bovine	P02751;P07589	26.8418	26.6045	26.7745	26.6562	26.3689	26.1982	26.4239	26.3281	26.2876	27.2469	26.8412	23.1966	23.3651	23.2468	21.0948	20.9327	21.3653	20.6966	20.9192	20.7205	25.1366	25.5036
Alpha-1-acid glycoprotein 1	ORM1	human	P02763	17.05					17.7818	18.5652
Alpha-2-HS-glycoprotein	AHSG	human	P02765						17.7002
Alpha-2-HS-glycoprotein	AHSG	bovine	P02765;P12763	26.621	26.4452	27.1214	25.6279	26.1132	26.8366	27.0548	25.8502	26.0191	25.8481	25.2886	26.7413	26.7633	26.9315	23.6564	23.6708	22.7087	23.2574	22.9837	22.9329	23.4774	23.5642
Albumin	ALB	human	P02768	23.6245	23.3982	21.3954	22.0447	24.2188	24.6403	25.3755	24.5209	22.1937	23.671	22.5235	20.6757	19.7999	19.6754	19.7034	20.0855	22.7719	20.607	19.5891	18.7405	19.8047	23.2325
Albumin	ALB	bovine	P02768;P02769	29.72	29.2908	30.0069	27.9303	28.9077	28.9858	29.8625	28.4673	28.7134	28.7002	28.3276	28.4775	27.9497	28.1087	26.0432	25.0461	26.3101	26.2526	25.674	25.5685	26.0566	27.5117
Albumin	ALB	bovine	P02769	29.7486	29.4478	29.9915	28.3386	29.5428	29.9803	30.386	27.9502	28.8506	28.9929	28.1475	28.7604	28.6862	28.7037	26.0092	26.0424	26.1889	26.2165	25.7442	26.0759	26.2793	27.2299
Alpha-fetoprotein	AFP	bovine	P02771;Q3SZ57	22.0632	21.5257	22.1733	21.1263	22.441	22.5773	23.0475	21.6712	22.1227	21.8535	20.6436	23.5561	23.5979	23.4158	20.0857	19.4647	19.5299	18.7481	19.4285	18.6386	18.987	19.7665
Vitamin D-binding protein	GC	human	P02774		15.2823				15.7038						19.0517
Vitamin D-binding protein	GC	bovine	P02774;Q3MHN5	23.0296	22.6347	23.4332	21.7562	23.528	23.0141	23.6226	21.9564	22.3881	22.1365	21.4738	26.0465	26.2254	25.8689	22.3019	22.1494	20.855		19.6785		19.6854	20.73
Platelet factor 4	PF4	bovine	P02777	23.6411	22.8116	23.6498	21.155	21.2904	20.4492	21.369	20.9016	21.0174	21.3377	20.4321	22.5201	24.0832	22.7105	22.9662	20.7233	22.4869	21.937	21.2165	21.8695	21.4165	21.0856
Transferrin receptor protein 1	TFRC	human	P02786	22.5472	22.5159	22.4775	22.4054	22.3017	22.1592	22.2956	22.5553	22.3856	22.5349	22.6023	22.4964	22.4621	22.4517	23.132	22.721	22.6795	23.2933	22.7273	23.5494	22.4421	22.6281
Serotransferrin	TF	human	P02787	21.3369	20.9556	19.7399	20.3968	21.5989	22.1977	22.3111	21.708	20.0034	20.8375	20.1621	19.5661	20.3173	20.6473	19.0769	19.0732	20.3036	17.7398	19.8698		19.5113	21.1043
Serotransferrin	TF	bovine	P02787;Q29443	21.7895	21.496	21.642	19.925	22.8723	23.2475	23.5997	21.7263	22.0682	21.7794	20.3226	21.0522	21.1437	20.8289	18.7571	18.2192	16.7495	18.507	18.5459		18.7495	20.6128
Lactotransferrin	LTF	human	P02788			19.1295		17.9946	17.912	19.6728		18.8374	19.658		18.1301						17.0464				21.9623
Hemopexin	HPX	human	P02790		18.3758			18.4341	19.5847	20.1052	18.5636		18.8551
Ferritin light chain	FTL	human	P02792	20.2365	21.9194	21.3579	21.4163	21.8893	21.6279	20.9193	22.0035	21.7025	21.3157	20.9685	19.5429	18.6286			17.6927
Ferritin heavy chain	FTH1	human	P02794	22.687	24.0088	23.1511	23.6218	24.0371	24.1771	23.4192	23.9845	23.8929	23.2825	23.7291	18.5699	18.8025	18.5513			18.5291
Muellerian-inhibiting factor	AMH	bovine	P03972		18.0114			18.0048	18.3657						19.5042	19.1907	19.55		17.1568
Antileukoproteinase	SLPI	human	P03973										17.5019												18.2217
Vitronectin	VTN	human	P04004	24.2998	24.8685	24.96	25.2933	25.1746	25.4032	25.0302	24.6987	25.5125	25.2045	24.9032	25.6707	25.708	25.6127	24.6938	24.9567	24.4716	23.1507	24.0286	20.5022	23.8611	24.497
Catalase	CAT	human	P04040	18.3025	18.5427	17.8417	17.7764	17.8316	18.6447	18.2407	18.2143	18.1758	18.1705	18.3184	17.9514	17.3978	18.0086	16.2974	17.305	17.1879	17.1448	17.8619		18.2193	19.3998
RAF proto-oncogene serine/threonine-protein kinase	RAF1	human	P04049		17.9031		17.708	17.6042	17.853	17.4242	17.9683	17.3678	17.6546	17.5177	17.6563	17.6915	17.8659		17.6521					16.2902
Lysosomal acid glucosylceramidase	GBA1	human	P04062	20.0338	20.2683	20.111	20.151	20.2138	20.4364	19.7381	20.3135	20.2169	19.9729	19.7934	22.21	22.1594	22.0349	20.6186	20.1811	19.4402	19.4126	18.9783		17.9032	20.0206
Tissue alpha-L-fucosidase	FUCA1	human	P04066		18.6364			19.3867	19.2235						20.2152	19.2581	18.8943
Fructose-bisphosphate aldolase A	ALDOA	human	P04075	22.296	22.0281	22.449	21.9433	22.0421	22.1131	22.1896	21.9906	21.9642	21.6614	22.1917	22.2051	22.1115	22.2348	22.1443	22.1977	22.0555	22.0256	21.817	22.3218	20.6037	20.8654
Cystatin-B	CSTB	human	P04080	19.1917	20.0578	19.3908	20.1561	20.2188	20.1226	20.234	19.7097	19.3507	20.024	19.9243	20.4181	20.0721	19.4743	19.3043	19.4522	19.8815		19.0443		18.5159	18.8044
Annexin A1	ANXA1	human	P04083	18.7528	18.4392	18.8722	18.4401	18.4117	18.0572	18.6971	18.8146	19.8507	19.535	19.5026	19.3476	19.0341	18.571	19.624	18.5952	18.8795		19.0365		19.305	19.8538
Apolipoprotein B-100	APOB	human	P04114	21.6581	22.9666	22.2636	22.508	22.813	23.0899	22.1797	22.5781	22.5442	21.5062	20.9797	22.0964	21.852	21.8448	21.5835	21.6392	20.9694	21.8521	19.9135	21.221	20.5736	20.3013
Major prion protein	PRNP	human	P04156	21.1324	21.1182	21.3717	20.9319	20.4655	20.3909	21.0429	20.7374	20.6886	20.663	20.9224	23.2195	23.2696	23.2814	23.5498	23.7272	23.0918	23.3946	23.1183	23.347	23.1874	23.3386
Phosphatidylcholine-sterol acyltransferase	LCAT	human	P04180	18.2204	18.5234	18.2624	18.4473	18.5778	18.9659		18.419	18.4266	17.5593	17.9112	22.878	22.7772	22.7316	19.9186	19.9532	18.2109
Ornithine aminotransferase, mitochondrial	OAT	human	P04181	17.7509			17.2825				17.4303	17.6295	17.4591	17.804
Thymidine kinase, cytosolic	TK1	human	P04183	17.7964		18.5147	18.4109	18.0095	18.0526	18.1395	17.5675	17.8436	18.4609	18.6563	18.1847	18.123	18.1371	17.6552	18.0591	18.2599		17.681		18.3496	18.8368
Alpha-1B-glycoprotein	A1BG	bovine	P04217;Q2KJF1	22.4154	20.8559	21.8988	19.2839	22.6344		22.2372		21.1466	20.7319		21.4868	20.8389	21.0832		18.6193	19.4153				19.5287	20.6435
Keratin, type II cytoskeletal 6B	KRT6B	human	P04259	18.657	18.9096		17.5264	18.899	19.877	19.1668			19.7161	20.0949	19.1718			18.6855	19.4151	19.5241	17.68	19.8495		21.9391	20.3058
Keratin, type II cytoskeletal 1	KRT1	human	P04264	25.8893	26.0146	25.3503	26.9271	25.2953	24.9844	24.5483	24.7476	25.8364	27.1952	27.022	25.3419	25.3508	24.2255	25.1957	26.5494	25.1195	25.9138	26.2005	26.5341	26.1887	27.832
Annexin A2	ANXA2	bovine	P04272;P07355	22.7677	22.3106	22.9079	22.4296	22.1315	22.1946	22.6918	22.544	22.6021	22.9259	23.3283	22.183	22.5031	22.5051	22.8116	22.9921	22.9963	23.2891	23.1754	24.0312	22.9872	23.2082
von Willebrand factor	VWF	human	P04275	18.5507	19.1697	18.8636	18.9656	19.4918	19.5564	19.2375	19.6467	19.2718	18.437	18.4562
Semenogelin-1	SEMG1	human	P04279			15.5932			15.2728	16.3899			17.1065	16.0306	17.3665	15.4518					16.1707	15.4884		15.8539
Tubulin beta-4A chain	TUBB4A	human	P04350	18.5627	18.7162	18.3261	18.3108	19.327	18.8022	17.3614	18.9731	19.2236	17.9618	18.358	18.678	18.5836	18.7436	16.9394	17.6185			15.9627			17.5481
Glyceraldehyde-3-phosphate dehydrogenase	GAPDH	human	P04406	25.3328	25.6535	25.2645	25.511	25.31	25.6488	24.8879	25.4356	25.279	25.0369	25.1374	26.8362	26.9529	26.9321	25.4543	25.5373	24.7911	24.787	24.6386	24.7569	23.7732	24.1896
Argininosuccinate lyase	ASL	human	P04424	18.5607	19.1298	18.9648	19.2886	19.2937	19.2789		19.2061	18.9164	17.9752	19.2767	19.7332	19.6989	19.0671
HLA class I histocompatibility antigen, A alpha chain	HLA-A	human	P04439	22.1624	22.1102	21.8668	22.177	21.5253	21.5459	21.6275	21.3378	21.5088	21.8531	21.8571	22.5214	22.5854	22.6065	22.3814	22.1175	21.5104	22.8656	21.9732	22.6869	22.217	22.0557
Receptor tyrosine-protein kinase erbB-2	ERBB2	human	P04626	19.5788	19.4726	20.0902	19.8452	19.3273	19.1135	19.5499	19.3737	19.8135	19.8028	20.1587	19.5176	19.399	19.3509	20.3994	20.1443	20.3835	20.9256	20.5291	20.6909	20.6335	20.5279
Calpain small subunit 1	CAPNS1	human	P04632	19.7674	20.0503	20.3891	19.1961	19.1009	19.2101	19.5696	19.4784	19.3532	19.2747	19.2592	20.4166	20.4808	20.1864	19.2759	19.7127	19.6989	19.2591	19.4265		19.8554	19.5815
Cellular tumor antigen p53	TP53	human	P04637	18.691	18.0212	17.5776	18.142	18.4108	18.1911	18.1031	18.2565	18.4503	18.6627	18.0777	18.0632	17.8686	17.6741		16.522					16.8813	17.2204
Heat shock protein beta-1	HSPB1	human	P04792	20.7754	20.7029	20.6963	20.8794	20.644	20.4462	20.779	20.6467	20.5644	20.8218	21.6828	21.0752	21.0617	21.156	21.6844	21.6502	21.1447	22.1707	21.3084	22.6873	20.9804	21.2441
Spleen trypsin inhibitor I		bovine	P04815	19.7495	19.4417	19.0145	19.5161	19.3454	19.9584	20.5831	19.0197	19.7506	20.0407	18.8974	19.0484	18.8867	19.3105	18.8775	18.0419	18.1109				18.72	18.7962
Thymidylate synthase	TYMS	human	P04818	19.491	19.1276	19.0782	19.2938	19.1486	19.637	18.9217	19.1326	19.2966	19.7654	19.4142	20.3601	20.4104	20.2822		19.4042	18.9129	20.4126	18.9796	21.0208	19.0999	19.0896
Dolichyl-diphosphooligosaccharide--protein glycosyltransferase subunit 1	RPN1	human	P04843	20.2247	20.098	20.2575	19.9701	19.9372	19.974	19.5301	20.0995	20.3208	20.388	20.1045	20.2474	19.9961	20.2269	20.4094	20.3665	20.2686	20.0638	19.8854	21.6598	20.143	20.4307
Dolichyl-diphosphooligosaccharide--protein glycosyltransferase subunit 2	RPN2	human	P04844	18.221	18.6261	18.8497	18.6311	18.1179	18.1531			18.4742	18.1269	18.3172	19.0936	18.6129	19.0924		18.2328					18.9411	18.218
Guanine nucleotide-binding protein G(i) subunit alpha-2	GNAI2	human	P04899	22.3057	21.4857	22.2178	22.0977	21.6281	21.901	21.8985	21.9767	21.8733	22.1195	22.4018	21.4482	21.6025	21.6022	22.4136	22.3249	22.6389	21.313	22.5592	22.8677	22.4129	22.5491
Anion exchange protein 2	SLC4A2	human	P04920	19.0619	18.7886	19.0189	18.6236	18.6679	18.8961	19.0965	18.7958	18.7541	19.1464	18.8909	18.5934	18.2132	18.7255	19.0085	18.8635	18.667		18.6666		18.6462	18.6656
Sodium/potassium-transporting ATPase subunit alpha-1	ATP1A1	human	P05023	23.9534	23.8037	24.1904	23.9677	23.7201	23.4496	23.7319	23.7564	23.7432	23.6675	23.9447	23.7453	23.7792	23.8306	24.4539	24.2994	24.4811	24.474	24.1904	24.889	24.408	24.334
Sodium/potassium-transporting ATPase subunit beta-1	ATP1B1	human	P05026	20.8501	20.7721	20.9449	20.8858	20.839	20.6932	20.9139	20.976	21.1016	21.0562	21.3027	20.7316	20.7871	20.8154	21.568	21.5892	21.5256	21.1577	21.3182	21.7324	21.4914	21.2622
Secretogranin-1	CHGB	human	P05060												19.525	19.5433	19.4275
Fructose-bisphosphate aldolase B	ALDOB	human	P05062	17.3958	18.0586	17.8334	17.4451	18.3328	19.1638	18.6742	17.9944	18.7403	17.9263	18.1527	18.9491	18.788	18.5057
Amyloid-beta precursor protein	APP	human	P05067	18.4789	18.2263	18.9674	18.2412	18.2398	18.4735	18.6218	18.4906	18.4831	18.2189	18.6374	19.5755	19.2776	19.2891	18.3616	18.3524	18.0798	17.4113	17.7688	17.6808	18.417	17.8887
Arginase-1	ARG1	human	P05089	18.4072	18.3934		18.8335	17.5018			17.5537	18.0868	18.8611	18.6018	18.5006	18.4174	18.4861		18.4676			18.0852	18.6235	18.3251	20.3646
Apolipoprotein D	APOD	human	P05090	19.1988	18.7798	19.0978		18.7181	18.2988	19.775	18.7297		19.362	18.8399	19.6972	19.6309	18.9654			19.4235				19.4266	20.4284
Integrin beta-3	ITGB3	human	P05106	17.888	17.507	18.4522	18.0281	17.0922	17.5716	18.021	18.0293	18.1081	18.155	18.2748	17.081			18.1103	17.7754	17.4771		17.0829		16.5728
Protein S100-A8	S100A8	human	P05109	18.4495	18.0408	18.3659	18.5307	17.3989	17.5761	18.041	17.0468	18.9998	19.4379	19.0499	18.621	17.6128	17.0588	18.0924	18.1015	17.4439	20.8651	17.8048		18.5327	22.1852
Non-histone chromosomal protein HMG-14	HMGN1	human	P05114	16.9922	17.0737	16.4844	16.6675	17.5942	19.0973	17.5052	16.9644	17.2645	18.2712	17.1174	17.1765	17.6261	16.5961	19.1518	17.4523	17.9879	18.5724	18.1938	18.6957	18.3894	17.9568
ADP/ATP translocase 2	SLC25A5	human	P05141	20.5527	20.1625	20.6699	20.406	20.3089	20.3342	20.6513	20.6589	20.3294	20.486	20.7126	19.2812	19.6516	19.8445	20.0436	20.3929	20.7377	21.1034	20.2691	20.1246	20.4007	20.2525
Plasma protease C1 inhibitor	SERPING1	human	P05155	20.7763	20.7638	20.7076	20.8759	21.1502	20.8908	21.3145	20.6981	20.9323	20.8118	20.8146	21.5748	22.2706	21.7315	19.6387	19.3801	19.6659				18.2835
Complement factor I	CFI	human	P05156	20.5333	19.5478	20.8904	20.6637	20.5205	21.5346	22.1359	20.4621	21.366	21.1677	19.4197	21.0613	20.1507	19.8203								19.9065
Coagulation factor XIII B chain	F13B	human	P05160	18.2323		18.341	17.8864			17.4888	17.6215		17.4009		21.1532	21.2555	20.8183
Alkaline phosphatase, tissue-nonspecific isozyme	ALPL	human	P05186	20.8339	20.7699	20.633	20.7053	20.3477	20.2811	20.603	20.6133	20.9582	20.2058	21.2027	20.7047	20.1101	20.3881	21.7567	21.186	21.6477	21.366	21.2785	21.4622	21.34	21.2627
Eukaryotic translation initiation factor 2 subunit 1	EIF2S1	human	P05198	21.1523	21.2303	21.4197	21.1789	20.9796	20.975	21.262	21.24	21.1852	21.1452	21.3987	21.4951	21.4721	21.318	21.343	21.5438	21.3938	21.2135	21.1169	21.8046	21.577	21.4051
Non-histone chromosomal protein HMG-17	HMGN2	human	P05204	15.74	15.5574		15.0623	14.9228	15.1652	15.2528	15.3919	15.3608	15.9594	15.4206	16.2135	16.4806	16.3704	17.0699	16.8781	17.145	17.0919	17.3961	17.1502	17.3661	16.0437
Large ribosomal subunit protein P1	RPLP1	human	P05386		23.8924		22.4715	21.1162				22.9245	24.9289	23.1315	22.3599	22.1236	21.7856	22.4807		22.4017	23.1229				23.2426
Large ribosomal subunit protein P2	RPLP2	human	P05387	23.4958	23.7616	22.8303	23.0816	23.5323	23.5061	23.4941	22.094	23.4853	23.1822	22.7355	21.4598	21.7159	21.4087	20.7051	20.721	21.4141	21.8878	20.7593	22.0476	21.071	21.4457
Large ribosomal subunit protein uL10	RPLP0	human	P05388	22.8735	22.911	22.9723	22.862	22.812	22.663	23.3008	22.8679	23.1399	22.8775	23.3447	22.8638	22.9566	22.7261	22.7082	23.0378	22.6482	22.5819	22.6081	23.8458	22.6884	22.6561
Transcription factor Jun	JUN	human	P05412												20.4864	20.2071	20.5308		19.5874
DNA-directed RNA polymerase III subunit RPC4	POLR3D	human	P05423	18.9352	19.1026	18.875	18.6219	19.2835	18.9438	18.9755	19.3974	19.3197	19.3729	19.0294	17.5986	17.9844	18.1302							17.6866	18.6628
Lupus La protein	SSB	human	P05455	19.2346	19.9481	19.8293	19.5057	19.6538	19.9572	20.1775	20.267	20.435	20.4552	20.5163	20.406	20.5202	20.4053	19.8756	19.4868	18.9992	19.3924	19.1299	19.2147	19.8733	18.9773
Thyroxine-binding globulin	SERPINA7	human	P05543	21.2322	21.0163	21.3552		20.9882			21.3063	21.2199	20.9572		22.5955	22.1938	22.5165	20.8442		19.3581	19.6444	17.2853	19.4444		19.9481
Thyroxine-binding globulin	SERPINA7	bovine	P05543;Q9TT36		18.6404		18.2466	19.6289	19.2708		16.486				20.2034	19.8823	19.3415		16.7624
Heparin cofactor 2	SERPIND1	human	P05546	22.3937	22.6531	21.4244	22.6598	22.9881	23.181	22.1668	22.7814	22.476	22.3613	21.5779	23.6904	23.4468	23.8376	20.959	21.3353					19.9641
Integrin beta-1	ITGB1	human	P05556	23.3479	23.1878	23.6228	23.5331	23.0561	22.8774	23.2008	23.2246	23.2536	23.477	23.7953	23.0438	23.2383	23.1557	24.2045	24.0525	24.2347	24.2156	24.0979	24.362	24.0313	24.0168
Keratin, type I cytoskeletal 18	KRT18	human	P05783	18.1307	18.542		17.9533								19.3649	18.8226	18.8315		17.7327					16.2693	16.9236
Keratin, type II cytoskeletal 8	KRT8	human	P05787												19.8106	19.2224	19.3048
Collagen alpha-2(V) chain	COL5A2	human	P05997		18.2348		17.6736	17.5224			18.2875	17.5993	18.6613	18.032											17.9148
Uroporphyrinogen decarboxylase	UROD	human	P06132	18.5943	18.587	18.9253	18.6343	18.7231	18.9881	17.589	18.9142	18.4984	18.8863	18.4576	18.1969	18.1527	18.3478		18.0549	17.3051
Insulin receptor	INSR	human	P06213	22.456	22.4177	22.6043	22.504	22.2683	22.0683	22.6977	22.2059	22.2069	22.3624	22.7122	22.1487	22.1335	22.0835	22.9249	22.8355	23.0549	23.012	23.0027	22.9084	23.2484	23.1441
Tyrosine-protein kinase Fyn	FYN	human	P06241	20.1341	20.0591	19.9198	20.0549	19.5288	19.8519	19.8694	19.7396	19.5006	19.9495	20.2424	19.4807	19.3557	19.5609	20.3614	20.0987	20.0569	20.5025	20.4352	20.8907	19.9385	20.0421
Cholinesterase	BCHE	bovine	P06276;P32749		18.1558			17.3045							17.6641		17.1196
Alpha-galactosidase A	GLA	human	P06280	20.0265	20.5853	19.7833	20.4406	20.5031	20.579	20.0179	20.6802	20.6195	19.8846	19.4862	21.3246	21.2104	20.9853	19.6921	19.0823	18.2084	20.1604			18.0558	17.0094
Immunoglobulin kappa variable 4-1	IGKV4-1	human	P06312		16.5163																				18.8611
Keratin, type I cytoskeletal 10	KRT10	bovine	P06394;P13645	24.1943	24.2665	23.9083	24.675	23.4364	23.0264	23.4094	22.8625	23.717	24.8686	25.6997	23.0195	23.7318	22.5796	22.9544	24.5441	23.2213	23.6669	24.2563	23.3133	24.011	26.6942
Gelsolin	GSN	human	P06396	22.5763	22.6496	22.9124	22.1576	22.3514	22.5678	22.5202	22.2569	22.4385	21.8173	21.4083	23.932	23.9748	24.0075	20.9869	20.5443	19.92	20.404	19.5374	19.4896	20.3696	20.8023
Prothymosin alpha	PTMA	human	P06454					16.7977			17.1244	17.4594	17.6762
Cyclin-dependent kinase 1	CDK1	human	P06493	22.4279	22.4688	22.3127	22.4175	22.3359	22.259	22.2188	22.5228	22.4126	22.4388	22.5085	22.2686	22.2372	22.4486	21.761	22.0937	22.0332	22.8751	21.8399	22.6894	22.0268	22.263
ATP synthase subunit beta, mitochondrial	ATP5F1B	human	P06576	21.3301	21.3981	21.4734	21.1654	21.1691	21.3157	21.2832	21.4302	21.4855	21.7905	21.5645	21.4368	21.6558	21.4869	21.6422	21.2259	21.1211	21.9824	21.761	22.9288	21.622	21.7932
Protein S100-A9	S100A9	human	P06702	19.5291	18.1926	19.1833	18.5896			18.8008		19.1573	18.8063	18.7813	18.559	18.077								19.671	22.2344
Apolipoprotein A-IV	APOA4	human	P06727						17.3425	18.584	17.1414		16.528
Apolipoprotein A-IV	APOA4	bovine	P06727;Q32PJ2	17.8244	18.2817	17.1859	17.0315	17.2037	17.8929	17.1817			16.2985		20.7195	20.4612	20.3054		20.8378	19.2898	19.1237	16.4998	18.6937	19.6595	19.7846
Eukaryotic translation initiation factor 4E	EIF4E	human	P06730	21.6974	21.8951	21.6688	21.6162	21.3932	21.2225	21.7712	21.6717	21.5947	21.708	22.052	22.0751	22.0129	22.1483	22.0851	21.8065	22.1895	22.171	21.6073	21.454	21.892	21.9087
Creatine kinase M-type	CKM	human	P06732					18.9181	18.2184		18.7934	19.2706			20.8774	20.937	20.4529		19.1817
Alpha-enolase	ENO1	human	P06733	23.738	23.5766	23.9387	23.6107	23.5464	23.411	23.8449	23.4363	23.4929	23.2991	23.9463	23.971	23.7709	23.8284	23.9649	23.9876	23.6143	23.835	23.3464	24.2342	22.0703	22.565
Glycogen phosphorylase, liver form	PYGL	human	P06737	20.8277	20.8446	20.8627	20.9525	21.0617	21.1692	20.8486	21.0969	21.1698	20.7184	20.757	20.6495	20.7819	20.8136	20.3248	20.2054	20.1149	20.1835	19.8856	21.6622	19.4208	19.3038
Glucose-6-phosphate isomerase	GPI	human	P06744	21.8761	21.3829	21.6404	21.2048	20.9843	20.9114	21.0837	21.0865	21.0158	20.8065	21.3162	21.427	21.1683	21.189	22.0614	21.987	21.9565	22.1346	21.3401	22.1696	19.7548	20.5439
Glucose-6-phosphate isomerase	GPI	bovine	P06744;Q3ZBD7	20.4552	20.9838	20.5939	20.4071	20.5752	20.1404	20.8693	19.793	20.1936	19.8673	20.9281	20.615	20.5004	20.1374	20.1703	21.5552	19.4988	20.2776	19.7168		18.5515	18.6167
DNA polymerase beta	POLB	human	P06746	18.6914	18.9446		18.7821	19.043	18.7723	19.0057	18.8717	18.7807	19.3852	18.2941
Nucleophosmin	NPM1	human	P06748	22.1969	22.6001	21.9583	21.6789	22.3104	22.2851	22.4117	22.978	22.8579	23.5879	22.4663	22.2852	22.3273	22.3807	22.3464	21.5775	21.2244	22.2226	21.5787	22.5132	22.7362	23.1058
Tropomyosin alpha-3 chain	TPM3	human	P06753		18.148		17.7766	16.2603	16.9757	17.2276				17.5803		17.3804			17.7613
Integrin alpha-V	ITGAV	human	P06756	20.5378	20.2722	20.5203	20.3557	20.0823	19.9073	20.2685	20.4092	20.0244	20.4112	20.4461	19.9517	20.1853	20.005	20.9491	20.7359	21.0846	20.8633	20.9119	21.2297	20.4887	20.3814
Lipoprotein lipase	LPL	human	P06858	19.8762	19.683	19.508	19.7953	20.2376	19.7163	19.5791	20.1227	19.9396	20.1673	19.8546	20.4121	20.4742	20.8519	18.8573	18.8294						18.4583
Beta-hexosaminidase subunit alpha	HEXA	human	P06865		18.4792	17.584	17.7537	18.3305	18.5284		17.6264	18.2578			18.446	18.195	18.3525	19.9759
Plasminogen	PLG	bovine	P06868	23.3932	23.7336	23.5672	23.7615	24.251	24.5979	24.3572	23.8738	24.0371	23.8534	23.1034	23.545	23.652	23.787	21.8825	21.6233	21.4127	21.7665	21.0817	21.6773	22.6271	22.8661
Glia-derived nexin	SERPINE2	human	P07093	22.5764	22.5718	22.3396	22.6414	22.355	22.3843	22.2608	22.4746	22.6536	23.0918	22.307	22.8662	22.8242	22.7691	22.2944	21.7389	21.7248	22.2955	21.4195	22.347	22.5788	22.4442
Epoxide hydrolase 1	EPHX1	human	P07099	20.0083	19.9341	19.6618	19.67	19.8296	19.2188	18.4054		19.3551	18.6243	18.2022	19.6652	19.5611	19.6848		19.2091
Acyl-CoA-binding protein	DBI	human	P07108	17.9974	18.4801		17.7573	18.1713	17.4213	19.1585			16.5877
Fatty acid-binding protein, liver	FABP1	human	P07148												19.6673	19.0609	19.6894
L-lactate dehydrogenase B chain	LDHB	human	P07195	23.7683	23.4901	24.0715	23.5042	23.3474	23.1832	23.5291	23.6353	23.4437	23.2251	23.6489	23.1997	23.478	23.4787	23.6606	23.6909	23.6885	22.6502	23.3226	23.5717	21.5753	21.9845
Neurofilament light polypeptide	NEFL	human	P07196	17.5786	17.194	16.0536	18.0098	17.8806	17.5403		17.8869	17.1835	17.9295	16.613	19.0078	19.4773	19.1297	17.7951	17.4008					16.9974
Neurofilament medium polypeptide	NEFM	human	P07197	19.5209	19.1288	19.3786	19.1666	19.014	18.914	18.4337	19.391	19.1431	19.2816		20.3028	20.5344	20.3185	19.6411	18.7652	19.014	18.5592	18.7934		18.3236
Major centromere autoantigen B	CENPB	human	P07199	17.9294	17.0912	17.1064	17.1477		17.5427	17.1975	17.9004	16.5108		16.7391
Glutathione peroxidase 1	GPX1	human	P07203					17.5528							18.1046	18.1709	18.4216
Phosphoglycerate kinase 2	PGK2	human	P07205	20.4035	19.5641	20.2101	20.3447	20.4184		20.0652	20.277	19.8177	21.1586	20.5183	18.8426	20.0492	19.465		19.5133			19.9454		18.3309	17.7302
Vitamin K-dependent protein S	PROS1	bovine	P07224	20.014	20.0703	20.258	20.0686	20.8291	20.836	20.8425	20.4465	20.4933	20.1613	19.8748	21.631	21.7624	21.5241	18.8107	18.7285	18.4802				18.2645	19.4381
Protein disulfide-isomerase	P4HB	human	P07237	19.1303	18.9635	19.0965	18.4646	18.838	19.0609	18.9067	19.065	19.0604	19.0149	18.0797	20.113	20.492	20.2477	19.3828	18.9016	19.2715	19.1627	19.1685	20.4989	19.8981	19.7474
Histone H1.0	H1-0	human	P07305	22.068	21.9068	21.8151	22.011	22.0053	21.0876	21.8097	21.837	21.683	22.6049	22.1386	19.1307	19.5656	19.5804	20.3298	19.9228	20.3642	20.171	20.0458	20.7353	21.7887	21.7402
Acylphosphatase-1	ACYP1	human	P07311	18.707	18.6361	18.5304	18.2073	18.1283	18.4064	18.7153	17.4768	18.3625	17.7414	17.8743	18.3154	18.9552	18.5642		18.402
Gamma-crystallin D	CRYGD	human	P07320			18.4907					18.1849	17.24		17.9747				16.9678		17.4236		17.6298
Cathepsin D	CTSD	human	P07339	19.7873	19.5161	20.1383	19.1469	18.6236	18.6745	19.3063	19.4835	19.2444	19.0605	18.8423	22.1532	22.2367	22.3482	19.7255	19.1681	18.1382		20.3129	19.5818	18.805	21.9307
Cathepsin D	CTSD	bovine	P07339;P80209	19.1512	19.5244	19.0693	18.532	18.0873	19.7302			18.8593	19.4051		22.0842	21.988	21.8627		20.6463					19.7229	21.6128
Annexin A2	ANXA2	human	P07355														21.4261							21.4902
Complement component C8 alpha chain	C8A	human	P07357	19.0566	19.7681	18.7026	19.4457	19.4557	19.7877	19.2577	18.8527	19.1445			19.1325		18.488
Complement component C8 beta chain	C8B	human	P07358	19.8929	20.6646	19.7897	20.4606	20.1775	20.4571	20.1799	20.8579	20.8878	19.8177	20.1631	19.9532	20.1356	19.3403	19.3604	17.9775	17.9103				17.3536
Calpain-1 catalytic subunit	CAPN1	human	P07384	19.5671	19.732	19.7911	19.2185	19.6433	19.2399	19.1947	19.1956	19.2035	19.3144	19.1942	19.8928	19.9065	20.0309	18.6482	19.0519	19.081	19.5261	19.1082	20.2048	19.202	20.3752
Tubulin beta chain	TUBB	human	P07437	24.5173	25.1813	23.0887	25.1273	25.5828	25.5209	22.5411	26.0088	25.2834	23.5335	24.117	26.3146	26.3025	26.4852	24.0828	24.1384	24.4443	24.8603	23.202	25.4757	23.0147	23.6529
Insulin-like growth factor II	IGF2	bovine	P07456	19.3725	18.7427	18.5852	18.4015	18.9449	19.1353	19.2744	17.758	18.7592	18.8549	17.9956	20.106	21.0341	20.2047	18.6027	18.4845	18.4789				17.5373	17.4648
Matrix Gla protein	MGP	bovine	P07507		17.1054					18.0632							19.6942		18.3885
Fibronectin	FN1	bovine	P07589	25.3868	25.3352	25.5723	25.5041	25.2041	25.1464	25.3277	25.3133	25.1338	26.0205	25.6429	22.559	22.552	22.558	18.9373	19.6645	19.1737	19.8761	19.0207		22.2303	22.2686
Prosaposin	PSAP	human	P07602	18.3152	17.6693	18.2375		18.8867		18.6017					21.7238	21.7911	21.8014	20.4441	19.9628
Prosaposin	PSAP	bovine	P07602;P26779		19.0501		18.7294		18.7204						21.3254	21.4638	21.5484	20.1264	20.3189
Beta-hexosaminidase subunit beta	HEXB	human	P07686		19.2107	18.9939	18.9364	20.2343	20.1591	19.3109		19.5262	18.6007		16.9855	17.0911									19.1194
Procathepsin L	CTSL	human	P07711										20.0166
Profilin-1	PFN1	human	P07737	22.8259	22.7292	22.8471	22.4264	22.6126	22.4499	22.8633	22.095	22.6152	22.3521	22.4701	22.7	22.5604	22.6649	22.958	22.8295	22.3199	23.893	21.4186	24.912	21.9356	22.0949
Bisphosphoglycerate mutase	BPGM	human	P07738	18.9544	19.1558		19.5045	19.2333	19.6117	19.0608	18.9922	19.2503	19.2136	18.5591	19.2643	19.1826	19.4773
Adenine phosphoribosyltransferase	APRT	human	P07741	22.2614	22.4547	22.0399	22.241	22.4996	22.4431	22.3716	21.8777	22.4024	22.301	22.3124	22.1259	22.0645	21.9405	21.1467	21.1951	21.3112	21.7595	20.6339	22.116	20.1856	20.2843
Bifunctional glutamate/proline--tRNA ligase	EPRS1	human	P07814	22.8213	22.9834	22.3017	23.0749	23.1297	23.1248	22.2585	23.1939	23.0705	23.1773	22.3879	21.9652	21.878	21.8949	21.0214	20.7923	20.4912	20.86	20.6203	21.0787	21.1316	20.8864
Cathepsin B	CTSB	human	P07858	18.2452	18.3166	18.1495	18.1755	18.5361	18.5319	18.2895	18.4144	18.462	18.6218	18.4526	19.9923	19.9018	19.5063	19.737	19.7741	18.1104	20.0879	17.6006			19.2823
Heat shock protein HSP 90-alpha	HSP90AA1	human	P07900	24.1587	24.2109	24.2721	24.2245	24.0814	24.064	24.2731	23.9299	23.8531	24.1246	24.3035	24.7316	24.6531	24.7201	24.5124	24.3745	24.1167	24.8067	24.0367	25.6286	23.5549	23.7463
Heterogeneous nuclear ribonucleoproteins C1/C2	HNRNPC	human	P07910	25.0424	24.649	24.6698	24.6726	24.2852	24.5169	24.6077	24.2345	24.4918	24.8218	24.2578	26.6453	26.5333	26.3169	23.8341	23.4658	23.0525	23.7101	23.1998	23.3639	24.4375	24.1661
Laminin subunit beta-1	LAMB1	human	P07942	22.4521	22.4895	22.195	22.4637	22.6524	22.6303	22.2629	22.6308	22.729	22.6948	22.1844	20.3683	20.3695	20.0807		18.8576	18.2498			18.5971	20.5981	20.1176
Tyrosine-protein kinase Yes	YES1	human	P07947	21.449	21.1006	21.4013	21.2216	20.8717	20.562	21.1909	21.2571	21.0104	21.3045	21.4951	20.8686	20.7008	20.7177	21.528	21.5241	21.5611	21.8585	21.4864	22.4085	21.8679	21.8403
Tyrosine-protein kinase Lyn	LYN	human	P07948	21.5411	21.2585	21.623	21.4895	21.0859	21.0048	21.3688	21.5046	21.3516	21.4858	21.4381	20.7872	20.8291	20.7788	21.8317	21.5426	21.5004	21.7416	21.6622	22.2561	21.552	21.7337
Fumarate hydratase, mitochondrial	FH	human	P07954	18.0121	18.0768	18.1752	17.5114	18.3652	18.1518	18.3403	17.8067	17.9129	17.8759	17.3724	19.4061	19.3209	19.3392	16.6932	17.3781	16.8443		17.8524		16.4974
Thrombospondin-1	THBS1	human	P07996	19.1217	19.9647	19.0342	18.8869	20.4637	20.7611	18.9439	20.2009	20.4029	19.5474	19.8754	18.7173	18.7455	18.6272	17.2431				16.6341
Thrombospondin-1	THBS1	bovine	P07996;Q28178	21.9464	21.8956	22.0312	22.0459	22.3232	22.7037	22.7279	22.5334	22.4399	22.2919	21.6389	21.9844	22.0898	22.0744	21.3484	20.7281	20.2893	21.1952	19.3813	21.0347	20.2453	19.9016
Transcription factor Sp1	SP1	human	P08047	15.6232							15.0721		15.412		16.2614	16.372	15.7642	17.0248	16.1893		16.892	16.5783	16.0342	16.3977	16.8216
Insulin-like growth factor 1 receptor	IGF1R	human	P08069	22.0681	21.6353	21.9257	22.0347	21.4618	21.416	22.0338	21.6349	21.5002	21.8137	22.0607	21.5387	21.5502	21.7199	22.5279	22.5478	22.6695	22.9528	22.6026	23.181	22.8263	22.7437
Annexin A6	ANXA6	human	P08133	21.861	21.8729	21.8096	21.6895	21.5927	21.658	21.6801	21.9231	21.9279	22.1371	22.1091	21.6641	21.6464	21.769	22.3524	22.3142	22.3677	22.7013	22.1049	23.6535	22.7519	22.6513
Rho-related GTP-binding protein RhoC	RHOC	human	P08134	20.4649	18.8861	20.5181	20.5303	18.4248	18.8149	20.0487	20.0264	20.0073	18.7857	19.6688	19.044	19.8928	19.8154	20.5177	19.3472	19.9362	21.9914	20.7612	23.0615	20.6219	19.5021
Complement decay-accelerating factor	CD55	human	P08174	23.488	23.3321	23.7283	23.4866	23.3008	23.0921	23.3258	23.3022	23.1335	23.3474	23.5725	22.8711	23.0733	23.1207	24.1291	23.6521	24.1331	23.9447	24.1277	23.509	24.0059	24.0882
ATP-dependent translocase ABCB1	ABCB1	human	P08183	20.6921	20.5081	20.9372	20.7572	20.3594	20.1679	21.0208	20.3982	20.4641	20.6651	20.8243	20.435	20.5942	20.6132	21.2881	21.166	21.2637	21.6024	21.3882	21.8293	21.3749	21.4508
Amino acid transporter heavy chain SLC3A2	SLC3A2	human	P08195	25.3317	25.3948	25.3395	25.3758	25.0255	25.2306	25.2761	24.8832	24.8967	25.0808	25.2533	25.1165	24.9909	25.2224	25.3939	26.0605	25.463	25.4645	24.9563	26.3924	25.5285	25.5107
Beta-glucuronidase	GUSB	human	P08236		15.6617		16.4495									15.2893	15.7629
ATP-dependent 6-phosphofructokinase, muscle type	PFKM	human	P08237	18.9312	19.2967	19.2136	19.7435	19.2904	19.1822	19.2287	19.4729	19.2019	19.4998	19.1394	19.4679	19.5161	19.3217	19.1316	18.5739	18.8772		18.3069	20.3153	18.3356	18.2649
Heat shock protein HSP 90-beta	HSP90AB1	human	P08238	25.1335	25.0214	25.0268	25.0424	24.8615	24.9153	24.8515	24.6901	24.7962	24.8495	24.6865	25.9935	25.9482	25.954	25.6081	25.369	25.0372	25.2882	25.1632	24.7591	24.4088	24.7476
Signal recognition particle receptor subunit alpha	SRPRA	human	P08240		19.3561		17.9291		19.1981						18.7361		19.1483
Asparagine synthetase [glutamine-hydrolyzing]	ASNS	human	P08243	22.5441	22.755	22.3688	22.8949	22.7326	22.8759	22.2468	22.8743	22.6438	22.7004	22.5213	22.0628	22.0345	21.9345	21.4985	21.3879	21.2293	21.7162	21.3279	22.5035	21.5313	21.4746
Neutrophil elastase	ELANE	human	P08246																						20.5448
Synaptophysin	SYP	human	P08247	19.2325	20.0815	20.6264	19.8775	21.1506	20.7663			20.2773	19.974	19.4799	19.1418	19.4324	19.6432	19.8822	20.135	19.3737		19.179		19.8831	19.4092
72 kDa type IV collagenase	MMP2	human	P08253	17.4482	17.8895		17.0718	17.8484	18.1918		18.0645	17.6359	18.0333		17.9395	18.3767	18.4349	15.7843
Cathepsin G	CTSG	human	P08311																						17.305
Porphobilinogen deaminase	HMBS	human	P08397												16.4897	16.0239	15.9373
Neprilysin	MME	human	P08473	18.7479	17.6485	18.3422	18.3069		17.2421	18.4288				18.0602	18.0411	18.488	18.2659	18.616	18.8442	18.6489		18.4737		18.3738	18.397
Integrin alpha-IIb	ITGA2B	human	P08514																18.2017
Pyruvate dehydrogenase E1 component subunit alpha, somatic form, mitochondrial	PDHA1	human	P08559	17.0082		16.8797	16.8657	16.9798	17.3897	17.5758		16.7804			17.5451	17.6042	17.4955							16.9281
Pleckstrin	PLEK	human	P08567		18.2147		18.1745	18.0796	19.4						18.8236	18.5633	18.9597		16.6184
Collagen alpha-2(IV) chain	COL4A2	human	P08572	23.3922	23.0362	23.5121	22.9673	22.8506	22.8178	23.1314	23.0731	23.0575	23.8871	23.3741	22.2646	22.2251	22.1124	18.0594	17.5743	18.388		18.1403		21.302	21.6974
Cytochrome c1, heme protein, mitochondrial	CYC1	human	P08574					17.154	16.4827							16.3491	16.5472		16.6685						16.0437
U2 small nuclear ribonucleoprotein B''	SNRPB2	human	P08579	18.486	17.6646	18.6396	17.7937	15.1992	18.0656	17.9242	17.6689	17.201	18.3342	18.1349	20.434	19.4728	20.0495	20.0454	19.9589	20.41	20.3979	20.4287	20.6641	20.4129	20.1384
Hepatocyte growth factor receptor	MET	human	P08581	18.7365	18.6471	19.3953	18.7871	19.4428	18.6606	18.8658	19.3079		18.9954	18.8591	19.5726	18.8717	19.4148	19.5047	19.138	19.2657	20.1974	18.9946		19.2489	19.8679
Melanotransferrin	MELTF	human	P08582	20.6308	20.6844	20.9576	20.7345	20.4892	20.2156	21.0436	20.4168	20.5608	20.3228	20.879	20.2747	20.3075	20.4154	21.1065	20.8702	21.0405	21.5668	21.0317	22.1466	20.9254	20.9657
Complement factor H	CFH	human	P08603						16.5581	17.2019	17.4361
U1 small nuclear ribonucleoprotein 70 kDa	SNRNP70	human	P08621	22.7714	22.6439	22.1106	22.54	22.5733	22.5028	22.4334	22.5834	22.6742	23.2227	22.6416	22.5857	22.6867	22.5291	22.2809	22.496	22.1587	22.6395	21.9955	22.9867	22.8253	23.0925
Integrin alpha-5	ITGA5	human	P08648	21.8817	21.6675	21.7457	21.8314	21.3525	21.4239	21.868	21.5488	21.4935	21.6543	22.0848	21.327	21.405	21.5072	22.4554	22.1344	22.4113	22.613	22.3507	23.0172	22.2634	22.2667
Vimentin	VIM	human	P08670	23.5375	23.366	23.554	23.5407	23.2828	23.3965	22.8765	23.1611	23.3231	23.9732	23.0427	24.6708	24.7332	24.6037	23.2204	23.3216	22.9348	23.0896	22.472	23.3876	22.8956	22.6913
Small ribosomal subunit protein eS17	RPS17	human	P08708	22.1398	21.6484	21.6718	22.0559	21.851	22.4241	22.2454	22.0389	22.4084	22.709	22.6522	21.1588	20.9718	21.2727	20.9345	21.7599	21.56	22.8867	21.4815	22.7949	22.5784	22.2687
Keratin, type I cytoskeletal 19	KRT19	human	P08727																						18.6873
Guanine nucleotide-binding protein G(i) subunit alpha-3	GNAI3	human	P08754	27.163	26.6459	27.1742	27.0315	26.8394	26.9487	26.9588	26.9533	26.7809	26.8651	27.4248	26.592	26.4264	26.5165	27.183	27.3838	27.3186	26.6568	27.3178	28.133	27.5165	27.4095
Annexin A5	ANXA5	human	P08758	23.8748	23.3755	23.5554	23.3432	23.1972	23.248	23.1109	24.0711	23.89	24.5441	24.7419	23.3622	23.0883	23.1251	23.8062	24.1168	23.8834	23.927	24.058	23.4889	24.6453	24.4754
Keratin, type I cytoskeletal 16	KRT16	human	P08779	20.5651	21.1134	20.3451	19.6248	19.5836	19.3561	19.9487	20.1513	20.1048	20.7735	21.2926	19.731	20.1555	19.7115	20.4509	20.3098	20.5858	20.9458	19.9318	20.798	21.8577	21.5242
Insulin-like growth factor-binding protein 1	IGFBP1	bovine	P08833;P24591												20.22	20.4014	20.3013
Small ribosomal subunit protein uS2	RPSA	human	P08865	24.1352	24.0543		24.1376	24.4447	24.5239		24.827		24.9994	24.738	24.3258	24.4373	24.2748	23.2176	23.2846	23.2691	23.7309	23.2338	23.6953	23.7256	23.7715
Neuromedin-B	NMB	human	P08949			18.7332									18.3072				18.2195
CD63 antigen	CD63	human	P08962	23.0149	22.7014	23.1351	23.2146	22.6817	22.5042	23.1166	22.2609	22.7299	22.8349	23.1234	22.3818	21.9731	22.2193	22.926	23.4147	22.7891	23.7876	23.0172	23.9519	23.1973	22.7368
U1 small nuclear ribonucleoprotein A	SNRPA	human	P09012	19.0616	19.4459	20.2198	18.8157		18.9513	19.8974	19.7432	19.6364	19.5839	19.1547	20.8175	21.4438	21.5353	20.2695	20.4365	19.935	20.8532	20.3843	20.7052	19.756	19.7111
Gamma-enolase	ENO2	human	P09104			22.7777				23.0474	21.8676			22.6803				21.8029		23.2628	21.937	22.1524	22.347	20.1467	21.6197
3-ketoacyl-CoA thiolase, peroxisomal	ACAA1	human	P09110		15.9756			15.8255		17.0343					17.2112	17.9683	17.5735
Signal recognition particle 19 kDa protein	SRP19	human	P09132	18.1361	18.0084	18.2268	17.5938	16.7376	16.3751	16.9294	17.6279	17.6055	16.8335	17.0873	18.9207	19.0688	19.3461	20.2122	18.938	18.8969	19.4486	18.5433	18.6414	17.9672	18.0925
Glutathione S-transferase P	GSTP1	human	P09211	20.8922	20.9128	20.9652	21.0224	20.463	20.3109	20.9409	20.0782	20.0136	20.1409	20.7233	21.2211	21.3079	21.1672	21.0322	20.5226	20.52	21.6125	20.6693			19.5848
U1 small nuclear ribonucleoprotein C	SNRPC	human	P09234	20.5748	19.6701	20.1932	19.0552	18.5098	18.4944	18.789	18.8437	18.6152	19.0678	18.655	22.0842	21.5013	21.6879	20.8749	20.427	20.053	20.5693	19.8626	20.231	18.6237	18.284
Galectin-1	LGALS1	bovine	P09382;P11116												19.9495	19.983	20.3175		17.1251
Dihydropteridine reductase	QDPR	human	P09417	20.6703	20.621	19.0298	20.2869	20.1802	19.6869	20.5282	20.2782	20.6657	20.6547	19.9869	20.8259	20.5425	20.5009	20.2558	20.108					19.6317	19.6918
High mobility group protein B1	HMGB1	human	P09429	20.1794	20.253	19.4799	19.3614	19.5624	19.922	20.5235	19.782	20.3514	20.8657	19.8094	20.0169	20.092	20.1676	20.636	19.927	19.8331		19.4841		20.6097	20.2673
Retinol-binding protein 1	RBP1	human	P09455		17.2934		17.5219								16.9542	17.1807	18.3711
Fructose-1,6-bisphosphatase 1	FBP1	human	P09467	18.1759									17.9676		20.4186	20.269	20.1419
Guanine nucleotide-binding protein G(o) subunit alpha	GNAO1	human	P09471	19.4402	19.6001	19.9977	19.559	20.0089	19.6551	19.9471	19.9037	19.9452	19.5877	19.7843	19.4168	19.6244	19.4837	19.9216	19.5219	19.9265		19.6684		19.741	19.5356
SPARC	SPARC	bovine	P09486;P13213	18.0155	18.1642	18.4937	17.9274	17.882	17.9102	18.1947		17.2518	17.5392	17.1528	18.4674	18.5664	18.9652
Clathrin light chain A	CLTA	human	P09496	21.1451	21.3886	21.1401	21.2523	21.2502	21.0918	20.9242	21.0853	20.9507	21.0306	21.4452	21.7514	21.7162	21.5311	20.7251	20.1836	20.5909	20.7416	20.3748	20.7005	20.1603	20.3871
Clathrin light chain B	CLTB	human	P09497	20.8369	20.2387	20.6854	19.9961	20.2463	20.1505	20.2935	20.5778	20.4739	20.1732	20.6606	20.6005	20.6968	20.5991	20.2087	19.5394	20.2023	19.9717	19.8768	19.6371	19.8921	20.0886
Annexin A4	ANXA4	human	P09525	20.7298	20.6614	20.8827	20.4567	20.0731	20.0854	20.4882	20.9074	20.8853	21.0107	20.8795	20.2674	20.454	20.5534	20.9752	20.7644	21.0138	21.4995	21.0437	20.7193	21.3128	21.2292
2',3'-cyclic-nucleotide 3'-phosphodiesterase	CNP	human	P09543	25.7397	25.5541	25.7735	25.5939	25.2946	25.2187	25.807	25.1889	25.2963	25.5027	25.8006	25.4012	25.4146	25.5732	25.928	26.1205	26.0462	26.0322	25.7289	25.8548	25.3286	25.5483
Heterogeneous nuclear ribonucleoprotein A1	HNRNPA1	human	P09651	21.2724	20.6824	21.297	20.3464	20.3409	20.4522	20.6001	20.5276	20.6359	20.4832	20.4328	26.2668	26.3742	26.0871	21.8486	21.9108	21.6172		21.2904		20.896	20.823
U2 small nuclear ribonucleoprotein A'	SNRPA1	human	P09661	19.294	19.2075	19.2554	19.1415	18.9128	18.2928	18.8265	18.9698	18.7508	19.0533	19.4101	20.3815	20.4747	20.4119	19.6391	19.2757	19.017	19.4333	18.9674		19.1129	18.8424
Pro-cathepsin H	CTSH	human	P09668	18.0077	17.784	17.2673	18.004	18.5458	18.3806	18.2884	17.9311	18.5105	17.8929	17.1615	18.6743	19.3295	19.35	17.1185							18.6835
Cytochrome c oxidase subunit 6C	COX6C	human	P09669	22.5417	22.5127	21.601	22.2234	21.8912	22.1681	22.8333	21.6106	22.285	22.2176	22.4768	20.7561	19.3417	19.736	21.1552	20.9656	22.3772		21.2117	21.2851	21.2647	21.3219
Poly [ADP-ribose] polymerase 1	PARP1	human	P09874	25.7746	25.4664	25.1368	25.5359	25.2093	25.0628	25.3125	25.0659	25.2231	25.9875	25.3117	23.5163	23.6437	23.5852	22.8367	22.6674	22.8471	22.8599	22.7438	23.412	24.9759	24.9636
DNA polymerase alpha catalytic subunit	POLA1	human	P09884				22.4503		22.4802						24.5644	24.3649	24.526
Ubiquitin carboxyl-terminal hydrolase isozyme L1	UCHL1	human	P09936	20.6857	19.8289	20.4925	20.4177	19.8114	20.128	20.6355	20.1478	20.038	20.5008	20.7092	20.3504	20.5071	20.2778	20.2278	20.8063	20.2348	20.1683	20.3595		19.5391	18.9031
Furin	FURIN	human	P09958												18.9682	19.0386	18.7074
Leukotriene A-4 hydrolase	LTA4H	human	P09960	20.2122	20.2768	20.8474	20.1222	20.1051	20.3159	20.5571	20.6335	20.4692	20.1991	20.3198	20.3623	20.4524	20.2884	20.5575	20.1671	19.9858	20.0112	20.1331	20.855	18.8936	19.4309
Fructose-bisphosphate aldolase C	ALDOC	human	P09972	19.2251	19.2067	19.1563	18.6479	18.8787	19.2309	19.0845	19.1292	19.103	18.7242	18.8074	19.213	19.3921	19.4001		19.1684	19.3713
Complement C4-B	C4B	human	P0C0L5		22.7251		22.3065	22.6968	22.8466
F-box/SPRY domain-containing protein 1	FBXO45	human	P0C2W1		17.3652			17.4329	17.6827
Ataxin-1-like	ATXN1L	human	P0C7T5													16.9172
Polyadenylate-binding protein 4-like	PABPC4L	human	P0CB38	20.4467	20.491	20.5717	20.8232	20.2932	20.2272	20.5975	20.5571	20.3286	20.4381	20.7552	20.6029	20.6596	20.5631	21.1168	21.292	21.0485	21.9597	21.2902	22.8707	21.5709	21.3841
Decreased expression in renal and prostate cancer protein	DERPC	human	P0CG12	17.9068	17.8991			17.4702	17.2517			16.9526			18.2275		18.0686
POTE ankyrin domain family member I	POTEI	human	P0CG38															20.8895			18.8363
GTPase IMAP family member GIMD1	GIMD1	human	P0DJR0										19.4137
DNA-directed RNA polymerases I and III subunit RPAC2	POLR1D	human	P0DPB6	20.2348	20.2241	19.8324	20.2732	19.8957	20.0305	20.0933	19.8286	20.0634	20.6131	19.9565	19.231	19.2001			17.8521	19.3522		18.3209		18.0203	19.0005
EEF1A lysine methyltransferase 4	EEF1AKMT4	human	P0DPD7							15.4227									16.8786
Calcitonin gene-related peptide 2	CALCB	human	P10092	23.4024	23.4301	22.669	18.8394	20.3009	20.6197	20.165	18.2315	19.5681	20.0186	18.9303	22.179	21.621	21.421	20.1956	19.0369	19.3161		18.7834
Ras-related protein Rap-2a	RAP2A	human	P10114	19.0039	19.0977	18.9409	18.953	18.4318	17.323	18.6283	19.0456	18.4438	18.8767	18.9534	17.4008	18.239	18.1941	18.189	18.6105	19.1226		18.7736		18.2642	17.957
Angiogenin-1	ANG1	bovine	P10152												16.3523	16.4991
RNA-binding protein RO60	RO60	human	P10155	20.2893	20.4394		19.8163	20.3099	20.0714	20.2123	20.3708	20.0996	20.2125	20.055	20.0764	20.1311	19.739	20.2048	19.8119	19.2805	20.5739	19.5658	20.9871	19.9398	19.9989
Lysosomal alpha-glucosidase	GAA	human	P10253	16.5958	16.6223	17.0826	16.2329	16.0701	16.2892	16.1821	16.7861	15.7208		15.7858	16.3303
Ras-related protein R-Ras	RRAS	human	P10301	22.4265	22.5959	22.5513	22.4859	22.3626	21.9826	22.1856	22.1251	21.9512	22.5132	22.8976	21.4911	21.551	21.4845	23.0217	22.8596	22.1386	23.2587	21.7805	23.4875	22.7151	22.7631
HLA class I histocompatibility antigen, C alpha chain	HLA-C	human	P10321	21.6996	22.0551	21.5478	21.6979	21.7163	22.0567	21.3328	20.9788	21.2211	21.7465	21.5302	23.6537	23.7217	23.7541	22.5441	22.1605	21.458	21.9274	21.5584	23.2202	21.7825	21.6659
Serine/threonine-protein kinase A-Raf	ARAF	human	P10398	16.9031	16.772	17.0231	17.4445	17.6509	17.377	17.2173	17.1699	17.1458	17.076	17.095					16.5391	15.8749		15.7318		16.8435	16.7374
Histone H1.4	H1-4	human	P10412	20.6409	21.0227	20.33	21.1248	20.2371	20.7159	20.4318	21.2166	21.4912	21.4032	21.3514	16.141	15.9987	15.7273	16.7782	15.7282	16.8553		17.0982	16.608	20.2624	19.184
Osteopontin	SPP1	human	P10451	15.5634	16.4399	15.5629		15.7986	16.2901		16.7232	16.2177	17.5267				17.126
Dihydrolipoyllysine-residue acetyltransferase component of pyruvate dehydrogenase complex, mitochondrial	DLAT	human	P10515	20.2943	20.0341	19.9012	19.958	19.8302	19.8779	19.4312	20.4235	19.9586	20.3772	20.0969	18.1653		17.8198				20.4734
Receptor-type tyrosine-protein phosphatase F	PTPRF	human	P10586	21.8906	21.6526	22.0042	21.8082	21.4205	21.2535	21.7174	21.5182	21.504	21.595	21.8272	22.7387	22.6205	22.6775	22.4488	22.1316	22.2539	22.8964	22.1755	23.3367	22.432	22.3994
Thioredoxin	TXN	human	P10599	19.9513	18.8059	20.1756	19.215	19.9286	19.513	18.9714	19.1395			20.0899	19.9952	20.3884	20.6929	20.2778	19.9845	19.6793		20.0202		19.7222	20.0045
Lysosomal protective protein	CTSA	human	P10619		17.6359			16.9023							17.9414	17.7311	17.938
cAMP-dependent protein kinase type I-alpha regulatory subunit	PRKAR1A	human	P10644		16.2968							16.592		15.6591	18.0601	17.4347	17.4582
Chromogranin-A	CHGA	human	P10645	16.2435		16.7633									17.4291	17.5971	16.7589
Tissue factor pathway inhibitor	TFPI	human	P10646	17.566	18.7297	17.9788	17.8967		18.7815		17.8862	18.3241	18.3538	18.0632	20.9382	21.0257	20.559	20.7294	20.7445	20.7751	21.5191	20.7054	21.5862	20.6022	20.9117
Retinol-binding protein 3	RBP3	bovine	P10745;P12661		17.6068	17.263	18.0382	18.3818	17.5502	16.5852	17.8459	17.1295	16.9941		17.91	18.8288	18.4581	16.9875	15.924
S-formylglutathione hydrolase	ESD	human	P10768	21.5617	21.5228	21.6338	21.3479	21.3342	21.4639	21.4084	21.1272	21.4179	21.1445	21.2922	21.7487	21.8735	21.5738	21.0718	21.0511	20.5167		20.2306		20.2826	19.8244
60 kDa heat shock protein, mitochondrial	HSPD1	human	P10809	22.031	22.26	21.9106	21.9542	21.8307	21.7734	21.906	22.0764	22.0689	21.7929	21.6509	20.9898	21.0458	21.0486	20.268	19.5108	19.6046	19.7347	19.4813	20.2208	20.0463	19.5017
Clusterin	CLU	human	P10909	21.0948	21.1088	21.0973	21.3032	21.4048	21.468	20.82	21.4916	21.2313	20.8863	20.661	22.5759	22.6713	22.7698	21.3694	21.1921	20.4795	20.5968	19.4624	21.3162	19.447	20.2379
Endoplasmic reticulum chaperone BiP	HSPA5	human	P11021	20.7974	20.7829	20.7999	20.4513	20.3699	20.4233	20.2885	20.5192	20.427	20.2681	20.1485	21.2852	21.1135	21.3296	20.059	19.6432	19.3255	20.8116	19.0627		19.1882	19.6262
Laminin subunit gamma-1	LAMC1	human	P11047	22.6361	22.696	22.4884	22.6564	22.9568	22.8762	22.4145	22.9041	22.8433	22.9503	22.5752	20.2606	20.1096	20.1504	18.9829	18.5192	18.6298		18.6288	20.4127	20.8386	20.205
Galectin-1	LGALS1	bovine	P11116	17.5832	17.4767	18.5729	17.0719	17.0122	17.3534	17.5793	16.7146				20.8393	20.5517	20.7853	18.3642	17.5757		20.1793
Lysosomal acid phosphatase	ACP2	human	P11117	18.835	16.4107		16.971								18.24	18.0341	17.6858
Heat shock cognate 71 kDa protein	HSPA8	human	P11142	28.0508	27.982	28.151	28.0305	27.6928	27.6677	27.9464	27.5218	27.6704	27.5896	27.8463	28.1304	28.0207	28.1219	28.3285	28.5686	28.2379	28.5673	27.9779	28.5945	28.0193	28.011
Solute carrier family 2, facilitated glucose transporter member 1	SLC2A1	human	P11166	21.1749	21.6691	21.2495	21.3946	21.2698	21.0196	21.2447	20.6781	21.1403	21.5958	21.5066	21.2365	21.4486	21.5816	20.9636	21.2034	21.7749	21.2564	20.8233	24.0268	21.8935	21.6292
Protein 4.1	EPB41	human	P11171	20.8211	20.6457	20.819	20.4967	20.3557	20.0886	20.7129	20.7595	20.4916	20.627	20.7139	20.4579	20.2842	20.2685	21.0477	20.3217	20.871	20.9348	21.0094	21.5225	20.5865	20.4341
Uridine 5'-monophosphate synthase	UMPS	human	P11172	21.016	20.6617	20.5544	20.873	20.3928	20.6295	20.5445	20.325	20.8932	21.0886	20.7129	20.9702	20.6674	20.6347	20.1613	19.973	20.0433		20.2924		19.924	19.7732
Glycogen phosphorylase, brain form	PYGB	human	P11216	18.9823	19.2614	18.7656	19.0822	19.3435	19.3555	18.7037	19.3694	19.1033	19.1626	18.4319	19.3517	19.4138	19.501		17.7854					17.4534
Ras-related protein Ral-A	RALA	human	P11233	21.2674	21.1999	21.0984	21.3017	20.7539	21.0335	21.1423	20.5546	20.7722	21.1034	21.1879	20.629	21.1397	21.1176	21.7964	21.4838	21.2322	21.6783	21.188	21.4375	21.2465	20.9123
Ras-related protein Ral-B	RALB	human	P11234	21.2658	20.9931	20.2477	20.8836	20.7939	20.7658	20.6167	20.8596	20.568	20.7659	20.4428	20.9752	21.0621	21.073	21.9586	21.5762	21.2115	21.2104	20.4406	22.2027	20.5726	20.7294
Breakpoint cluster region protein	BCR	human	P11274	19.3673	19.1754	19.3808	18.9481	19.0033	19.0914	19.3095	19.2525	19.1571	19.3388	19.1576	19.182	18.9238	18.964	19.4778	18.821	19.1287	19.7557	19.1241	19.3483	19.4201	18.9507
Lysosome-associated membrane glycoprotein 1	LAMP1	human	P11279	20.4991	20.3921	20.5657	20.2757	20.2113	20.2453	19.9097	20.0573	20.1585	19.65	20.228	19.5393	19.9491	19.8983	20.179	20.0769	19.488	19.6649	19.5797	19.1835	19.0096	19.9212
Medium-chain specific acyl-CoA dehydrogenase, mitochondrial	ACADM	human	P11310		15.659										15.3304	15.8802	16.9291
Fibroblast growth factor receptor 1	FGFR1	human	P11362	19.5313	19.6012	19.889	19.5673	19.3675	19.5468	20.2558	19.4149	19.1149	19.6613	19.6448	19.5294	19.7378	19.6256	20.1018	20.0175	19.6949		20.1948	23.3941	19.9548	20.1769
DNA topoisomerase 1	TOP1	human	P11387	24.0548	23.781	23.5563	23.8131	23.4819	23.2701	23.6563	23.4233	23.5493	24.2017	23.604	20.1226	20.1759	19.9202	19.3866	19.6603	20.0377	20.3079	20.6374	22.2214	23.3603	23.2657
DNA topoisomerase 2-alpha	TOP2A	human	P11388	20.4897	20.3984	20.1213	20.2617	20.1651	20.0483	20.4165	20.3169	20.1908	20.7272	20.3993	18.9025	18.7083	19.022	18.894	18.1977	18.5272	17.3233	18.9276		20.07	19.7907
Glucose-6-phosphate 1-dehydrogenase	G6PD	human	P11413	19.6411	19.8613	20.0808	19.59	19.5619	19.5798	19.5611	20.1873	19.8381	19.8215	19.8976	20.4566	20.8654	20.617	20.5904	19.7765	19.5447	20.0655	19.2759	20.0786	19.3547	19.0908
Ubiquitin-like protein 4A	UBL4A	human	P11441	17.7615	18.6554	17.8393	18.1578	19.1769	18.9438		18.7313	18.402	17.8356	17.989	19.569	19.3443	19.4285	19.0978	18.6303	18.8796	18.6323	18.3317
Dystrophin	DMD	human	P11532		15.7933		16.2374	16.8739	16.4014		16.546	16.3818		17.5143	16.0078	14.7414			16.7576					16.3114
C-1-tetrahydrofolate synthase, cytoplasmic	MTHFD1	human	P11586	23.0548	23.1652	22.9382	23.2573	23.1596	23.2164	22.9638	23.3669	23.3303	23.1692	23.0783	23.0062	23.0288	22.9501	22.3061	21.9506	21.8208	22.1651	21.8937	22.4946	21.5223	21.4352
Cation-independent mannose-6-phosphate receptor	IGF2R	human	P11717	21.0021	21.3813	21.1564	21.3306	21.4149	21.4441	20.9985	21.3867	21.4659	21.2218	21.1464	21.1456	21.1566	21.1754	21.0544	20.7356	20.6771	20.8842	20.4233	21.0954	20.1163	20.06
Alcohol dehydrogenase class-3	ADH5	human	P11766	21.2441	21.0452	21.0884	21.167	20.6704	20.8967	20.5204	21.1974	20.9259	20.8531	20.5136	21.8444	22.1743	22.0561	21.1669	20.8216	20.4667	20.3125	20.5507	19.7236	19.2599	19.3922
Cyclin-dependent kinase 4	CDK4	human	P11802	20.614	20.6147	20.6724	20.7569	20.8629	20.7366	20.6356	21.0858	20.8305	20.773	20.7698	20.3693	20.4958	20.4097	20.4446	20.5362	20.2384	21.0231	19.9441	21.4863	20.7436	20.8465
Serum response factor	SRF	human	P11831												19.4497	18.7887	19.3307
Ribose-phosphate pyrophosphokinase 2	PRPS2	human	P11908		17.3469		17.4559	17.725	16.4603		17.9001	17.609			17.7199	18.1058	17.8509		17.4261
Polyadenylate-binding protein 1	PABPC1	human	P11940	24.9632	24.8721	25.004	24.9619	24.5147	24.6532	25.174	24.2921	24.3116	24.6438	25.0174	25.2321	25.4279	25.2958	24.457	25.408	24.2461	24.9832	23.9879	24.8897	23.9492	24.6884
Proliferating cell nuclear antigen	PCNA	human	P12004	20.4459	20.4271	20.4776	20.3041	20.1109	20.0547	20.4225	20.3438	20.1885	20.2103	20.0472	20.9216	21.0101	20.9449	20.4025	20.1332	19.7668	20.4271	19.7316	21.9105	18.9504	18.9822
Histidine--tRNA ligase, cytoplasmic	HARS1	human	P12081	19.5668	19.4606	19.8307	19.2779	19.2375	19.2342	19.5718	19.8339	19.8259	19.5304	19.3115	19.4031	19.5037	19.1902	19.9969	19.8647	19.2702	19.5887	19.6871	21.2855	18.5658	18.9717
Complement C5a anaphylatoxin	C5	bovine	P12082	17.7537	18.5323	18.729	19.7098	19.1241	20.5323	19.0609	20.057	19.7232	18.6804	18.9338	17.8788	18.7375	18.5448	17.5214	17.0977	16.999				17.2764	16.7749
Collagen alpha-1(XI) chain	COL11A1	human	P12107					15.7105	16.3301
Collagen alpha-1(VI) chain	COL6A1	human	P12109	21.6902	21.5581	21.8086	21.7845	21.8641	21.8924	21.4152	21.544	21.6845	21.6078	20.8588	21.6607	21.3979	21.7035	18.4371	18.1429	17.5601		17.585		17.6249	18.0085
Collagen alpha-2(VI) chain	COL6A2	human	P12110	21.2306	21.1201	20.6051	20.8354	20.7713	20.8494	20.4025	20.6374	20.7529	20.7265	20.4474	18.4427	18.8029	19.2327
Collagen alpha-3(VI) chain	COL6A3	human	P12111	21.4118	21.1061	20.9837	21.2663	21.1157	21.1027	20.4522	21.2453	21.2975	21.1919	20.652	19.3541	19.5516	19.2742	18.2932			19.0652
ADP/ATP translocase 3	SLC25A6	human	P12236	18.0937	18.8772			18.4279			18.5639						17.7405	19.5512			20.0037	19.3676
Coagulation factor V	F5	human	P12259						20.5765
Coagulation factor V	F5	bovine	P12259;Q28107	22.8541	23.0805	22.5969	22.9693	22.8283	22.6546	22.1917	23.0102	22.7809	22.8576	22.0678	23.984	24.0349	23.7548	21.6402	21.5703	20.9089	21.3069	21.1138	21.9223	20.9871	21.1851
Coagulation factor XIII A chain (Fragment)	F13A1	bovine	P12260	21.3745	21.6455	21.0767	21.5733	21.7411	21.6994	21.3586	21.5504	21.7694	21.3236	21.0343	21.8843	21.551	21.4185	19.7636	19.5283	18.955		18.9475		19.7311	19.3304
Inosine-5'-monophosphate dehydrogenase 2	IMPDH2	human	P12268	21.9784	22.4897	21.5731	22.3909	22.5112	22.4538	21.6689	21.8254	22.0955	22.086	21.7553	21.9416	22.1519	22.2428	20.3426	20.1179	20.2036	20.6796	19.6973	21.5677	20.5334	20.0119
Nucleoprotein TPR	TPR	human	P12270	16.6731		18.2227	16.9024	17.6588	17.8686	17.8849	18.3313	17.4515	17.9617		19.0482	20.1824	19.6316
Prolactin-inducible protein	PIP	human	P12273										18.5985	16.903						16.6699	21.4075		22.0029		20.0943
Creatine kinase B-type	CKB	human	P12277	23.7578	23.5358	24.0484	23.2371	23.0375	23.1419	23.3873	22.6827	23.0305	22.5775	23.2702	25.2795	25.1584	25.4304	23.7093	23.7615	23.4092	22.7775	23.0565	24.9774	22.3859	22.5102
Creatine kinase U-type, mitochondrial	CKMT1A	human	P12532	20.9393	21.0459	21.193	20.8994	20.4646	20.6969	20.9428	20.629	20.5993	20.9832	21.119	18.889	18.5985	19.5747		17.375					18.1203	19.1501
Bone morphogenetic protein 2	BMP2	human	P12643	16.8545	16.9371			17.5661	16.9588	17.0703	17.2068	17.424	18.0207	17.3399	18.7596	18.8507	19.058		16.0587						16.4058
Bone morphogenetic protein 4	BMP4	human	P12644	19.1288	19.0217	19.0646	18.6196	19.0477	18.9288	18.8371	19.3366	19.179	19.5608	18.7979	20.1754	20.3406	19.8131		16.0241					19.1444	19.012
Bone morphogenetic protein 3	BMP3	human	P12645			16.099									19.45	19.3966	19.479
Alpha-2-HS-glycoprotein	AHSG	bovine	P12763	30.5274	30.2934	30.7251	29.2276	30.0451	30.5779	30.7148	28.9553	29.4754	29.541	28.7309	31.0367	31.0283	31.3305	27.5169	27.1559	26.7945	27.0022	26.1817	27.997	27.2061	28.0278
Fibrinogen gamma-B chain	FGG	bovine	P12799	22.8139	22.4962	22.315	23.0064	22.9963	23.2594	22.4266	22.9786	22.7024	22.8657	22.181	22.7816	22.4954	22.6621	19.2455	18.9497	18.1452	17.968	17.5768		19.3765	19.5344
Alpha-actinin-1	ACTN1	human	P12814	19.3377	18.7257	18.6887	18.6011	19.5776	20.3795	19.4266		19.6226	18.9962	19.1891	19.0507	20.0895	19.17		18.8774	18.8334		19.1114		18.6723	19.2906
Angiotensin-converting enzyme	ACE	human	P12821	19.3493	19.1254	19.2604	18.9616	18.6097	18.8894	19.3139	19.0359	18.9383	19.209	19.259	19.2349	19.0223	19.3793	20.1384	19.8332	19.7764	20.394	19.9073	20.6224	19.8964	20.0139
Cadherin-1	CDH1	human	P12830												21.4943	21.717	21.8132	22.3619	22.4007	22.5058	22.2101	22.6523	21.0652	22.7508	22.7867
Proto-oncogene tyrosine-protein kinase Src	SRC	human	P12931	21.3741	20.6685	21.4478	21.2187	20.9809	20.8542	21.3961	21.3672	21.3163	21.2464	21.565	21.265	20.9573	21.2388	22.0716	21.3121	21.6272	22.0731	21.6486	21.6428	21.0061	20.7892
Xaa-Pro dipeptidase	PEPD	human	P12955	18.5486	18.7987	18.7534	18.4578	18.7011	18.7447	18.6248	17.5591	17.3673	18.4343	18.2547	18.3958	18.1269	19.0564	19.3646	19.2008	18.8263		18.8402		18.3017	19.2778
X-ray repair cross-complementing protein 6	XRCC6	human	P12956	23.8694	23.5528	23.2094	23.7863	23.59	23.4239	23.5756	23.2952	23.5157	24.1215	23.7503	22.0434	22.115	22.0206	20.4684	20.5353	20.5244	21.1369	20.3184	21.3215	22.7355	22.935
X-ray repair cross-complementing protein 5	XRCC5	human	P13010	23.8652	23.8912	23.1391	23.8758	23.7411	23.7774	23.6707	23.449	23.5934	24.0414	23.5234	21.8533	21.9404	21.8373	19.9493	20.7388	20.3608	20.8889	20.127	21.1879	22.7772	22.6823
Cytochrome c oxidase subunit 4 isoform 1, mitochondrial	COX4I1	human	P13073	19.5579	18.8482		19.2081	18.9339	19.1899		18.7088	18.845	19.6973	19.1027					18.3411	19.6988				18.2268	18.0247
Platelet glycoprotein Ib beta chain	GP1BB	human	P13224										18.7159						17.8921
Insulin-like growth factor-binding protein 2	IGFBP2	bovine	P13384	21.1861	20.2856	21.3809	19.4658	20.196	20.4325	20.6219	19.7544	19.7974	20.0507	19.1485	21.8569	22.1968	22.3862	20.6845	18.8044	19.6427		19.1694		18.1764	19.953
Insulin-like growth factor-binding protein 2	IGFBP2	bovine	P13384;P18065	22.3918	21.9209	22.8196	20.1269	20.6975	20.8787	21.3098	20.031	20.4733	21.0581	18.7246	23.2012	23.219	23.7151	20.9171	19.5635	20.0606	20.2713	19.6075	19.5907	19.9998	19.7336
Lysosome-associated membrane glycoprotein 2	LAMP2	human	P13473		19.8678			19.8963					19.6154		20.4575	20.2049	20.1744								19.6427
Ribonuclease inhibitor	RNH1	human	P13489	19.2563	19.2303	19.8375	19.6146	19.1222	18.6441	19.1975	19.1928	18.9649	18.7384	19.3977	19.0063	18.7598	18.8914	18.5591	18.9609	18.9275	18.5219	19.3889		19.3965	19.1465
Bone morphogenetic protein 1	BMP1	human	P13497	19.7778	20.2293	19.8303	20.0444	20.3207	20.5113	19.8918	20.5666	20.5124	20.7352	20.167	19.9247	19.9597	19.567	18.5522	18.8043	18.722	19.6321	18.7411		20.4815	20.1415
Neural cell adhesion molecule 1	NCAM1	human	P13591	20.3749	20.1757	20.5058	20.1459	20.0577	19.8174	20.2827	19.946	20.0522	20.1199	20.2473	20.2045	20.1158	20.3195	20.8513	20.514	20.4976	20.9488	20.6446	20.6846	20.2679	20.1412
Fibromodulin	FMOD	bovine	P13605	18.5751	17.9472			17.5395	18.1635	17.9947			18.1695		20.4849	20.3118	20.3132
Aggrecan core protein	ACAN	bovine	P13608		18.8996		17.2563	18.6764	18.7349
Aggrecan core protein	ACAN	bovine	P13608;P16112	19.7044	19.5158	19.2468	19.0096	19.5822	19.304	18.5552	19.2683	19.1916	19.3269	18.6778	17.3231		17.471							17.8672	17.8476
Versican core protein	VCAN	human	P13611	25.721	25.1333	25.2489	24.9842	24.9678	25.1083	23.671	25.3673	25.2077	25.4113	24.6404	24.3879	24.4314	24.0782	23.5087	23.4092	23.7787	23.3705	23.4591	22.9549	24.4858	24.0103
Versican core protein	VCAN	bovine	P13611;P81282	25.7779	25.2075	25.0187	24.9753	25.1313	24.7121	23.6504	24.9565	25.1523	25.5375	24.3964	24.3399	24.444	24.124	23.7512	23.5316	23.6877	23.6155	23.4504	23.8344	24.4875	24.1743
Integrin alpha-4	ITGA4	human	P13612	22.9386	22.5987	22.852	22.9115	22.5832	22.4109	22.6764	22.5868	22.6444	22.6052	22.8567	22.4864	22.4684	22.4222	22.9806	23.3406	23.3498	23.1422	22.9802	24.1082	23.0286	23.0951
Sodium/potassium-transporting ATPase subunit alpha-3	ATP1A3	human	P13637	19.0917	18.6978	18.7566	18.525	18.3555		18.5053	19.1005	18.5575	18.9392	18.5939	18.5993	18.6118	18.7509	19.5435	18.9481	19.1689	19.1859	18.8797	20.0054	19.2382	18.8319
Elongation factor 2	EEF2	human	P13639	24.2464	24.3579	24.2648	24.2734	24.1653	24.213	24.1612	23.979	24.1351	24.052	24.1493	24.6877	24.575	24.5324	24.1797	24.2046	23.8336	24.0577	23.7182	24.2962	23.7516	23.726
Keratin, type I cytoskeletal 10	KRT10	human	P13645	24.6939	24.4031	24.1088	24.5573	23.3081	22.9298	23.9235	23.4428	24.4781	24.965	25.4917	23.6727	23.825	22.6945	23.6744	25.0063	23.5677	24.5867	25.4845	23.9227	24.7217	27.0788
Keratin, type I cytoskeletal 13	KRT13	human	P13646									17.9186	19.3629		19.7275										20.5893
Keratin, type II cytoskeletal 5	KRT5	human	P13647	22.9762	23.1629	22.4536	23.2643	22.0548	21.8136	22.265	22.3126	22.7185	23.8297	23.9198	22.6013	22.1714	21.6791	22.4625	23.5074	22.3546	23.0996	23.0941	23.8165	23.0531	24.5598
Protein disulfide-isomerase A4	PDIA4	human	P13667	17.8887	16.7438	17.3475		17.3712	17.1558	16.2041	16.7514		16.4984	15.6009	16.9651	17.8951	16.9354		15.5363						17.8392
Complement component C6	C6	human	P13671					15.6872			16.4107	14.5109
Complement component C6	C6	bovine	P13671;Q29RU4	18.9548	19.7017		20.2235	19.5662	20.3219	18.6515	17.5083	19.2398	18.1497		18.8266		18.6885		17.934
Prolyl 4-hydroxylase subunit alpha-1	P4HA1	human	P13674		16.7185		16.4432		16.7504			16.6455	17.7302	16.7324	17.4637	17.2432	17.4211
Translationally-controlled tumor protein	TPT1	human	P13693	21.4374	21.4839	21.873	21.1802	21.2794	21.1633	21.5886	21.0694	21.1848	21.7156	21.9654	21.5718	21.9222	21.6267	20.604	21.4967	21.218	20.1344	21.5192	22.6611	20.6028	21.2517
Delta-aminolevulinic acid dehydratase	ALAD	human	P13716		17.6107		17.2223	17.386	18.1789			16.8424					17.3762
Plastin-3	PLS3	human	P13797	21.4725	21.3495	21.5876	21.213	21.0119	20.8206	21.2841	20.8149	21.0588	20.9019	21.1533	21.2545	21.3081	21.468	21.7386	21.5785	21.5739	21.5603	21.6564	22.2598	20.3058	20.6145
Acylamino-acid-releasing enzyme	APEH	human	P13798	18.5193	19.4114	18.7441	18.7421	19.1663	19.1397	18.7978	19.3685	19.2627	18.3171	18.7744	18.2972	18.5127	18.5433	18.2116	17.8468	17.9656	17.9557	18.5048		17.5868	17.2187
Electron transfer flavoprotein subunit alpha, mitochondrial	ETFA	human	P13804		16.6443	16.4705	16.2526		16.2296	15.0974		16.3706		16.7153	17.1043	16.4923	17.1834
Glycogen [starch] synthase, muscle	GYS1	human	P13807	19.5879	19.2914	19.7669	19.436	19.4223	18.863	18.76	19.4147	19.7249	19.4304	19.1895	19.0086	19.2896	18.8835		17.383					17.8754	17.7093
cAMP-dependent protein kinase type II-alpha regulatory subunit	PRKAR2A	human	P13861	20.7204	20.7632	20.4087	20.6741	20.6052	20.5125	20.1475	20.7334	20.6367	20.4851	20.4433	21.2189	21.1082	21.3094	20.6146	19.7228	20.5137	20.4323	20.0665		19.9276	19.4509
Beta-enolase	ENO3	human	P13929								20.3237				20.3979	20.5846	21.5001	20.7091
General transcription factor IIF subunit 2	GTF2F2	human	P13984		17.8279	19.1062		17.5164	16.7908		18.3912	17.6067		17.9517	18.8935	18.9992	18.8837	19.1695	18.2201	18.9337		19.3024		18.0201	18.6111
CD59 glycoprotein	CD59	human	P13987	24.0259	23.9276	23.7311	24.0801	24.0788	23.75	24.1521	23.408	23.7294	24.4321	24.4286	23.1426	23.4982	23.2174	22.6894	24.4767	24.2545	24.6691	23.2978	24.646	24.0468	24.6301
Glial fibrillary acidic protein	GFAP	human	P14136										17.9286	18.6304
Macrophage migration inhibitory factor	MIF	human	P14174	24.958	25.0672	23.1261	24.5748	24.8021	24.9631	24.2774	22.1601	23.5648	24.4258	20.7134	23.9426	23.9217	24.8876	20.9267	23.4029	23.5168	25.832	22.1739	26.0335	21.319	22.2954
CD99 antigen	CD99	human	P14209	23.5211	23.5172	22.7697	22.7052	23.3118	22.9068	23.1107	23.1063	23.381	23.226	23.3134	21.7266	21.7082	21.7466	22.5677	22.1645	22.6759	22.7399	22.5838	23.7219	20.9322	21.151
Glucosidase 2 subunit beta	PRKCSH	human	P14314	17.84	18.0963	18.3994	17.1816	18.3873	17.5963	17.6255	17.7242	17.0474	17.4756		18.5409	18.0267	18.56		16.1392
Farnesyl pyrophosphate synthase	FDPS	human	P14324	19.3275	19.1725	19.7163	18.2938	18.9215	18.8021	18.7181	19.3593	18.9921	18.413	19.0992	19.6058	19.3278	19.4847		18.87	18.8928		19.3207			18.3127
Zinc finger protein RFP	TRIM27	human	P14373				17.7395								17.2235
Carboxypeptidase M	CPM	human	P14384	19.7836	19.6662	20.0058	19.8536	19.4929	19.559	20.188	19.7878	19.7262	20.0191	20.1994	19.6809	19.7859	19.7511	19.7966	20.282	20.3088	20.1613	20.0819	21.4687	20.251	20.5753
Cytochrome c oxidase subunit 7A2, mitochondrial	COX7A2	human	P14406		18.4601
Nidogen-1	NID1	human	P14543	23.0895	23.0388	22.989	23.1804	23.4488	23.6433	23.0668	23.3176	23.3403	23.3376	22.977	23.8838	24.0558	23.8876	20.7087	20.3341	19.3685	19.2865	19.3375	19.7282	20.9445	20.4287
Aldo-keto reductase family 1 member A1	AKR1A1	human	P14550	19.691	19.9952	20.6883	19.7414	19.93	20.0426	20.3612	20.0861	19.9388	19.7741	19.4166	20.2074	20.0599	19.8202	19.8748	19.156	19.423	21.1495	18.8515	21.5355	19.44	18.8075
Pyruvate kinase PKM	PKM	human	P14618	24.1847	24.1317	24.0515	24.2494	24.0374	24.0863	23.8257	23.987	24.017	23.8817	23.8691	24.8273	24.7198	24.7268	23.6341	23.3426	23.3718	23.6439	23.1926	23.3274	22.1493	22.3773
Endoplasmin	HSP90B1	human	P14625	20.6396	20.8157	20.918	20.1689	20.463	20.5756	19.9606	20.9276	20.5994	20.3051	19.9111	21.8964	21.9679	21.9729	20.0641	19.1918	18.8365	19.6911	19.4383		19.0739	19.4602
G2/mitotic-specific cyclin-B1	CCNB1	human	P14635	19.1115	18.9824	18.9965	18.9523	19.156	19.2267	19.2122	19.3161	19.0528	18.8903	19.079	18.9504	19.072	18.7245	19.1579	18.9974	19.2044	18.3643	18.8343		18.6343	18.3417
Insulin-degrading enzyme	IDE	human	P14735		17.501	18.3012	17.9524	17.5491	18.2316				18.3276	18.1407	18.573	18.8781	18.4714		18.2287						17.5271
POU domain, class 2, transcription factor 1	POU2F1	human	P14859												21.4128	21.4342	21.4574
Heterogeneous nuclear ribonucleoprotein L	HNRNPL	human	P14866	20.7458	20.5847	20.9259	20.4757	20.7254	20.591	20.3263	20.7559	20.5181	20.402	20.1691	22.4908	22.5872	22.4328	21.1703	20.4813	20.4653	20.9555	20.5325	20.9692	20.378	20.5388
Aspartate--tRNA ligase, cytoplasmic	DARS1	human	P14868	22.5502	22.658	22.1238	22.684	22.7402	22.6466	22.1135	22.6096	22.5882	22.7327	22.2038	21.7873	21.8681	21.635	20.8972	21.0387	20.4893	21.117	20.6773	21.2347	21.1861	20.7839
Junction plakoglobin	JUP	human	P14923	21.2679	21.0113	21.0553	21.4134	20.8906	20.748	20.7042	21.1112	21.0019	21.6946	21.5695	20.6351	20.7775	20.6092	21.1703	21.5377	21.2567	21.8543	21.4681	22.5884	21.1666	22.0279
Glutamine synthetase	GLUL	human	P15104	19.7341	20.6482	20.3031	20.3943	20.4686	20.5463	20.4335	20.5864	20.4858	19.8171	20.1158	19.9267	19.8635	20.0277	19.5175	19.4342	19.8203		20.0534		19.2775	19.705
Aldo-keto reductase family 1 member B1	AKR1B1	human	P15121	21.2498	21.2369	21.234	20.9296	20.792	20.3653	21.1232	20.9957	20.586	20.826	21.0472	21.0212	21.0085	21.0721	21.3357	21.1293	21.1051	20.8067	21.3927	20.8487	19.2578	19.5496
Poliovirus receptor	PVR	human	P15151	22.5637	22.4784	22.8208	22.6571	22.1811	22.1078	22.5015	22.2144	22.3067	22.292	22.8254	22.3654	22.2227	22.5307	23.0878	23.3125	23.1013	23.3873	23.066	22.7224	22.8712	23.1049
Ras-related C3 botulinum toxin substrate 2	RAC2	human	P15153		17.3662			18.262	18.1835			17.8143
Eukaryotic peptide chain release factor GTP-binding subunit ERF3A	GSPT1	human	P15170	20.9374	21.2013	21.546	21.1538	20.8956	20.6229	21.7666	21.1801	20.7635	21.0528	21.204	21.5636	21.6557	21.8329	21.7337	21.586	21.6348	21.8164	21.5264	21.9513	21.3792	21.3624
Interferon gamma receptor 1	IFNGR1	human	P15260	19.9856	19.8648	19.6239	19.6214	19.3173	19.4634	19.7694	19.2237	19.0918	19.3303	19.7492	18.8712	18.8096	19.5856	19.841	19.8526	19.8397	20.1021	20.104	19.942	19.7189	19.7269
Beta-1,4-galactosyltransferase 1	B4GALT1	human	P15291	19.569	19.3805	19.6126	19.372	19.4167	18.9017	18.6512		18.5317	19.2382		22.4892	22.5982	22.4074	20.741	20.3462					18.6952	18.0587
Ezrin	EZR	human	P15311	24.5936	24.557	24.7887	24.5965	24.2984	24.0956	24.8353	24.2789	24.382	24.2934	24.6472	24.5542	24.5787	24.6218	25.2133	24.8595	25.0051	24.9058	24.8959	25.044	23.429	23.782
Ubiquitin carboxyl-terminal hydrolase isozyme L3	UCHL3	human	P15374	19.3348	18.6946	19.7865	19.3956	18.8538	19.1442	19.8333	19.5344	19.2538	19.1653	19.4378	20.0701	20.1241	19.7324	19.9375	19.3512	19.038		19.3039		19.205	19.2315
Ribonuclease 4	RNASE4	bovine	P15467							15.8217			16.6042		15.4012		16.6098	17.1686						15.8064
Ribonuclease 4	RNASE4	bovine	P15467;P34096	17.2632	16.8564	16.7113			17.473		17.0359	17.0978	17.6453		17.6268	18.9541	17.9385	19.5325	18.4045	17.7379	18.2397	17.7339	18.2406	17.1459	17.1213
Apolipoprotein A-I	APOA1	bovine	P15497	26.9075	27.3182	27.1287	25.8723	26.3705	26.4293	26.3514	25.1731	25.4827	25.307	25.0651	29.6413	29.4805	29.3724	27.7913	30.1595	28.0412	28.1132	27.0462	27.1364	26.1685	26.3777
Membrane cofactor protein	CD46	human	P15529	23.5381	23.3961	23.7694	23.3397	23.2441	23.0834	23.8409	23.2804	23.336	23.564	23.8731	23.177	23.1692	23.0101	23.7201	24.1774	24.2566	24.4193	24.0089	24.6731	24.3588	24.4039
Nucleoside diphosphate kinase A	NME1	human	P15531	19.4646	19.5844	19.8799	19.5476	19.3716	19.1953	19.9437	19.2819	19.3249	19.1029	19.9228	19.5818	19.5324	19.7639	19.331	19.9531	19.2986		19.6748		17.6536	18.223
Vascular endothelial growth factor A	VEGFA	bovine	P15691	17.6752	17.3506	17.7698	18.1993	17.7026	17.0333	17.5574	18.3327	17.467	18.8305	18.1058				17.4583	15.7425	16.9954	17.5886	16.3852		18.2956	17.6916
Vascular endothelial growth factor A	VEGFA	bovine	P15691;P15692	19.4449	18.8008	18.9178	19.0422	19.2058	19.3743	19.0927	19.4356	19.2312	20.6299	20.0449										19.5383	19.8851
Phosphorylase b kinase gamma catalytic chain, liver/testis isoform	PHKG2	human	P15735		18.9262		18.6045	18.584	18.8484
Pulmonary surfactant-associated protein B	SFTPB	bovine	P15781												19.9748	20.2429	19.7082	20.8102	20.0495
Small ribosomal subunit protein uS5	RPS2	human	P15880	25.1277	24.8192	24.4759	25.0479	24.8663	24.8665	24.7519	25.1065	24.8221	25.2748	24.7651	23.2301	23.2793	23.2452	23.6381	23.3278	23.0846	23.7951	23.5484	24.1855	24.1944	24.3133
Beta-galactoside alpha-2,6-sialyltransferase 1	ST6GAL1	human	P15907	16.8681	20.0847	17.7137									20.0192	19.9683	20.2825	18.8841	18.5019	18.1145		18.2093		17.3906	16.8845
Transcription factor E2-alpha	TCF3	human	P15923												17.5976	17.5438	17.5832
Desmoplakin	DSP	human	P15924	20.4335	20.2405	20.1521	21.1091	19.9309	19.3672	19.6037	19.6629	20.1998	21.1311	21.2536	20.1307	19.2157	19.0275	20.0102	20.4075	19.7946	20.7375	20.455	20.6579	20.5839	21.7868
Replication protein A 32 kDa subunit	RPA2	human	P15927	21.5548	21.2334	21.0155	20.9007	20.6373	20.8903	21.2065	21.106	21.0481	21.5228	21.142	21.2315	21.2756	21.5293	19.8532	19.7373	19.3644	22.3089	19.3232	22.0488	19.7321	19.9669
Cytochrome c oxidase subunit 7C, mitochondrial	COX7C	human	P15954		17.9176			17.6972	17.8158	17.7808		18.133	18.2695
Metalloproteinase inhibitor 2	TIMP2	human	P16035	17.5926	16.9761	18.2063	16.5237	17.8594	17.6131	16.9676		17.03	16.3439		18.5008	18.5824	18.8806
CD44 antigen	CD44	human	P16070	18.8122	18.5999	18.369	18.7795	18.3021	18.1985	18.542	18.3439	17.7129	17.9434	18.552	18.7767	18.8657	18.6871	19.0685	19.2999	19.5737	19.6207	19.3714	20.3685	19.3223	19.1701
Ribosyldihydronicotinamide dehydrogenase [quinone]	NQO2	human	P16083													16.4428
Histone H2AX	H2AX	human	P16104	30.054	29.9056	29.436	29.8201	29.5961	29.2867	29.2407	29.0267	28.9546	30.153	29.1337	25.0261	25.416	25.199	22.7027	25.5833	25.3212		25.537	26.1788	28.5836	29.0072
Aggrecan core protein	ACAN	human	P16112	18.8187	18.6588	18.7506	17.5932		19.0952		17.4429	19.1084	19.0255	18.1291											18.1996
Carbonyl reductase [NADPH] 1	CBR1	human	P16152	21.2793	21.105	21.3548	21.1101	20.9889	20.9593	21.2019	21.3513	21.1414	21.0869	21.2792	21.1783	21.4652	21.3738	21.3311	21.4193	21.1416	22.131	21.2557	22.5443	20.6057	20.3557
Beta-galactosidase	GLB1	human	P16278	19.3345	18.7145		18.5093	19.3406	18.9801		19.9635	19.1286	18.4946		19.5936	19.3156	19.3449				19.0652
SH2/SH3 adapter protein NCK1	NCK1	human	P16333	20.3842	20.2093	20.5992	20.2539	20.0518	19.9795	20.573	20.2858	20.2358	20.0606	20.3548	20.4951	20.5	20.4682	20.4416	20.5889	20.3359	20.3796	20.4771		20.6965	20.6402
Intron Large complex component GCFC2	GCFC2	human	P16383												15.7806
Histone H1.3	H1-3	human	P16402	20.1698	19.6575	19.5115	19.6843	19.2682	19.0583	19.3946	19.7364	19.6106	20.5558	20.3188	16.1001	16.1113	15.4781	16.7926	16.2321	16.7876	16.6328	17.4043	16.5172	19.1673	19.1673
Histone H1.2	H1-2	human	P16403	23.03	22.8592	22.4401	23.3019	22.7706	22.097	22.3806	23.2541	23.0209	23.4645	23.358	19.0013	18.4032	19.0028	19.6719	18.8586	19.7588	19.6168	19.4139	19.7304	22.5314	21.918
Epithelial cell adhesion molecule	EPCAM	human	P16422		17.6109	18.4832		18.0932		18.6401	17.1245	17.2383	18.1937	18.648	16.8732	17.4042	16.9784	18.1179	19.1155	18.5227		19.0841		19.0288
NADPH--cytochrome P450 reductase	POR	human	P16435	18.5248	18.9113	18.528	18.8635	18.537	18.4477	17.5912		18.76	18.7682	18.6695	18.566	18.0494	17.9517	17.7891	17.5942					17.9089	18.1639
Tyrosine-protein kinase Fer	FER	human	P16591		17.7677	18.2186	18.1749	17.7298		18.4628		18.1575		18.1158	17.7541			18.4895	17.9797	18.6994		18.5211		18.9809	19.4366
Sarcoplasmic/endoplasmic reticulum calcium ATPase 2	ATP2A2	human	P16615	20.4473	20.0469	20.9131	20.5963	20.0147	19.9514	19.4891	20.4672	20.4019	20.5133	20.2723	20.2982	20.28	20.1979	20.1084	19.9785	19.9333	19.6893	19.7449	18.3178	20.0559	20.3273
Platelet glycoprotein 4	CD36	human	P16671				17.8089						17.1094	17.0431
Carboxypeptidase E	CPE	human	P16870	19.5384	19.5388	20.1683	19.3155	19.5825	19.7395	19.7836	19.3742	19.5798	19.4146	18.9118	23.8907	23.8259	23.8269	19.6309	20.0495					17.8167
1-phosphatidylinositol 4,5-bisphosphate phosphodiesterase gamma-2	PLCG2	human	P16885	17.6867	18.127	17.0877	17.8257	18.0292	18.3002	17.9899	17.9203	18.3187	18.4782	17.7364	18.3665	18.1042	18.2916
Fumarylacetoacetase	FAH	human	P16930	18.1932	18.0715	18.4228	18.1833	18.2172	18.2348	18.3114	18.7173	18.1987	17.9085		17.6914	16.994	18.3078	18.4171	18.7285			17.6684
Stathmin	STMN1	human	P16949	20.3439	19.6974	20.3891	20.1797	20.1541	20.0406	20.1056	20.1143	20.7054	20.9124	20.6139	19.7435	20.0625	20.0924	20.6563	20.053	20.4065	20.698	20.0081	20.7824	19.8138	20.379
Y-box-binding protein 3	YBX3	human	P16989	21.3135	21.1583	21.4051	21.2336	21.0278	21.2664	21.7317	21.0409	21.0791	21.158	21.8302	20.8329	21.088	20.8698	21.1777	21.6542	21.1143	20.0101	20.9549		20.8261	20.9712
Zinc finger protein 22	ZNF22	human	P17026																			15.7246
Zinc finger protein 24	ZNF24	human	P17028												18.3943	18.3327	18.3998	16.6629	16.9582			16.9097		18.4249	17.809
Rho-related GTP-binding protein RhoQ	RHOQ	human	P17081		16.2373		15.845						15.1897	17.0267	15.2307	16.0872	16.7185		15.8361						16.7657
High mobility group protein HMG-I/HMG-Y	HMGA1	human	P17096	21.0341	20.7221	20.0672	20.4328	20.3295	20.3526	20.7935	20.435	20.3802	21.1798	20.6822	18.2805	18.5304	17.5503	19.2618	18.9555	18.9521	18.987	18.4418		19.4445	19.5196
Aspartate aminotransferase, cytoplasmic	GOT1	human	P17174	19.229	19.1145	19.6966	19.1515	19.0693	18.4711	19.6931	18.8572	18.8726	19.2063	19.3335	19.3891	19.365	19.1128	19.4755	19.343	19.0078		19.1749		18.1395	18.8407
Protein kinase C alpha type	PRKCA	human	P17252	19.1224	18.922	19.3534	19.035	18.5123	18.4746	18.8092	18.6139	18.493	19.0844	19.2606	18.6114	18.9109	19.0779	18.8529	18.2267	18.5829		19.0164		19.0413	19.1654
Integrin alpha-2	ITGA2	human	P17301	21.4501	21.2572	21.6309	21.3536	21.1094	20.91	21.5217	21.0372	21.1207	21.299	21.5821	21.2152	21.0917	21.3156	21.7435	22.2168	22.1196	22.0364	21.7209	23.2878	22.0308	22.0209
Gap junction alpha-1 protein	GJA1	human	P17302	21.1354	21.3281	21.5313	21.2374	20.9934	20.698	21.1038	21.2807	21.1374	21.1786	21.3395	21.0176	20.9465	21.0659	21.1313	21.5938	21.7764	21.0512	21.2345	22.0101	21.7496	21.6286
Nucleolar transcription factor 1	UBTF	human	P17480	18.7239	18.666		18.5519	18.5678	18.6809	18.3925	18.8287	18.6684	19.5531	18.9916	18.7512	18.5266	18.7776		18.2867					19.0553	19.5241
Homeobox protein Hox-B9	HOXB9	human	P17482		16.5712	17.1295		16.1837							16.1968	18.0996	17.6971		16.9279	16.7102		17.1653		16.1023	17.0586
Transcription factor JunD	JUND	human	P17535					18.91	19.2322	19.8071	19.2301	19.2913	19.3174	19.4886	19.7291	19.8049	19.5628				19.7051			19.4348
cAMP-dependent protein kinase catalytic subunit alpha	PRKACA	human	P17612											19.326	16.9373	17.3241	16.7999			18.0849
5,6-dihydroxyindole-2-carboxylic acid oxidase	TYRP1	human	P17643	21.6487	21.7936	20.8406		21.865	21.3894	20.9535	21.1683	21.2627	21.4924	21.4716	19.0269	19.474	19.1655		19.1341					17.848	18.5877
Calpain-2 catalytic subunit	CAPN2	human	P17655	19.3945	19.5845	19.8122	19.8669	19.559	19.4439	19.4274	19.5848	18.9735	19.3805	19.0806	20.2221	19.8351	20.1117	19.4834	19.3065	18.5949	18.9497	18.6023		18.6537	18.2068
Neuromodulin	GAP43	human	P17677		14.3957					14.37	15.0724	14.5038		15.7309	14.9743	14.6908		15.5206	16.0818	15.2001	14.538
Beta-2-glycoprotein 1	APOH	bovine	P17690	23.2231	22.8715	23.4602	22.2301	23.187	23.4079	24.1759	22.6016	22.7919	23.151	22.2224	24.8461	24.875	24.9057	23.068	22.019	21.6608	23.0077	21.8269	21.7591	21.847	22.7176
Tyrosine-protein phosphatase non-receptor type 2	PTPN2	human	P17706					17.2998	17.5253	17.9462		17.6878	17.9663		17.1012
CTP synthase 1	CTPS1	human	P17812	21.022	21.31	21.0225	21.2468	21.0847	21.2177	20.886	21.2776	21.1831	21.2775	20.7848	21.0427	21.1234	20.8652	19.704	20.1052	19.9001		19.4452		19.7096	20.1721
Probable ATP-dependent RNA helicase DDX5	DDX5	human	P17844	21.4052	21.127	21.4662	20.5954	20.4643	20.6861	20.6755	20.6295	20.6383	20.6643	20.6413	23.6357	23.6066	23.5841	22.613	22.4213	22.2346	22.3383	21.7173	23.2361	21.4292	21.4859
ATP-dependent 6-phosphofructokinase, liver type	PFKL	human	P17858	19.6092	19.8976	19.4847	20.2699	20.151	20.0922	19.7884	20.0014	20.1579	19.9502	19.7033	19.6483	19.7462	19.7244		18.6096					18.5399	18.5657
Ganglioside GM2 activator	GM2A	human	P17900			18.5902		17.5867							20.572	20.478	20.1419	19.0548	17.2154						20.3024
Galectin-3	LGALS3	human	P17931		19.7245			19.6738							19.9577	20.2071	20.5713
Vascular endothelial growth factor receptor 1	FLT1	human	P17948	21.5389	21.266	20.9608	21.3513	21.1247	20.8626	21.2987	21.5591	21.3083	22.1733	21.4786	19.2805	19.3642	19.0464		19.5173	19.1904		19.971	21.0109	21.1188	21.2149
26S proteasome regulatory subunit 6A	PSMC3	human	P17980	22.177	22.6497	22.4718	22.4541	22.6796	22.5859	22.354	22.5607	22.8126	22.4693	22.348	21.934	21.618	21.958	21.8268	21.2539	21.3649	22.0018	21.3262	23.0537	21.2526	21.6237
T-complex protein 1 subunit alpha	TCP1	human	P17987	24.3928	24.3901	23.8854	24.3018	24.5368	24.545	23.8787	24.2495	24.418	24.4834	23.799	21.8766	22.0205	21.9934	21.3702	21.4213	21.4934	22.0607	20.9853	22.9722	21.7175	21.6077
Tyrosine-protein phosphatase non-receptor type 1	PTPN1	human	P18031	19.8183	19.1714	19.8236	19.1571	19.0798	19.7111	19.3951	19.3215	19.7079	19.4369	19.0295	19.7244	19.9795	19.8635		18.8655					17.8748
Insulin-like growth factor-binding protein 2	IGFBP2	human	P18065	20.7735	19.9565	21.3654	17.8373	18.3896	18.8664	19.0257	17.8424	18.0907	18.7722	17.2471	22.4762	22.3893	22.5745	18.2928	17.4995	18.2309		16.5517		17.819	17.858
General transcription and DNA repair factor IIH helicase subunit XPD	ERCC2	human	P18074	18.0442	17.2001		17.7603	18.2725	17.8523				17.0702	17.3168			17.1788		15.8966						16.9332
Bone morphogenetic protein 7	BMP7	human	P18075	20.0928	19.1955	19.8293	19.0327	18.4133	18.1508	19.5095	19.1562	19.2789	19.3134	20.2498	20.0697	19.9335	19.8652	18.3111	18.5254	18.2042	17.9512	18.5451	18.8318	19.8886	20.1136
Large ribosomal subunit protein eL33	RPL35A	human	P18077	24.0659	24.142	23.7092	24.3747	23.9984	24.2726	24.1687	23.8184	24.2081	24.3115	24.4113	22.1193	22.2092	21.981	21.9412	22.1322	22.475	22.1234	22.1877	21.9667	23.3083	22.9506
Integrin beta-5	ITGB5	human	P18084	20.7669	20.7716	21.4131	21.0204	20.9286	21.0273	20.9667	20.5659	20.9994	21.3685	21.2006	20.7374	20.8055	21.1593	21.3699	21.0668	21.2153	21.7554	21.2149	21.4891	21.0692	20.9595
ADP-ribosylation factor 4	ARF4	human	P18085	21.6872	22.0258	21.9534	21.7439	21.5064	21.6598	21.7115	21.4561	21.193	21.1925	22.3595	21.756	21.8862	22.1078	22.1484	22.0637	21.9059	22.4592	22.6617	23.183	21.8034	21.4937
Large ribosomal subunit protein uL30	RPL7	human	P18124	25.6714	25.3799	25.1459	25.5045	25.2751	25.2838	25.3761	25.2687	25.3569	25.9261	25.4576	23.3467	23.4228	23.4975	23.3082	23.5835	23.7273	23.609	23.381	24.3478	24.1676	24.4564
Vinculin	VCL	human	P18206	20.3857	20.2786	20.6681	20.3579	20.3127	20.1162	20.4989	20.2662	20.2257	19.9711	20.2565	20.6518	20.5657	20.6661	20.5117	20.6552	20.4767	20.6135	20.4767	20.8855	19.0901	19.6322
Receptor-type tyrosine-protein phosphatase alpha	PTPRA	human	P18433	20.6691	20.7713	20.7171	20.8823	20.3605	20.2995	20.6897	20.5798	20.463	20.6161	20.9786	20.2275	20.5002	20.4615	21.6205	20.9929	21.0396	21.8902	21.184	22.45	21.1204	21.0109
Integrin beta-6	ITGB6	human	P18564	23.6832	23.5056	23.2043	23.2376	22.101	23.077	23.3275	22.7349	23.0597	23.2327	23.432	22.9106	22.0316	22.5026		23.356	23.8744	25.2851	23.403	25.4914	24.0323	24.0968
Protein SON	SON	human	P18583	19.6709	19.7801	19.1612	19.5567	19.3508	19.2454	19.0241	19.7422	19.5642	19.8592	19.4086	19.7869	19.9027	19.9243		18.8008	17.4987		18.3697		18.4154	18.5535
Large ribosomal subunit protein uL22	RPL17	human	P18621	23.5043	23.254	23.1649	23.3389	23.2395	23.4772	23.6527	22.899	23.2485	23.4233	23.9847	21.5265	20.9084	21.1372	20.259	21.2321	21.2571	21.7277	20.4017	22.5799	22.1902	21.9974
Phosphoglycerate mutase 1	PGAM1	human	P18669	21.102	21.2946	21.1613	21.059	21.0542	20.6405	20.9845	20.921	20.779	20.5588	20.5616	21.6785	21.6287	21.6104	20.2239	21.1036	20.1333		19.5358	21.6824	19.1658	19.8854
Regulator of chromosome condensation	RCC1	human	P18754	20.8405	20.8325	20.5284	21.0191	20.7808	20.6762	20.624	21.0765	20.7942	21.067	20.6857	21.6499	21.7153	21.9977	19.8128	19.3072	19.0279		18.4974	20.1632	19.341	18.9041
Syndecan-1	SDC1	human	P18827	17.7536		18.0557	17.4941		19.1888		17.8412	18.9255	19.0496												18.0166
Cyclic AMP-dependent transcription factor ATF-3	ATF3	human	P18847				16.7574								17.7257	17.8917
DNA ligase 1	LIG1	human	P18858	18.5307	18.4377	18.2252	18.6373	18.6507	18.9765		19.5557	18.8589	18.9164	18.1033	19.0474	19.4081	18.9543
DNA repair protein XRCC1	XRCC1	human	P18887	16.7353		17.2163	16.9234		16.9841	16.7616	17.3329		17.5205	17.4996	17.0317	17.2557	17.3314
Retinol-binding protein 4	RBP4	bovine	P18902	20.1057	19.8834	20.1657	19.9082	20.4525	20.4455	20.8555	20.0502	20.0758	20.1325	19.5276	23.086	23.151	22.9988	19.1384	18.778		18.7566	17.3249		18.0162	19.2064
Keratin, type II cytoskeletal 4	KRT4	human	P19013										18.0207												19.4529
Peptidyl-glycine alpha-amidating monooxygenase	PAM	human	P19021	18.8385	18.6921	19.0086		17.9322	18.2885	17.7149					20.7019	20.7183	20.5717		17.0019
Cadherin-2	CDH2	human	P19022	19.9439	19.6874	19.4363	19.5935	19.3504	19.0656	19.6523	19.0221	19.7357	19.7651	19.9487	19.7699	19.9398	19.9745	20.8175	20.1486	20.8595	20.8074	20.302	21.2441	19.957	19.4738
Apolipoprotein C-II	APOC2	bovine	P19034	19.9972	19.3944	18.6542		18.0748		17.3797			17.6045		19.4341	19.3701	19.3878	18.6063	18.3496
Apolipoprotein C-III	APOC3	bovine	P19035	24.4982	24.2007	23.5466	19.7529	20.5409	20.969	20.8	20.0169	20.3787	20.4988	19.8794	25.6627	25.8376	25.9947	22.8574	22.1366	20.4901	20.0436	18.5499		16.4347	18.9864
Guanine nucleotide-binding protein G(z) subunit alpha	GNAZ	human	P19086	20.4429	20.1487	20.1543	19.6918	19.6879	19.8374	20.3109	19.6332	19.5992	20.5794	20.5198	20.0036	20.0963	20.2834	21.0513	20.6983	20.8505	20.6678	20.6267	20.7124	20.5399	19.9645
1-phosphatidylinositol 4,5-bisphosphate phosphodiesterase gamma-1	PLCG1	human	P19174	18.9809	18.7472	19.341	18.7322	18.8449	18.7797	18.9576	18.7851	18.9109	18.7669	19.1591	19.2257	18.9063	19.3518		18.7674	18.4982	19.8043			18.702	18.7615
Lymphocyte function-associated antigen 3	CD58	human	P19256	21.5926	21.3652	21.823	21.4638	21.0314	21.0428	21.6762	21.4629	21.0441	21.2704	21.6126	21.4748	21.4855	21.4163	21.9663	22.1888	22.3652	21.843	21.841	22.3251	22.1838	22.2185
Vascular cell adhesion protein 1	VCAM1	human	P19320												17.5681	17.6938	17.4588
Nucleolin	NCL	human	P19338	22.9658	23.2907	22.3331	22.3038	22.2835	22.7749	22.8089	23.427	23.0886	24.0111	23.117	22.4309	22.7176	22.7978	22.8351	22.548	22.7844	22.5295	22.972	22.5493	23.4914	22.9958
DNA-directed RNA polymerase II subunit RPB3	POLR2C	human	P19387	18.885	19.2547	19.0715	19.5814	19.3175	19.2923	18.9252	19.8806	20.045	19.0847	19.2137	20.4728	20.4174	20.4949	21.251	18.0217						18.6324
DNA-directed RNA polymerases I, II, and III subunit RPABC1	POLR2E	human	P19388	20.1668	20.4228	20.0316	20.691	20.1038	20.4915	20.4143	20.5677	20.3405	20.6787	20.4987	20.5442	20.2168	19.9239	19.0791	19.0552	18.4431	19.0293	18.125		19.5146	19.2989
NADH dehydrogenase [ubiquinone] flavoprotein 2, mitochondrial	NDUFV2	human	P19404		17.9674			17.6752							19.2178	18.5139	18.4438				19.4706
Dermatopontin	DPT	bovine	P19427;Q07507												18.6	18.4683	19.1419
Glutathione hydrolase 1 proenzyme	GGT1	human	P19440				18.834			18.8663			18.6508	18.9176					18.6494					18.6864	19.6543
General transcription and DNA repair factor IIH helicase subunit XPB	ERCC3	human	P19447													17.4728
Interferon-induced, double-stranded RNA-activated protein kinase	EIF2AK2	human	P19525	19.1728	19.1584	19.3992	18.8474	19.1027	18.8565	19.1841	18.8151	18.6843	19.002	19.2409	19.0483	19.0966	18.718	19.8895	19.202	19.7462	20.4721	19.3668	20.4088	19.7424	19.3367
Spermidine synthase	SRM	human	P19623	20.85	21.1332	20.909	20.6918	20.9822	20.7756	20.0383	20.361	20.3473	20.7395	20.3063	21.6308	21.6039	21.4777	21.0435	20.719	20.1256	21.1384	20.1229	22.0237	19.3331	19.6111
Cathelicidin-2	CATHL2	bovine	P19660	16.6823	16.4532	17.1748									16.722	17.3468	17.4969
Casein kinase II subunit alpha'	CSNK2A2	human	P19784	20.9383	20.9734	20.5709	21.0855	20.7696	20.7033	20.0626	21.0401	20.7249	21.3649	21.1309	20.7529	20.3575	20.8139	20.9453	20.3536	20.9509	20.7505	20.6392		20.9288	21.0773
Inter-alpha-trypsin inhibitor heavy chain H2	ITIH2	human	P19823	24.4137	24.7422	24.5935	24.667	25.1444	25.7485	25.1119	24.6474	25.1285	24.4551	23.5616	25.8654	26.0239	25.6835	23.0973	22.957	22.0611	22.9964	21.5527	22.5336	22.253	22.6916
Inter-alpha-trypsin inhibitor heavy chain H2	ITIH2	bovine	P19823;P56651	20.1061	19.1311	18.6875	19.1912	19.6567	19.8647	20.4647	20.472	20.4725	19.9111	19.2506	20.9596	20.7253	19.8786		17.116	16.7141		17.0306		18.2257	17.8383
Nuclear factor NF-kappa-B p105 subunit	NFKB1	human	P19838		18.0731	20.6507		17.5142				16.7667			20.7761	21.0361	20.9434
Mimecan	OGN	bovine	P19879	18.0981	18.3118	19.3386	16.6922	17.6858	17.4167				17.017		20.6781	20.6942	19.7102		17.0681
Mimecan	OGN	bovine	P19879;P20774	19.5037	19.3282	19.7847	18.3753	18.0834	18.8254	18.4401	18.9803	18.4713	17.7398		22.1961	22.4267	21.981	19.9028	18.3429						16.6025
Plasma membrane calcium-transporting ATPase 1	ATP2B1	human	P20020	20.9719	20.8942	20.8591	20.8614	20.5292	20.6117	20.5455	20.8572	20.7909	20.715	20.8671	20.4051	20.6269	20.4075	20.7753	20.8579	20.8904	20.645	20.8112	22.7729	21.0338	20.7488
Eukaryotic translation initiation factor 2 subunit 2	EIF2S2	human	P20042	19.9178	19.7906	20.0659	19.6242	19.6562	19.7306	19.968	19.8819	19.546	20.1698	20.2653	20.5132	20.4492	20.4629	20.7487	20.7842	20.5006	20.2893	20.3579	19.992	20.5409	20.1429
Annexin A7	ANXA7	human	P20073	21.5267	21.4997	21.7547	21.6646	21.4698	21.3668	21.6704	21.6614	21.7636	21.7658	22.1528	21.6186	21.5726	21.4218	21.757	21.5921	21.3197	21.9055	21.615	22.187	21.5637	21.5349
TATA-box-binding protein	TBP	human	P20226	17.5714	19.2354		18.9215		18.9527	18.7903	18.7985	18.8447	18.9959	18.3505	18.5793	18.8263	18.1785
Cyclin-A2	CCNA2	human	P20248	17.1007	16.8502		17.3284		17.2904		16.9362	16.7476	17.9489		16.4574	17.8724	17.2564	17.372
Transcription factor BTF3	BTF3	human	P20290	19.8785	19.4349	19.8831	18.6707		18.9926	19.4363	19.574	18.2487	19.8825	19.9692	20.3207	20.9605	20.7113	20.4298	20.0035	20.7191	20.2965	20.0907	19.4812	20.1929	20.3051
Ras-related protein Rab-3A	RAB3A	human	P20336	17.5256	17.4406	17.9715	17.414	17.3191	17.4545	17.8417	17.8695	17.6147	17.5223	17.9485	17.2748	17.3865	17.0391	17.9437	17.8629	17.5597	17.7706	18.1917		16.795	16.5764
Ras-related protein Rab-4A	RAB4A	human	P20338	20.2848	20.2247	20.7102	20.338	20.0044	20.1372	20.8658	20.5426	20.5041	20.3531	20.8912	20.5234	20.5713	20.4238	20.8297	20.8978	20.8101	20.9463	20.5648	20.3144	19.5936	19.6769
Ras-related protein Rab-5A	RAB5A	human	P20339	20.7543	20.5638	20.8305	20.5626	20.3023	20.1247	20.364	20.7061	20.6475	20.6056	20.8741	19.9403	20.1655	19.9993	20.8414	20.5689	20.7184	20.9643	20.9346	21.38	20.0206	20.0427
Ras-related protein Rab-6A	RAB6A	human	P20340	19.9848	20.2572	20.4124	20.3006	20.2183	19.7321	20.3519	19.6843	20.0071	20.2419	20.4773	20.3677	20.2851	20.1862	20.8507	20.7623	20.4186	21.4068	20.5739	21.5977	19.9444	19.8002
DNA mismatch repair protein Msh3	MSH3	human	P20585	17.0819	16.9524		16.6359	17.2652	17.7829	16.989	17.9131	17.3697	17.4324	16.8521
Proteasome subunit beta type-1	PSMB1	human	P20618	22.046	23.1985	22.9103	22.6254	22.9294	23.2486	22.695	22.7671	22.7501	21.724	22.1978	22.8498	22.7044	22.6729	22.1168	22.2036	21.971	22.8098	22.0633	22.5474	21.5089	21.8598
Cation-dependent mannose-6-phosphate receptor	M6PR	human	P20645	21.6805	21.4461	21.4012	21.3564	21.292	21.2589	21.5889	21.3529	21.4997	21.6721	21.6313	21.1887	21.4436	21.1356	20.707	21.5829	21.0519	21.9392	20.444	22.2798	20.6404	21.1743
Potassium-transporting ATPase alpha chain 1	ATP4A	human	P20648		17.4643	16.9284		16.9376	17.6235	16.5603	17.857	16.9932	17.997	17.6764		17.4374			17.5148					17.8439
Cytochrome c oxidase subunit 5A, mitochondrial	COX5A	human	P20674	18.7097				18.0673
Lamin-B1	LMNB1	human	P20700	19.2686	19.1801	19.2702	19.0446	18.9352	19.2752	19.0646	18.6692	18.7499	18.9158	18.8706	20.8175	20.7689	20.8434	18.654	18.7065	18.0198	17.3488	18.5264		18.5015	18.4002
Homeobox protein Hox-A5	HOXA5	human	P20719					13.3916				13.1259			17.4789	16.7128	17.5994	15.8677	15.2936	15.9695	15.5462			15.9647	15.7223
Pregnancy zone protein	PZP	human	P20742	18.8724	22.0157	19.557	21.7817	21.2706	22.3099	20.1449	19.5486	20.0708	18.4858	19.4642
Mimecan	OGN	human	P20774	17.9208							17.5786
Ephrin-A1	EFNA1	human	P20827			17.2835	16.7603	18.5128	18.0535	18.8315			18.5476	18.2687	17.6852		17.5136		18.7345	18.4899	19.0713	18.9889	19.0165	18.6467	17.9676
Inosine-5'-monophosphate dehydrogenase 1	IMPDH1	human	P20839	17.7819	17.9616	17.7577	17.6879						17.9338	17.6418	16.6412		16.3884	16.323			15.8478	16.6439		16.945	16.9817
Collagen alpha-1(V) chain	COL5A1	human	P20908	21.2265	20.5325	20.7337	20.9412	20.678	20.436	20.9687	21.0928	20.7964	21.5368	21.2246	19.491	19.4791	19.3002	18.2761	18.1857	17.6925	17.6691	19.1448		20.3103	20.2651
Nebulin	NEB	human	P20929														18.6709
Filaggrin	FLG	human	P20930	19.8422	18.7235	17.2676	18.3092	16.8907			17.6975	18.3417	17.8533	18.0668	18.7799	19.0586			18.0832	19.595		19.6416		18.3562	19.224
Insulin-like growth factor-binding protein 3	IGFBP3	bovine	P20959	18.738	19.5183	18.89		18.0152				18.5016			19.7802	20.1463	20.0115	19.5963	19.0397	18.7853	19.1063	18.9883	19.7085	18.6148	19.2246
Parathymosin	PTMS	human	P20962	17.2599	16.8625	17.0913				17.064	17.3631		17.7274									15.9712
Cyclin-dependent kinase 11B	CDK11B	human	P21127	18.8766			18.4168								17.9438		18.1626		17.9695
Glutathione S-transferase Mu 3	GSTM3	human	P21266	19.3283	19.2171	19.0118	19.1399	19.1265	19.0204	19.1634	18.7961	18.932	19.2557	19.49	19.1987	19.4412	19.3981	19.0736	19.1473	18.4815	18.4688	18.7014		18.1129	17.6835
V-type proton ATPase subunit B, brain isoform	ATP6V1B2	human	P21281	20.0795	19.7487	19.7357	19.7765	19.9943	20.0201	19.4933	19.9387	19.4539	19.5119	19.4452	20.4435	20.3167	20.1814	19.6675	19.132	19.7454	19.7023	19.0387	20.5389	19.019	19.0072
V-type proton ATPase subunit C 1	ATP6V1C1	human	P21283	17.0681	16.9534		17.0202	16.671	16.1793	16.4539	16.246	16.8049		16.9011	17.7236	17.3613			17.3076
Cysteine and glycine-rich protein 1	CSRP1	human	P21291													19.1064	17.128
Filamin-A	FLNA	human	P21333	21.1265	21.2918	21.2385	21.3005	21.5412	21.5977	21.2254	21.4828	21.45	21.0953	20.9637	21.728	21.7083	21.5343	20.2209	20.0511	19.5711	20.4279	19.9163	20.8543	20.0215	20.0597
Neurofibromin	NF1	human	P21359	16.7147	17.2025		17.2257	17.2478	17.3406	17.1217	17.5893	17.3633	17.4358	17.4596		18.0846			15.4594
Cytoplasmic aconitate hydratase	ACO1	human	P21399	19.9772	20.1935	19.771	20.262	20.105	20.1696	19.5902	20.3128	20.2018	19.988	19.7485	19.7778	19.6756	19.7023	18.852	18.419	18.2978	18.6
Sphingosine 1-phosphate receptor 1	S1PR1	human	P21453		16.8423		16.1344									16.5697	16.0342		16.5792
Synaptotagmin-1	SYT1	human	P21579	19.6776	19.3021	19.1967	19.0438	19.1158	18.8503	18.3525	19.2075		19.0954	19.5333	18.9564	19.6956	19.5489	19.5751	19.4113	19.3718		19.2362		18.9004	18.8924
Kit ligand	KITLG	human	P21583	18.038	18.121	17.9739	18.6243	18.5673	18.0222	18.9627		18.7451	18.8723		18.1247	18.2485	17.8716		19.1967			19.3113		18.8067	19.1799
5'-nucleotidase	NT5E	human	P21589	19.9053	19.2658	20.1453	19.3807	19.6921	19.6062	19.9147	20.0806	19.1995	19.6633	19.9051	19.2369	19.5066	19.5935	20.6453	19.802	19.8385	20.2479	20.234		20.4121	20.1285
Glycerol-3-phosphate dehydrogenase [NAD(+)], cytoplasmic	GPD1	human	P21695												17.4453	17.5863	17.8783
Thromboxane A2 receptor	TBXA2R	human	P21731				17.1694				17.5299		17.4277						17.5222
Midkine	MDK	human	P21741	25.2545	24.4673	23.6266	24.2753	24.1237	25.0714	24.9914	26.6948	26.3557	27.6269	27.3861	24.0168	24.4535	24.2882	25.6416	24.6898	25.1889	25.6515	25.6921	26.0187	27.0046	27.3362
Voltage-dependent anion-selective channel protein 1	VDAC1	human	P21796	20.0563	19.7639	19.7286	19.8351	19.7472	19.6828	19.4198	19.823	20.0462	20.3492	19.892	20.2736	19.8741	20.1639	19.9413	20.0988	20.1069	20.2724	20.1734		20.1012	20.547
Fibroblast growth factor receptor 2	FGFR2	human	P21802	18.7099	18.3186	18.3658	18.5529	18.095	17.9999	18.3932	18.8756	18.3989	18.6899	18.565	18.4317	18.344	18.0729	19.4048	18.2433	19.0514	19.4873	19.0683	19.8137	18.7819	18.883
Biglycan	BGN	bovine	P21809	17.9349	17.7151		17.5077	17.5078	17.3982				18.4454		17.5302
Succinate dehydrogenase [ubiquinone] iron-sulfur subunit, mitochondrial	SDHB	human	P21912	17.7891	17.6483		17.505	17.7575	17.5818	17.6635		17.5191	17.8217		17.5589	17.8965	17.8416		18.2396					17.7448	17.8347
CD9 antigen	CD9	human	P21926	23.5316	23.3585	23.6291	23.4009	23.4338	23.3407	23.5876	23.3529	23.3374	23.0389	23.3271	22.8641	22.9508	22.6812	23.1748	23.7239	23.6857	22.7696	23.6793	23.5209	23.6973	23.708
Catechol O-methyltransferase	COMT	human	P21964		16.9554										20.0832	18.3603	18.4951
Bone morphogenetic protein 6	BMP6	human	P22004	16.5395	16.9623	17.3972	16.0192		17.7118	16.9191	17.7713		18.0167	17.5654	18.9543	17.3356	17.9699	16.1759	16.8583	15.6429				16.7534	17.9923
Oxysterol-binding protein 1	OSBP	human	P22059	18.5894	18.4852	18.8563	18.2977	18.6157	19.0842	18.3623	18.7746	18.8528	18.654	18.7913	19.163	18.7974	18.8291	19.3695	17.9454	18.0523	19.8086	18.5469	20.6819	18.2616	18.5892
Protein-L-isoaspartate(D-aspartate) O-methyltransferase	PCMT1	human	P22061	20.5532	20.8741	21.1166	20.801	20.8608	20.5624	20.8245	20.9439	20.529	20.5106	20.8594	21.4175	21.4481	21.2223	21.4275	20.8418	20.7622	22.7277	20.724	23.6874	20.0413	20.24
rRNA 2'-O-methyltransferase fibrillarin	FBL	human	P22087	21.3357	21.4502	21.1641	21.4161	21.2971	21.1166	21.082	21.1738	21.1287	21.6586	21.1333	21.6972	21.4575	21.5633	21.8171	20.8474	21.0841	21.263	21.1355	21.2991	21.2299	21.5408
Trifunctional purine biosynthetic protein adenosine-3	GART	human	P22102	21.9987	21.8558	21.9729	21.9757	21.9178	21.9268	21.9163	22.0268	22.0054	21.9124	21.8889	22.3046	22.3345	22.3172	21.6676	21.6298	21.5941	21.7477	21.4371	22.0917	21.454	21.282
Tenascin-X	TNXB	human	P22105						16.8265		16.4539		16.4186	16.0951			17.4929
Cathelicidin-1	CATHL1	bovine	P22226	19.4998	19.7648	19.7463	19.9535	20.0828	20.464	20.0516	20.3929	20.5956	19.9389	19.777	20.7708	20.7191	20.5233		19.1386			17.7952		18.4557
Bifunctional phosphoribosylaminoimidazole carboxylase/phosphoribosylaminoimidazole succinocarboxamide synthetase	PAICS	human	P22234	21.391	21.591	21.8125	21.92	22.1068	22.3811	21.9427	21.6349	21.9582	21.4415	21.4926	22.2658	22.1583	22.0808	20.8514	21.0521	20.7872	21.9524	20.7367	22.844	20.2806	20.6613
Acetylcholinesterase	ACHE	human	P22303		18.3538	18.2023	17.516	18.4309	18.3339			18.2206	15.9335		18.4909	17.9325	18.4907		18.2595	18.3787				17.887	17.7676
Sterol carrier protein 2	SCP2	human	P22307	18.1589	17.3631	18.0604									17.5706	17.7045	17.8298
Ubiquitin-like modifier-activating enzyme 1	UBA1	human	P22314	21.5355	21.6738	21.6323	21.7415	21.6074	21.711	21.5951	21.892	21.813	21.7203	21.5797	22.3342	22.493	22.1996	21.4039	20.9878	20.9152	21.6044	21.0151	21.4334	20.6477	20.5877
Glutathione peroxidase 3	GPX3	bovine	P22352;P37141	21.7456	22.6977	21.1406	22.6246	22.9019	23.0718		23.3104	22.3331	22.0564		23.7794	23.3416	23.7569	22.56	20.7753		22.2689			20.425
Nucleoside diphosphate kinase B	NME2	human	P22392	20.8689	20.5998	20.1805	20.2183	20.3518	20.6222	20.5818	19.7829	20.3672	20.2262	20.578	20.393	20.0023	20.1421	20.1066	21.0512	20.0791		20.3975			18.6348
Ectonucleotide pyrophosphatase/phosphodiesterase family member 1	ENPP1	human	P22413	21.3042	21.3324	21.356	21.0756	21.2988	21.4832	21.3589	20.8311	21.0953	21.3346	21.5809	21.4753	21.3509	21.5812	21.5417	21.9917	21.7079	23.2934	21.7285	22.0312	21.6543	21.7335
Upstream stimulatory factor 1	USF1	human	P22415												17.2242		17.3367
Coagulation factor VII	F7	bovine	P22457		16.8805		15.2408	17.8312	18.3834		18.0687	18.0569			19.3751	18.6769	19.0843
Galanin peptides	GAL	human	P22466	23.8655	23.1852	22.9724	20.3053	21.2345	21.3579	21.2072	19.7623	20.4341	20.9489	20.3712	23.3748	22.9323	22.9294	22.4594	21.8818	21.3619	19.6253
Small proline-rich protein 2D	SPRR2D	human	P22532											19.3016											20.9252
Heterogeneous nuclear ribonucleoproteins A2/B1	HNRNPA2B1	human	P22626	21.3464	20.7243	21.7756	20.519	20.1318	20.2799	21.0467	20.6128	20.5213	20.613	20.5773	27.4009	27.6586	27.5329	21.5302	21.5593	21.0495	20.8928	20.6641	20.9753	20.944	20.477
E3 ubiquitin-protein ligase CBL	CBL	human	P22681	18.1068	18.1381	18.5265	17.8497	18.2386		18.4839	17.8965	18.5631	18.2508	18.2611	19.319	19.2556	19.1799	17.9019	17.9288	18.0894		18.3064	18.2187	17.6674	17.7864
cAMP-dependent protein kinase catalytic subunit beta	PRKACB	human	P22694		18.3015		18.3679								18.5966	16.7819	18.5471			20.3443
Cytochrome b-c1 complex subunit 2, mitochondrial	UQCRC2	human	P22695	17.7974	17.8545	17.8616	17.9857	17.6262	17.9072	17.8194	18.2294	17.9851	17.6013	18.3555	17.6965	18.0261	17.6548	18.355	18.1715	18.0514	17.9893	18.4616		18.2717	18.442
Protein-glutamine gamma-glutamyltransferase K	TGM1	human	P22735	18.3419	17.429	17.8082	17.7389					17.3601	18.3606	18.8756	18.0531	17.9178		16.6173	18.0064		17.7485	18.8421		18.1789	20.8066
Fibulin-1	FBLN1	human	P23142	21.79	21.7054	21.6492	21.8186	21.9878	22.2442	21.2688	21.5358	21.7517	21.7164	21.2558	24.3014	23.8897	23.9397	20.7685	20.536	20.352	20.0642	19.6462	20.0059	20.9403	20.2799
Transcription elongation factor A protein 1	TCEA1	human	P23193	17.2691	17.0988		17.3062		17.6664		17.7302	17.3742	17.5275	17.5212	18.6699	18.4433	18.4697	18.0278	17.5551						18.2366
Collagen alpha-1(X) chain	COL10A1	bovine	P23206	19.767	20.9657	20.7808	19.9544	20.9708	21.6506	20.9877		20.9409	19.6527		23.3928	23.2552	23.5329	21.6849	24.5419	23.5495	24.2662	22.3912	24.5749	23.8139	23.8223
Integrin alpha-6	ITGA6	human	P23229	21.6069	21.3646	21.6672	21.4271	21.2725	21.0017	21.4069	21.4846	21.2006	21.4871	21.6006	21.2619	21.2743	21.199	22.1243	21.9399	22.1944	22.5326	22.0048	23.317	22.0307	22.0455
Splicing factor, proline- and glutamine-rich	SFPQ	human	P23246	20.82	20.6547	21.1302	19.9116	20.0489	19.9755	19.9166	19.9635	19.7291	19.8828	19.7008	23.9727	24.1299	23.8328	22.2531	21.8446	21.5751	21.519	21.5679	21.5597	22.2406	21.8268
Tubulin gamma-1 chain	TUBG1	human	P23258	21.0631	20.9947	20.698	21.0276	20.8635	21.1248			20.8151	20.9965	20.6979	21.3123	21.1518	21.3785		20.5504		21.7568		21.879	20.47	20.5669
Peptidyl-prolyl cis-trans isomerase B	PPIB	human	P23284	22.1889	22.2348	22.0612	21.5501	21.7306	21.8655	22.2676	21.6449	22.4952	22.2807	21.8225	22.1023	21.9044	22.0598	23.1324	22.5619	21.9691	22.8191	21.9488	22.5454	21.5948	21.5192
Tryptophan--tRNA ligase, cytoplasmic	WARS1	human	P23381	18.9393	18.6075	18.9875	18.5887	18.5217	18.5801	18.8442	18.8358	18.702	18.6457	18.79	18.7541	18.7976	18.7206	19.0614	18.5114	18.3994		18.5038		17.4555	17.7431
Small ribosomal subunit protein uS3	RPS3	human	P23396	24.0301	23.8093	23.7723	24.0878	24.0044	24.1646	24.1576	24.1367	24.2107	24.6996	24.4024	23.6538	23.5558	23.4003	23.5325	23.4317	23.2186	23.4663	23.2614	23.8174	23.8475	23.7904
Cerebellin-1	CBLN1	human	P23435				17.9705
Ribosomal protein S6 kinase beta-1	RPS6KB1	human	P23443	16.9853	17.2957		17.2351	16.5346	16.4686						18.0254	18.0891			16.636
Tyrosine-protein kinase JAK1	JAK1	human	P23458	18.6337	18.3171	18.4726	18.5013	18.2061	18.253	18.0333	18.2819	18.3662	18.5108	18.3164	15.3133		17.891	18.0161	17.8567	17.5671		17.3401		17.692	17.8891
Receptor-type tyrosine-protein phosphatase delta	PTPRD	human	P23468		16.9179	17.1952		17.5515		17.61	17.3439	17.6231	17.2483	17.0627	17.8303	17.8446	17.6804		18.0912	17.1851		17.7008		17.7767	17.8771
Receptor-type tyrosine-protein phosphatase gamma	PTPRG	human	P23470	19.3724	19.4523	19.559	19.2617	18.9052	18.973	19.8269	18.9193	19.3809	19.448	19.3865	18.8179	18.591	19.1545	18.7969	18.9966	18.2683	21.3058	18.2886	20.3301	18.8191	19.1739
Loricrin	LORICRIN	human	P23490				19.1414						18.5283	19.8024					17.5098						20.7379
Colorectal mutant cancer protein	MCC	human	P23508		15.6662	14.9163	15.6793			15.5205	15.7009	14.8197	15.4006	14.9505
Adenosylhomocysteinase	AHCY	human	P23526	22.9883	23.1604	22.9361	23.0235	23.206	23.3242	22.7997	23.2027	23.1789	22.8808	22.7623	23.3754	23.2479	23.268	22.289	22.2733	21.5874	22.1341	21.6368	23.3031	20.883	21.0039
Cofilin-1	CFL1	human	P23528	23.9026	23.9209	23.9872	23.6786	23.6722	23.8002	24.0587	23.1594	23.127	23.615	23.6873	23.9124	24.1508	23.721	23.5344	23.8482	23.5418	23.9449	23.8279	23.9426	22.7193	23.3348
Brain-derived neurotrophic factor	BDNF	bovine	P23560;Q95106	18.2794	18.2668	18.0722	17.815	17.3923	17.7416	18.4899	17.6651		17.4418	17.6456		17.9323	18.0824		18.3805			18.6728
C-type natriuretic peptide	NPPC	human	P23582	19.1452	18.9941	20.098	18.2169	17.6167	17.7834	17.8474	17.7124	17.2099	18.0598	17.5142	20.6673	20.9607	20.3869	22.0432	21.098	21.2033	21.2854	21.072	20.5895	20.6507	21.0284
Eukaryotic translation initiation factor 4B	EIF4B	human	P23588	20.9605	20.6529	21.0403	20.3105	20.4224	20.295	20.9066	20.6245	20.488	20.7287	20.8218	21.0001	21.0099	20.9178	21.256	20.7215	20.7222	21.2567	21.0289	21.4416	20.1288	20.1432
Plasma membrane calcium-transporting ATPase 4	ATP2B4	human	P23634	20.3387	20.6482	20.4901	20.4254	20.3116	20.2462	20.5601	20.3832	20.5423	20.5905	20.6992	20.2381	19.8153	20.0562	20.6402	20.282	20.5728	20.0085	20.6107	20.9742	20.5671	20.5607
Thymidylate kinase	DTYMK	human	P23919	19.9529	19.6478	20.0146	19.6669	19.3767	19.3197	19.681	19.6145	19.543	19.7405	19.9389	20.8768	20.7739	20.7044	19.7855	19.6997	19.3738	20.9563	19.7038	20.4684	18.5264	19.3329
Ribonucleoside-diphosphate reductase large subunit	RRM1	human	P23921	20.241	20.3132	19.9684	20.4744	20.2397	20.2262	19.9077	20.278	20.2487	20.3294	19.9542	20.3641	20.3754	19.9859	18.3797	18.9214	17.9941	17.4868	18.4423		18.6644	18.1773
Laminin subunit alpha-2	LAMA2	human	P24043	17.5553	18.0586	17.1126	17.6603	18.4598	18.5217	17.9509	18.9457	18.3689	17.9072	16.6822
Stromelysin-3	MMP11	human	P24347	19.0992	20.4905	19.5473	20.2928	20.4891	20.7597	19.2967	20.4092	20.2097	19.5608		19.2229	19.1157	19.2006
Rab proteins geranylgeranyltransferase component A 1	CHM	human	P24386		17.7226		17.5646	17.4501	17.0722				18.0802		17.5548	17.3518
Elongation factor 1-beta	EEF1B2	human	P24534	21.6664	21.3997	21.6545	20.9913	21.1825	21.5321	21.5811	20.9972	21.2314	21.5121	21.2947	22.5045	22.9951	22.5128	21.4955	20.8081	21.3422	21.6336	21.0833	21.2065	20.7974	20.3383
ATP synthase F(0) complex subunit B1, mitochondrial	ATP5PB	human	P24539						16.1487	16.5473		15.2915		17.0915
Insulin-like growth factor-binding protein 1	IGFBP1	bovine	P24591												21.0071	21.492	20.8741
Insulin-like growth factor-binding protein 6	IGFBP6	human	P24592	19.7641											20.0013	19.8766	20.0775			18.5122				18.7742
Insulin-like growth factor-binding protein 5	IGFBP5	human	P24593	19.1509											22.8723	23.0733	22.7123	22.6534	21.9211	21.935	21.8652	21.5395		21.7748	21.6822
Insulin-like growth factor-binding protein 5	IGFBP5	bovine	P24593;Q05717	18.5982	18.4081	19.2249	18.5262	18.9605	19.7184	19.8532	19.3251	19.0329	19.6416		22.1581	22.3375	22.2034	21.8695	21.2038	21.5103	20.9223	21.1566	20.6254	21.6307	20.8314
Lactotransferrin	LTF	bovine	P24627	20.5286	20.3066	19.8713	20.2901	20.3245	20.2538	20.3013	20.1602	20.2807	20.9718	20.4224	19.2883	19.3785	19.192	17.0546	18.3555	18.3516		18.5609	20.1512	19.4524	19.2229
Low molecular weight phosphotyrosine protein phosphatase	ACP1	human	P24666	21.4904	20.7888	20.9571	20.9241	21.0877	21.0603	21.4124	20.7597	20.7726	21.1598	21.421	21.4988	20.9893	21.2787	21.7892	20.6176	20.648	21.8885	20.4732	23.0211	21.1543	21.2495
Acetyl-CoA acetyltransferase, mitochondrial	ACAT1	human	P24752	17.2764	16.9543	17.6369	17.3533	17.2263	17.0583	16.8927		16.6883	16.7299	16.9283	18.0362	17.7609	17.6703
Tenascin	TNC	human	P24821	22.4815	22.0664	22.3558	22.2478	22.2127	22.3066	22.4766	22.3935	22.3654	23.0214	22.7388	19.4492	19.8631	19.7717		17.6594					20.3079	20.2593
DNA-directed RNA polymerase II subunit RPB1	POLR2A	human	P24928	20.6613	20.8052	20.4803	20.6626	20.9465	21.0761	20.5444	21.0918	20.9799	21.2045	20.9132	21.736	21.6068	21.635		20.0762					18.4201	19.1031
Cyclin-dependent kinase 2	CDK2	human	P24941	20.4787	20.4546	20.7374	20.4956	20.4034	20.3644	20.4773	20.4333	20.2926	20.6454	20.6259	20.3347	20.5255	20.5978	21.1041	20.2364	20.4603	21.4606	20.5343	22.6597	20.649	21.073
Beta-adrenergic receptor kinase 1	GRK2	human	P25098	18.8785	18.7276	19.0303	18.714	18.5441	18.471	18.4077	18.7474	18.6529	18.5973	18.8342	18.695	18.6398	18.2015	18.1815	18.8724	18.563	19.3065	18.7932	18.5333	18.4594	18.185
Endothelin-1 receptor	EDNRA	human	P25101	18.6166	19.2554	19.5022	19.3234	18.9099	18.7255	18.68	19.0013	18.9225	19.0632	18.777	17.8185	18.3308	18.4128	18.061	19.3315	19.2704		16.9975		18.3636	18.5178
Proteinase-activated receptor 1	F2R	human	P25116	17.348	17.6043	17.8153	17.6675	17.5754	17.5483	17.5489	17.6469	17.5308	17.6222	17.7118	17.0356	17.252	16.9891	17.6544	18.2539	18.4861		18.2634		18.0249	17.0921
DNA replication licensing factor MCM3	MCM3	human	P25205	20.8995	20.7967	20.5572	20.8923	20.7656	20.8867	20.4112	20.8398	20.7652	21.0343	20.6639	20.6737	20.5825	20.388	19.6529	19.3432	19.3454	18.9859	19.3014	20.0459	19.7706	19.563
Zinc-alpha-2-glycoprotein	AZGP1	human	P25311	19.41	18.9457	19.102	18.3334	19.0089	17.5648	19.2399	18.9191	18.3772	19.207	19.5331	18.7667	18.7652		19.1706	18.9688	19.5799	19.641	19.183	19.5307	19.2347	21.8559
3-mercaptopyruvate sulfurtransferase	MPST	human	P25325	19.6726	19.5679	19.1443	19.6527	19.7105	19.7413	19.7117	19.848	19.4962	19.5601	19.5349	20.65	20.4175	20.4573	20.1613	19.2553	19.2264	19.8799	19.2472		19.0087	19.0713
Cathepsin S	CTSS	bovine	P25326						17.5852
Laminin subunit alpha-1	LAMA1	human	P25391	20.8738	20.858	20.6439	20.8296	21.1563	21.1971	20.7491	21.1881	21.0426	21.2561	20.7576	18.9675	19.0556	18.8091		17.6805	18.8929				19.6428	19.0218
Small ribosomal subunit protein eS12	RPS12	human	P25398	21.2899	21.4235	21.4809	21.2843	21.4476	21.8294	22.0825	21.7378	21.985	22.9914	22.5269	21.5307	21.0247	21.2168	20.7323	21.2735	21.8204	21.985	21.0438	22.9798	21.6688	22.0527
Bromodomain-containing protein 2	BRD2	human	P25440		18.4331		19.5841	18.1546		18.3516	19.1386	18.97	19.0309	18.7834					18.0736	18.2612	18.4083	18.4146	18.2983	19.2566	19.2588
Tumor necrosis factor receptor superfamily member 6	FAS	human	P25445	18.9497	18.8465	18.9918	18.5741	17.6976	18.4158	18.4764	18.9537	18.2846	18.2513	19.0167	18.6193	18.1484	18.5988	18.8834	18.8731	19.6691	19.1675	18.6277	19.8547	18.9749	19.2613
Transcriptional repressor protein YY1	YY1	human	P25490	17.3066	16.9654		16.7089	16.2585	16.8511	16.5665	16.9541	16.9085	17.6212		18.221	18.6587	18.1403	18.6167	18.3132	18.1281	17.5893	17.9482		19.022	19.1364
DnaJ homolog subfamily B member 1	DNAJB1	human	P25685	20.793	20.6249	21.0114	20.3804	20.3557	19.9296	20.7677	20.424	20.3768	20.1448	20.5016	22.0365	22.2776	22.1325	20.7959	20.6194	20.4029	20.879	20.5294	22.4012	20.6136	20.4341
DnaJ homolog subfamily B member 2	DNAJB2	human	P25686	19.1281	19.0453	19.5641	18.9361	18.7406	18.4349	19.3037	18.7752	18.8713	19.0307	18.9386	19.0453	19.4252	18.9189	19.6765	19.61	20.0181	20.0979	20.0894	20.3533	20.1351	20.0029
ATP synthase subunit alpha, mitochondrial	ATP5F1A	human	P25705	20.6698	20.4314	20.6641	20.5225	20.324	19.9699	20.276	20.3701	20.6133	20.5658	20.4938	20.495	20.4574	20.4817	20.8315	20.1273	20.7252	21.245	20.6963	20.0708	20.5337	20.7353
Proteasome subunit alpha type-1	PSMA1	human	P25786	22.0001	23.5757	23.0842	22.9096	23.194	23.4727	22.6661	22.9389	23.0608	21.9748	22.0021	21.4369	21.379	21.2936	21.8327	21.6497	21.2118	21.9387	21.4677	21.761	20.5233	21.1542
Proteasome subunit alpha type-2	PSMA2	human	P25787	21.9149	22.9526	22.6635	22.614	22.3559	23.3708	22.5771	22.728	22.7965	21.5839	21.7042	21.1875	21.125	20.9091	21.835	21.6327	21.4902	22.0888	21.5073	22.5041	20.9694	21.57
Proteasome subunit alpha type-3	PSMA3	human	P25788	21.2527	22.9607	22.2664	22.0611	22.1562	22.7658	21.7529	21.8422	22.2398	21.2031	21.2393	21.2245	21.2495	20.9436	20.8823	20.9872	20.6665	20.9317	20.8116	20.5662	19.9215	20.1774
Proteasome subunit alpha type-4	PSMA4	human	P25789	22.2893	23.4963	23.14	22.9623	22.991	23.6542	22.9579	22.9102	23.0156	22.2443	22.4019	21.815	21.7799	21.941	22.2041	22.2889	21.925	22.5516	22.0318	22.5357	21.8558	21.88
Tumor necrosis factor receptor superfamily member 5	CD40	human	P25942	19.2296	18.6029		19.7669	19.2643	19.0287	19.4812		18.7679	19.4806	19.7753	18.6824	19.0165		19.9659	19.6526	20.027		19.8718		19.5741	19.4564
Integrin alpha-3	ITGA3	human	P26006	19.2514	19.2655	19.1689	19.1233	18.7995	18.7537	19.0809	19.0112	18.6262	19.0634	19.2341	19.4826	19.4759	19.3574	19.6663	19.4224	19.4184	19.5613	19.1793	21.1372	19.0315	19.6764
Pentraxin-related protein PTX3	PTX3	human	P26022	19.9477	20.8412	20.2293	20.3803	20.8624	21.1839	19.8362	20.9198	20.6433	20.0802	19.9183	18.8107	19.1427	19.0526							17.6546	18.0435
Moesin	MSN	human	P26038	23.607	23.6027	23.8695	23.5782	23.2853	23.2212	23.7667	23.5218	23.4023	23.507	23.7562	23.5217	23.5044	23.5939	24.1129	24.0422	24.069	24.2422	23.9114	24.1989	22.5952	22.8395
Tyrosine-protein phosphatase non-receptor type 3	PTPN3	human	P26045		15.895	15.5436	14.7554		16.0317		15.8569		15.4889	15.2364	14.6609	15.9927				15.2749		15.1724		15.1781
Probable ATP-dependent RNA helicase DDX6	DDX6	human	P26196	22.7805	22.709	22.8637	22.9299	22.7011	22.4977	23.0844	22.4221	22.4266	22.622	23.0556	22.7358	22.5464	22.8139	23.375	23.4553	23.2115	23.8924	23.1615	24.8587	22.9775	22.91
Catenin alpha-2	CTNNA2	human	P26232																		20.8984
DNA (cytosine-5)-methyltransferase 1	DNMT1	human	P26358	20.5503	20.1793	20.3557	20.353	20.0859	20.0692	20.1695	20.5222	20.3927	20.9592	20.2147	19.4883	19.6613	19.5553	19.4548	18.7564	19.3473	19.5415	19.6115		19.7719	19.6925
Splicing factor U2AF 65 kDa subunit	U2AF2	human	P26368	18.9109	18.9277	18.7753	18.5734	18.5035	18.3261	19.1398	18.8524	19.0732	19.1408	18.7571	19.8912	20.4101	19.9662	18.7481	18.782	18.7611	19.2627	18.4983		19.0698	18.8946
Large ribosomal subunit protein eL13	RPL13	human	P26373	24.6836	24.6264	24.1575	24.7221	24.5112	24.1315	24.1597	24.2113	24.3817	24.7149	24.6531	22.6385	22.673	22.6932	22.8086	22.5027	22.9838	23.1563	22.9021	22.8679	23.1438	23.4706
Protein S100-A4	S100A4	bovine	P26447;P35466				15.4999		15.5548	15.342			15.9401		17.121	16.6782	17.1798								18.1706
Alpha-1,3-mannosyl-glycoprotein 2-beta-N-acetylglucosaminyltransferase	MGAT1	human	P26572	19.2971	19.045	19.3215	18.5411	18.5833	18.6136	18.2761	18.6036	18.5251	18.2344	18.3688	20.8411	20.787	20.7822		18.1266	16.3953				18.0865	17.4198
High mobility group protein B2	HMGB2	bovine	P26583;P40673	20.1346	19.7372	19.1834	19.1052	19.1549	19.6061	19.9508	20.3191	20.2886	20.618	19.518	19.9031	20.3783	20.0675	20.4745	20.1409	20.1327		19.7387		20.5659	20.3345
Polypyrimidine tract-binding protein 1	PTBP1	human	P26599	21.9685	21.7593	22.4454	21.2016	20.9511	21.0749	21.8014	21.0645	21.2157	21.1248	21.5032	25.242	25.325	25.3472	21.7719	21.8502	21.5096	22.4445	21.5654	22.6466	21.1737	21.6536
Threonine--tRNA ligase 1, cytoplasmic	TARS1	human	P26639	20.3685	20.3614	20.4305	20.2681	20.3579	20.4432	20.256	20.262	20.477	20.2778	20.3738	20.9552	20.9787	20.9321	20.3641	20.28	19.9468	20.0784	20.2336	20.55	19.374	19.502
Valine--tRNA ligase	VARS1	human	P26640	20.7341	20.8908	20.7016	21.0693	21.2366	21.0624	20.6177	21.298	20.9765	20.9339	20.6097	20.4961	20.4511	20.3694	19.2131	19.2529	19.0449	18.4381	18.783		19.3051	19.3738
Elongation factor 1-gamma	EEF1G	human	P26641	22.9813	23.076	22.9804	23.2443	23.247	23.4211	23.0936	23.2713	23.1942	23.083	22.9483	24.2556	24.5125	24.4261	23.072	22.9526	22.2219	22.3858	22.0291	22.5652	21.9041	22.0183
Prosaposin	PSAP	bovine	P26779												18.4574	17.6916	18.6142
Hepatocyte growth factor-like protein	MST1	bovine	P26927;Q24K22					17.9885	17.8469	17.608		17.4587				20.5429
Ciliary neurotrophic factor receptor subunit alpha	CNTFR	human	P26992	19.1803	18.7111	18.8519	18.4894	18.3026	18.6642	18.1621	19.0293	18.9829	18.8328	19.0174	18.5665	18.0855	18.9281	19.2548	19.6983	19.7379		19.7178		19.4287	19.821
Activin receptor type-2A	ACVR2A	human	P27037	18.6514	18.5978		18.3645	18.5454	17.3557							17.1354	19.3487		16.9093	18.3352	19.7706	18.8183		18.1568
Stomatin	STOM	human	P27105	22.4133	22.1331	22.2507	22.0779	21.6068	21.4983	21.7027	22.1433	21.9121	22.0446	22.0576	21.7302	21.8534	22.007	22.2365	22.1903	22.572	21.9517	22.228	22.8912	22.3089	22.087
14-3-3 protein theta	YWHAQ	human	P27348	21.6554	21.6081	21.4614	21.494	21.6684	21.3341	21.7568	20.8051	21.2655	21.4146	21.754	21.4546	21.0797	20.9293	20.6063	20.9475	20.4778	20.8373	20.6035	21.2561	20.1945	20.0816
Mitogen-activated protein kinase 3	MAPK3	human	P27361	20.4027	20.363	20.1989	20.4765	20.4822	20.3007	20.2532	20.7012	20.089	20.3566	19.9953	19.8904	19.85	19.8889		19.6157			19.2987		19.1012	19.5542
MAP/microtubule affinity-regulating kinase 3	MARK3	human	P27448	17.9723	18.2478	18.0141	18.1501	17.9275	18.2947	18.1625	17.9616	17.9676	18.1731	18.2211	17.711	17.6294	17.5413	18.6969	18.167	18.2805	18.8894	18.4281	18.8849	18.6678	18.4325
V-type proton ATPase 16 kDa proteolipid subunit c	ATP6V0C	human	P27449		19.2706		19.3523	18.7718	19			17.5027	18.8692			19.424	18.9162		19.4676					17.5163	18.2937
Dipeptidyl peptidase 4	DPP4	human	P27487	17.8308	18.2458	17.4585	18.1	17.7367	17.3384	18.3544	17.9918	17.6182	17.8023	17.9575	18.4745	18.0432	18.153	18.9395	19.0851	18.2437	18.886	18.695	18.7944	18.2329	18.4048
Aryl hydrocarbon receptor nuclear translocator	ARNT	human	P27540												17.7225	17.552	17.1121
Large ribosomal subunit protein uL16	RPL10	human	P27635	24.6366	24.6156	24.0131	24.8514	24.4649	24.6226	24.263	24.1292	23.8192	24.8326	24.5119	22.5193	22.7301	22.6271	22.9292	22.3832	22.3436	22.5456	22.901	22.4344	22.9779	23.1787
Replication protein A 70 kDa DNA-binding subunit	RPA1	human	P27694	21.7275	21.5361	21.4454	21.5194	21.705	21.5167	21.4452	21.6759	21.5523	22.1489	21.7679	20.1846	20.3066	20.0272	19.0768	18.5586	18.6163		18.7711		20.0397	19.8229
DNA-(apurinic or apyrimidinic site) endonuclease	APEX1	human	P27695		16.5053		17.3739	16.6379	16.8268	17.6367	16.6519	16.6479	17.2596		17.3869	18.3567	18.409	17.5482		17.6276		16.4067		17.0411
CD82 antigen	CD82	human	P27701	18.7153	18.823	19.15	18.5556	18.2495	18.8663	19.3439	18.978	19.2224	18.6948	20.2498	18.5947	18.7868	18.621	19.2408	19.7087	19.9016	19.143	19.4394	19.179	19.45	19.3843
Multifunctional protein CAD	CAD	human	P27708	22.1662	22.5402	22.1502	22.7464	22.7503	22.6421	21.9902	22.7618	22.6703	22.3641	22.2165	21.2432	21.1792	21.0871	19.7164	19.9772	19.2933	21.1472	19.0935	19.2197	19.4123	19.4118
Calreticulin	CALR	human	P27797	17.6857	17.622	18.1392	16.6459	16.7006	16.9719			17.2321	16.5573	16.8237	17.4595	17.4202	17.4864
Microtubule-associated protein 4	MAP4	human	P27816	17.881	16.3881	17.0313		16.3361	17.0861	16.7929	16.4058	16.0219	15.9224		18.6537	18.7721	18.435	17.4558	16.5533	15.9096	16.9616	16.4599	16.8698	17.0182	16.1985
Calnexin	CANX	human	P27824	20.9301	20.9132	20.7447	20.934	20.5985	20.7518	20.112	20.5736	20.5235	20.3377	20.3328	20.9306	20.9366	20.9733	21.0709	21.0308	20.5705	20.7576	20.4716	21.7042	20.2167	20.5114
Phosphatidylinositol 3-kinase regulatory subunit alpha	PIK3R1	human	P27986	18.9947	18.8148	19.8098	17.7843	18.617	19.1656	19.24	19.4262	19.1839	18.8363	19.4072	19.0251	19.0962	19.4143	19.0965	19.1772	18.9948	19.0302	19.2427	18.417	19.0345	18.7374
Proteasome subunit beta type-8	PSMB8	human	P28062		16.5134			15.808	15.9653
Proteasome subunit beta type-9	PSMB9	human	P28065		18.0931		17.9553			18.2017	17.6464		17.4973
Proteasome subunit alpha type-5	PSMA5	human	P28066	21.6959	22.8141	22.2855	22.1342	22.6032	22.5043	22.0477	22.5849	22.5808	21.5825	21.8797	21.0298	20.9333	20.9476	20.9406	21.0382	20.8679	21.7163	20.838	22.3369	20.3707	20.6605
Proteasome subunit beta type-4	PSMB4	human	P28070	21.561	22.8541	22.3564	22.2397	22.5304	22.8283	22.3327	22.8201	22.0563	21.5975	21.7908	20.6824	21.2327	21.0716	21.3615	21.3211	21.3164	22.0276	21.4472	20.4669	20.5966	21.0827
Proteasome subunit beta type-6	PSMB6	human	P28072	22.2912	23.3983	23.157	22.9272	22.8443	23.2197	22.8297	23.0731	22.9046	21.8579	22.0471	20.7506	20.9507	21.1541	21.4028	21.44	21.3388	21.4859	21.6418	20.2373	20.8314	21.5117
Proteasome subunit beta type-5	PSMB5	human	P28074	21.0195	22.3967	21.8081	21.5188	21.9026	22.374	21.7758	21.6158	21.956	20.903	20.8023	20.4401	20.1068	20.5349	20.4208	20.8241	20.3255	20.7043	20.2955	21.0022	19.6525	20.1241
Glutathione S-transferase Mu 2	GSTM2	human	P28161	19.1387	18.5817	18.8029	17.8798	18.361	17.9059	18.73			17.787	18.6222	17.9885	17.3945	18.1837		18.0929
ATP-binding cassette sub-family D member 3	ABCD3	human	P28288	18.5538	18.5134	18.7214	18.5087	18.3978	18.8241	18.4356	19.1494	18.9069	18.8854	18.1888	18.4989	18.4623	18.1581	18.9313	18.2854	18.1876		18.9794		18.6412	18.9552
Protein-lysine 6-oxidase	LOX	human	P28300												23.2456	23.5534	23.4284	19.4638	19.3744	18.896
Protein-lysine 6-oxidase	LOX	bovine	P28300;P33072			16.3933		16.2221	16.3835				16.2622		22.9671	22.9509	22.9671		19.4369			16.5381			17.4869
NADH-ubiquinone oxidoreductase 75 kDa subunit, mitochondrial	NDUFS1	human	P28331	16.9863			16.3036				17.135	16.93		17.3456		16.0686		17.0045	16.0349	16.5878	17.3413		16.6491
DNA polymerase delta catalytic subunit	POLD1	human	P28340	21.8423	21.7113	21.1667	21.9828	21.9145	22.0014	21.0589	22.4072	21.8488	21.6804	21.3374	21.5103	21.2971	21.2669		20.1891
Probable global transcription activator SNF2L1	SMARCA1	human	P28370				17.8549						18.4937	17.7526			16.6176							17.526
Mitogen-activated protein kinase 1	MAPK1	human	P28482	20.1009	20.6252	20.5747	20.5835	20.3983	20.5872	20.5861	20.4834	20.5768	20.1704	20.5625	20.8089	20.6371	20.6093	20.4367	20.6355	20.6115	22.809			20.1125	20.3482
Grancalcin	GCA	human	P28676	19.455	18.9803	19.6055	19.1371	18.5735	19.3361	18.894	19.0165	19.192	18.8642	19.4743	20.6571	20.8224	20.5772	19.8432	20.2097	19.2977		19.0179	20.5321	18.9761	19.3105
Retinoic acid receptor RXR-beta	RXRB	human	P28702												17.2164	17.499	16.424
Progranulin	GRN	human	P28799		17.4496			16.6603	16.3707	16.6888			17.3955				15.9986
Alpha-2-antiplasmin	SERPINF2	bovine	P28800	23.3651	23.1418	23.2438	23.1165	24.0737	24.0535	24.0749	23.4669	23.7551	23.5182	22.6372	24.8256	24.9546	24.7738	22.4191	22.1773	21.4233	21.5603	20.9887	21.3607	21.1261	21.6568
Cytosol aminopeptidase	LAP3	human	P28838	19.5768	19.7625	19.5134	19.4846	19.6033	19.7861	19.4813	19.9737	19.6306	19.5599	19.4462	20.0316	20.1282	20.0034	19.5794	18.987	18.7425	19.1956	19.1368	19.5694	18.5293	18.6939
Protein S100-A2	S100A2	human	P29034		18.6464		18.7841						17.9224	18.5211	18.3932				18.6036						18.2691
Proprotein convertase subtilisin/kexin type 6	PCSK6	human	P29122	19.8602	20.1802	19.8235	20.5757	20.3553	20.3983	19.5908	20.4748	20.2561	20.5726	19.5765	21.8169	21.9682	21.6961	19.1945	18.94	18.4622	18.6753	18.3768		18.4684	18.0823
Tripeptidyl-peptidase 2	TPP2	human	P29144	21.6569	21.452	21.5495	21.5549	21.2934	21.1764	20.8018	21.4662	21.285	21.8164	21.089	18.3202	18.5935	18.1895		17.3917	18.0182		17.8924		18.8128	18.6929
Inositol monophosphatase 1	IMPA1	human	P29218		16.4302								19.2574		16.7636	17.6356									16.205
Ephrin type-A receptor 2	EPHA2	human	P29317	20.7786	20.5686	20.9007	20.6698	20.488	20.4012	20.9133	20.7202	20.6018	20.746	20.8324	20.4509	20.4206	20.4714	21.1182	21.1524	20.8888	21.1603	21.0697	21.8068	21.2359	21.1163
Ephrin type-A receptor 3	EPHA3	human	P29320	19.6296	19.1257	19.5749	19.7307	19.1481	19.171	19.8015	19.279	19.1609	19.412	19.9871	19.0558	19.0591	19.013	19.7902	20.0205	19.8703	20.3656	19.9368	20.1676	20.1281	20.0331
Ephrin type-B receptor 2	EPHB2	human	P29323	20.4728	20.3156	20.3327	20.2146	19.9023	19.5413	20.5267	19.968	19.9241	20.4011	20.5126	20.3896	20.1732	20.2922	20.9459	21.0223	20.8235	21.5098	21.2351	21.7734	20.9901	21.0108
Tyrosine-protein phosphatase non-receptor type 6	PTPN6	human	P29350		16.5682			16.7484	16.4222						16.4449	17.2199	16.476
SHC-transforming protein 1	SHC1	human	P29353	16.7831	17.6649	18.0672	17.4329	18.2596	17.9887			17.995	17.6291	17.1586			18.8649		16.6669	20.4081					15.3878
DNA-3-methyladenine glycosylase	MPG	human	P29372	18.7975	19.4607	19.406	19.1814	19.1413	19.3932	19.2864	19.2923	19.1308	19.0367	19.1969	19.658	19.7326	19.9257		18.6189					19.248	19.1964
Cellular retinoic acid-binding protein 2	CRABP2	human	P29373	18.6652	18.2944	18.2822	18.5337	18.3955	16.9014	18.4276	18.6652	18.0412	18.448	18.3702	18.7365	18.0215	18.3272		18.6439	18.8759	20.9856	18.8534
Transketolase	TKT	human	P29401	19.9799	19.545	20.1504	19.383	19.7068	19.8833	20.0854	20.1719	19.8525	19.7373	19.5228	21.0151	20.9204	20.7137	20.1852	19.6209	19.3483	20.404	19.5199			19.6489
Serpin B3	SERPINB3	human	P29508																						20.1032
RNA-binding motif, single-stranded-interacting protein 1	RBMS1	human	P29558	20.3056	20.2256	20.2757	20.6036	19.7643	20.3035	20.3728	19.8896	19.7866	19.9023	20.0494	20.8758	20.71	21.0927	20.961	20.6573	20.5521		20.5158		20.5152	20.629
Non-receptor tyrosine-protein kinase TYK2	TYK2	human	P29597	18.0748	17.5432	18.1088	17.9987	17.5374	17.7853	17.6547	18.2214	17.94	18.0491	17.9863	17.061				17.5504	17.4319		18.0617	18.092	18.3075	18.2847
Elongation factor 1-delta	EEF1D	human	P29692	21.6051	21.5349	21.68	20.3658	20.7152	20.834	20.6874	21.1112	20.4964	20.6259	20.8112	24.7249	25.0674	25.091	20.5387	20.1946	19.7202	18.9362	18.8907		19.2986	19.7693
Myristoylated alanine-rich C-kinase substrate	MARCKS	human	P29966	22.5514	22.5269	22.6772	22.4841	22.4135	22.2519	22.4261	22.3609	22.4435	22.0946	22.8387	22.5303	22.6329	22.4255	23.288	23.0537	22.5536	22.6728	22.7624	22.9549	21.3154	21.0403
Guanine nucleotide-binding protein subunit alpha-11	GNA11	human	P29992	20.9428	20.9619	20.814	20.7436	20.7546	20.8037	20.7257	20.6778	20.6962	20.6895	21.0455	20.6585	20.8648	20.4385	21.2184	20.8495	20.8906	21.7034	20.9102		20.5835	20.935
Peroxiredoxin-6	PRDX6	human	P30041	22.4382	22.3462	22.9008	22.0894	21.7772	21.857	22.2923	22.0373	21.8138	21.876	22.1922	23.333	23.1772	23.2451	22.142	22.2179	21.9578	21.7329	22.1952	23.6302	22.1573	22.0485
Flavin reductase (NADPH)	BLVRB	human	P30043	19.8033	19.4692	21.4432	19.2992	19.485	19.2959	19.9852	19.2638	19.9487		20.3546	19.9975	19.9315	19.8878	19.7417	19.5841	20.0523	19.4122		18.787
Peroxiredoxin-5, mitochondrial	PRDX5	human	P30044	18.4773	19.1214	19.3674	18.599	18.959	19.3646	19.0895	18.6147	18.5457	18.5989	19.1999	19.5705	19.0123	19.5662	19.0697	18.6983	18.9035		19.0273	21.3355	18.8434	18.9541
D-dopachrome decarboxylase	DDT	human	P30046	21.211	21.3324		21.2546	21.1594	21.068					20.795	21.2192	21.0381	21.307		21.0923		21.0569		20.9749
Thioredoxin-dependent peroxide reductase, mitochondrial	PRDX3	human	P30048	17.8611	17.7702		18.4017	18.7666	18.0916		16.2428				17.587	18.3719	18.0569		16.4864
ATP synthase subunit delta, mitochondrial	ATP5F1D	human	P30049	17.8164	17.1899		17.248	17.4175	17.352	17.7569	16.2885	16.989	17.7005	17.6069	17.2704	17.2876	16.6295		16.5837	16.1151		16.4589		16.4926
Large ribosomal subunit protein uL11	RPL12	human	P30050	23.6161	23.5323	23.5879	23.4581	23.3794	23.5866	23.8606	23.4822	23.674	23.9278	23.829	23.4444	23.5608	23.5405	23.3129	23.8004	22.7007	23.552	23.2287	23.4977	23.987	24.1487
UMP-CMP kinase	CMPK1	human	P30085	18.1995	18.0702	17.5237	18.3806	17.8575	17.693	17.8348	17.6797	17.9589	17.9716		17.8356	18.2069	17.6987	19.0211	17.4228	17.7592	18.8811	18.2149	18.7457	17.6986	18.0643
Phosphatidylethanolamine-binding protein 1	PEBP1	human	P30086	22.4684	22.036	22.5393	22.093	21.6985	21.6646	22.337	21.8331	21.8117	21.7185	22.2381	22.1636	22.2038	22.3331	21.9505	22.4894	22.2125	22.266	22.1954	22.5263	20.9846	21.1444
Protein disulfide-isomerase A3	PDIA3	human	P30101	19.9272	19.4161	19.7813	18.9051	18.7434	17.9557	18.527	19.075	18.8659	18.7415	18.2765	19.5403	19.5785	19.3348	17.8167	17.8259	16.7376		17.1354		16.6877	17.6149
Serine/threonine-protein phosphatase 2A 65 kDa regulatory subunit A alpha isoform	PPP2R1A	human	P30153	21.1839	21.1821	21.2516	21.3448	21.2404	21.0477	20.9604	21.3586	21.0442	21.1395	21.0262	21.1699	21.206	21.2472	21.1308	21.1752	20.7581	21.0028	20.826	20.93	20.4286	20.4231
Serine/threonine-protein phosphatase 2A 65 kDa regulatory subunit A beta isoform	PPP2R1B	human	P30154	17.3215	16.5067	16.3594	17.0307		16.7123	17.467	17.3758	17.2256	17.0978	16.9816	17.0744							16.5456
Cell division cycle protein 27 homolog	CDC27	human	P30260	20.098	20.028	20.1539	20.2654	20.0655	19.8321	20.2848	20.2272	20.1424	20.2286	19.7888	19.1853	19.3364	19.2736	19.3291	18.6366	18.8396		19.3863		19.0972	19.014
M-phase inducer phosphatase 3	CDC25C	human	P30307					15.3647								16.8822	16.8998
Peptidyl-prolyl cis-trans isomerase F, mitochondrial	PPIF	human	P30405		17.6772			17.9234
NK-tumor recognition protein	NKTR	human	P30414		17.0279		16.7137					17.1758	17.2427	17.0447											17.404
Glycylpeptide N-tetradecanoyltransferase 1	NMT1	human	P30419	20.0058	20.1908	20.0028	20.2606	19.9626	20.06	19.8003	19.9164	20.3466	20.5446	20.2423	20.1502	20.3226	19.7348	20.387	19.7578	19.2121	20.03	19.996	20.1957	19.6055	19.7058
Heme oxygenase 2	HMOX2	human	P30519				16.9189								17.6267	16.6481	17.2159
Adenylosuccinate synthetase isozyme 2	ADSS2	human	P30520	20.1748	20.2135	20.0849	20.1018	20.1526	20.1571	20.2541	20.4111	20.1554	20.0371	20.0486	20.5087	20.5968	20.6833	20.068	19.6586	19.5545	20.7537	19.607	20.9525	19.0858	19.259
Adenylosuccinate lyase	ADSL	human	P30566	19.7038	19.9407	20.2105	20.3535	20.4735	20.6248	20.5625	20.2033	19.7746	19.0287	19.3595	20.0722	19.6188	19.7901	19.5455	20.0615	20.1564	19.2912	20.1637	19.7347	19.48	19.7384
Pyruvate kinase PKLR	PKLR	human	P30613		16.3136	17.1613	17.5358	17.3215	17.4909	17.6356	18.239	17.2356			17.9634	18.0959	18.1687
Sorcin	SRI	human	P30626	22.803	22.6488	22.1584	22.6036	22.3963	22.2697	22.8071	22.4968	22.5356	22.6245	22.8914	23.2141	23.3602	23.1767	22.2746	22.2876	22.5377	22.712	22.2127	23.0157	21.3708	21.4816
High affinity cationic amino acid transporter 1	SLC7A1	human	P30825	22.2933	21.5855	22.2202	21.8418	22.0207	21.5251	21.4164	22.001	22.0588	22.3708	22.1624	21.5611	21.7287	21.8224	22.8533	22.8504	22.7228	22.6056	22.7916	22.6135	22.245	22.3621
Somatostatin receptor type 2	SSTR2	human	P30874	17.9034	17.1522	17.6514	17.4766	16.7372	16.3506	16.1687	17.66	17.541	16.9957	16.1406	16.7583	17.0861	16.7009	18.1456	16.8454	17.4305	17.4026	17.7085	18.4741	17.8352	17.6158
DNA-directed RNA polymerase II subunit RPB2	POLR2B	human	P30876	19.7169	19.7935	19.4885	19.8695	19.8425	19.735	19.2789	20.061	19.864	19.8819	19.7213	20.3084	20.386	20.2017	17.239	16.7867			16.2974		17.6904	17.3012
Chitinase-3-like protein 1	CHI3L1	bovine	P30922												17.1598
Lipocalin-1	LCN1	human	P31025							18.2074				18.3321					18.3224						23.5821
Succinate dehydrogenase [ubiquinone] flavoprotein subunit, mitochondrial	SDHA	human	P31040	17.1066	17.6356	17.6927	17.7417	18.7074	17.7811	17.7909	17.7306	17.4001	17.9821	18.3724	21.0679	18.9149	18.2234	17.6169	17.8693	17.5169	17.5057	17.7562		17.7436	17.6957
Coronin-1A	CORO1A	human	P31146	19.4177	19.5328	19.1169	19.2467	19.6305	19.3426	19.0515	19.4541	19.4954	19.4381	19.1126	19.8522	19.9763	19.8441	18.2393	16.9745		19.6473		16.6268		17.7218
Rab GDP dissociation inhibitor alpha	GDI1	human	P31150	20.7593	20.4483	20.9735	20.3448	20.3643	20.2196	20.9643	20.6273	20.7013	20.3581	20.8899	20.8712	20.5065	20.9085	21.054	21.235	20.8781	20.9529	21.107	21.655	19.7476	19.6828
Protein S100-A7	S100A7	human	P31151		18.2227	18.2571		18.7399				18.5731	19.0528					18.6749	19.361	20.4061	19.9212		20.0131		22.1083
S-adenosylmethionine synthase isoform type-2	MAT2A	human	P31153	19.8448	20.0543	20.0203	20.3412	20.069	19.9596	19.7995	20.1147	20.038	19.9497	19.8889	21.7645	21.8401	21.7448	20.2395	19.7845	19.2672	19.5352	19.4866		18.8023	18.7972
Homeobox protein Hox-A10	HOXA10	human	P31260												18.4025	18.2271	18.6132
cAMP-dependent protein kinase type II-beta regulatory subunit	PRKAR2B	human	P31323	17.8756	17.6601	16.9444	18.3727	18.1405	18.6587	18.2695	19.3712	19.1624	18.6827		18.0117	17.6564	17.8626
Ribonucleoside-diphosphate reductase subunit M2	RRM2	human	P31350	18.9782	18.8214	19.6178	18.528	18.7316	18.8103	18.727	18.8181	18.9128	18.7132	18.7884	19.1419	19.5295	19.1389	19.2916	19.2006	19.0989		19.4724		18.3564	18.3847
Syndecan-4	SDC4	human	P31431	17.1695	18.1518	18.1246	17.9815	17.379	17.2319	16.7991	17.4232	17.7941	18.2341		16.529	16.5791	16.5604	16.1622	17.0479	16.656	16.4697	17.0136	17.0784	16.8345	17.7287
Cytotoxic granule associated RNA binding protein TIA1	TIA1	human	P31483	19.3447	19.7441	19.506	19.0527	19.2386	19.5726	18.8658	19.0394	18.3328	19.2392	19.5374	22.0102	22.0267	22.4443	22.3322	21.2869	20.0761	20.3835	19.9617	20.7264	19.2736	19.1375
Sodium- and chloride-dependent taurine transporter	SLC6A6	human	P31641	19.9839	19.8854	20.0016	20.2217	19.7364	19.3713	19.3975	19.6229	19.53	19.5861	19.6261	19.1677	18.7109	19.1953	20.4392	20.1527	20.4949	18.9361	20.1049		20.3444	19.9147
DnaJ homolog subfamily A member 1	DNAJA1	human	P31689	24.2876	24.1588	24.1561	24.1694	24.0435	24.13	24.1594	23.7556	24.14	24.1769	24.1029	23.7973	23.9901	24.2025	23.6472	24.9036	24.4806	24.0606	24.4838	24.5384	24.7797	24.7838
RAC-alpha serine/threonine-protein kinase	AKT1	human	P31749	19.662	20.1126	19.7897	19.7012	19.7684	19.1804	20.4131	19.8677	19.6163	19.9261	20.155	20.0824	19.7436	20.1382	20.1906	19.7295	19.1079		19.5441	20.922	19.8979	20.0517
RAC-beta serine/threonine-protein kinase	AKT2	human	P31751	20.0848	20.0846	20.4805	20.5023	19.9737	19.8033	20.5455	20.0531	19.9973	20.1415	20.523	20.403	20.1179	20.2454	21.0328	20.7356	20.5104	20.828	20.6597	20.9591	20.5938	20.5162
Cytochrome b-c1 complex subunit 1, mitochondrial	UQCRC1	human	P31930	18.3528	17.6289	18.221	17.8312	17.8544	18.2435	17.679	18.1494	17.5782	18.1366	18.3597	17.5009	18.0997	18.4275	18.1129	18.6297	18.7009	18.4403	18.5205	18.1599	18.3167	18.0531
Bifunctional purine biosynthesis protein ATIC	ATIC	human	P31939	21.6755	21.6439	21.5338	21.6822	21.6567	21.6292	21.3856	21.5568	21.319	21.6627	21.6827	22.4009	22.4704	22.3805	21.3182	21.3485	21.0053	21.6953	20.9173	22.4225	20.5546	20.7528
Heterogeneous nuclear ribonucleoprotein H3	HNRNPH3	human	P31942	20.5011	20.1173	20.7883	19.2691	19.2572	19.1071	19.7904	19.6565	19.6633	19.6135	19.408	23.89	24.2477	24.1086	21.831	21.1754	20.3687	20.7831	20.1682	20.3811	20.2143	20.3903
Heterogeneous nuclear ribonucleoprotein H	HNRNPH1	human	P31943	20.4602	20.1344	20.9304	19.6335	19.5824	19.9328	20.0654	19.9846	20.1932	19.7128	19.6498	24.5809	24.7529	24.8228	20.9666	20.4372	19.6028	20.3555		20.6014	19.8676	19.7837
Caspase-14	CASP14	human	P31944	18.2285	18.3783	18.0982	18.9627	17.8588					18.0595	18.5492		18.0437		17.893	18.2052	18.177	18.0128	19.5284		18.4366	21.7066
14-3-3 protein beta/alpha	YWHAB	human	P31946	21.5486	21.1868	21.3213	21.2184	21.1691	20.8091	21.9415	21.2958	21.1593	21.1065	21.3187	19.9282	20.6449	20.2306	20.8934	21.0876	20.4761	20.9423	20.7078	20.6265	19.9057	20.5296
Stress-induced-phosphoprotein 1	STIP1	human	P31948	23.0771	23.1467	23.5174	23.1875	22.9252	22.7601	23.3415	23.0505	22.8287	22.9205	23.3001	24.0353	24.0082	23.9841	23.7465	23.6505	23.6282	23.7612	23.3956	23.8768	22.6213	22.7641
Protein S100-A11	S100A11	human	P31949	19.7897	18.755		18.6201	18.2257	18.1959			18.5384	18.6845	18.9401
Peroxiredoxin-2	PRDX2	human	P32119	21.9927	21.7491	22.1766	21.7681	21.5224	21.4618	21.9141	21.7761	21.8557	21.716	22.0609	22.3397	22.318	22.1509	22.0511	21.7891	22.1073	22.1861	21.6967	22.8106	22.0151	22.6194
Beta-arrestin-2	ARRB2	human	P32121	21.0147	20.7615	20.6826	20.6755	20.3159	18.8853	20.9854	20.3824	19.2011	19.7852	20.3554	20.7336	20.2906	21.0353		20.473	20.674	20.5131			21.3009	19.1356
Vasoactive intestinal polypeptide receptor 1	VIPR1	human	P32241	17.9087	18.2886		18.6847	18.7929	18.8226	18.3047		18.6146	18.486	18.662	18.5311				17.9139			21.0172		19.1363
Pyrroline-5-carboxylate reductase 1, mitochondrial	PYCR1	human	P32322		17.691			17.3607	18.2805
Sodium/calcium exchanger 1	SLC8A1	human	P32418		16.2104						16.7218								18.0966	17.7109					16.8811
Syntaxin-2	STX2	human	P32856	19.0308	18.9776	19.3103	18.7428	18.8318	18.7271	18.8209	19.1473	18.7917	18.9609	19.041	18.8324	18.6422	18.8384	19.4126	19.4151	19.141	19.2126	19.4108		19.4218	19.4418
Cystathionine gamma-lyase	CTH	human	P32929	18.2391	17.8491	18.9409	18.4716	18.015	18.8287	18.3303	18.6155	17.8554	18.6642	18.5384	18.3243	18.2755	18.2583	18.8939	18.276	18.3323		18.6916	21.1407	17.3472	18.1318
Large ribosomal subunit protein uL6	RPL9	human	P32969	21.1493	21.0479	20.272	20.7481	21.0133	20.8782	20.7357	20.1557	20.5402	21.1269	20.8065	20.5687	20.3751	20.1521	20.4294	20.1358	19.7488	20.5253	20.0603	21.2694	20.7923	20.8741
Cathelicidin-4	CATHL4	bovine	P33046		18.0841	18.8103									21.1846	21.2082	21.2285	19.7215	19.2195
Protein-lysine 6-oxidase	LOX	bovine	P33072	20.4454	20.6647	20.4458	18.5996		19.4494	20.2463					23.0463	23.3985	23.0827	21.1641	20.4285	20.721	21.4492	20.0192	19.6924	19.2736	19.3201
Long-chain-fatty-acid--CoA ligase 1	ACSL1	human	P33121		17.4119		16.9238	17.4672	17.8238			17.9021			16.735		16.5975
Cadherin-5	CDH5	human	P33151												19.7375	19.8422	19.7555
Kinesin-1 heavy chain	KIF5B	human	P33176	19.9432	19.7515	19.7526	19.8864	20.0669	20.118	19.4558	20.216	20.0008	19.9398	19.6901	20.1665	20.0716	19.9867	19.2076	18.9876	19.0217	19.317	18.7135	19.1783	19.0058	18.9587
Cleavage stimulation factor subunit 2	CSTF2	human	P33240	18.4279	18.4265	18.2215	17.6573	19.0242		17.6181	17.6995		17.995	17.5213	20.089	19.988	20.4054	18.3117						18.3249	17.7526
Deoxyuridine 5'-triphosphate nucleotidohydrolase, mitochondrial	DUT	human	P33316	19.208	19.3611	19.9212	19.6226	19.5284	19.2478	18.7399	18.9188	18.9445	19.319	18.8092	19.6588	17.7513	18.152		18.3192	19.7584		19.4369		19.598	18.4816
Histidine-rich glycoprotein (Fragment)	HRG	bovine	P33433	17.5063	17.7764	17.8371	17.7862	17.2084	17.8805	17.2067		17.8448	17.9477	16.614	19.412	18.7375	18.714	19.3184	18.4225			17.0634		20.2656	19.3578
Multidrug resistance-associated protein 1	ABCC1	human	P33527	19.0063	18.073	18.6719	18.5481	18.1712	18.0301	18.0516	18.9114	18.6367	18.8314	19.2228	18.0757	18.1745	18.5935	19.7053	19.1463	19.0801	19.2197	18.7428	21.4225	18.5499	18.9676
Cyclin-dependent kinases regulatory subunit 2	CKS2	human	P33552		18.4524	18.1707	17.8094	18.5651					17.43		18.2797
Mannosyl-oligosaccharide 1,2-alpha-mannosidase IA	MAN1A1	human	P33908	20.4726	20.1251	20.2981	19.6978	20.2246	20.2539	19.5706	20.6533	19.9779	20.3242	19.4855	22.3462	22.0714	22.1571	19.7186	19.4601	18.4023		17.7386
Dual specificity protein kinase TTK	TTK	human	P33981	17.1663	17.5595	18.0243	17.0552	17.8577	18.7778	18.0377	17.9813	17.5643	17.7528	18.1053	17.3117	18.4238	18.047		18.1843			17.4152		17.9839	17.8918
DNA replication licensing factor MCM4	MCM4	human	P33991	20.324	20.2969	20.3129	20.7969	20.5674	20.6468	19.6663	20.5951	20.5379	20.3967	20.0796	20.5245	20.502	20.6015		18.8702					18.9632	18.5024
DNA replication licensing factor MCM5	MCM5	human	P33992	20.9679	21.0681	20.5688	21.3002	21.2082	21.2568	20.491	21.1387	21.1944	21.1518	20.7535	20.9371	20.8793	20.948	20.2923	19.4977	19.8003	21.0617	19.5743	20.8725	19.7361	19.267
DNA replication licensing factor MCM7	MCM7	human	P33993	21.044	21.1367	20.6308	21.2479	21.3992	21.4139	20.5779	21.192	21.157	21.0133	20.9875	20.811	20.7629	20.7298	19.9192	19.2518	19.4578	20.0546			19.218	19.0813
Ribonuclease 4	RNASE4	human	P34096						17.1865	17.0406					18.0346	18.4221	18.5008	17.3983	18.1982	17.5702				17.6391
Syndecan-2	SDC2	human	P34741	19.0356	19.0488	18.936	18.7213	19.1566	19.0885	18.5439	19.1135	19.0899	18.8453	19.0364	18.1213	17.5427	17.6199	18.1178	18.0082	17.6734	18.0771	18.2451		18.6165	18.2436
Serine hydroxymethyltransferase, cytosolic	SHMT1	human	P34896	20.0684	19.5849	19.349	19.967	19.6863	19.8572	19.7466	19.6749	19.911	19.8814	19.5344	20.1867	20.0005	20.199		19.3122	18.2992		19.2959	19.4324	19.4939	20.0383
Serine hydroxymethyltransferase, mitochondrial	SHMT2	human	P34897	19.8596	20.0626	19.9754	20.0239	19.7579	19.777	19.6367	19.9576	20.2356	20.1644	19.8472	19.4644	19.0024	19.2425		18.1279						18.8679
Bifunctional epoxide hydrolase 2	EPHX2	human	P34913		17.7465		17.8742
Heat shock 70 kDa protein 1-like	HSPA1L	human	P34931	27.65	27.8054	27.5317	28.0758	27.9761	27.5673	27.7865	27.5489	27.4012	27.3815	27.5908	27.5609	27.7674	28.0267	29.0192	28.4923		29.0202		29.4817	27.9754	27.4097
Heat shock 70 kDa protein 4	HSPA4	human	P34932	21.8506	21.5975	21.8075	21.5821	21.3518	21.2783	21.7034	21.6455	21.512	21.4586	21.6498	22.1598	22.0395	22.0812	22.061	21.6918	21.7959	21.7469	21.7903	22.6082	21.1403	21.2003
G protein-coupled receptor kinase 5	GRK5	human	P34947	17.5969	18.3632	17.9836	17.5733	18.4098	18.1693	17.7697	17.5218	17.6652	17.2912	17.9583	17.9628	18.301	18.38	17.8751	17.3403	17.1044	17.3615	17.0316		18.1429	17.3822
Mannose-6-phosphate isomerase	MPI	human	P34949	18.1824	17.2601	18.2482	17.8451	18.1404	17.8638	18.1041	17.9462	18.7302	18.9261	18.0008	17.9286	19.1797	18.4479	18.3883	18.1003	18.1772	17.4225	18.2195		18.0489
Alpha-1-antiproteinase	SERPINA1	bovine	P34955	26.9333	26.4468	26.9492	26.2477	27.3469	27.4977	27.964	26.3862	26.7938	26.6908	25.5886	28.6493	28.7011	28.7291	26.4218	26.1489	24.9109	24.9506	24.6427	24.7933	24.5306	25.3028
Trypsin-3	PRSS3	human	P35030	21.2456	20.4103	21.6264	20.1151	20.1873	18.6274	20.2006	20.5259	20.5401	20.6773	19.6501	19.4246	20.3002	20.6751	20.4326		20.7726		20.6461		22.0893	22.1061
Glypican-1	GPC1	human	P35052	18.6422	19.2137	18.6929	18.724	18.5963	18.4501	18.8823	18.6884	18.6986	19.2608	19.1952	18.1949	18.6558	18.7454	19.1807	18.7294	18.9973	19.3855	18.2128	20.1561	19.5409	19.3824
Profilin-2	PFN2	human	P35080	20.7489	20.9529	20.9675	21.0258	20.507	20.3585	20.8118	20.9525	20.5602	21.0622	21.1114	21.2993	21.3256	21.3453	21.112	21.1158	21.0955	21.2103	21.3337	21.3471	20.8405	21.0936
Catenin alpha-1	CTNNA1	human	P35221	20.6758	20.4951	20.7507	20.5021	20.2301	20.2055	20.3805	20.7354	20.3294	20.358	20.7076	20.7151	20.4239	20.5855	21.1967	20.9292	20.9971	21.2894	21.0673	21.8531	20.4071	20.2775
Catenin beta-1	CTNNB1	human	P35222	20.4708	20.442	20.5993	20.5041	20.3717	20.1353	20.3231	20.5449	20.3665	20.5545	20.4941	20.3602	20.3301	20.3441	21.0799	20.8361	20.8994	20.4993	20.8077	21.0718	20.3118	20.3008
Prohibitin 1	PHB1	human	P35232	19.7659	19.55	19.5815	19.886	19.5002	18.9833	19.1756	19.4615	19.3283	19.6669	19.6236	19.4171	19.4302	19.6951	19.7249	19.8425	19.7543	19.6665	19.5299	19.8823	19.6111	19.4921
Serpin B6	SERPINB6	human	P35237	18.7671	17.8379	19.5132	18.6273	17.8078	18.3179	18.5585	18.4829	17.7156	18.1753	18.2455	18.696	18.7431	18.4601		18.7701	19.0002	21.2945	18.4425	22.0418		18.4414
Merlin	NF2	human	P35240	19.5846	19.4247	19.4407	19.5793	19.4623	19.297	19.1721	19.487	19.3844	19.6605	19.6278	19.5721	19.4212	19.3781	19.9068	19.8488	19.9456	20.4885	19.9519	21.0369	20.0964	20.0368
Radixin	RDX	human	P35241	22.7868	22.822	22.869	22.7643	22.6593	22.5492	23.0499	22.4447	22.4767	22.5738	22.9505	22.5867	22.6584	22.7628	23.238	23.2133	23.0013	23.1199	23.1609	23.4491	22.1199	22.2128
Replication protein A 14 kDa subunit	RPA3	human	P35244	21.1051	20.6818		20.4346	19.1983	20.3424		19.3215	20.4084			20.5414	20.4212	20.2131		17.9612
Pulmonary surfactant-associated protein D	SFTPD	bovine	P35246									17.0126	17.4738							18.3265		18.0631		17.5307
Replication factor C subunit 4	RFC4	human	P35249	20.0584	19.8684	19.642	19.7905	19.9645	19.6985	19.622	20.3932	19.8182	20.0246	19.7329	19.6573	19.5175	19.4177		18.6212	18.3844		18.7179		18.6864	19.3034
Replication factor C subunit 2	RFC2	human	P35250	20.2351	19.7962	20.0015	20.0834	19.8143	19.8632	20.1715	20.2568	20.2211	20.6105	20.0288	19.3329	19.3487	19.0484	18.5182	18.8473	18.8092		19.0118		19.4224	19.2075
Replication factor C subunit 1	RFC1	human	P35251	18.0738	18.0857	17.67	17.726	17.9417	18.1095	17.8848	18.1422	18.1481	17.9741	18.0064	18.0429	18.2932	17.5455							17.703	17.7885
Large ribosomal subunit protein eL22	RPL22	human	P35268	23.7691	23.3552	23.5981	23.1226	22.7254	23.1234	23.727	24.2348	23.9995	24.7684	24.2084	24.722	24.4401	24.3872	24.8307	24.8256	25.0233	25.1946	24.5827	26.0443	25.613	25.5253
General transcription factor IIF subunit 1	GTF2F1	human	P35269	17.3854	17.8154	17.5283					17.2791		17.8926	17.3116	18.2697	18.385	18.0993	17.4188	17.3847	17.3742		17.1058		18.6246	18.2838
Sepiapterin reductase	SPR	human	P35270												18.3726	17.3561
Pro-adrenomedullin	ADM	human	P35318												17.8854	17.5497		15.8822	18.4513	17.3852		16.3121
Cartilage oligomeric matrix protein	COMP	bovine	P35445	19.3924	19.3089	19.2608	19.7234	20.3075	20.8998	20.3443	20.1587	20.2064	19.7701	19.0413	20.1448	19.9422	20.1044	18.3093						17.5449
Cystathionine beta-synthase	CBS	human	P35520	19.8678	20.005	20.0103	19.9128	19.8928	19.8471	19.723	20.4318	19.8496	19.7222	19.8038	20.1473	20.3616	19.9237	19.8336	19.4533	19.4156	19.4698	19.3132	19.6637	19.0764	19.4077
Keratin, type I cytoskeletal 9	KRT9	human	P35527	24.8065	25.1013	24.0887	25.8614	23.799	23.7849	22.7773	23.8174	24.8363	26.5338	25.8834	24.2827	23.0427	23.0452	24.2419	25.3905	23.6541	24.8823	23.9767	25.0087	25.045	25.33
Serum amyloid A protein	SAA1	bovine	P35541	19.9696											19.8984	20.0849	20.0227
Fibrillin-1	FBN1	human	P35555				17.9664	18.2534	18.6174			18.9293	17.7944		20.1839	20.2122	20.5493							18.8582
Fibrillin-1	FBN1	bovine	P35555;P98133	18.5402	18.5012	18.3856	18.5008	18.6882	18.5899	17.9711	18.1301	18.5498	18.693	18.1246	20.4427	20.7044	20.4748	17.8302	16.5754					18.4723
Fibrillin-2	FBN2	human	P35556	20.5422	20.1667	20.7614	20.462	20.7276	20.8309	20.3407	20.3638	20.5166	20.2329	19.5986	23.4344	23.6367	23.3863	19.4698	19.4157	19.2003	18.1641	18.5661	18.8475	21.3487	19.3316
Glycogen debranching enzyme	AGL	human	P35573	17.0189	18.0212	18.0889	17.8872	18.0137	18.1008	18.1296	18.4434	18.0705	18.1874	17.7136	17.2836	17.3924	17.4057		16.7828
Myosin-9	MYH9	human	P35579	22.0238	21.8999	21.7702	22.1821	22.141	22.1874	22.1969	22.2985	22.4251	22.7966	22.1455	21.5681	21.5065	21.4176	20.1513	20.174	19.6767	19.433	19.838	20.0086	20.4094	20.2872
Myosin-10	MYH10	human	P35580	20.7697	20.8018	20.4963	21.0089	20.9213	20.8559	21.2066	21.2752	21.0558	21.2924	20.9287	19.4398	19.6742	19.4271	18.8648	18.6809	18.1913		18.4565	17.8504	18.7011	19.3942
Tyrosine-protein kinase receptor Tie-1	TIE1	human	P35590								17.1401	16.5056			18.6784	18.5175	18.3945
Coatomer subunit beta'	COPB2	human	P35606	20.8078	20.9007	20.9856	20.8634	20.9242	21.0572	20.8034	20.8496	20.9905	21.0162	20.509	21.393	21.3808	21.2554	19.712	19.9056	19.4837	20.6695	19.5176		20.1278	19.8542
Alpha-adducin	ADD1	human	P35611	18.4955	18.3822	18.4587	18.6463	18.6971	18.5317	18.5272	18.8233	18.6181	18.6532	18.676	18.8022	18.8609	19.067	18.5899	17.6477	17.9045	18.077	18.5728	18.5014	18.4206	18.2485
Beta-adducin	ADD2	human	P35612	16.4694				16.6271	16.0126						17.3209	17.1786	17.8061		16.2571			16.2867
Basigin	BSG	human	P35613	24.5369	24.1961	24.6062	24.4735	24.1755	24.1527	24.3653	24.1804	24.4367	24.446	24.597	24.483	24.4055	24.46	24.501	25.2775	24.8094	24.7673	24.736	25.7754	24.9367	25.1355
Metalloproteinase inhibitor 3	TIMP3	human	P35625	20.7969	20.802	20.9951	20.7338	20.4462	21.0829	20.9758	20.147	20.6273	21.2819	20.5556	22.0647	22.3358	22.0893	21.8776	22.0829	21.8318	22.8439	21.7028	23.5965	22.0926	21.8547
RNA-binding protein FUS	FUS	human	P35637	20.655	20.5747	20.9725	19.4986	19.6958	20.0735	20.3665	19.3268	19.6691	19.6697	19.5189	26.3658	26.5148	26.4977	21.769	23.1983	22.4965	23.5655	22.4427	24.3922	23.2868	23.0895
Nuclear pore complex protein Nup214	NUP214	human	P35658	19.0739	18.9544	19.1688	19.0885	18.7899	18.6361	18.5366	19.0128	18.7627	18.5219	18.9559	21.4236	21.246	21.0993	19.4095	19.2652
Protein DEK	DEK	human	P35659	20.2177	20.4409	19.8815	19.724	19.1166	19.8758	20.0939	20.5928	20.1785	21.0669	20.4456	19.8356	19.8477	19.4894	20.5601	20.2683	20.1315	20.4833	20.0542	21.5536	21.3773	21.1441
Copper-transporting ATPase 2	ATP7B	human	P35670		16.1456		15.6109			15.6163		17.2869		16.2278	16.3941		16.0646		15.5944			15.8025
Protein phosphatase 1A	PPM1A	human	P35813		16.9026		17.1353							16.9092	18.263	18.2166	17.8059		16.9925
Insulin-like growth factor-binding protein complex acid labile subunit	IGFALS	human	P35858													16.2522
Keratin, type II cytoskeletal 2 epidermal	KRT2	human	P35908	24.5782	24.1236	23.6717	24.1015	22.8485	22.5968	23.3126	23.3516	24.1759	24.5882	25.3534	23.4623	21.8166	22.3637	23.4009	25.0814	23.0415	24.567	24.7096	24.8753	24.2161	25.9521
Vascular endothelial growth factor receptor 3	FLT4	human	P35916	18.9042	18.6917	18.9758	18.7391	18.8011	18.6128	19.1619	18.8915	18.7371	18.7097	18.9676	18.5527	18.3829	18.46	18.8772	18.5937	18.8252	19.0354	19.0357	19.2421	18.8459	19.1105
26S proteasome regulatory subunit 7	PSMC2	human	P35998	22.191	22.565	22.2024	22.7001	22.7917	22.7501	22.0456	22.6349	22.3797	22.2192	22.4512	21.8725	21.8928	21.8128	21.7796	21.5131	21.685	21.8048	21.7	22.11	21.4457	21.3879
Monocarboxylate transporter 8	SLC16A2	human	P36021	17.3277	16.9288	17.8174	17.1247	18.1152	17.6626	17.845	17.0856	18.0295	17.1948	17.3436	16.6225	17.0916	16.614	17.1065	17.631	17.7998		17.6604		17.2182
Gap junction gamma-1 protein	GJC1	human	P36383	19.6976	19.9454	19.7288	19.7553	19.6008	19.4752	19.9978		19.1193	19.8729	19.9312	19.1889	19.6734	19.4435	20.5298	20.0491	19.0535			18.182	20.3753	19.966
ADP-ribosylation factor-like protein 2	ARL2	human	P36404	18.4039	18.3532		18.2669	18.44	18.3745	18.883		18.4086	19.0112	19.1381	18.0241	18.0024	18.8492	18.4025	18.4923			18.6717		17.9669	18.6818
ADP-ribosylation factor-like protein 3	ARL3	human	P36405	20.151	20.0444	20.1857	20.1499	19.7067	19.5302	19.1332	19.7808	19.8449	19.8344		21.0393	20.8944	20.8148	20.3828	20.0926	20.2676	21.2908	19.8646	21.5038	19.6468	18.8997
E3 ubiquitin-protein ligase TRIM23	TRIM23	human	P36406							17.1165												22.2446
Dual specificity mitogen-activated protein kinase kinase 2	MAP2K2	human	P36507	19.5307	19.4675	19.4584	19.5671	19.2376	19.5548	19.3457	19.2777	19.4376	19.4934	19.1052	19.7569	19.3398	19.8803	19.3352	19.2107	19.1876	19.156	19.1783	19.2139	19.2446	19.0838
ATP synthase subunit gamma, mitochondrial	ATP5F1C	human	P36542	17.8206	17.8334	17.4971	17.345	16.8763	16.8495	16.8969		17.7001	17.8009	17.4309	16.5227	16.9328	16.9465		17.1822	17.7266				18.1998	17.5863
V-type proton ATPase subunit E 1	ATP6V1E1	human	P36543	19.221	19.3759		19.2525	19.3472	19.2665		19.6651	19.0429			20.2599	19.7827	19.7303	19.388	18.996
Large ribosomal subunit protein uL4	RPL4	human	P36578	25.7595	25.4033	25.1219	25.5035	25.1925	25.2603	25.3439	25.2876	25.2538	25.8038	25.3918	22.9441	22.7895	22.8218	22.4452	22.6645	22.4695	22.982	22.2813	23.7401	23.2051	23.5113
Oxidized purine nucleoside triphosphate hydrolase	NUDT1	human	P36639	17.3102	16.907		17.6127	16.7203		17.5428					16.4284	17.1323	17.0528	17.9544	17.4315	17.6175	17.0493	17.8709	16.6646		17.7214
Phosphoglucomutase-1	PGM1	human	P36871	20.6445	20.5996	20.3722	20.5687	20.5431	20.5336	20.3327	20.7783	20.4413	20.405	20.4729	20.6308	20.6725	20.7637	20.5668	20.3078	20.0345	19.4248	19.9524	19.3064	18.9197	18.7365
Serine/threonine-protein phosphatase PP1-gamma catalytic subunit	PPP1CC	human	P36873	20.7007	20.8357	20.8489	20.787	20.4413	20.366	20.3693	21.4274	20.9456	20.6563	20.6305	20.0636	20.2077	19.9893	20.1631	20.1239	19.6159	20.0512	20.2356	20.2457	19.8029	19.988
Bone morphogenetic protein receptor type-1A	BMPR1A	human	P36894	17.0593	17.0092	17.7695	17.2063			17.7089	18.2141	17.5896	18.0003	18.3039	16.2698	16.4867	16.3738	17.5338	17.0971	16.9986		17.0313		17.9122	17.453
Activin receptor type-1B	ACVR1B	human	P36896	20.1408	19.8588	19.8468	20.3921	19.9789	19.8598	20.3195	19.9754	20.4715	19.548	20.947	19.4999	20.3046	20.3081	20.8364	20.5445	20.6406	21.683	20.123	23.5154	20.7569	20.9496
TGF-beta receptor type-1	TGFBR1	human	P36897	18.1107		18.9056	18.0565	18.1008	18.5095	18.4932	18.6412	18.4904	18.3931	18.6446	17.8584				17.6383	17.9789		17.2795		18.2065	18.4367
Guanine nucleotide-binding protein-like 1	GNL1	human	P36915	17.3087	17.2987	17.9419	17.4638	17.0794	17.4756			17.5957	17.4838	17.27	18.0138	17.838	17.4796	17.1222
DNA-directed RNA polymerase II subunit RPB9	POLR2I	human	P36954												17.1386	17.7446
Pigment epithelium-derived factor	SERPINF1	human	P36955	17.737	16.1548	17.5946		17.8285	17.7996	18.3896	16.9305	17.3662	16.7056
Pigment epithelium-derived factor	SERPINF1	bovine	P36955;Q95121	21.3218	21.1097	21.0455	21.1072	21.6955	22.1188	21.983	20.9714	21.5375	21.2035		20.9859	20.8127	21.1941	19.4235	19.7233	19.7447	20.8491		21.5208	19.2093	20.2257
Dihydrolipoyllysine-residue succinyltransferase component of 2-oxoglutarate dehydrogenase complex, mitochondrial	DLST	human	P36957	20.3765	20.2519	19.5921	19.8183	19.2839	19.5306	19.5662	19.1505	19.81	20.1437	19.4954			18.455							17.7932
Phospholipid hydroperoxide glutathione peroxidase GPX4	GPX4	human	P36969	18.9907	19.1637	18.9085	19.235	19.0129	18.8178	19.0316	19.0735	18.6554	18.9648	19.4268	19.5614	19.8333	19.5648	19.3877	19.6572	19.5488	19.66	19.5797	20.5604	19.9939	19.3094
Signal recognition particle 14 kDa protein	SRP14	human	P37108	22.0872	22.2177	22.348	22.2001	22.2207	21.8122	22.4397	22.278	21.9047	22.1358	22.5098	22.3178	22.4932	22.4765	23.3474	22.8133	22.911	23.0886	23.198	22.829	23.0452	23.3553
Glutathione peroxidase 3	GPX3	bovine	P37141	21.3047	21.6316	21.4619	21.4179	21.7149	21.7982	21.453	21.9638	21.6979	21.3879	21.1974	22.4275	22.4894	22.4608	20.9857	20.3718	19.2834		18.9979		19.1574	18.8542
Nuclear pore glycoprotein p62	NUP62	human	P37198			17.7286					16.6297				20.5863	20.4206	20.5353		16.4794
Hippocalcin-like protein 1	HPCAL1	human	P37235				16.9622									17.4932	17.9838
Transgelin-2	TAGLN2	human	P37802	22.5126	22.4403	22.1629	22.2078	21.8142	21.9188	22.4445	22.215	21.939	22.0757	22.4165	22.9016	22.6428	22.51	22.1029	21.6329	21.8964	22.0364	21.872	23.0365	20.2355	20.6133
Transaldolase	TALDO1	human	P37837	19.3882	19.325	19.3824	19.0054	19.2383	19.2207	19.3464	19.3954	19.3966	19.1313	19.3141	19.3198	19.465	19.3595	19.2493	19.2012	19.0624	19.4174	19.3597	19.2748	17.8846	18.7089
Alpha-synuclein	SNCA	human	P37840	17.6043											16.8549
Electron transfer flavoprotein subunit beta	ETFB	human	P38117		18.437	19.19			17.4945	18.8925		19.0583		20.2791	17.9593	18.2997	18.6284							18.7813
RNA-binding motif protein, X chromosome	RBMX	human	P38159	20.4836	20.3575	20.9376	19.6195	19.6231	19.7751	20.0977	19.6779	19.5926	20.2797	19.6638	23.0554	23.1139	23.0232	22.661	22.2018	22.1386	22.3667	22.2114	22.1706	22.1159	21.9659
Guanine nucleotide-binding protein G(olf) subunit alpha	GNAL	human	P38405	19.44	19.5995		20.0216			19.5721		19.539					20.2548		19.6682	20.3182					20.5981
Coilin	COIL	human	P38432	17.4159	17.1303		16.4982	17.5156	16.7584						16.9604	16.7357	17.1392							18.6519	17.3136
Lysosomal acid lipase/cholesteryl ester hydrolase	LIPA	human	P38571						16.6671						18.0382	18.1392	17.4656
V-type proton ATPase catalytic subunit A	ATP6V1A	human	P38606	20.6213	20.8341	20.5586	20.7688	20.6483	20.7159	20.5161	21.0111	20.6736	20.7746	20.5199	20.8828	20.8098	20.6673	20.2924	20.1907	20.2878	20.7425	19.8431	19.8748	19.6942	20.0763
Stress-70 protein, mitochondrial	HSPA9	human	P38646	20.0401	19.8706	19.8149	19.6538	19.4877	19.6097	19.6777	19.5065	19.5671	19.8977	20.4548	20.4057	20.5343	20.3768	20.7754	19.0265	19.2091	19.0149	19.1844	19.2354	18.9577
Eukaryotic initiation factor 4A-III	EIF4A3	human	P38919	22.0845	22.0207	22.3812	22.0841	22.0555	22.0257	22.3394	21.8945	22.0916	22.1093	22.2698	22.2332	22.138	22.1514	21.4404	22.2852	22.0628	22.4828	21.7103	22.69	22.2414	22.1702
DNA-binding protein SMUBP-2	IGHMBP2	human	P38935	17.5298	16.7777	17.0009	17.3614		16.1298	17.1228	16.8365	17.2255	17.5275	17.2112										17.5116	16.5748
Cyclin-dependent kinase inhibitor 1	CDKN1A	human	P38936	19.184	17.5999	17.5944	17.7081	17.6392	16.9884	18.3246	17.8803	17.8058	17.9192	18.4002	17.1831	17.7797	17.6326	18.4859	17.9758	18.2085	19.3102	18.6676	18.8316	18.2815	18.2027
Small ribosomal subunit protein eS19	RPS19	human	P39019	22.736	23.0102	22.8143	22.5464	22.8486	23.1709	22.6179	23.2308	23.1311	23.7911	23.5387	22.7294	22.8385	22.7112	23.6168	23.2857	23.2533	23.8474	23.2674	23.6689	23.4783	23.6809
Large ribosomal subunit protein uL3	RPL3	human	P39023	24.9323	24.6731	24.3125	24.6515	24.4906	24.356	24.5806	24.1111	24.3745	25.0073	24.538	22.3272	22.4573	22.5705	22.0113	22.2355	21.9117	21.8526	21.8414	22.1815	23.1709	23.2149
Collagen alpha-1(XV) chain	COL15A1	human	P39059			17.6169		18.2086	17.8002	16.2411					19.3454	19.0611	19.7525
Collagen alpha-1(XVIII) chain	COL18A1	human	P39060	21.154	21.1637	20.6915	20.9108	20.9723	20.7867	20.6494	20.8619	20.9056	21.428	20.4883	21.4129	21.2245	21.1149	20.1506	19.3593	19.7103	20.8096	19.873		20.3274	20.0732
Dolichyl-diphosphooligosaccharide--protein glycosyltransferase 48 kDa subunit	DDOST	human	P39656	20.0957	18.7857	19.5353	19.2555	19.1836	18.8234	18.9424	19.4608	19.5063	19.1656		19.0632	19.0447	19.3147	20.6601	19.7424	19.7973	19.8232	19.9519	21.1711	19.9669	19.8544
Acidic leucine-rich nuclear phosphoprotein 32 family member A	ANP32A	human	P39687		18.7773										18.2325		19.439
Flap endonuclease 1	FEN1	human	P39748	17.6789	17.4995	17.0632	18.144	17.5049	17.1085	17.5299	17.7426	17.7084	19.0497	18.8054	18.399	18.4804	18.5708	17.8073	17.0035	17.6591		16.8303		17.8174	17.3615
Brain ribonuclease	BRN	bovine	P39873					16.2897		16.968		16.2035			19.6143	19.6295	20.3352	19.4419	18.6074		18.9897	17.7571	16.7491	17.2215
Homeobox protein cut-like 1	CUX1	human	P39880		17.2677		17.4263						18.3877		18.5976	18.3167	18.2277		16.4071
Adenylyl cyclase-associated protein 2	CAP2	human	P40123												17.6556		18.227
Interleukin-6 receptor subunit beta	IL6ST	human	P40189						18.0298		16.941			16.4237			16.3685
Alpha-taxilin	TXLNA	human	P40222	17.8192	17.3912	18.3182	17.7193			17.9126	17.9589				18.2061	18.5112	18.6383	17.634	18.3675	17.8867		18.0771		17.6013	18.3512
T-complex protein 1 subunit zeta	CCT6A	human	P40227	24.1671	24.1912	23.6412	23.9601	24.2235	24.1474	23.4559	24.0055	24.0778	24.0827	23.1483	21.6838	21.7192	21.9561	21.1786	21.1894	21.1659	21.5541	20.6624	22.6596	21.0951	21.2263
von Hippel-Lindau disease tumor suppressor	VHL	human	P40337	19.1895	19.5621	19.6536	19.8863	19.9361	19.1214	20.2449	19.4842	19.7702	19.1678	19.7337	19.0207	19.4636	18.8459	19.2544	19.2123	19.8133		19.4343		19.2136	19.6643
Pre-B-cell leukemia transcription factor 1	PBX1	human	P40424												17.3198
Pre-B-cell leukemia transcription factor 2	PBX2	human	P40425												18.7158		18.3728
Large ribosomal subunit protein uL13	RPL13A	human	P40429	24.0275	23.8648	23.5992	23.9644	23.5368	23.1822	23.6271	23.5114	23.6384	24.2535	23.7034	22.0579	21.8772	21.8498	21.9245	21.8663	22.0025	22.2554	22.2582	21.9093	22.7038	22.8686
ADP-ribosylation factor-like protein 1	ARL1	human	P40616		17.557		17.819	17.811	17.4882						18.5213	18.3954	18.6932		17.9131
Signal transducer and activator of transcription 3	STAT3	human	P40763	16.3177	16.9541	16.7925	17.1965	16.1171	16.6496	16.7665	16.9133	16.8792	17.3914	17.4524	16.744	16.9407	15.8548		16.8432					17.0907
Ubiquitin carboxyl-terminal hydrolase 8	USP8	human	P40818	17.6148	17.1923	17.9362	17.4487	17.5236	17.8988	17.7531		16.9339	17.6236	17.0597	16.9994	17.9818	17.6733		17.4068		17.0653	17.773			16.5291
Malate dehydrogenase, cytoplasmic	MDH1	human	P40925	21.7421	21.5888	21.8375	21.3452	21.4162	21.1431	21.3609	21.3939	21.2349	21.059	21.285	21.4353	21.3876	21.6355	21.7379	21.6503	21.6792	21.3467	21.3697	22.0701	20.0205	20.4335
Malate dehydrogenase, mitochondrial	MDH2	human	P40926	19.5622	18.8164	19.6827	18.944	19.0488	18.9275	19.2078	18.8012	18.6362	19.5396	19.2759	20.3234	20.3982	20.2782		17.9997						18.7937
Replication factor C subunit 5	RFC5	human	P40937	20.3637	20.0188	20.161	20.324	20.4475	20.0599	20.197	20.5051	20.6318	20.6457	20.2607	19.7992	19.9313	19.831	19.8516	19.445	19.4509	20.7988	19.4305	21.5586	20.1198	20.0461
Replication factor C subunit 3	RFC3	human	P40938	19.2137	19.1954	19.2005	19.3221	19.1755	19.09	19.32	19.3598	19.0578	19.3505	19.4008	18.4113	18.631	18.6195	18.275	18.3903	18.065	17.6761	18.4566	17.7117	18.9448	18.8206
Trifunctional enzyme subunit alpha, mitochondrial	HADHA	human	P40939		19.2365			18.2883	17.2015	17.8779	19.2164	18.2433		19.4742	18.1066	19.1431	18.0101	18.5992
Eukaryotic translation initiation factor 2 subunit 3	EIF2S3	human	P41091	20.5566	20.3345	20.3997	20.5997	20.4424	20.5561	20.5183	20.3767	20.3881	20.7332	20.6044	20.4555	20.6381	20.4346	20.6235	20.6102	20.5393		20.4754		20.8453	20.7926
Centrin-2	CETN2	human	P41208	17.7854	17.5418	17.3685							18.3397	16.3836	18.2744	17.8046	17.6594	17.1768						17.3961	17.6852
Eukaryotic translation initiation factor 2D	EIF2D	human	P41214	18.0832	18.1021	17.5622	17.7108	17.7955	17.5068	17.7723	18.282	18.2989	17.8096	17.512	18.1523	18.0462	18.1215	18.6442	17.4	17.3897	18.6739	18.1758	18.914	17.584	18.3178
Protein Wnt-5a	WNT5A	human	P41221	20.0928	19.9307	19.6424	19.9922	19.7392	19.2585	19.6761	19.9947	19.9833	20.4585	19.9335	19.4518	19.9673	19.9759	19.415	19.069	19.3041		18.9511		19.3911	19.1891
Protein BUD31 homolog	BUD31	human	P41223	18.1037	18.3335	18.3453	17.8256	17.7061	17.8543	18.2156	17.7378	17.3955	18.4466	18.3231	18.9877	18.7436	18.8133	19.173	19.1702	18.9194	18.5928	19.1145		19.4778	19.8268
N-alpha-acetyltransferase 10	NAA10	human	P41227	18.813	18.5975	18.7404	18.6846	19.0567	18.6795	18.7888	19.0329	18.8907	18.8121	18.3044	19.7284	19.666	19.2711	20.5343	18.9722	18.7773	19.6738	19.8418	19.3695	18.9095	19.0861
Tyrosine-protein kinase CSK	CSK	human	P41240	20.5394	20.2944	21.0785	20.7523	20.1534	20.4074	20.7345	20.6712	20.8031	20.6288	20.84	20.5742	20.4045	20.8231	20.3792	20.1799	20.2081	20.557	20.5639	20.4128	20.3974	20.4637
Glycine--tRNA ligase	GARS1	human	P41250	20.5602	20.4075	20.4801	20.6185	20.3926	20.2671	20.518	20.6336	20.5526	20.5687	20.4072	20.7849	20.5961	20.5761	20.4754	20.1872	19.9759	20.5402	20.025	21.1156	19.5382	19.6093
Isoleucine--tRNA ligase, cytoplasmic	IARS1	human	P41252	22.2501	22.3283	21.846	22.4909	22.6046	22.6296	21.7534	22.349	22.6382	22.4857	22.0119	21.4833	21.41	21.2841	20.7834	20.4359	19.8866	20.5734	20.0431	21.2676	20.4773	20.0214
Tumor necrosis factor ligand superfamily member 9	TNFSF9	human	P41273	20.9207	20.6741	21.2515	21.2028	20.7398	20.4567	21.3492	20.8771	21.0276	20.9682	21.2	20.1326	20.8238	20.9415	21.8305	21.641	22.0837	22.1027	22.0626	22.4236	21.5992	21.6801
Antithrombin-III	SERPINC1	bovine	P41361	24.4362	24.951	24.3059	24.8626	25.2361	25.4519	24.7742	24.8676	25.0447	24.7607	24.2099	25.2762	25.2782	25.028	23.257	23.2671	22.2324	22.0399	21.721	22.4585	22.4228	22.3553
Reduced folate transporter	SLC19A1	human	P41440	20.452	20.7282	20.4561	20.6357	19.8951	20.365	20.7563	20.1822	20.3367	20.4578	20.9564	20.2644	19.9918	19.9237	20.7219	20.9957	20.5762	20.7225	20.8841	20.6782	20.3104	19.8291
Eukaryotic translation initiation factor 1	EIF1	human	P41567												16.6919
Pituitary adenylate cyclase-activating polypeptide type I receptor	ADCYAP1R1	human	P41586	19.3597	18.9043	18.6461	18.9011	18.8439	17.7073	18.225	18.0195	18.5315	18.5754	18.5951	19.256	18.7767	18.5124		19.8703	20.0511	20.3387	19.4702	20.7486	19.7294	19.5429
Tetraspanin-7	TSPAN7	human	P41732	21.8274	22.1448	21.7649	22.368	21.49	22.0458	21.7899	22.0394	21.9301	21.6275	21.4941	21.4176	20.7454	21.3584	22.0248	21.7103	21.7637	21.7016	22.0789	20.7313	21.5521	21.379
Protein kinase C iota type	PRKCI	human	P41743	18.4374	18.454	18.2033	18.2253	18.6509	18.7048	18.179	18.8046	18.391	18.3456	18.1617	18.0701	18.1589	18.2469		18.7151	18.2583				18.6696	18.4847
Beta-centractin	ACTR1B	human	P42025	19.6712	20.0343		19.7791	18.8232	19.4403	19.9253	21.6761		19.2389		18.2711	18.0619	19.9492	20.0114			20.1835		21.8843	18.1447
Lamina-associated polypeptide 2, isoform alpha	TMPO	human	P42166	19.9678	19.4005	20.0322	19.0538	19.0685	19.0581	20.0407	19.7156	19.4557	19.764	19.7874	20.2512	20.2348	20.3144	19.1748	19.0369	18.5087		18.5578		18.5943	18.8077
Signal transducer and activator of transcription 1-alpha/beta	STAT1	human	P42224	18.3624	18.6141		18.3542	18.6794	18.5665	18.6477	18.5595	19.101	18.8007	18.2788	18.976	18.6997	18.9824	18.3706	17.6699					18.4787	19.0534
Signal transducer and activator of transcription 6	STAT6	human	P42226					16.5183	16.1072						16.9641	16.9981	16.4306
Exosome RNA helicase MTR4	MTREX	human	P42285	18.3008	17.9919	17.7889	18.2352	17.8617	18.2954		19.169	18.6219	18.588	18.0368	19.4206	19.1566	19.4698		17.4171					17.5626	17.0457
Phosphatidylinositol 4,5-bisphosphate 3-kinase catalytic subunit beta isoform	PIK3CB	human	P42338	15.7955	15.936	15.9984	16.1293		15.3739	15.112	15.4791	15.263	15.4309	15.8656		15.4307	15.0335		15.0206					15.7535	15.045
Serine/threonine-protein kinase mTOR	MTOR	human	P42345	19.6225	19.3812	19.3652	19.7037	19.7689	19.7051	19.2472	20.0713	19.8027	19.7656	19.3641	19.0068	18.9261	18.9552	18.8912	18.0223	18.2531	18.1503	18.4133		18.8929	18.8445
Phosphatidylinositol 4-kinase alpha	PI4KA	human	P42356	19.8617	19.795	20.0173	19.6502	19.7764	19.4042	19.6526	19.9452	19.8695	19.9493	19.8574	19.037	18.8466	18.9899	18.9488	19.2206	19.0656		19.1821		19.1669	19.2777
Histidine ammonia-lyase	HAL	human	P42357	17.8074	18.7981	19.4765	18.875	17.9846		20.174	19.6073	18.8726	18.8598	19.5626	19.0792	18.4638	18.9716					20.0342			18.6272
Epidermal growth factor receptor substrate 15	EPS15	human	P42566		17.3809	17.1374	17.2177	17.9328	17.0714	17.9345		17.2828	17.6644	17.5963	18.4832	18.4348	18.2572	17.4124	17.6133	17.329				17.5845
Caspase-3	CASP3	human	P42574	18.1659	18.9614		18.2393	18.0419	17.8848	18.8228		18.7793	19.095	17.6847	19.2134	19.2155	18.6977		18.3624						18.1763
Small ribosomal subunit protein eS27	RPS27	human	P42677	20.0711	20.6826	20.843	20.6448	19.9092	20.0417	20.2565	20.6129	20.6625	20.6221	20.8828	20.9214	20.6143	20.7462	19.551	21.5333	20.6832		19.7997		21.1592	20.7661
Tyrosine-protein kinase Tec	TEC	human	P42680	16.9039	16.9682	17.1107	16.4331	17.4577		17.3527	16.9847	16.7465	17.0272	16.1548	16.5427	16.1486	16.2603	16.9001	16.3697	16.9134		17.4951		17.4572	17.1299
Tyrosine-protein kinase ABL2	ABL2	human	P42684	18.7033	18.7057	19.0894	18.6879	18.4959	18.364	18.9739	18.6501	18.5615	18.4946	18.9045	18.292	18.252	17.8826	19.1531	18.6071	18.6323	18.985	18.9286	19.0726	19.0984	18.8676
Probable helicase with zinc finger domain	HELZ	human	P42694	18.2573	18.0652	18.15	18.1732	18.4726	18.4478	18.3812	18.664	18.22	18.5754	18.4996	19.415	19.2241	19.355	19.1013	18.5016	18.4335		17.9477		18.8016	18.5564
Condensin-2 complex subunit D3	NCAPD3	human	P42695	18.7786	18.8667	18.7137	19.035	18.7031	19.0049	18.9045	19.2222	19.1002	19.4503	18.0435	18.3808	16.7778	18.5418		17.4642		19.9011			17.5609
RNA-binding protein 34	RBM34	human	P42696			17.4011	16.6568	16.5016		16.9394	16.619	16.7056	16.7753	17.2679	17.4323	17.9864	17.0023	17.1093						17.1155	16.8919
Leucine-rich PPR motif-containing protein, mitochondrial	LRPPRC	human	P42704	17.2299	17.163	17.265	17.3728	17.6614	16.8734	17.0395	17.5699	17.3079	17.448	17.1751	16.1842	16.5312	16.4414	15.8475	15.722
Large ribosomal subunit protein uL29	RPL35	human	P42766	23.1982	22.8284	22.5515	23.1734	23.3099	23.4379	23.156	23.0258	23.2904	23.8018	24.0664	20.564	20.8573	20.8055	20.7764	21.471	20.8125	21.321	21.0635	24.008	23.1473	22.903
Cyclin-dependent kinase inhibitor 2A	CDKN2A	human	P42771	21.6485	21.5318	20.4209	20.4768	21.4069	21.2107	21.3985	20.5878	20.3973	20.863	21.3254	20.4338	19.7199	19.7862	20.6435	20.1841	20.0095		19.9338	19.3998	19.9317	20.3778
Lysosomal Pro-X carboxypeptidase	PRCP	human	P42785	19.9211	20.0466	19.5677	20.1889	20.592	20.1875	19.8045	20.2533		19.2531		20.8373	20.4696	20.757		19.2751
Huntingtin	HTT	human	P42858	18.1815	18.3005	18.1486	18.2773	18.1799	18.5463	17.9805		18.4802	18.2635	18.641	18.2293	18.6336	18.4893		16.9042
Endothelin-converting enzyme 1	ECE1	human	P42892	20.8375	20.7323	20.8567	20.671	20.6464	20.3912	20.8517	20.3627	20.494	20.4101	20.7793	20.8303	20.7516	20.9889	21.3458	21.2928	21.3642	21.4087	21.1085	21.8235	21.2916	21.4532
Collectin-43	CL43	bovine	P42916	18.7325	19.6963	19.5044	18.6845	19.4534	19.6516	19.8034	19.663	19.6136	19.1589	18.246	20.0913	19.697	19.9951								17.6195
Inhibin beta B chain	INHBB	bovine	P42917												19.0463	19.5534	18.748
Excitatory amino acid transporter 1	SLC1A3	human	P43003	24.3239	24.5543	24.8489	24.5533	24.5542	24.4756	25.0703	24.737	24.3277	24.375	25.3448	24.5163	24.7726	24.5538	25.0101	25.466	25.596	25.1467	25.1128	24.3878	25.7892	25.638
Neutral amino acid transporter A	SLC1A4	human	P43007	20.1797	19.9598	20.4755	19.4186	19.5596	18.9987	19.3762	20.2238	20.0746	20.6798	20.4182	19.8658	19.8555	19.7538	21.2444	21.0909	20.9081	21.0225	21.0442		20.6642	21.2874
Platelet-activating factor acetylhydrolase IB subunit beta	PAFAH1B1	human	P43034	19.4575	19.8895	19.5934	19.5913	19.7169	19.7046	19.7301	19.5203	19.7939	19.529	19.4166	19.5656	19.7752	19.6898	18.749	19.2669	18.5812		18.801		19.0451	18.9271
Cell surface glycoprotein MUC18	MCAM	human	P43121	21.4975	21.4024	21.7342	21.3917	21.056	21.1749	21.6703	21.3733	21.1807	21.3804	21.7792	21.0797	21.129	21.172	22.3193	21.8233	22.0952	22.4233	22.3778	22.645	22.0495	22.1965
Matrin-3	MATR3	human	P43243	21.0161	20.6862	21.1564	20.6331	20.5389	20.8664	20.4027	20.7865	20.5855	20.8674	20.3827	22.9059	23.0468	22.7726	20.5807	20.3271	19.8536	19.9538	19.5598	20.0595	20.2709	19.9197
DNA mismatch repair protein Msh2	MSH2	human	P43246	19.2208	19.3105	19.2504	19.6862	19.4682	19.6075	19.1082	19.9354	19.3941	19.3485	19.058	19.4052	19.1571	19.2159	18.3783	17.2945	17.3424	17.0553			18.4556
G protein-coupled receptor kinase 6	GRK6	human	P43250	20.6318	20.4707	20.7628	20.4999	20.426	20.2535	20.526	20.2891	20.2444	20.7915	20.7512	20.2785	20.223	20.0538	21.0613	20.5372	20.8411	21.0157	20.8655	21.3266	20.6035	20.677
Translocon-associated protein subunit alpha	SSR1	human	P43307	19.272	18.3636	18.8658	18.596	18.4748	17.9787	18.0225	18.5534	19.2728	19.3981	18.8724	18.6544	18.4777	18.6093	19.6321	19.3653	19.1632	17.8547	19.2037	20.4996	19.5483	19.7525
Ran-specific GTPase-activating protein	RANBP1	human	P43487	21.552	21.3897	22.0179	21.3935	21.4459	21.1506	21.4809	21.2053	21.0779	21.4417	21.9024	22.4107	22.9028	22.6323	21.9258	21.9408	21.3366	21.4202	21.3368	20.7023	21.4158	21.2058
Nicotinamide phosphoribosyltransferase	NAMPT	human	P43490	20.3967	20.1618	20.6135	20.3391	19.9739	20.5295	20.3679	20.7005	20.4987	20.1967	20.4106	21.1084	21.0222	21.0569	20.1194	20.105	19.8198	20.7308	19.4611	21.0161	19.0488	19.3062
26S proteasome regulatory subunit 6B	PSMC4	human	P43686	21.5388	21.9042	21.3967	22.0759	22.1649	21.9416	21.5009	21.679	21.8999	21.6204	21.6356	21.1867	21.2675	21.0558	20.1286	20.883	20.588	21.2494	20.1365		20.4762	20.5355
Palmitoyl-protein thioesterase 1	PPT1	bovine	P45478				17.6829	18.5298	18.4554		18.5448	18.5162	17.804	17.4062	20.5965	21.573	19.907								16.3125
Palmitoyl-protein thioesterase 1	PPT1	bovine	P45478;P50897					17.4316							18.9666	19.5871	20.0371		17.9598
Peptidyl-prolyl cis-trans isomerase C	PPIC	human	P45877	20.2238	20.0925	19.7389	19.4818	20.369	19.4784	19.9283		19.1231	20.2307		20.2085	20.1133	20.194		20.2805					20.0389	19.3598
Voltage-dependent anion-selective channel protein 2	VDAC2	human	P45880	19.9913	19.8656	20.144	20.1529	19.8398	19.9966	20.0368	20.1321	19.9775	20.3103	19.9236	20.0583	20.0749	20.3381	20.2859	20.2059	20.0862	21.1235	20.3878	22.2864	20.5438	20.6423
Chromobox protein homolog 5	CBX5	human	P45973	17.9094							18.1823	16.7619			16.8794		16.4668							15.7923
Ubiquitin carboxyl-terminal hydrolase 5	USP5	human	P45974	20.3449	20.0995	20.5611	20.3626	20.3591	20.335	20.1047	20.7364	20.2384	20.1452	20.1294	20.9129	20.8096	20.6326	20.1923	19.7242	19.6646	21.2226	19.943	21.5786	20.1937	20.0731
Mitogen-activated protein kinase 8	MAPK8	human	P45983						17.4393	16.5605				16.1109	17.6664	15.52								17.5885
Dual specificity mitogen-activated protein kinase kinase 4	MAP2K4	human	P45985												18.1874	18.0514	17.4952	19.477
Proliferation marker protein Ki-67	MKI67	human	P46013				19.084								17.9513	17.7193	17.9084		18.6133					18.9899
Phosphorylase b kinase regulatory subunit alpha, liver isoform	PHKA2	human	P46019	17.7405	18.1338	17.9448	18.1514	18.4583	18.4793	17.3494	18.1525	17.9293	18.0209		16.7753	16.2998	17.1474
Phosphorylase b kinase regulatory subunit alpha, skeletal muscle isoform	PHKA1	human	P46020	18.1743	17.3584		17.7649	17.6175	17.9677	17.4287	17.8372	16.9897	17.5161	17.3369	17.1488
Ran GTPase-activating protein 1	RANGAP1	human	P46060	19.5491	19.7827	19.9287	19.761	19.8275	19.4449	19.535	19.8666	19.7316	19.6846	19.7852	20.5643	20.4244	20.3405	19.7246	19.3399	19.5567	19.8058	19.4964	21.9719	19.397	19.4315
ATP-dependent DNA helicase Q1	RECQL	human	P46063	20.6034	20.4495	20.4925	20.1782	19.6678	19.5167	20.3176	20.0076	19.798	20.5849	20.3086	18.6375	19.3244	18.8184	16.9051	17.2497	17.8111				18.791	18.8009
Probable 28S rRNA (cytosine(4447)-C(5))-methyltransferase	NOP2	human	P46087	20.847	20.5389	20.3911	20.7833	20.647	20.7512	20.206	20.9728	20.9357	21.0936	20.5731	20.4989	20.5456	20.3588	20.5534	19.914	19.816	20.5061	20.1404	21.9719	20.3964	20.2811
Transcriptional regulator ATRX	ATRX	human	P46100		15.9227			15.0861					16.0971		15.7699
Adapter molecule crk	CRK	human	P46108	18.4898	18.3003	18.601	18.2114	17.9109	17.8329	18.5013	17.8297			19.3104	18.4584	17.6162	18.2187	19.036	19.0128	18.6462	18.4797	18.7363	19.0363
Crk-like protein	CRKL	human	P46109	21.2969	21.1711	20.8389	20.8445	20.9027	20.4791	21.0957	20.8046	20.7845	21.257	20.3461	21.5121	21.2756	21.1831	21.0936	21.1359	21.4411	21.5122	21.866	22.8899	21.1487	21.3962
Large proline-rich protein BAG6	BAG6	human	P46379	19.6947	19.4984	19.505	19.5911	19.7362	19.6162	19.2613	19.8643	19.695	19.7631	19.1569	20.9675	20.9569	20.9896	20.4998	20.2395	19.6883	19.9918	19.1488	19.4405	18.6089	18.5215
Vesicle-fusing ATPase	NSF	human	P46459	20.0874	19.9333	19.7419	19.8497	19.8974	20.0104	19.3678	20.232	19.944	19.9151	19.6225	20.0545	20.0647	20.1143	19.5206	19.2899	18.643	19.5741	18.6938	20.1773	19.2063	19.1626
Neurogenic locus notch homolog protein 1	NOTCH1	human	P46531	20.3202	20.2199	20.3822	20.3633	20.0869	19.7825	20.1427	19.9984	20.1207	20.2882	20.6364	19.8654	19.9568	20.0065	20.9785	20.7519	20.8769	20.841	20.7941	20.1543	20.805	20.6869
Dual specificity mitogen-activated protein kinase kinase 3	MAP2K3	human	P46734	19.154	18.6372	19.5781	18.2371	18.3865	18.6237	19.2446	18.7886	18.6188	18.8938	18.8694	18.8305	18.6283	18.3095	18.4341	17.7576			19.3384			18.7132
Lys-63-specific deubiquitinase BRCC36	BRCC3	human	P46736		17.8369		17.5457	17.4067	17.2724		17.6148		17.7898	17.0006	17.0967	18.7978	17.5936		17.6965	17.6934				17.1194
Large ribosomal subunit protein uL15	RPL27A	human	P46776	26.1195	26.2012	26.0175	26.2282	26.1088	25.965	26.1506	25.7242	26.0959	26.5001	26.3091	24.1664	23.8079	24.07	24.3017	24.1841	24.2065	24.4533	24.5748	25.3062	25.3038	25.2667
Large ribosomal subunit protein uL18	RPL5	human	P46777	24.1267	23.9991	23.6242	24.0297	23.9568	23.9408	23.9113	24.0453	23.9951	24.4763	24.1551	23.0699	23.0589	23.0232	22.7996	23.0486	22.6438	23.286	22.6953	23.6917	23.6501	23.8806
Large ribosomal subunit protein eL21	RPL21	human	P46778	24.0143	23.7697	23.1848	23.7014	23.8105	23.6918	23.6068	23.5425	23.3979	24.0157	23.5847	22.1786	22.1023	22.1892	21.8366	21.5901	21.8717	21.2811	21.3483	22.8527	22.319	22.7508
Large ribosomal subunit protein eL28	RPL28	human	P46779	24.0808	24.0519	23.8604	24.0603	23.6983	24.0612	24.1311	23.8597	24.0088	24.3847	23.9919	21.8714	21.8705	21.7631	21.9513	21.7538	21.9476	21.9807	21.7855	21.6681	22.207	22.7563
Small ribosomal subunit protein uS4	RPS9	human	P46781	24.6609	24.623	24.2231	24.7326	24.6078	24.6209	24.4307	24.3869	24.5539	25.2381	24.6141	23.4347	23.2975	23.3739	22.7776	23.0886	22.9211	22.7712	23.1096	22.835	23.7598	23.8141
Small ribosomal subunit protein uS7	RPS5	human	P46782	23.7875	23.571	23.391	23.7871	23.9305	23.7897	24.1475	24.4772	23.751	24.4641	24.3495	23.0614	23.6014	22.9315	23.8436	23.7404	23.6107	22.9883	23.6259	23.5387	24.2639	24.0145
Small ribosomal subunit protein eS10	RPS10	human	P46783	21.8037	21.6025	22.0648	21.1652	21.1421	21.6881	21.9336	21.6584	21.3167	22.1479	21.7559	21.1054	21.3322	21.5516	21.9829	21.2549	21.826	20.486	21.7555	21.6466	20.6848	21.2716
Glucosamine-6-phosphate isomerase 1	GNPDA1	human	P46926	18.1582	18.1704	18.7153	18.323	18.3536	18.1324	18.3507		18.3614	17.7525		17.8674	17.5561	18.3247	19.5716	18.3221		19.1506		19.7345	16.92	17.4472
E3 ubiquitin-protein ligase NEDD4	NEDD4	human	P46934	18.939	18.3282	18.3459	18.5407	18.4159	18.3239	17.6765	17.736	18.4719	18.3355	18.1721	17.3756	17.6171	17.8361		17.6985					16.6567	16.5839
Transcriptional coactivator YAP1	YAP1	human	P46937												19.4575
Utrophin	UTRN	human	P46939	18.6628	18.385	18.1694	18.2998	18.2135	18.0017	17.8682	17.8651	18.2257	18.1882	18.0536	17.7204	18.4059	17.7686	17.4749	17.7586	16.9316	18.5875	17.4116		17.2197	17.5466
Ras GTPase-activating-like protein IQGAP1	IQGAP1	human	P46940	20.8946	21.0052	20.9469	21.0088	20.746	20.7541	20.8363	20.9705	20.9327	21.1769	21.2444	21.2412	21.1925	21.0227	21.1526	20.9983	21.0045	21.8569	21.1021	22.4708	21.0121	20.9192
Glycogenin-1	GYG1	human	P46976	18.3871	18.6444	18.6682		18.7418		18.1576		18.5979	18.3454	18.6558	19.6373	19.769	19.7096		17.6851					17.4613	18.7253
Dolichyl-diphosphooligosaccharide--protein glycosyltransferase subunit STT3A	STT3A	human	P46977	18.1184	18.0376	17.7305	17.9708	18.0122	18.2088	18.0581	18.1651	17.9799	18.0944	18.472	18.0536	17.5009	17.7597	17.3642	18.7478	17.2282	17.1124	17.2327	16.2402	18.1581	17.7953
Guanine nucleotide exchange factor MSS4	RABIF	human	P47224				19.1918	18.229	17.9275			18.1493	17.7722	18.8064			18.6159	18.4613	18.6475	18.281	18.1061	18.7931
Cytosolic phospholipase A2	PLA2G4A	human	P47712	16.5403	17.6262		17.4972	18.3276	17.028				18.8039		18.8659	18.4027	18.119		17.9181
F-actin-capping protein subunit alpha-2	CAPZA2	human	P47755	20.6455	19.4729	20.4573	19.5146	19.6507	19.6559	20.1684	18.8049	19.2825	19.097	19.7771	19.707	19.2791	19.9362	20.89	20.4635		20.5548	20.3177	21.0126	19.8199	20.2176
F-actin-capping protein subunit beta	CAPZB	human	P47756	21.4172	21.0005	21.4241	21.2928	21.0078	20.9114	21.4172	21.0086	21.0734	21.0645	21.3647	21.2303	21.3732	21.3602	21.2374	21.6463	21.4298	21.7351	21.3282	21.8942	21.296	21.3812
Eukaryotic translation initiation factor 1A, X-chromosomal	EIF1AX	human	P47813	20.6907	20.5031	21.0616	20.5449	20.1427	20.5104	20.9415	20.3307	20.4581	20.5094	20.8379	20.9293	20.8894	20.8416	20.423	20.8554	21.1482		20.9206	21.9531	20.7479	20.5035
Glutamine--tRNA ligase	QARS1	human	P47897	20.4953	20.4437	19.956	20.279	20.5024	20.5867	20.0335	20.5131	20.3689	20.706	20.3114	20.213	20.1701	20.0656	18.537	18.9662			18.8541		18.8551	18.5085
P2Y purinoceptor 1	P2RY1	human	P47900	18.7451	19.4167	18.3068	18.4004	18.2562	18.3548	19.7161	18.301	18.4828	18.5942	19.179	19.1731		18.6131	18.7341	19.7031	19.0578	18.7386	19.3709	18.3644	19.2214	19.1021
Large ribosomal subunit protein eL29	RPL29	human	P47914	23.444	23.2393	22.898	23.3035	23.496	22.9769	23.4026	23.4596	23.1295	24.1212	23.923	21.722	21.3038	21.499	21.7343	20.9223	21.6767	21.5657	21.2725	22.344	22.1359	22.1771
Galectin-7	LGALS7	human	P47929	20.9497	20.7615	20.5825	20.2948	19.7706					20.8071	21.2794					20.1421					20.3479	21.8591
Neuronal pentraxin-2	NPTX2	human	P47972		18.073	17.6857	17.4142	18.0537	18.6165			17.8697		17.4579	19.1966	19.6166	19.0315		16.9785			18.0678
mRNA decay activator protein ZFP36L2	ZFP36L2	human	P47974	16.4292	15.769	16.8539	16.3684											17.4343			16.8206			17.2126	16.7108
Sodium- and chloride-dependent creatine transporter 1	SLC6A8	human	P48029	20.4484	20.0872	20.2605	19.8253	19.7095	19.5199	19.6535	20.2007	19.9787	19.8332	19.7828	19.4294	19.2234	19.7428	20.8546	20.1362	20.256	21.0349	20.4197	21.7807	20.0728	20.1165
ATP synthase subunit O, mitochondrial	ATP5PO	human	P48047	18.3321	18.3283	18.3652	17.6111	18.0131	18.4566	18.1222	18.5276	17.9648	18.3379	18.8381	17.8402	17.368	17.7648	17.4313	18.1228			17.6208		17.3855	18.1934
LIM and senescent cell antigen-like-containing domain protein 1	LIMS1	human	P48059	20.8619	21.1434	20.8512	20.9284	20.7298	20.8193	20.4673	19.9872	20.413	20.9907	20.6561	20.8031	20.6927	20.7584	20.5421	20.6435	20.5754	20.421	20.5457	20.0332	20.9077	20.8608
Stromal cell-derived factor 1	CXCL12	human	P48061												19.6459		18.9359		20.4879	20.1662	21.385	19.1897	21.8777	19.9971	20.2359
Sodium- and chloride-dependent GABA transporter 3	SLC6A11	human	P48066	17.3696	16.694	17.5385	17.8805	17.2951	17.4788	17.7562	17.4664	17.9823	17.5609	18.4433	16.5493	17.3539	16.9282	17.9408	17.885	17.8026	18.4773	18.1391	18.6404	18.2498	18.1953
Sodium- and chloride-dependent glycine transporter 1	SLC6A9	human	P48067	18.1887	18.3988	18.3326	18.4979	18.6322	17.7237	18.3295	18.3954	18.038	18.5338	18.3866	18.3144	18.3913	18.0445	18.5675	18.8613	18.7629	18.9082	18.9144		18.6724	18.6212
Prolyl endopeptidase	PREP	human	P48147	18.8731	18.458	18.8483	18.7338	18.6897	18.8723	18.5923	19.1097	19.0361	18.5282	18.5839	19.162	19.013	19.1233	18.7687	18.3392		18.6645			18.1672	18.3208
NADP-dependent malic enzyme	ME1	human	P48163		18.384	18.8696	17.7554	17.265	17.8892	18.23	17.7888	17.6631	17.276			18.2175	16.7138	18.6643	18.2497		17.3935				18.5208
Iron-responsive element-binding protein 2	IREB2	human	P48200					15.4854								15.8025
Tissue factor pathway inhibitor 2	TFPI2	human	P48307								14.9035		14.4155			15.3462		15.1769	14.8581		15.4409	15.8313		15.896
Leptin receptor	LEPR	human	P48357			16.7941				17.0162	17.0295								16.8985
DNA-binding protein RFX5	RFX5	human	P48382								14.6642				16.5742		16.4252
Phosphatidylinositol 5-phosphate 4-kinase type-2 alpha	PIP4K2A	human	P48426	20.5497	20.3306	20.324	20.2943	20.1766	19.7442	20.2174	20.2737	20.3425	20.2654	20.4221	20.0648	20.1727	19.7817	21.1859	19.9998	20.6848	21.0626	20.5357	21.0057	20.0168	19.8906
Coatomer subunit delta	ARCN1	human	P48444	20.1084	20.2082	19.893	20.1033	20.1052	20.0423	19.7359	20.3084	20.1348	20.1777	19.9776	20.2078	20.3695	20.2679	19.5036	19.2659	19.285	19.3356	18.9668	18.7065	19.0867	19.1196
Lanosterol synthase	LSS	human	P48449		18.1323		17.922						17.6853		19.2657	18.7519
Glutamate--cysteine ligase catalytic subunit	GCLC	human	P48506		15.6369										15.2889		16.0394		16.6905
Glutamate--cysteine ligase regulatory subunit	GCLM	human	P48507	20.1079	20.148	19.8044	19.8999	20.1293	20.4833	19.8823	19.6478	19.5655	19.9444	20.1044	20.7619	20.8102	20.2593	19.4403	19.8893	19.6161		19.1186		19.6818	19.8483
CD151 antigen	CD151	human	P48509	24.7648	24.7711	24.7528	24.8597	24.7236	24.4623	24.7972	24.7501	24.2738	24.8572	24.8482	24.1043	24.5055	24.8662	25.2561	25.4121	25.7939	25.1909	25.6524	25.1914	25.268	25.3476
Trafficking protein particle complex subunit 10	TRAPPC10	human	P48553					17.0043
26S proteasome non-ATPase regulatory subunit 8	PSMD8	human	P48556	21.9688	22.4083	22.0894	22.5089	22.2496	22.6357	22.0612	22.2085	22.364	22.1873	22.0699	21.3912	21.4947	21.4109	21.09	21.5609	21.3859	20.5908	21.1599	19.6396	20.8209	20.7912
Protein PRRC2A	PRRC2A	human	P48634	19.824	19.7287	20.2799	19.5161	19.4246	19.3314	19.9318	19.545	19.5119	19.534	19.9344	21.6988	21.6962	21.6636	20.671	20.4664	20.0166	20.3043	20.0258	20.8632	20.1296	20.1679
Glutathione synthetase	GSS	human	P48637	17.4635	17.9176	18.2993	17.7875	17.9918			18.1919	18.7892		18.1072	18.4658	17.9035	18.0423	18.6846	18.4756	18.2356		18.778
T-complex protein 1 subunit epsilon	CCT5	human	P48643	24.1294	24.0274	23.4832	24.0933	24.1851	24.1743	23.5938	23.9507	24.078	24.1991	23.3773	21.8542	21.9508	21.8571	21.1282	21.3438	21.3202	21.5607	20.9463	21.9897	21.429	21.2282
Heat shock 70 kDa protein 13	HSPA13	human	P48723	18.5258	19.6184	18.9161	19.5052	18.7736	19.9891	18.7378	19.5684	19.1248	19.2398	19.604	20.3492	19.6169	20.0562	18.897	18.483			17.2886		18.572	17.2207
Casein kinase I isoform alpha	CSNK1A1	human	P48729	20.2645	20.2288	20.35	20.1822	20.1666	19.9119	19.9065	20.216	20.0653	20.3089	20.2004	19.5054	19.45	19.7688	20.4031	20.218	19.6958	20.8968	20.361	21.356	19.6456	19.6079
Casein kinase I isoform delta	CSNK1D	human	P48730	19.06	18.8138	19.2365	19.0179		17.5754	19.2801	18.8568	18.7586		19.1726	19.5074		19.1932	19.0232	19.2022	18.3758		18.7831			19.3362
Isocitrate dehydrogenase [NADP], mitochondrial	IDH2	human	P48735											17.4588	16.7873
Phosphatidylinositol transfer protein beta isoform	PITPNB	human	P48739	20.3376	20.3573	20.7826	20.3561	20.1232	20.2624	20.6064	20.1238	20.338	20.3658	20.7348	20.5546	20.3907	20.553	20.5364	20.8269	20.5332	21.1084	20.3139	19.7033	19.4322	19.9449
Mannan-binding lectin serine protease 1	MASP1	human	P48740	19.2262	19.6853	20.1447	19.9058	19.8619	19.761	19.4585	20.2467	19.9552	20.022	19.5608	18.6992	19.0283	19.323		17.3187	17.1856				17.4497
Adhesion G protein-coupled receptor E5	ADGRE5	human	P48960	18.3194	18.1152	18.1521	18.2547	18.1662	18.2467	17.7852	17.9895	17.7361	17.5677	18.2484	17.7356		18.061	18.1669	18.3266	18.7019		19.3811		18.4296	18.526
DNA polymerase delta subunit 2	POLD2	human	P49005	18.5143	18.2744	18.4495	18.5159	18.3334	20.4967	18.5432		18.613	18.583	18.0786	19.5183	19.3913	18.6325				20.6945
MARCKS-related protein	MARCKSL1	human	P49006	24.2258	24.1881	24.5432	24.1458	23.9822	23.7074	24.1719	24.0204	23.9776	23.845	24.2729	23.4802	23.92	23.7322	25.1703	24.5802	24.6083	24.9537	24.6415	25.1288	22.8693	23.2126
Paxillin	PXN	human	P49023	17.6379	17.4964	18.1248	17.6584	17.5729	17.5006	17.1863	17.2179	17.3397	17.689	17.8959	18.1222	17.6013	17.8831		16.8938					16.6662
MAP kinase-activated protein kinase 2	MAPKAPK2	human	P49137		16.7542	17.6011		17.9691											18.3285
Deoxyribonuclease-1-like 1	DNASE1L1	human	P49184	20.2291	19.4718	20.0411	19.7492	18.9491	19.665	19.9005	19.6471	19.918	19.7199	19.6881	19.4902	19.1413	19.5876	20.0973	20.2552	19.8772	20.0255	20.2803		19.9096	20.1374
4-trimethylaminobutyraldehyde dehydrogenase	ALDH9A1	human	P49189	20.4594	20.6836	20.4118	20.7156	20.4398	20.6168	20.2931	20.6203	20.6118	20.2446	20.598	21.1036	20.9817	21.2016	19.963	20.0414	19.5204	19.7013	19.4317	19.4783	18.6197	18.7508
Large ribosomal subunit protein eL34	RPL34	human	P49207	24.4344	23.8586	23.7147	24.2333	23.9396	23.6808	23.7543	24.035	24.2145	24.534	24.2799	21.6857	21.594	21.682	22.4354	22.0518	22.5326	23.1882	23.1044	22.881	23.1876	23.4907
Ribose-5-phosphate isomerase	RPIA	human	P49247	20.2025	19.7221	20.6276	20.2913	19.866	19.4239	20.0955	19.8998	19.9646	19.8931	20.223	19.8349	20.146	20.002	20.9439	20.708	20.6605	21.2467	20.7258	21.4355	20.7269	20.8923
Protein ERGIC-53	LMAN1	human	P49257	19.6725	19.5561	19.6053	19.6489	19.3474	19.2254	19.4825	19.6786	19.5253	19.8313	19.2795	20.5342	20.5475	20.5957	20.1759	19.6068	19.3976	19.5696	19.2093	19.1122	19.2829	19.202
Nuclear autoantigenic sperm protein	NASP	human	P49321	18.2959	17.5085	18.1933	17.8522	18.0093	17.4072	17.8319	18.4479	17.8412	18.3327	18.0792	19.212	19.2036	19.4448		17.7542
Fatty acid synthase	FASN	human	P49327	22.3481	22.9387	22.3616	22.9246	23.0786	23.1456	22.4185	23.0122	22.9067	22.4316	22.3577	21.5506	21.4619	21.4215	20.9066	20.9657	20.641	21.0583	20.6565	21.7268	20.656	20.4618
Protein farnesyltransferase/geranylgeranyltransferase type-1 subunit alpha	FNTA	human	P49354	16.828	16.3024	16.7206	16.0825	16.0227		17.061	17.1723	16.1613	16.2356	16.2038			16.2157	16.8405			17.2932			15.3055
T-complex protein 1 subunit gamma	CCT3	human	P49368	24.9561	25.1098	24.2765	24.8568	25.3215	25.0559	24.1989	24.873	24.8232	24.9726	23.9805	22.7032	23.0155	22.9687	22.3287	22.3113	21.9995	22.1286	22.023	22.8038	22.21	22.3959
Large ribosomal subunit protein bL19m	MRPL19	human	P49406	17.865	17.9743	18.767	17.9171	17.4597	17.4262	18.4242	17.7049	18.174	18.1243	18.4819	17.7417	18.0365	17.8635	19.2585	18.5021	18.4174	18.79	18.806	18.8919	18.8095	18.8624
Beta-arrestin-1	ARRB1	human	P49407		16.4453	15.8522	17.4	17.4291	17.6727	16.6191	16.4359	17.606	16.9499	16.4669	16.8347	18.2129	18.0599		16.7877	15.8396
Elongation factor Tu, mitochondrial	TUFM	human	P49411	19.2015	19.1762	19.0769	19.2466	18.8132	19.1092	18.7594	19.0087	18.8793	18.8672	18.9959	19.1833	19.4426	19.3218		19.41	17.2866		17.2924		18.5392	18.5452
Alpha-aminoadipic semialdehyde dehydrogenase	ALDH7A1	human	P49419	19.232	19.5202	19.7708	19.1228	18.8502	19.4138	19.5031	19.4559	19.5192	19.2284	19.2394	20.5335	20.5304	20.3548		19.2918	18.7583		18.6418	18.2332		18.861
Histone H3-like centromeric protein A	CENPA	human	P49450		15.8537			17.2692	16.8509	16.8097	17.0981	16.7497	17.2108	16.8267
Signal recognition particle 9 kDa protein	SRP9	human	P49458	22.874	22.9326	22.7037	22.4742	22.585	21.9875	22.927	22.5562	22.6075	22.994	23.3502	21.8259	21.6786	21.0647	22.0785	22.4212	22.7138	22.1978	22.4237	23.7705	21.8934	22.7224
Alanine--tRNA ligase, cytoplasmic	AARS1	human	P49588	20.9366	21.034	21.1114	20.9078	20.9948	21.0761	20.9401	21.1358	21.1317	21.04	20.9896	21.6157	21.7057	21.5291	21.0591	20.7065	20.5677	20.1686	20.5269	20.9442	20.388	20.5885
Cysteine--tRNA ligase, cytoplasmic	CARS1	human	P49589	17.9611	18.1429	18.748	18.232	18.4633	17.9288	18.3967	18.3035	18.1872	17.715	18.1015	18.7993	18.3374	18.4626	19.0402	17.7508		18.004			16.4675
Serine--tRNA ligase, cytoplasmic	SARS1	human	P49591	20.9912	21.0959	21.2297	21.1313	21.1821	21.0415	21.3342	21.3949	21.2145	21.0295	21.1464	21.1955	21.196	21.0045	20.4529	20.421	20.0893	20.9605	20.3779	21.1151	19.019	19.8284
Protein phosphatase 1F	PPM1F	human	P49593	18.875		18.8046	18.235	18.4001	17.8048	18.159	18.9069	18.416		18.6123	18.9346	18.2844	17.4484		18.2012			18.3452			18.5852
DNA primase small subunit	PRIM1	human	P49642	18.7745	18.9521	19.1583	18.7971	18.9154	19.1726	19.735	19.5207	19.2389	19.2743	19.5786	18.7586	18.6938	19.2806		18.8225	17.827		18.9006		19.1864	18.5105
DNA primase large subunit	PRIM2	human	P49643	17.8527	17.7966	17.9982	18.3847	18.0755	18.3689	17.7145	18.188	18.04	17.9271	18.1437	18.5571	18.0349	18.3782		17.973					18.1396	18.2203
Casein kinase I isoform epsilon	CSNK1E	human	P49674	20.0177	19.9974	20.1157	20.0258	19.8252	19.6661	19.7391	20.2546	19.9721	20.1489	20.0793	19.3778	19.2186	19.5531	20.3446	19.8095	19.6132	20.2913	19.9321	20.3851	19.7253	19.9636
Transcriptional repressor CTCF	CTCF	human	P49711	17.9541	17.1147	17.7702	17.8351	16.4722	17.0788		16.9208	17.1256	18.1222	16.8845	16.2488									17.9029	17.195
Proteasome subunit beta type-3	PSMB3	human	P49720	20.4452	21.8922	20.8845	20.9175	21.5071	21.6695	20.6712	21.0422	21.3022	19.9045	19.8827	19.0018	19.4882	19.4219	19.9258	20.2132	19.4043	20.0513	19.6539	19.9588	18.8056	19.2104
Proteasome subunit beta type-2	PSMB2	human	P49721	21.8438	22.9789	22.4809	22.5173	22.6607	22.9048	22.5026	22.3004	22.4404	21.3455	22.0412	20.9098	21.1515	20.7692	21.4196	21.5928	21.5436	21.0935	21.6238		21.1405	21.1552
DNA replication licensing factor MCM2	MCM2	human	P49736	19.9141	20.2259	19.9614	20.0795	20.3202	20.2457	19.7682	20.5314	20.2784	20.2058	19.6993	20.2638	20.0373	20.0832	18.8891	18.7554					18.5993	16.0395
Thrombospondin-3	THBS3	human	P49746					18.4034	19.2335	18.1637	18.6349	18.0645	17.2162
YLP motif-containing protein 1	YLPM1	human	P49750			16.7751							19.034		20.5324	20.6185	20.6446	18.16	17.272			16.4633
Transmembrane emp24 domain-containing protein 10	TMED10	human	P49755	19.566	19.6938	19.2305	19.4293	19.3348	19.0703	19.078	19.5676	19.7656	20.1329	19.0339	19.1884	19.2752	19.0785	19.0659	19.0154	19.2963		18.5118		18.9277	19.5381
RNA-binding protein 25	RBM25	human	P49756	19.4837	19.826	19.1279	18.749	18.5058	19.2384	19.3372	19.6609	19.4135	20.169	19.8044	21.4701	21.6511	21.4474	19.7973	19.0099	19.708	20.931	18.8318	19.2274	20.3336	20.2444
Protein numb homolog	NUMB	human	P49757	20.7159	20.6518	20.8684	20.3798	20.3758	20.2869	20.8372	20.5263	20.4299	20.5345	20.7537	20.6808	20.991	20.8966	20.8517	20.6052	20.8415	20.3985	20.9245		20.7785	20.9142
Vascular endothelial growth factor C	VEGFC	human	P49767												16.431	17.1148	17.0819
Presenilin-1	PSEN1	human	P49768	17.6673	17.8111	17.4199	18.18	16.4375	17.5059	18.0878	17.3316	17.8806	17.7874	18.17	17.435	18.1433	17.4569	18.1372	18.805	18.337		18.3261		18.8892	18.1021
Translation initiation factor eIF2B subunit beta	EIF2B2	human	P49770		18.295	17.7321	17.5329	18.3121	18.3243	18.2211	18.6324	17.977	18.9685	18.2374	18.184	17.921	18.271	17.7405	18.231					18.0046
Adenosine 5'-monophosphoramidase HINT1	HINT1	human	P49773	21.0817	20.746	21.2177	20.4087	20.0295	20.113	20.4982	19.6688	19.8567	20.2677	20.4729	21.2587	21.149	21.1547	20.4067	20.4626	19.608	20.7644	19.8973	21.6171	19.0562	18.7869
Nuclear pore complex protein Nup153	NUP153	human	P49790	18.2835	18.3677	19.1328		16.4942	18.0224		17.3589	17.3522	17.7574		20.5917	20.6158	20.7648	18.9974	18.9261	18.9203	19.1525	18.9065			19.1905
E3 SUMO-protein ligase RanBP2	RANBP2	human	P49792	18.8102	18.9298	18.7897	19.1994	19.028	19.23	19.3757	19.2807	19.1979	19.0005	18.8086	20.917	20.9581	20.9252	18.3789	17.2917			17.59			18.3315
Regulator of G-protein signaling 19	RGS19	human	P49795	19.2499	18.4134		18.684		18.5773	18.461				19.287	18.5764		18.1262	19.2663			21.3028		22.0193	18.7439	18.9318
Presenilin-2	PSEN2	human	P49810	17.4026	17.2771	16.6411	17.792	17.15	17.6027	17.7278	16.974	17.7625	16.992	17.9334	16.4303	16.7595	16.8635	17.6143	17.883	17.3197	17.2403	17.8657		18.0112	17.1185
Tuberin	TSC2	human	P49815	17.6148	17.7373	17.9898	17.5133	17.8999	17.9563	17.6232	18.0584	17.9737	17.8666	17.6113	17.1094	17.6721	18.2593		17.1182					16.8204
Glycogen synthase kinase-3 alpha	GSK3A	human	P49840	19.454	19.4596	20.0101	19.5245	19.5028	19.112	20.0109	20.929	19.3707	19.6188	19.6534	19.5015	19.4298	19.3406	19.5836	19.029	18.5443		19.1247		18.9893	18.733
Glycogen synthase kinase-3 beta	GSK3B	human	P49841	20.2819	19.978	20.3534	20.4457	20.236	20.3183	20.1247	20.465	20.3347	20.3998	20.0937	20.0019	20.0846	19.9569	20.1474	19.2174	20.2623		19.6923		19.5464	19.6204
Transcription initiation factor TFIID subunit 6	TAF6	human	P49848							15.8955			16.6739		16.5637
Kallikrein-7	KLK7	human	P49862																						19.8353
Sulfotransferase 1E1	SULT1E1	human	P49888	17.626	16.5548	17.9455	17.361	17.7684	17.6376	17.7727	17.5995	16.9674	17.1215	17.514	19.0868	18.6433	18.2891
Cytosolic purine 5'-nucleotidase	NT5C2	human	P49902				16.6556	16.6844	17.2588			17.2043		16.8838			17.6327		16.0766					16.2304
Selenoprotein P	SELENOP	bovine	P49907		15.5324	15.8104	17.0095		17.0719	16.9236		16.4534	16.6731		17.5076	17.9581	17.9697	17.4813	17.7448			17.0774		18.0022	17.6051
GMP synthase [glutamine-hydrolyzing]	GMPS	human	P49915	20.284	20.24	20.2437	20.1557	20.7592	20.4625	19.941	20.3775	20.3948	20.2336	19.9693	20.6162	20.4831	20.5435	19.8205	18.8032	19.1306		19.2004		18.799	18.5114
DNA ligase 3	LIG3	human	P49916	18.8838	18.4752	18.3403	18.6901	18.5799	18.8448	18.5784	18.6762	18.3981	19.0348	18.5574	17.8304	17.6931	17.3596							18.0881	18.1297
Double-strand break repair protein MRE11	MRE11	human	P49959	19.0252	19.0736	19.0767	18.8	19.1806	19.2224	18.879	19.5016	19.0527	19.2712	19.1307	19.4851	19.1865	19.4278	19.7905	17.874				19.7055	18.3712	18.3959
Guanine nucleotide-binding protein G(q) subunit alpha	GNAQ	human	P50148	20.6028	20.4311	20.8101	20.4393	19.9838	20.1092	20.6967	20.4369	20.3662	20.4075	20.8382	20.4437	20.2476	20.2	20.6792	20.3624	20.8505	20.9628	21.0126	21.7007	20.4391	20.5853
Guanine nucleotide-binding protein G(I)/G(S)/G(O) subunit gamma-4	GNG4	human	P50150	18.7189	18.1896		16.7712	18.4254	18.1572	17.9125	16.8588	17.6058	17.8605	17.4775								16.4613
Motor neuron and pancreas homeobox protein 1	MNX1	human	P50219												18.7997	18.6199	18.6255
Rab GDP dissociation inhibitor beta	GDI2	human	P50395	23.065	22.8347	23.0065	22.9416	22.5247	22.5334	23.071	22.2871	22.3794	22.569	22.9046	22.8666	22.8486	23.0296	23.3943	23.4822	23.2516	23.6386	23.3145	24.0429	21.6429	21.8381
Emerin	EMD	human	P50402	18.4399	18.1173	18.1981	18.2987	17.4794	17.3012	17.5064	17.6405	17.569	18.375	18.396	19.2318	19.4941	19.3692		18.3404	18.7135	18.5424	18.7457		18.0363	18.3283
Sulfate transporter	SLC26A2	human	P50443	17.3674	17.1997		17.4513	17.5979		17.1943		17.288	18.0276		17.3097	17.1352	16.6291		19.1533					17.8553
Factor XIIa inhibitor		bovine	P50448	21.2236	20.9543	21.2601	21.011	21.9339	21.9104	22.0507	21.161	21.674	21.4044	20.5788	22.6517	22.5255	22.7452	20.5324	20.3349	19.8361	19.2215		19.308	19.7366	19.9069
Serpin H1	SERPINH1	human	P50454	18.8712	18.7656	19.3843	19.0986	18.6584	17.8047	18.1832	18.5018	19.0093		18.7553	19.1958	19.4142	19.4221		18.5003						18.0132
Hsc70-interacting protein	ST13	human	P50502												25.6192	25.713	25.76
Peroxisomal targeting signal 1 receptor	PEX5	human	P50542				17.385	16.2007	17.5355			16.9517	17.8965		16.8374	17.0453	16.5398
Vasodilator-stimulated phosphoprotein	VASP	human	P50552	19.4626	19.6117	19.5692	19.082	19.4423	19.3681	18.837	18.9048	19.1778	19.3183	18.7142	21.5873	21.6293	21.3936	19.8735	19.3077	19.2373	19.7771	19.68	20.0088	18.579	19.1758
Dynamin-2	DNM2	human	P50570	20.8726	21.3793	21.2689	21.3631	21.3268	21.0748	21.2886	21.2382	21.26	21.3491	21.5245	21.553	21.3673	21.3889	21.0841	21.3599	21.2171	20.5713	20.8511	22.2853	21.4343	21.3232
Methionine aminopeptidase 2	METAP2	human	P50579	16.8629	16.6651	17.0696	16.9702	17.1583	17.0781	16.8186	16.852	16.6147	16.6259	16.7626	17.0151	17.3038	17.5694	16.7863	16.3106	16.7336		16.8151		16.1338
Cyclin-dependent kinase 7	CDK7	human	P50613	17.1921			17.2016	16.9285			16.9907	16.8218			16.8457	16.9943	16.1459		15.0815
Kinetochore-associated protein 1	KNTC1	human	P50748	18.9322	18.8945		18.6045	19.1526	19.0841	19.1061		18.8806	19.8004		18.1985		18.2379
Cyclin-dependent kinase 9	CDK9	human	P50750	18.7587	17.8504	18.4477	18.4958	19.0051	18.4551	18.397	19.2096	18.2148	19.0622	18.7261	18.2232	18.3861	18.5375	17.6095	17.3474	16.3726		17.6922		17.1674	18.0036
Lipopolysaccharide-responsive and beige-like anchor protein	LRBA	human	P50851	17.1084	17.1481		16.9303	17.9558	17.6293		17.3886	17.3183	17.243	17.1931	17.3845	17.1923	17.3891		16.2748
Basal cell adhesion molecule	BCAM	human	P50895	20.1723	19.9207	20.4058	19.7874	19.5637	19.8124	20.2779	20.2613	20.0638	20.3298	20.1627	19.8394	19.8628	19.7823	21.0861	20.5541	20.4754	20.6526	20.8517	20.9911	20.6194	20.8545
Palmitoyl-protein thioesterase 1	PPT1	human	P50897	18.5626	17.2161	18.485	17.4589	17.5565	17.4051	17.7319	17.3061	18.0037	18.0771		19.8244	19.0472	19.8532	17.4722	18.5394
Large ribosomal subunit protein eL14	RPL14	human	P50914	26.2615	26.1051	25.9261	26.0015	25.7875	25.6323	25.9076	26.0855	25.8248	26.4139	26.0346	23.8239	23.9003	24.1029	23.4747	23.6883	23.8568	25.4078	23.6745	24.9217	24.7719	24.9688
T-complex protein 1 subunit theta	CCT8	human	P50990	24.8075	24.8494	24.0461	24.5251	24.8616	24.8454	24.1401	24.7825	24.6171	24.7614	24.1355	22.5347	22.6809	22.5113	21.8608	21.8306	21.8421	22.023	21.767	22.3574	22.0862	22.0191
T-complex protein 1 subunit delta	CCT4	human	P50991	24.7925	24.7499	24.2255	24.7219	24.8257	24.8686	24.1772	25.0485	24.8048	24.7729	24.1177	22.8074	22.5706	22.3519	22.2302	22.1992	22.1436	23.2111	22.1405	22.429	22.1523	21.9143
Annexin A11	ANXA11	human	P50995	22.4626	22.3454	22.53	22.4125	22.135	22.4854	22.6322	22.273	22.3699	22.4655	23.038	22.5433	22.5387	22.5662	23.1148	22.717	22.3411	22.9004	22.7263	23.3601	22.7719	22.6372
Poly(A) polymerase alpha	PAPOLA	human	P51003				17.1871		16.7658		16.8628	17.536	17.5063	17.1442	18.6909	18.2584	18.3383
RNA-binding protein FXR1	FXR1	human	P51114	20.5477	20.5401	20.949	20.5946	20.5622	20.4008	21.0927	20.412	20.6889	20.7846	20.8189	20.794	20.3705	20.4917	21.0033	20.8151	20.7006	21.576	20.8569	22.0898	21.115	21.4481
RNA-binding protein FXR2	FXR2	human	P51116	19.3317	19.0675	19.5888	19.537	19.1248	19.4314	19.7029	19.3976	19.2415	19.4325	19.9746	19.3577	19.4699	19.4602	20.1802	19.8391	19.6484	18.9083	19.748	19.6172	20.2724	19.9227
Ras-related protein Rab-5C	RAB5C	human	P51148	22.5756	22.1137	22.2222	22.2538	21.8696	21.6246	22.1106	22.2183	22.0391	22.069	22.4728	21.7599	21.9161	22.0255	22.7112	22.5453	22.5327	22.8219	22.6853	22.7983	21.6932	21.806
Ras-related protein Rab-7a	RAB7A	human	P51149	23.8705	23.6772	24.2243	23.7216	23.6608	23.4983	23.8131	23.9211	23.7332	23.4814	24.0971	23.9003	23.7863	23.7316	24.6102	24.5311	24.3571	25.0146	24.444	25.3136	23.4184	23.5772
Ras-related protein Rab-9A	RAB9A	human	P51151	22.0286	22.071	21.9297	22.3851	21.9317	21.9655	22.6077	21.0085	21.3379	21.7366	22.8273	21.969	21.6866	21.8409	22.7581	23.039	22.4072	22.9105	22.4773	23.7926	22.9081	22.8222
Ras-related protein Rab-13	RAB13	human	P51153	23.0035	22.598	22.718	22.7284	22.1967	22.2858	23.0698	22.9756	22.5743	22.6694	23.141	22.4105	22.1785	22.1349	22.784	23.1257	22.8641	23.0439	22.6948	22.8636	23.1481	22.9272
Ras-related protein Rab-28	RAB28	human	P51157												23.2196
1-phosphatidylinositol 4,5-bisphosphate phosphodiesterase delta-1	PLCD1	human	P51178	16.5488	15.1162		15.8627	16.2882	15.8796	15.367		16.2893	16.173	17.2193					16.9918					16.3183	16.0449
Dual specificity protein phosphatase 3	DUSP3	human	P51452	18.4993	18.0955	18.6701	18.3029	18.5351	17.5218						19.033	18.5961	18.708		18.0808					17.8939	18.4466
Matrix metalloproteinase-15	MMP15	human	P51511	21.0905	21.0246	21.3354	21.0999	20.9409	20.8973	21.3432	20.9985	21.0707	20.9953	21.3704	21.0551	20.9403	20.8947	21.8345	21.7313	21.9053	22.7377	21.7914	23.5852	21.6376	22.0037
Matrix metalloproteinase-16	MMP16	human	P51512	20.6874	20.0643	20.6238	20.3819	19.7727	19.7552	20.4113	20.2561	20.0697	20.2481	20.3724	20.1842	20.4438	20.3103	20.9214	20.6205	20.567	20.7183	20.9506	20.9172	20.8984	20.7242
RNA-binding protein Nova-1	NOVA1	human	P51513		16.9939									17.3613	19.3384	19.5152	19.521
Transcription activator BRG1	SMARCA4	human	P51532	19.4273	19.2774	18.8562	19.5344	19.5657	19.5004	19.0101	19.8854	19.5429	19.6961	19.5158	20.747	20.633	20.6676	19.3682	18.3577	19.1192	18.9136	19.3817	17.7625	19.138	18.8737
Galactokinase	GALK1	human	P51570	20.2898	20.3707	20.1934	20.3997	20.2361	20.0972	19.9914	20.3815	20.1688	20.3264	20.2407	20.3518	20.236	20.2863	20.126	19.1262	19.2344	19.9244	19.59	19.1985	19.572	19.2058
Translocon-associated protein subunit delta	SSR4	human	P51571	18.7097	18.4923	18.6577	18.5607	18.8478	18.8312	18.6602	18.0746	18.68	19.4236	18.7557	18.6237	18.8976	18.2997	18.7394	18.6369	17.9974	17.1372	17.7471		18.5741	18.719
B-cell receptor-associated protein 31	BCAP31	human	P51572	22.2287	22.0375	21.9996	21.9527	21.7485	21.7163	21.071	22.1162	21.796	21.9762	21.5478	21.2714	21.2445	21.1445	21.8576	21.5433	21.5666	20.9378	21.2244		21.2828	21.359
Thiopurine S-methyltransferase	TPMT	human	P51580		17.4065		18.0115	17.9442	17.8665	17.5666		17.752	16.7683		18.6531	18.2039			17.5595					16.8506	16.1103
Methyl-CpG-binding protein 2	MECP2	human	P51608	18.5476	18.7467	18.3762	18.3086	18.6324	18.1915		18.4985	18.4125	19.169	19.1657		17.6286									18.277
Host cell factor 1	HCFC1	human	P51610	18.6196	18.9725	18.9143	17.9907	18.5091	18.5134	18.7618	18.5479	18.585	18.4403	18.7124	19.6728	19.5753	19.5263		17.614					17.5406	18.3948
Interleukin-1 receptor-associated kinase 1	IRAK1	human	P51617	18.8178	18.7275	18.9116	18.6388	18.9303	18.5528	18.5005	18.6888	18.6768	18.5903	18.7637	19.248	19.1645	19.3733		18.3373	17.9143	19.7369	18.7323		18.4947	18.6389
Aldehyde dehydrogenase family 3 member A2	ALDH3A2	human	P51648		18.4597			18.3868	18.2702			18.2752	18.7306		18.1209		18.1013
Glypican-3	GPC3	human	P51654	19.9068	19.6978	19.7362	19.4508	19.2927	19.1682	19.5623	19.2102	19.5113	20.1869	20.0958	20.1952	19.984	20.2973	19.1497	19.6871	19.3399		19.281		20.2761	20.0579
Peroxisomal multifunctional enzyme type 2	HSD17B4	human	P51659	18.9604	19.2225	19.533	18.3338	18.3285	18.3867	17.7129	18.3146	18.4551	18.129	18.3829	20.0758	19.8987	20.0471	17.5887	17.4866			16.3095			18.4566
26S proteasome non-ATPase regulatory subunit 7	PSMD7	human	P51665	22.0002	21.8527	21.7901	22.0805	22.2051	22.1445	21.489	21.9677	21.8866	21.6427	21.6216	21.7275	21.5317	21.5081	21.3767	21.2721	21.1202	21.1297	20.8273	21.7217	21.3075	21.8758
Neuronal membrane glycoprotein M6-a	GPM6A	human	P51674	19.8938	19.4498	20.3232	19.9608	19.865	19.9054	19.7271	19.7721	19.7313	19.5793	20.3108	19.301	19.5311	18.7716		19.8703	19.6563		19.8156	20.1262	20.385	19.7789
N-sulphoglucosamine sulphohydrolase	SGSH	human	P51688														15.4546
Signal transducer and activator of transcription 5B	STAT5B	human	P51692	17.651	17.7336	17.4289	17.2129					17.8214	17.6558	17.7339	17.8319	17.4006	17.4303		16.7253
Ubiquitin carboxyl-terminal hydrolase 11	USP11	human	P51784		17.0779		17.3021								18.2421	18.2658	17.8626
H(+)/Cl(-) exchange transporter 3	CLCN3	human	P51790																17.0732
Plexin-A3	PLXNA3	human	P51805	16.4839	17.683	16.8067	17.0689	17.3824	17.6625	17.8029	17.4452	17.427	17.657	17.7355	18.5889	17.7386	18.2804	17.6983	17.2521			18.2293		18.0446	17.2365
Vesicle-associated membrane protein 7	VAMP7	human	P51809	19.7882	19.6308	19.4173	19.4703	19.8667	19.2087	19.3457	19.6697	19.4281	19.8344	19.7501	19.526	19.446	19.6755	19.3558	19.5646	19.2215	18.5184	19.4097		19.0243	19.2476
Ribosomal protein S6 kinase alpha-3	RPS6KA3	human	P51812	18.6834	18.9925	19.0264	18.8687	19.207	18.8454	18.8435	19.3879	19.0778	19.1844	18.8681	19.4711	18.8564	18.8922	18.8605	18.5784	18.9911		18.2384		18.5831	18.8411
Aldo-keto reductase family 1 member D1	AKR1D1	human	P51857												18.3365	19.5392	18.9536
Hepatoma-derived growth factor	HDGF	bovine	P51858;Q9XSK7	18.4694	18.1772	17.8282	17.6771	18.0448	17.3893	18.3683	18.2782	18.5823	18.4791	17.9075	18.2757	18.5031	18.638		17.0526	17.3872				16.2647
Lumican	LUM	bovine	P51884;Q05443	20.2518	19.7552	20.3067	19.5272	20.4661	20.3302	20.9441	19.9614	20.1632	19.2715		24.6268	24.5761	24.5528	22.2577	22.7329	21.7672					16.7667
Serine/threonine-protein kinase Nek3	NEK3	human	P51956												15.9974	16.5344	16.5816
Heterogeneous nuclear ribonucleoprotein A3	HNRNPA3	human	P51991	20.9747	20.7575	21.1354	20.1502	20.1188	20.1913	19.9661	19.9438	19.8007	20.4296	20.3712	25.4035	25.6504	25.5589	20.2423	21.022	20.2028	20.7647	19.8625		20.4901	20.8597
6-phosphogluconate dehydrogenase, decarboxylating	PGD	human	P52209	20.7147	20.4828	20.6714	20.3719	20.3145	20.3549	20.4493	20.3927	20.4634	20.5736	20.5592	21.6525	21.3005	21.3762	20.6588	20.4298	20.5323	20.5197	20.6278	20.4099	19.4944	19.1922
Heterogeneous nuclear ribonucleoprotein M	HNRNPM	human	P52272	22.5019	22.3965	22.4835	22.0285	21.9884	22.0732	21.2727	22.0458	21.89	22.0525	21.5375	25.0044	24.9305	25.0742	22.5279	22.3507	21.5797	21.7468	21.1748	21.6462	21.4941	21.567
Importin subunit alpha-1	KPNA2	human	P52292	22.2391	22.0959	22.2303	22.1058	21.9631	21.699	22.0548	22.3182	22.23	21.943	21.8638	22.4676	22.3309	22.1756	22.8136	22.0368	21.9437	23.4776	22.2097	22.7914	22.1854	22.1991
Importin subunit alpha-5	KPNA1	human	P52294	17.2985	17.2616	17.358	17.3658	17.308	17.3336	18.0552	17.5426	17.3517	17.4086	17.2968	17.6549	17.947	17.7495	18.0343	16.8056	16.586	17.643	16.5282		16.791	17.0158
Nuclear cap-binding protein subunit 2	NCBP2	human	P52298					18.7143		18.5612		17.9509			18.933	19.2168	19.4735								17.3615
Rap1 GTPase-GDP dissociation stimulator 1	RAP1GDS1	human	P52306	17.5984	18.4901	17.2147	17.0553		15.6189		17.5294	17.9904	16.7009	18.1905	17.184	18.0347	17.8959	17.9884	17.9833	17.629	16.8366	17.7296	16.1809	16.6251	17.2115
DNA-directed RNA polymerases I, II, and III subunit RPABC3	POLR2H	human	P52434	19.22	19.5868	19.2155	19.729	19.5373	19.1418	19.3041	19.2267	19.5765	19.7096	19.3792	19.0948	18.7598	19.3053	18.6991	18.5672	18.5412	18.8221	18.4794	18.4057	19.1647	19.1803
DNA-directed RNA polymerase II subunit RPB11-a	POLR2J	human	P52435					15.7381	15.5301
Dual specificity mitogen-activated protein kinase kinase 6	MAP2K6	human	P52564		15.8304			16.2243	16.0975						16.4756	16.0214	16.747
Rho GDP-dissociation inhibitor 1	ARHGDIA	human	P52565	22.0593	22.003	22.3433	21.7613	22.0058	21.8807	22.3125	21.873	21.8541	21.7571	22.2568	21.6703	21.6956	22.0422	21.306	22.2259	21.8407	21.0336	21.4322	23.8599	21.2105	21.2308
Cationic amino acid transporter 2	SLC7A2	human	P52569	20.0157	19.8046	20.1315	19.9643	19.7821	19.4205	19.8247	20.076	19.7706	19.9862	19.932	19.2121	19.7308	19.4901	20.2648	20.3899	20.2128	20.4763	20.2518		20.2105	20.0451
Arf-GAP domain and FG repeat-containing protein 1	AGFG1	human	P52594	17.6265	17.5163	18.0301	17.5464	17.0374	16.9331	17.6123	17.0889	17.2448	17.0347	17.8635	20.4015	20.409	20.5422	17.4505	18.0171			17.7075	19.119	17.3446
Heterogeneous nuclear ribonucleoprotein F	HNRNPF	human	P52597	19.9767	19.8203	20.0622	20.0983	19.5019	19.5087	19.6166	19.7536	19.7137	19.6229	19.109	25.4398	25.2142	25.4978	20.3597	19.8966	19.4699	19.464	19.2539	20.0051	19.253	19.9549
DNA mismatch repair protein Msh6	MSH6	human	P52701	19.4508	19.5563	19.4262	19.6213	19.5291	19.5314	19.0784	19.9618	19.3818	19.7238	19.5202	18.879	19.1616	18.9906		18.4834					17.5043
Kinesin-like protein KIF11	KIF11	human	P52732	19.3727	18.9533	19.0396	19.3347	19.5112	19.2042	18.5566	19.2746	19.2918	19.2774	18.6573	19.0734	19.3328	19.1593		16.7419					17.8143
Guanine nucleotide exchange factor VAV2	VAV2	human	P52735				17.1762												17.6928
RNA-binding protein 5	RBM5	human	P52756										16.7838		19.0361	19.1199	19.076		15.9412
2-iminobutanoate/2-iminopropanoate deaminase	RIDA	human	P52758	19.0414	18.822	18.5713	18.341	18.0201	18.5354	18.4608	19.0116	18.6407	18.5552	19.2098				18.246		18.9071		18.8151		18.6235
Spermine synthase	SMS	human	P52788	18.0111	17.3819			18.065	17.9556						18.4964	18.8922	18.2403		18.1781		21.4096			15.882	16.7424
Hexokinase-2	HK2	human	P52789	18.2628	17.9513	18.2973		17.8355	18.2395		18.8161	18.514	18.4655	17.3199	18.446	18.4392	17.6651			17.248					18.0252
Ephrin-B2	EFNB2	human	P52799	20.118	20.0159	20.1219	19.7752	19.6006	19.2788	19.7279	19.6322	19.8468	19.842	20.1675	19.6902	19.9639	19.6358	19.8547	20.1699	20.3545	20.4611	19.9771	20.5219	20.6611	20.5803
Ephrin-A5	EFNA5	human	P52803	19.1843	19.0749	19.4547	19.5276	19.0625	18.9681	19.4496	18.8195	19.1275	19.3357	19.4215	19.1045	18.8928	19.3016		19.7651	19.7558		19.2632	20.1294	20.0994	19.8886
Stanniocalcin-1	STC1	human	P52823												17.7925	17.6767	17.7633
Bifunctional heparan sulfate N-deacetylase/N-sulfotransferase 2	NDST2	human	P52849		15.3603							16.0722
Thimet oligopeptidase	THOP1	human	P52888	17.853	18.4353	18.5257	18.3242	18.2896	18.6352	18.1613	18.5304	18.7957	18.6648	18.4876	18.31	18.4708	18.081	17.5681	18.0602	16.9441		17.5546		17.4797	17.4956
F-actin-capping protein subunit alpha-1	CAPZA1	human	P52907	21.2599	21.4629	21.4239	21.2048	21.171	21.0608	21.5729	21.3585	21.4797	21.225	21.5457	21.7269	21.6343	21.7284	22.0501	21.488	21.5577	22.1342	21.6467	22.2286	21.2847	21.3308
High mobility group protein HMGI-C	HMGA2	human	P52926	21.2516	20.8931	20.6421	20.7754	20.7334	20.446	20.8386	21.0275	20.7164	21.5566	20.9896	17.0094	17.0705	16.0044	18.533	17.8652	18.2383	18.2854	18.5017	18.4367	19.4809	19.2188
Cysteine-rich protein 2	CRIP2	human	P52943			18.0461								17.9461	18.4592	18.773	18.4007	18.1855	17.6333	17.7809		17.867		17.7058	17.6454
Nuclear pore complex protein Nup98-Nup96	NUP98	human	P52948	20.0781	19.696	20.3443	18.7412	18.7841	19.0855	19.322	18.9277	18.9953	19.0115	19.146	21.4859	21.5623	21.4745	21.1034	20.9438	19.6771	19.6907	19.2654		19.1596	19.2901
Biliverdin reductase A	BLVRA	human	P53004	23.6409	23.3594	23.4833	23.2698	23.4105	22.9735	24.2735	23.6363	22.2645	23.4806	23.3378	23.6369	23.7591	23.9934	23.8747	23.8363	23.959				22.8473	23.8281
Tricarboxylate transport protein, mitochondrial	SLC25A1	human	P53007	14.8644	15.997		14.7867	14.6073	14.8885								13.0214
Serine/threonine-protein phosphatase 5	PPP5C	human	P53041	19.9404	19.539	19.7308	19.6374	19.3157	19.0958	20.0047	19.9345	19.1507	19.2376	19.6109	19.8802	19.893	20.1729	20.1187	19.3966	19.6968	19.6274	19.8889	21.0357	18.9195	18.8181
Serine/threonine-protein kinase PLK1	PLK1	human	P53350	19.7562	19.8583	19.8059	19.8002	19.5056	19.7378	19.7212	19.6342	19.9003	19.8889	19.8967	19.2215	19.0198	19.2078	19.8622	19.6032	19.6084	19.8341	19.8477	20.1759	19.9629	19.5598
Arfaptin-2	ARFIP2	human	P53365	17.0175	17.2619	17.6782	17.3288	16.9971	17.4858	17.2415		16.9995	16.736	17.3277	18.36	17.9152	18.4221	17.4521	17.2656	16.0925		16.8221			17.223
Arfaptin-1	ARFIP1	human	P53367	17.1757	17.4704		15.8159	17.2215	16.9008			17.5704			18.4982	19.3364	19.196		17.2404
Cytosolic Fe-S cluster assembly factor NUBP1	NUBP1	human	P53384	16.5909	18.6187	17.3279	17.8846							17.1519	17.5879	16.9839			16.6462					16.4112
ATP-citrate synthase	ACLY	human	P53396	21.9	22.5536	21.943	22.4706	22.3647	22.543	21.9475	22.5852	22.3714	22.0227	21.8004	21.9494	21.8626	21.721	21.4642	21.0428	21.0208	21.1678	20.9309	21.4719	20.6025	20.6024
Methionine aminopeptidase 1	METAP1	human	P53582	19.5449	20.0688	19.8638	19.5901	19.4901	19.6698	19.5332	19.606	19.804	19.9148	19.8683	20.8645	21.2146	20.8829	19.8181	19.9969	20.6292	21.2671	19.2574	20.628	20.8175	20.4738
Diphosphomevalonate decarboxylase	MVD	human	P53602	17.9939		17.9223				18.3689			17.6491	17.6685			16.1087							16.8142
Geranylgeranyl transferase type-2 subunit beta	RABGGTB	human	P53611									18.3001	17.5453					17.6057		17.4213
Coatomer subunit beta	COPB1	human	P53618	21.1822	21.2283	21.4667	21.6332	21.6406	21.8861	21.2093	21.3542	21.5684	21.3215	21.1877	21.4403	21.5263	21.4942		20.4019			19.0899		19.4893	19.972
Coatomer subunit alpha	COPA	human	P53621	22.4979	22.4603	22.2808	22.7417	22.6193	22.6394	22.0954	22.5939	22.5336	22.5061	22.2725	21.6797	21.7055	21.7097	20.9607	20.7809	20.5052	20.3454	20.4989	21.8851	21.0244	20.793
Dipeptidyl peptidase 1	CTSC	human	P53634	17.8573	18.7985		18.4014	18.0814	18.5127	17.7987	18.2604	16.9469	18.5218	18.3513	18.9922	18.513	18.9604		18.0832
Clathrin heavy chain 2	CLTCL1	human	P53675		16.0087								15.9776		15.9458
AP-2 complex subunit sigma	AP2S1	human	P53680	21.1391	21.1229	21.0347	21.2089	21.1248	21.0067	21.3508	20.0557	21.05	21.6245	20.8703	20.9287	20.8305	20.431		20.9436	21.3072		20.5568
Integrin alpha-8	ITGA8	human	P53708	18.3637	18.0836		18.7121	17.9479	18.3648			18.2844	17.8259	18.3646	18.4379	18.2274	18.133		19.4773	18.8501				18.8662	19.3784
Sodium/myo-inositol cotransporter	SLC5A3	human	P53794	20.5462	20.5365	20.6593	20.4607	20.1625	20.0615	20.4224	20.3278	20.4138	20.6784	19.7733	19.9671	20.0228	20.2928	20.8635	20.8896	20.9401	21.4327	20.8775	21.4695	20.8666	21.0187
Monocarboxylate transporter 1	SLC16A1	human	P53985	23.4665	23.2184	23.676	23.3196	23.0131	22.8634	23.4518	23.0576	23.0742	23.3644	23.6099	22.98	23.1509	23.0724	23.3083	24.0027	23.7174	22.3996	23.3595	24.5676	23.8554	23.7981
IST1 homolog	IST1	human	P53990	23.9574	23.8285	23.6839	23.4812	23.3998	23.4435	23.4582	23.3924	23.5824	23.4691	23.6608	23.3001	23.4337	23.2479	23.6663	23.6547	23.5235	23.8056	23.4569	24.9139	23.4625	23.6055
Protein transport protein Sec24C	SEC24C	human	P53992	18.0222	18.0623	17.8987	17.7044	18.7842	17.6776	18.6302	18.1856	18.3418	18.2115	18.2687	21.804	21.8764	22.0184	17.7282	17.1606	17.291	17.7656	17.7652		17.2044	17.2293
Activated RNA polymerase II transcriptional coactivator p15	SUB1	human	P53999	20.3024	21.3964	20.2614	19.8362	20.2596	20.439	20.6344	21.0726	20.7039	21.5201	21.4894	19.7726	20.0723	19.79	20.7614	19.732	19.7393	20.5532	20.7518		21.6095	21.4915
Methylosome subunit pICln	CLNS1A	human	P54105	20.3899	20.4021	19.8471	19.8708	20.1747	20.321	19.614	20.0355	20.1186	19.634	20.1012	20.8958	21.0964	20.9376		20.1985	19.8186		19.7852	23.1386	19.7858	18.8326
Arginine--tRNA ligase, cytoplasmic	RARS1	human	P54136	21.4322	21.4198	21.1921	21.39	21.4696	21.2685	21.1298	21.5548	21.6208	21.5017	21.2154	21.3239	21.2324	21.3503	20.9989	20.5638	20.3272	20.9778	20.4054		20.4971	20.1913
Protein HIRA	HIRA	human	P54198	15.666	16.4564		15.4461	15.829	15.549				16.1616
Cathelicidin-5	CATHL5	bovine	P54229	15.9993	17.1504										17.853	16.9862	17.0584
Ataxin-3	ATXN3	human	P54252	17.9042	17.4835	17.9396	17.7442	17.522	17.1526	17.7734	17.1353	17.5911	17.8177	17.8968	17.8042	17.8415	17.5726	18.1196	17.7455	17.5139	19.208	17.3848		16.7071	17.4154
Voltage-dependent calcium channel subunit alpha-2/delta-1	CACNA2D1	human	P54289	22.5193	22.4082	22.501	22.4417	22.1777	22.132	22.7308	22.2405	22.2788	22.4579	22.7736	22.273	22.4223	22.4464	23.3065	23.1962	23.1053	23.1177	23.164	23.4237	23.2129	23.1723
Tyrosine--tRNA ligase, cytoplasmic	YARS1	human	P54577	22.1764	22.047	22.1845	21.7961	21.714	21.7572	21.8694	21.8025	21.6721	21.8778	21.8803	23.4398	23.4126	23.4008	22.3187	22.0182	21.9404	22.055	21.8727	21.9241	21.1347	21.3973
Ubiquitin carboxyl-terminal hydrolase 14	USP14	human	P54578	19.5448	19.613	19.9726	19.515	19.6065	19.1324	19.9154	19.5258	19.6515	19.7483	19.9202	20.416	20.2906	20.2041	19.7216	19.9531	20.2113	19.8529	19.2996	21.1896	19.5918	19.5516
5'-AMP-activated protein kinase subunit gamma-1	PRKAG1	human	P54619	19.705	19.9193	20.5583	19.4752	19.4356	19.39	19.9564	19.9552	20.0279	20.2111	19.6865	19.905	19.5913	19.8367	19.7476	19.9412	20.3314	20.7792	19.9267		19.5921	20.12
5'-AMP-activated protein kinase catalytic subunit alpha-2	PRKAA2	human	P54646	18.2863	19.1312		18.7006	18.7595	18.7258	18.7484	19.7595				18.8948	19.1402	18.5326	19.6331	17.6892		19.4002			18.3811	18.8714
Heat shock-related 70 kDa protein 2	HSPA2	human	P54652	18.9433	19.0666	19.1287	19.1051	18.6849	19.1509	19.0392	19.6132	18.6485	18.9433	19.2927	19.3673	19.5806	19.5162	19.6261	19.3596	19.8719	20.57	19.7385	21.0474	18.947	19.2686
Branched-chain-amino-acid aminotransferase, cytosolic	BCAT1	human	P54687				17.9211		18.8583						19.4889	19.1072			18.1947
Potassium-transporting ATPase alpha chain 2	ATP12A	human	P54707	17.8117				18.407											18.2055
Sodium/potassium-transporting ATPase subunit beta-3	ATP1B3	human	P54709	23.7506	23.5093	23.5395	23.6937	23.681	23.4494	23.7015	23.3757	23.3705	23.3445	23.5916	23.4777	23.4085	23.7034	24.119	24.1877	23.9991	25.0563	23.8631	25.137	23.9489	24.0146
UV excision repair protein RAD23 homolog A	RAD23A	human	P54725	19.6191	19.52	20.1005	19.5181	19.3792	19.0625	19.6796	17.4126	18.3954	19.3223	19.6749	19.8246	19.6336	19.6696	20.4499	20.078	20.0114	20.3985	20.2296	19.7595	18.1896
UV excision repair protein RAD23 homolog B	RAD23B	human	P54727	21.9269	21.6106	22.2628	21.7908	21.689	21.3203	22.0244	21.5622	21.6748	21.5535	22.1536	21.9218	21.8432	22.0806	22.5247	22.5504	21.9895	22.279	22.5105	22.846	21.08	21.2459
Ephrin type-B receptor 3	EPHB3	human	P54753	18.1703	18.5545	18.5766	18.785	18.5146	18.2382	18.1859	19.3557	18.1258	18.6271	18.3611	18.3972	18.0936	18.5234	18.9863	18.9355	19.1294		18.2649		19.0919	18.9067
Ephrin type-A receptor 5	EPHA5	human	P54756	18.8155	18.2171	18.5664	18.5218				18.7802	18.1939	18.8121	19.0262	17.981	17.8464	18.0206	19.3862	19.0085	19.3389	19.8688	19.5938		19.0296	19.3652
Ephrin type-B receptor 4	EPHB4	human	P54760	20.6973	20.3277	20.3941	20.58	20.1207	19.7798	20.5015	20.2558	20.0994	20.3972	20.3636	20.0312	19.9663	20.0928	20.8052	20.5127	20.5076	21.0328	20.4943	21.4364	20.6624	20.7659
Ephrin type-B receptor 1	EPHB1	human	P54762	18.2156	17.916	18.5737	17.9624	17.206	17.428	17.9201	17.8332	18.3488	18.2437	18.3893	17.4356	17.9033	17.8772	18.7498	17.9364	18.5545	18.6747	18.4129	18.5665	18.1619	18.0404
Ephrin type-A receptor 4	EPHA4	human	P54764	20.7809	20.8063	20.8385	20.8397	20.5013	20.2212	20.784	20.6797	20.6003	20.5135	20.8476	20.4826	20.5142	20.689	21.6407	21.374	21.3253	21.3113	21.2664	21.6499	21.4232	21.3162
Alpha-N-acetylglucosaminidase	NAGLU	human	P54802		18.9481		16.6877	18.1919							19.2695		17.8703
Galactocerebrosidase	GALC	human	P54803							19.4669					19.3619	19.2909	18.9951
Adenylate kinase 2, mitochondrial	AK2	human	P54819	19.497	18.9138		17.9951		17.95				17.9556	18.3697	18.2419	17.6736	18.2454	19.5193
Growth arrest-specific protein 1	GAS1	human	P54826	19.2426	18.5826	19.5441	18.5307	18.8083	18.5191	18.9501	18.7475	18.9177	19.2479	19.2275	19.0462		19.251	19.998	19.4388	20.1084	19.464	19.9415		19.7912	19.8152
Delta-1-pyrroline-5-carboxylate synthase	ALDH18A1	human	P54886		17.9919		18.1385	17.7661	17.2167		17.7212	18.0889	17.4963	18.0682		17.5291			15.2786
[truncated: 3,620 more rows]

## Sheet: S02.Peptide.ID
First.Protein.Description	Precursor m/z	Precursor.Charge	Modified.Sequences	PEP	Q.Value	Protein Description	Genes	Protein.Group	Proteotypic
AAAAAAAAAAAAAAAGAGAGAK	798.92627, 532.95325	2, 3	AAAAAAAAAAAAAAAGAGAGAK	0.0082009	0.000526438	Solute carrier family 12 member 2	SLC12A2	P55011	1
AAAAAAAAAAR	443.249	2	AAAAAAAAAAR	0.103136	0.00568439	AT-rich interactive domain-containing protein 1B	ARID1B	Q8NFD5	0
AAAAAAAAAASGAAIPPLIPPR	633.69855, 475.52573	3, 4	AAAAAAAAAASGAAIPPLIPPR	0.0164713	0.000899095	Insulin receptor substrate 4	IRS4	O14654	1
AAAAAAAAAASGAAIPPLIPPRR	685.73224, 514.55103	3, 4	AAAAAAAAAASGAAIPPLIPPRR	0.012355	0.000812863	Insulin receptor substrate 4	IRS4	O14654	1
AAAAAAALQAK	478.78	2	AAAAAAALQAK	5.42e-05	0.000101972	Large ribosomal subunit protein uL4	RPL4	P36578	1
AAAAAATVLLR	514.317	2	AAAAAATVLLR	8.45e-05	8.76e-05	Thiamine transporter 1	SLC19A2	O60779	1
AAAAALSQQQSLQER	786.41	2	AAAAALSQQQSLQER	0.0291544	0.00146409	Splicing factor Cactin	CACTIN	Q8WUQ7	1
AAAAASAAGPGGLVAGKEEK	863.46	2, 3	AAAAASAAGPGGLVAGKEEK	0.0598761	0.00316791	Protein unc-119 homolog B	UNC119B	A6NIH7	1
AAAAAWEEPSSGNGTAR	823.382	2	AAAAAWEEPSSGNGTAR	0.00412459	0.000424577	Protein RCC2	RCC2	Q9P258	1
AAAAETLER	466.246	2	AAAAETLER	1.78e-06	8.74e-05	Bone morphogenetic protein 3	BMP3	P12645	1
AAAALCTLYHEAGQR	816.40155, 544.60345	2	AAAALC(UniMod:4)TLYHEAGQR	0.054839	0.00212364	TNFAIP3-interacting protein 2	TNIP2	Q8NFZ5	1
AAAAMAPIK	422.241	2	AAAAMAPIK	0.0201872	0.00108889	Peroxiredoxin-5, mitochondrial	PRDX5	P30044	1
AAAANIDEVQK	565.296	2	AAAANIDEVQK	2.46e-06	0.000146145	Nuclear receptor coactivator 2	NCOA2	Q15596	1
AAAAPFQTSQASASAPR	816.41	2	AAAAPFQTSQASASAPR	0.0305605	0.00166007	E1A-binding protein p400	EP400	Q96L91	1
AAAAPGASPSPGGDAAWSEAGPGPRPLAR	881.44	3	AAAAPGASPSPGGDAAWSEAGPGPRPLAR	0.000782721	0.000222827	DNA mismatch repair protein Msh6	MSH6	P52701	1
AAAASAAEAGIATTGTEDSDDALLK	774.043	3	AAAASAAEAGIATTGTEDSDDALLK	0.0393447	0.00199236	26S proteasome non-ATPase regulatory subunit 4	PSMD4	P55036	1
AAAAVVAAAAR	471.28	2	AAAAVVAAAAR	0.0490293	0.00281673	Pseudouridylate synthase TRUB1	TRUB1	Q8WWH5	1
AAADTLQGPMQAAYR	782.383	2	AAADTLQGPMQAAYR	0.00797446	0.000550145	Enhancer of mRNA-decapping protein 4	EDC4	Q6P2E9	1
AAAEAAAEAK	451.733	2	AAAEAAAEAK	0.000551139	0.000136118	Melanoma-associated antigen D2	MAGED2	Q9UNF1	1
AAAEAAVPR	428.238	2	AAAEAAVPR	0.0081	0.000923726	NCK-interacting protein with SH3 domain	NCKIPSD	Q9NZQ3	1
AAAEDVNVTFEDQQK	832.892	2	AAAEDVNVTFEDQQK	0.0159498	0.00111032	Prefoldin subunit 4	PFDN4	Q9NQP4	1
AAAEGLMSLLR	566.313	2	AAAEGLMSLLR	0.00189648	0.000267057	Cell division cycle protein 27 homolog	CDC27	P30260	1
AAAEIYEEFLAAFEGSDGNKVK	787.053	3	AAAEIYEEFLAAFEGSDGNKVK	0.109314	0.00407817	U2 snRNP-associated SURP motif-containing protein	U2SURP	O15042	1
AAAEQAISVR	508.28	2	AAAEQAISVR	0.0424156	0.00245532	Exosome complex component 10	EXOSC10	Q01780	1
AAAEVAGQFVIK	602.34	2	AAAEVAGQFVIK	0.018626	0.00113189	Transferrin receptor protein 1	TFRC	P02786	1
AAAEVNQDYGLDPK	745.86	2	AAAEVNQDYGLDPK	0.0278506	0.00179229	Fumarate hydratase, mitochondrial	FH	P07954	1
AAAFEEQENETVVVK	832.412	2	AAAFEEQENETVVVK	0.0172616	0.00103511	Talin-1	TLN1	Q9Y490	1
AAAFEQLQK	503.272	2	AAAFEQLQK	0.0477809	0.0025328	Mitochondrial import receptor subunit TOM70	TOMM70	O94826	1
AAAFLGDIALDEEDLR	859.933	2	AAAFLGDIALDEEDLR	0.0211519	0.00126271	Bone morphogenetic protein 1	BMP1	P13497	1
AAAGEFADDPCSSVK	762.835	2	AAAGEFADDPC(UniMod:4)SSVK	0.000210239	6.86e-05	Catenin alpha-1	CTNNA1	P35221	1
AAAGEFADDPCSSVKR	840.88593, 560.92639	2, 3	AAAGEFADDPC(UniMod:4)SSVKR	0.0270263	0.00128505	Catenin alpha-1	CTNNA1	P35221	1
AAAGGLAMLTSMRPTLCSR	655.334	3	AAAGGLAMLTSMRPTLC(UniMod:4)SR	0.00717452	0.000425131	Protein unc-45 homolog A	UNC45A	Q9H3U1	1
AAAGLGGGDSGDGTAR	666.811	2	AAAGLGGGDSGDGTAR	0.00864901	0.000511356	RUN and FYVE domain-containing protein 1	RUFY1	Q96T51	1
AAAGSAAGGFQR	532.268	2	AAAGSAAGGFQR	0.0232488	0.00163908	AT-rich interactive domain-containing protein 1B	ARID1B	Q8NFD5	1
AAAIGIDLGTTYSCVGVFQHGK	755.71594, 567.03876	3, 4	AAAIGIDLGTTYSC(UniMod:4)VGVFQHGK	0.0247771	0.0015048	Heat shock 70 kDa protein 1A	HSPA1A;HSPA1B	P0DMV8;P0DMV9	0
AAAIQTMSLDAER	688.846	2	AAAIQTMSLDAER	0.0738406	0.00423511	Semaphorin-7A	SEMA7A	O75326	1
AAALACK	704.376	1	AAALAC(UniMod:4)K	0.0344442	0.00214747	ATP-dependent RNA helicase DHX30	DHX30	Q7L2E3	1
AAALAHLDR	469.264	2	AAALAHLDR	0.00722728	0.000555434	Membrane primary amine oxidase	AOC3	Q16853	0
AAALAPGPAPAPPPR	677.385	2	AAALAPGPAPAPPPR	0.00360246	0.000458772	UPF0450 protein C17orf58	C17orf58	Q2M2W7	1
AAALASGCTVEIK	645.84	2	AAALASGC(UniMod:4)TVEIK	0.0682837	0.00299378	Xaa-Arg dipeptidase	PM20D2	Q8IYS1	1
AAALCDK	748.366	1	AAALC(UniMod:4)DK	0.000827909	0.00010788	Serine/threonine-protein phosphatase 2A 55 kDa regulatory subunit B gamma isoform	PPP2R2C	Q9Y2T4	1
AAALCNACELSGK	682.818	2	AAALC(UniMod:4)NAC(UniMod:4)ELSGK	0.00818976	0.000598471	Trafficking protein particle complex subunit 11	TRAPPC11	Q7Z392	1
AAALDFAR	417.727	2	AAALDFAR	0.0237586	0.00175826	SH2B adapter protein 1	SH2B1	Q9NRF2	1
AAALDPAWPEPR	647.333	2	AAALDPAWPEPR	0.0668003	0.00350125	Tetratricopeptide repeat protein 5	TTC5	Q8N0Z6	1
AAALEAMK	804.42841, 402.71783	1, 2	AAALEAMK	0.0531413	0.00281811	Stress-induced-phosphoprotein 1	STIP1	P31948	1
AAALEAMKDYTK	656.33429, 437.89197	2, 3	AAALEAMKDYTK	0.0304747	0.0014725	Stress-induced-phosphoprotein 1	STIP1	P31948	1
AAALEFLNR	502.78	2	AAALEFLNR	0.0140581	0.00101946	Stress-induced-phosphoprotein 1	STIP1	P31948	1
AAALEFLNRFEEAK	804.92267, 536.95087	2, 3	AAALEFLNRFEEAK	0.0383339	0.0016707	Stress-induced-phosphoprotein 1	STIP1	P31948	1
AAALEFLNRFEEAKR	588.98456, 441.99023	3, 4	AAALEFLNRFEEAKR	0.0185413	0.00103668	Stress-induced-phosphoprotein 1	STIP1	P31948	1
AAALGTK	631.377	1	AAALGTK	0.0212454	0.00122499	Replication factor C subunit 1	RFC1	P35251	1
AAALSFVSLVDGYFR	808.428	2, 3	AAALSFVSLVDGYFR	0.0101371	0.000572292	Non-receptor tyrosine-protein kinase TYK2	TYK2	P29597	1
AAALSLSTLASPK	615.359	2	AAALSLSTLASPK	9.31e-05	0.000123905	Ephrin-B1	EFNB1	P98172	1
AAALVLQTIWGYK	717.411	2	AAALVLQTIWGYK	0.0192598	0.00116536	Catenin delta-1	CTNND1	O60716	1
AAAMAAAAAETSQR	660.322	2	AAAMAAAAAETSQR	0.0179949	0.00116415	NEDD4 family-interacting protein 2	NDFIP2	Q9NV92	1
AAAMANNLQK	516.269	2	AAAMANNLQK	1.02e-05	3.88e-05	RNA-binding protein 39	RBM39	Q14498	1
AAANEQLTR	487.257	2	AAANEQLTR	0.015524	0.000916536	MICOS complex subunit MIC19	CHCHD3	Q9NX63	1
AAANFFSASCVPCADQSSFPK	754.67	3	AAANFFSASC(UniMod:4)VPC(UniMod:4)ADQSSFPK	0.00325974	0.000258631	Serotransferrin	TF	Q29443	1
AAANFSDR	426.204	2	AAANFSDR	0.00254484	0.000375107	CCR4-NOT transcription complex subunit 1	CNOT1	A5YKK6	1
AAAPAPEEEMDECEQALAAEPK	786.347	3	AAAPAPEEEMDEC(UniMod:4)EQALAAEPK	0.0336285	0.0021988	Elongation factor 1-gamma	EEF1G	P26641	1
AAAPGVEDEPLLR	669.357	2	AAAPGVEDEPLLR	0.000534015	0.000174335	Ribonucleoside-diphosphate reductase subunit M2	RRM2	P31350	1
AAAPRPPVSAASGRPQDDTDSSR	578.036	3, 4	AAAPRPPVSAASGRPQDDTDSSR	0.0201223	0.00117794	WAS/WASL-interacting protein family member 2	WIPF2	Q8TF74	1
AAAQEQYSAAVAR	668.33618, 445.89322	2	AAAQEQYSAAVAR	0.00385861	0.000266872	Inter-alpha-trypsin inhibitor heavy chain H4	ITIH4	Q3T052	1
AAAQLLQSQAQQSGAQQTK	653.008	3	AAAQLLQSQAQQSGAQQTK	0.0393414	0.00209207	Septin-11	SEPTIN11	Q9NVA2	1
AAAQYYLGNFR	637.32	2	AAAQYYLGNFR	0.0512768	0.00292259	Tetratricopeptide repeat protein 4	TTC4	O95801	1
AAASLHELCAAR	635.32208, 423.88379	2, 3	AAASLHELC(UniMod:4)AAR	0.0325316	0.00153348	Ectonucleoside triphosphate diphosphohydrolase 6	ENTPD6	O75354	1
AAATAEEPDPK	550.267	2	AAATAEEPDPK	0.000181711	0.000159262	Nucleosome assembly protein 1-like 4	NAP1L4	Q99733	1
AAATCFAR	434.211	2	AAATC(UniMod:4)FAR	0.000450458	0.000232324	Phospholipase A2, membrane associated	PLA2G2A	P14555	1
AAATFTQEDVNLGLIR	859.957	2	AAATFTQEDVNLGLIR	0.000247219	0.000160273	Extracellular matrix organizing protein FRAS1	FRAS1	Q86XX4	1
AAATIVAMAGTGPGK	658.356	2	AAATIVAMAGTGPGK	0.0476145	0.00262896	Volume-regulated anion channel subunit LRRC8E	LRRC8E	Q6NSJ5	1
AAATLMSER	475.242	2	AAATLMSER	0.00921041	0.000692634	Band 3 anion transport protein	SLC4A1	P02730	1
AAATPESQEPQAK	664.32806, 443.22113	2, 3	AAATPESQEPQAK	0.00293687	0.000276249	MARCKS-related protein	MARCKSL1	P49006	1
AAATQPDAKDTPDEPWAFPAR	752.362	3	AAATQPDAKDTPDEPWAFPAR	0.0413162	0.00187809	Staphylococcal nuclease domain-containing protein 1	SND1	Q7KZF4	1
AAAVLPVLDLAQR	668.901	2	AAAVLPVLDLAQR	0.0265842	0.00145218	NADH dehydrogenase [ubiquinone] flavoprotein 2, mitochondrial	NDUFV2	P19404	1
AAAVSLENVLLDVK	721.417	2	AAAVSLENVLLDVK	0.0165699	0.000966424	Formin-like protein 3	FMNL2;FMNL3	Q8IVF7;Q96PY5	0
AAAVSSGFDGAIQLVSLGGR	626.002	3	AAAVSSGFDGAIQLVSLGGR	0.0543925	0.00238112	Agrin	AGRN	O00468	1
AAAYSAQVQPVDGATR	802.905	2	AAAYSAQVQPVDGATR	4.57e-05	7.07e-05	UPF0488 protein C8orf33	C8orf33	Q9H7E9	1
AACDLVR	402.705	2	AAC(UniMod:4)DLVR	0.0386745	0.00186704	Exportin-2	CSE1L	P55060	1
AACILTSQTLMR	682.855	2	AAC(UniMod:4)ILTSQTLMR	0.00124393	0.000124263	Disco-interacting protein 2 homolog B	DIP2B	Q9P265	1
AACLCFR	449.207	2	AAC(UniMod:4)LC(UniMod:4)FR	0.00841522	0.000694148	Diphosphoinositol polyphosphate phosphohydrolase 1	NUDT3	O95989	0
AACLLDGVPVALKK	485.618	3	AAC(UniMod:4)LLDGVPVALKK	0.0183277	0.000997019	Serine/threonine-protein kinase Nek7	NEK7	Q8TDX7	1
AACLLPK	772.439	1	AAC(UniMod:4)LLPK	0.0278917	0.00157684	Albumin	ALB	P02768	1
AACPVLCSGNGQYSK	806.366	2	AAC(UniMod:4)PVLC(UniMod:4)SGNGQYSK	0.00194662	0.000241333	Teneurin-3	TENM3	Q9P273	0
AACQCVEPIK	588.281	2	AAC(UniMod:4)QC(UniMod:4)VEPIK	0.0121636	0.000790579	Ribonucleases P/MRP protein subunit POP1	POP1	Q99575	1
AADALEEQQR	565.775	2	AADALEEQQR	0.00843513	0.000610257	Nuclear mitotic apparatus protein 1	NUMA1	Q14980	1
AADAVEDLR	480.243	2	AADAVEDLR	0.000230783	0.000103704	Protein kinase C and casein kinase substrate in neurons protein 2	PACSIN2	Q9UNF0	1
AADEEAFEDNSEEYIRR	681.968	3	AADEEAFEDNSEEYIRR	0.0196296	0.00132877	Exportin-2	CSE1L	P55060	1
AADETWEPFASGK	704.823	2	AADETWEPFASGK	0.000256335	0.000186517	Transthyretin	TTR	O46375	1
AADEVAEGK	445.217	2	AADEVAEGK	0.00263457	0.000398424	Fumarate hydratase, mitochondrial	FH	P07954	1
AADFIDQALAQK	645.838	2	AADFIDQALAQK	0.0285971	0.00150986	Dual specificity protein phosphatase 3	DUSP3	P51452	1
AADGSLDTQPK	551.772	2	AADGSLDTQPK	0.0194329	0.000976356	Transcription factor E2-alpha	TCF3	P15923	1
AADGTYILNGDYTLSTLEQDIMYK	899.098	3	AADGTYILNGDYTLSTLEQDIMYK	0.030105	0.00185187	A disintegrin and metalloproteinase with thrombospondin motifs 1	ADAMTS1	Q9UHI8	1
AADIDQEVK	494.751	2	AADIDQEVK	0.0312691	0.00213975	Cullin-associated NEDD8-dissociated protein 1	CAND1	Q86VP6	1
AADIDQEVKER	637.32275, 425.21762	2, 3	AADIDQEVKER	0.00608849	0.000539633	Cullin-associated NEDD8-dissociated protein 1	CAND1	Q86VP6	1
AADIEQQAVFAVFDENK	632.311	3	AADIEQQAVFAVFDENK	0.0030397	0.00029125	Coagulation factor V	F5	P12259;Q28107	1
AADIGVAMGQTGTDVCK	847.398	2	AADIGVAMGQTGTDVC(UniMod:4)K	0.0536032	0.00321766	Calcium-transporting ATPase type 2C member 1	ATP2C1	P98194	1
AADIIDGLR	472.264	2	AADIIDGLR	0.00953068	0.000796698	Paired amphipathic helix protein Sin3a	SIN3A	Q96ST3	1
AADLLVNPLDPR	647.362	2	AADLLVNPLDPR	0.0643255	0.00315865	SRSF protein kinase 2	SRPK2	P78362	1
AADLLYAMCDR	649.797	2	AADLLYAMC(UniMod:4)DR	0.0162085	0.000819484	AP-2 complex subunit alpha-1	AP2A1	O95782	1
AADMDLEWR	553.75	2	AADMDLEWR	0.00936395	0.000696807	Plexin-A1	PLXNA1	Q9UIW2	0
AADPPAENSSAPEAEQGGAE	633.273	3	AADPPAENSSAPEAEQGGAE	0.0692384	0.00330626	Y-box-binding protein 1	YBX1	P67808;P67809	1
AADRLPNLSSPSAEGPPGPPSGPAPR	832.426	3	AADRLPNLSSPSAEGPPGPPSGPAPR	2.38e-05	4.46e-05	Target of Myb1 membrane trafficking protein	TOM1	O60784	1
AADSICDGDLVDSQIR	867.902	2	AADSIC(UniMod:4)DGDLVDSQIR	0.0286658	0.00177113	Replication factor C subunit 1	RFC1	P35251	1
AADSLQQNLQR	622.323	2	AADSLQQNLQR	0.00824028	0.000560826	Lysine-rich nucleolar protein 1	KNOP1	Q1ED39	1
AADSSAPEDSEK	603.76	2	AADSSAPEDSEK	0.0376865	0.00212562	Sodium-dependent phosphate transporter 2	SLC20A2	Q08357	1
AADVEQLK	873.46765, 437.23746	2	AADVEQLK	0.00175882	0.000354545	Midasin	MDN1	Q9NU22	1
AADYNQALGTCR	670.307	2	AADYNQALGTC(UniMod:4)R	0.0567683	0.00281224	Neurensin-2	NRSN2	Q9GZP1	1
AAEAAAAPAESAAPAAGEEPSKEEGEPK	879.416	3	AAEAAAAPAESAAPAAGEEPSKEEGEPK	0.000148166	9.29e-05	Brain acid soluble protein 1	BASP1	P80723	1
AAEAAINILK	507.303	2	AAEAAINILK	0.00121385	0.000203212	Interferon-inducible double-stranded RNA-dependent protein kinase activator A	PRKRA	O75569	1
AAEAEQEMQR	581.761	2	AAEAEQEMQR	0.00838141	0.000416424	Merlin	NF2	P35240	1
AAEAEVELSAR	573.293	2	AAEAEVELSAR	0.0239962	0.00137036	Aldehyde dehydrogenase family 16 member A1	ALDH16A1	Q8IZ83	1
AAEAHVDAHYYEQNEQPTGTCAACITGDNR	838.111	4	AAEAHVDAHYYEQNEQPTGTC(UniMod:4)AAC(UniMod:4)ITGDNR	0.0129101	0.000972686	Adenosine kinase	ADK	P55263	1
AAEATEGPTSEPSSSGPGR	894.406	2	AAEATEGPTSEPSSSGPGR	0.0255182	0.00152992	APC membrane recruitment protein 1	AMER1	Q5JTC6	1
AAECLDVDECHR	737.80609, 492.20651	2, 3	AAEC(UniMod:4)LDVDEC(UniMod:4)HR	0.00562046	0.000449816	Latent-transforming growth factor beta-binding protein 4	LTBP4	Q8N2S1	1
AAECLDVDECHRVPPPCDLGR	822.70349, 617.27942	3, 4	AAEC(UniMod:4)LDVDEC(UniMod:4)HRVPPPC(UniMod:4)DLGR	0.0222215	0.00128912	Latent-transforming growth factor beta-binding protein 4	LTBP4	Q8N2S1	1
AAECNIVVTQPR	679.348	2	AAEC(UniMod:4)NIVVTQPR	5.91e-05	9.84e-05	ATP-dependent RNA helicase A	DHX9	Q08211	1
AAECVHR	421.7	2	AAEC(UniMod:4)VHR	0.00105768	0.000195669	Nidogen-1	NID1	P14543	1
AAEDDEDDDVDTKK	783.32611, 522.55316	2, 3	AAEDDEDDDVDTKK	0.0182952	0.00123771	Prothymosin alpha	PTMA	P06454	1
AAEDGFRK	447.227	2	AAEDGFRK	0.0280959	0.00148349	Protein kinase C and casein kinase substrate in neurons protein 3	PACSIN3	Q9UKS6	1
AAEDLFVNIR	574.309	2	AAEDLFVNIR	0.000266265	9.5e-05	Nck-associated protein 1	NCKAP1	Q9Y2A7	1
AAEEARESEAPGGGCSSGGAAPAR	749.001	3	AAEEARESEAPGGGC(UniMod:4)SSGGAAPAR	0.0185298	0.00112432	Sodium- and chloride-dependent GABA transporter 3	SLC6A11	P48066	1
AAEEEDEADPKR	680.30475, 453.87228	3	AAEEEDEADPKR	0.0466648	0.00217916	Parathymosin	PTMS	P20962	1
AAEEIGIK	830.46179, 415.73456	1, 2	AAEEIGIK	0.0019986	0.000239816	C-1-tetrahydrofolate synthase, cytoplasmic	MTHFD1	P11586	1
AAEELSK	747.388	1	AAEELSK	5.64e-06	3e-05	Programmed cell death 6-interacting protein	PDCD6IP	Q8WUM4	1
AAEEPSKVEEK	608.8064, 406.2067	2, 3	AAEEPSKVEEK	7.95e-05	9.46e-05	Myristoylated alanine-rich C-kinase substrate	MARCKS	P29966	1
AAEEPSKVEEKK	448.905	3	AAEEPSKVEEKK	0.109209	0.00516557	Myristoylated alanine-rich C-kinase substrate	MARCKS	P29966	1
AAEGVSAADMAK	560.769	2	AAEGVSAADMAK	0.125146	0.00538544	RNA-binding protein 28	RBM28	Q9NW13	1
AAEIASSDSANVSSR	732.85	2	AAEIASSDSANVSSR	0.0292265	0.00149824	Phosphatidylinositol 4,5-bisphosphate 3-kinase catalytic subunit beta isoform	PIK3CB	P42338	1
AAEILAR	743.441	1	AAEILAR	0.000931598	0.000230436	Sodium/potassium-transporting ATPase subunit alpha-1	ATP1A1	P05023	1
AAEISAMLK	467.257	2	AAEISAMLK	0.016794	0.000714112	Ribonucleases P/MRP protein subunit POP1	POP1	Q99575	1
AAEIYGVTHTR	609.31726, 406.54727	2, 3	AAEIYGVTHTR	0.0523601	0.00244347	Pre-mRNA-splicing factor SYF1	XAB2	Q9HCS7	1
AAELETDIR	509.264	2	AAELETDIR	0.0295014	0.00181212	Pre-mRNA-processing factor 6	PRPF6	O94906	1
AAELIANSLATAGDGLIELR	666.7	3	AAELIANSLATAGDGLIELR	0.0104077	0.00076503	Prohibitin 1	PHB1	P35232	1
AAELLMSCFR	599.291	2	AAELLMSC(UniMod:4)FR	0.0240325	0.00134547	PCI domain-containing protein 2	PCID2	Q5JVF3	1
AAELLQDEYSGR	676.328	2	AAELLQDEYSGR	0.00646877	0.000536955	Protein misato homolog 1	MSTO1	Q9BUK6	1
AAEMHQLK	464.239	2	AAEMHQLK	0.0243618	0.00145084	Solute carrier organic anion transporter family member 4A1	SLCO4A1	Q96BD0	1
AAEMMASLLK	532.778	2	AAEMMASLLK	0.0190986	0.00121625	Kinesin-1 heavy chain	KIF5B	P33176	1
AAEPLLTLER	556.819	2	AAEPLLTLER	0.0413991	0.00188313	Ribosome quality control complex subunit NEMF	NEMF	O60524	1
AAEPLVGQR	470.764	2	AAEPLVGQR	0.036625	0.00222425	Growth/differentiation factor 7	GDF7	Q7Z4P5	1
AAEPQEQEFGK	617.291	2	AAEPQEQEFGK	0.0016898	0.000323111	182 kDa tankyrase-1-binding protein	TNKS1BP1	Q9C0C2	1
AAEQYTPK	454.23	2	AAEQYTPK	0.00010579	0.000129483	Fatty acid synthase	FASN	P49327	1
AAESETPGKSPEK	665.82788, 444.22101	2, 3	AAESETPGKSPEK	0.00194053	0.00024502	Ribosomal L1 domain-containing protein 1	RSL1D1	O76021	1
AAESIDQK	431.219	2	AAESIDQK	0.0716122	0.00387139	Formin-binding protein 1	FNBP1	Q96RU3	1
AAESIDQKNDSQLVIEAYK	708.027	3	AAESIDQKNDSQLVIEAYK	0.0218337	0.00106425	Formin-binding protein 1	FNBP1	Q96RU3	1
AAESPDQKDTDGGPK	758.34973, 505.90225	2, 3	AAESPDQKDTDGGPK	0.0103405	0.000636106	Monocarboxylate transporter 1	SLC16A1	P53985	1
AAESPDQKDTDGGPKEEESPV	729.329	3	AAESPDQKDTDGGPKEEESPV	0.000309441	0.000134715	Monocarboxylate transporter 1	SLC16A1	P53985	1
AAESVYSR	441.719	2	AAESVYSR	0.0224601	0.00146553	V-type proton ATPase 116 kDa subunit a 2	ATP6V0A2	Q9Y487	1
AAETVLK	731.43	1	AAETVLK	0.0164638	0.00117947	Methionine--tRNA ligase, cytoplasmic	MARS1	P56192	1
AAEVLNK	744.425	1	AAEVLNK	0.0217534	0.00128546	Heterogeneous nuclear ribonucleoprotein M	HNRNPM	P52272	1
AAEVWMDEYKNFYYAAVPSAR	827.723	3	AAEVWMDEYKNFYYAAVPSAR	0.00159748	0.000222128	Polypeptide N-acetylgalactosaminyltransferase 2	GALNT2	Q10471	1
AAEWQLDQPSWSGR	815.884	2	AAEWQLDQPSWSGR	0.0287296	0.00179103	Adaptin ear-binding coat-associated protein 2	NECAP2	Q9NVZ3	1
AAFAPFGR	418.724	1, 2	AAFAPFGR	0.0141982	0.000709417	Cytotoxic granule associated RNA binding protein TIA1	TIA1	P31483	1
AAFDDAIAELDTLSEESYK	696.66	3	AAFDDAIAELDTLSEESYK	0.0261799	0.0010871	14-3-3 protein epsilon	YWHAE	P62258	1
AAFGEEVDAVDTGISR	818.894	2	AAFGEEVDAVDTGISR	0.027245	0.00167785	DNA fragmentation factor subunit alpha	DFFA	O00273	1
AAFGGSGGRGSSSGGGYSSGSSSYGSGGR	834.361	3	AAFGGSGGRGSSSGGGYSSGSSSYGSGGR	0.0633225	0.00273607	Keratin, type II cytoskeletal 2 epidermal	KRT2	P35908	1
AAFGISDSYVDGSSFDPQRR	725.675	3	AAFGISDSYVDGSSFDPQRR	0.0120511	0.000733863	Serine/arginine repetitive matrix protein 2	SRRM2	Q9UQ35	1
AAFGLSEAGFNTACVTK	872.422	2	AAFGLSEAGFNTAC(UniMod:4)VTK	0.0180404	0.00124557	Succinate dehydrogenase [ubiquinone] flavoprotein subunit, mitochondrial	SDHA	P31040	1
AAFNSGK	694.352	1	AAFNSGK	0.00529691	0.000448613	Glyceraldehyde-3-phosphate dehydrogenase	GAPDH	P04406	1
AAFPQYQPVVMLEK	810.926	2	AAFPQYQPVVMLEK	0.0324678	0.00168565	Inactive cell surface hyaluronidase CEMIP2	CEMIP2	Q9UHN6	1
AAFQLDCSIVSR	683.843	2	AAFQLDC(UniMod:4)SIVSR	0.000219372	0.000123829	Immunoglobulin superfamily member 3	IGSF3	O75054	1
AAFQSQYK	471.738	2	AAFQSQYK	0.0591022	0.00320576	ATP-dependent RNA helicase DDX42	DDX42	Q86XP3	1
AAFSKDESKEPIVEVR	602.31952, 451.99146	3, 4	AAFSKDESKEPIVEVR	0.0105395	0.000776773	Neural cell adhesion molecule 1	NCAM1	P13591	1
AAFTAFEEAQLPR	725.86987, 484.24902	2, 3	AAFTAFEEAQLPR	0.00407631	0.000370085	Coiled-coil domain-containing protein 124	CCDC124	Q96CT7	1
AAFTECCQAADK	686.287	2	AAFTEC(UniMod:4)C(UniMod:4)QAADK	0.000172291	7.07e-05	Albumin	ALB	P02768	1
AAFVAYALAFPR	648.859	2	AAFVAYALAFPR	0.00921262	0.000720979	Nicotinate phosphoribosyltransferase	NAPRT	Q6XQN6	1
AAFVLPEFAR	560.811	2	AAFVLPEFAR	0.0147212	0.00103134	Spermidine synthase	SRM	P19623	1
AAFVSEQQQK	568.291	2	AAFVSEQQQK	0.0099556	0.000811823	Integrin alpha-3	ITGA3	P26006	1
AAFYHQPWAQEAVGR	865.92352, 577.6181	2, 3	AAFYHQPWAQEAVGR	0.0157502	0.00111238	SWI/SNF-related matrix-associated actin-dependent regulator of chromatin subfamily D member 2	SMARCD2	Q92925	1
AAFYLAEFFVAEAR	802.909, 535.60846	2, 3	AAFYLAEFFVAEAR	0.000518229	0.000204879	Gamma-glutamyl hydrolase	GGH	A7YWG4	1
AAGAAGAAAAAAR	500.27	2	AAGAAGAAAAAAR	0.0014209	0.000269034	Uncharacterized protein C2orf72	C2orf72	A6NCS6	1
AAGADPGEGEEGR	608.265	2	AAGADPGEGEEGR	0.0333634	0.0020474	WD repeat-containing protein 81	WDR81	Q562E7	1
AAGAEPDSILKPELLSAIEK	684.712	3	AAGAEPDSILKPELLSAIEK	0.0128191	0.0007433	UBX domain-containing protein 6	UBXN6	Q9BZV1	1
AAGAGLEPSSK	494.259	2	AAGAGLEPSSK	0.0170695	0.000865866	Killer cell lectin-like receptor subfamily G member 2	KLRG2	A4D1S0	1
AAGAGMISK	805.42365, 403.21545	1, 2	AAGAGMISK	0.019642	0.00134544	60S ribosomal export protein NMD3	NMD3	Q96D46	1
AAGARPLTSPESLSR	504.942	3	AAGARPLTSPESLSR	0.0423829	0.00244911	Large proline-rich protein BAG6	BAG6	P46379	1
AAGASDVVLYK	547.298	2	AAGASDVVLYK	0.00771879	0.000673985	Phenylalanine--tRNA ligase beta subunit	FARSB	Q9NSD9	1
AAGCDFTNVVK	591.285	2	AAGC(UniMod:4)DFTNVVK	0.046554	0.00224956	2-iminobutanoate/2-iminopropanoate deaminase	RIDA	P52758	1
AAGCNIPVASVAAGFPAGQTHLK	746.388	3	AAGC(UniMod:4)NIPVASVAAGFPAGQTHLK	0.0407273	0.00264344	Deoxyribose-phosphate aldolase	DERA	Q9Y315	1
AAGDWVLEVYDTPSQLR	640.655	3	AAGDWVLEVYDTPSQLR	0.00194074	0.000251038	Proprotein convertase subtilisin/kexin type 5	PCSK5	Q92824	1
AAGEQEKLEATNR	472.907	3	AAGEQEKLEATNR	0.0271798	0.0016646	Pre-mRNA-splicing factor ATP-dependent RNA helicase DHX16	DHX16	O60231	1
AAGFERPSPVQLK	700.38824, 467.26126	2, 3	AAGFERPSPVQLK	0.0341202	0.00208518	Probable ATP-dependent RNA helicase DDX20	DDX20	Q9UHI6	1
AAGFKDPLLASGTDGVGTK	602.32	3	AAGFKDPLLASGTDGVGTK	0.0221846	0.00139074	Trifunctional purine biosynthetic protein adenosine-3	GART	P22102	1
AAGFNVLR	424.243	2	AAGFNVLR	0.0211492	0.0014301	Heat shock 70 kDa protein 14	HSPA14	Q0VDF9	1
AAGFSSSTTSTSWEGNR	873.39	2	AAGFSSSTTSTSWEGNR	0.0166734	0.00103756	ATP-dependent RNA helicase DHX29	DHX29	Q7Z478	1
AAGGAPSPPPPVR	587.322	2	AAGGAPSPPPPVR	0.0122991	0.000934287	TBC1 domain family member 10B	TBC1D10B	Q4KMP7	1
AAGGDLK	631.341	1	AAGGDLK	0.0685992	0.00318714	Microtubule-associated tumor suppressor candidate 2	MTUS2	Q5JR59	1
AAGGGAGSSEDDAQSR	718.306	2	AAGGGAGSSEDDAQSR	0.00645715	0.00059805	Golgi phosphoprotein 3	GOLPH3	Q9H4A6	1
AAGGSPAVGCTTR	602.791	2	AAGGSPAVGC(UniMod:4)TTR	0.0325674	0.00225213	Calmodulin-lysine N-methyltransferase	CAMKMT	Q7Z624	1
AAGHPGDPESQQR	675.31329, 450.54462	2, 3	AAGHPGDPESQQR	0.00261584	0.00025319	Talin-1	TLN1	Q9Y490	1
AAGIDEQENWHEGKENIR	699.331	3	AAGIDEQENWHEGKENIR	0.0459205	0.00226962	Cytosol aminopeptidase	LAP3	P28838	1
AAGKGDVPTK	472.264	2	AAGKGDVPTK	0.00351352	0.000188562	Large ribosomal subunit protein eL8	RPL7A	P62424	1
AAGLATMISTMRPDIDNMDEYVR	857.406	3	AAGLATMISTMRPDIDNMDEYVR	0.0020035	0.000280002	Splicing factor 3B subunit 1	SF3B1	O75533	1
AAGLCCR	404.184	2	AAGLC(UniMod:4)C(UniMod:4)R	0.00981632	0.000767342	Tyrosine-protein kinase Fyn	FYN	P06241	1
AAGLLSTYR	476.267	2	AAGLLSTYR	0.0630934	0.00320877	Collagen alpha-1(XV) chain	COL15A1	P39059	1
AAGNESFR	426.204	2	AAGNESFR	0.0482167	0.00217214	Mitochondrial import receptor subunit TOM34	TOMM34	Q15785	1
AAGNFATK	779.405	1	AAGNFATK	0.0110143	0.000611204	Afadin	AFDN	P55196	1
AAGPGLGNVAMGPR	634.332	2	AAGPGLGNVAMGPR	0.012693	0.00103442	AT-rich interactive domain-containing protein 1A	ARID1A	O14497	1
AAGPGWAAYER	574.778	2	AAGPGWAAYER	0.0327419	0.00215933	Ras GTPase-activating-like protein IQGAP3	IQGAP3	Q86VI3	1
AAGPLLTDECR	601.795	2	AAGPLLTDEC(UniMod:4)R	0.0451728	0.00224261	ADP-ribose glycohydrolase MACROD1	MACROD1	Q9BQ69	1
AAGPLQLR	413.251	2	AAGPLQLR	0.0412504	0.00210893	Proteasome subunit beta type-1	PSMB1	P20618	1
AAGPSLSHTSGGTQSK	743.36823, 495.91458	2, 3	AAGPSLSHTSGGTQSK	0.00822804	0.000553078	Replication protein A 70 kDa DNA-binding subunit	RPA1	P27694	1
AAGQPYEQHAK	400.532	3	AAGQPYEQHAK	0.00236572	0.000342963	Cyclin-G-associated kinase	GAK	O14976	1
AAGTDGSDFQHR	631.28143, 421.19006	2, 3	AAGTDGSDFQHR	0.0156539	0.000974513	Protein jagunal homolog 1	JAGN1	Q8N5M9	1
AAGTDSFNGHPPQGCASTPVAR	733.34	3	AAGTDSFNGHPPQGC(UniMod:4)ASTPVAR	0.0225739	0.00147032	DNA-directed RNA polymerase III subunit RPC5	POLR3E	Q9NVU0	1
AAGVNVEPFWPGLFAK	851.95123, 568.30322	2, 3	AAGVNVEPFWPGLFAK	0.0149857	0.000755548	Large ribosomal subunit protein P1	RPLP1	P05386	1
AAGVPSATITWR	615.336	2	AAGVPSATITWR	0.0198858	0.000920881	Basement membrane-specific heparan sulfate proteoglycan core protein	HSPG2	P98160	1
AAGVVLEMIR	529.805	2	AAGVVLEMIR	0.00244617	0.00027084	RuvB-like 2	RUVBL2	Q9Y230	1
AAGYNFYGTER	624.786	2	AAGYNFYGTER	0.0102414	0.000760394	DNA-directed RNA polymerase I subunit RPA2	POLR1B	Q9H9Y6	1
AAHEALGQFCCALHK	571.605	3	AAHEALGQFC(UniMod:4)C(UniMod:4)ALHK	0.0521344	0.0029876	Importin-4	IPO4	Q8TEX9	1
AAHFLHGCNSK	414.533	3	AAHFLHGC(UniMod:4)NSK	0.0278068	0.00153538	Cell division cycle protein 23 homolog	CDC23	Q9UJX2	1
AAHFVFR	424.232	2	AAHFVFR	0.0244103	0.00131996	Neural cell adhesion molecule 1	NCAM1	P13591	1
AAHIFNEALVCHQIR	889.96	2, 4	AAHIFNEALVC(UniMod:4)HQIR	0.0683059	0.00261874	Unconventional myosin-Ib	MYO1B	O43795	1
AAHLCAEAALR	591.806	2	AAHLC(UniMod:4)AEAALR	0.00308166	0.000412626	Proliferation-associated protein 2G4	PA2G4	Q9UQ80	1
AAHSEGNTTAGLDMR	765.85193, 510.90369	2, 3	AAHSEGNTTAGLDMR	0.000303151	0.000107442	T-complex protein 1 subunit beta	CCT2	P78371	1
AAHVFFTDSCPDALFNELVK	761.037	3	AAHVFFTDSC(UniMod:4)PDALFNELVK	0.0710053	0.00255496	Syntaxin-binding protein 1	STXBP1	P61764	1
AAHVSEQFAR	558.283	2	AAHVSEQFAR	0.0281308	0.00165204	Cullin-7	CUL7	Q14999	1
AAHYCHSTLKR	448.559	3	AAHYC(UniMod:4)HSTLKR	0.0019943	0.000288225	KIF-binding protein	KIFBP	Q96EK5	1
AAIAQALAGEVSVVPPSR	868.48871, 579.32825	2, 3	AAIAQALAGEVSVVPPSR	0.0499822	0.002443	WD40 repeat-containing protein SMU1	SMU1	Q2TAY7	1
AAIAQLNGK	443.261	2	AAIAQLNGK	0.0266293	0.00200662	RNA-binding protein 14	RBM14	Q96PK6	1
AAIDSYR	795.4	1	AAIDSYR	0.0413202	0.00208357	Tenascin	TNC	P24821	1
AAIDWFDGK	511.751	2	AAIDWFDGK	0.0130557	0.000815719	RNA-binding protein FUS	FUS;TAF15	P35637;Q92804	0
AAIDWFDGKEFHGNIIK	654.33539, 491.00336	3, 4	AAIDWFDGKEFHGNIIK	0.00657165	0.000497155	TATA-binding protein-associated factor 2N	TAF15	Q92804	1
AAIDWFDGKEFSGNPIK	632.316	3	AAIDWFDGKEFSGNPIK	0.00269398	0.00024319	RNA-binding protein FUS	FUS	P35637	1
AAIEAFNK	863.46216, 432.23471	1, 2	AAIEAFNK	0.0109166	0.000675688	Signal recognition particle subunit SRP68	SRP68	Q9UHB9	1
AAIECEQPQPDLYK	831.396	2	AAIEC(UniMod:4)EQPQPDLYK	0.00491842	0.000284035	Phospholipid-transporting ATPase IG	ATP11C	Q8NB49	1
AAIHYGIIDNDGGWVDITR	696.017	3	AAIHYGIIDNDGGWVDITR	0.00626085	0.000533824	Cysteine-rich secretory protein LCCL domain-containing 1	CRISPLD1	Q9H336	1
AAIIADSSTFR	576.306	2	AAIIADSSTFR	0.00209377	0.000381287	Eukaryotic translation initiation factor 4 gamma 3	EIF4G3	O43432	1
AAIISAEGDSK	531.277	2	AAIISAEGDSK	0.0254501	0.00150453	Prohibitin 1	PHB1	P35232	1
AAILETAPK	457.271	2	AAILETAPK	0.0131377	0.000876694	Ribosome-binding protein 1	RRBP1	Q9P2E9	1
AAILNLLPITSYPRPQVTWFR	819.465	3	AAILNLLPITSYPRPQVTWFR	0.0872607	0.00348107	Protein sidekick-1	SDK1	Q7Z5N4	1
AAILPTSIFLTNK	694.911	2	AAILPTSIFLTNK	0.0192731	0.00136641	Protein arginine N-methyltransferase 5	PRMT5	O14744	1
AAILPTSIFLTNKK	758.9585, 506.30811	2, 3	AAILPTSIFLTNKK	0.0186787	0.000940375	Protein arginine N-methyltransferase 5	PRMT5	O14744	1
AAIPSALDTNSSK	637.833	2	AAIPSALDTNSSK	0.00334508	0.000375643	Galectin-3-binding protein	LGALS3BP	Q08380	1
AAIQALRK	435.78	2	AAIQALRK	0.0135926	0.000943618	Apolipoprotein B-100	APOB	P04114	1
AAIQSQLDGVR	579.317	2	AAIQSQLDGVR	0.0370256	0.00200701	Exocyst complex component 3	EXOC3	O60645	1
AAISGENAGLVR	579.317	2	AAISGENAGLVR	0.00932475	0.000662643	Inter-alpha-trypsin inhibitor heavy chain H1	ITIH1	Q0VCM5	1
AAISSGIEDPVPTLHLTER	669.357	3	AAISSGIEDPVPTLHLTER	0.0464112	0.00184133	CCR4-NOT transcription complex subunit 3	CNOT3	O75175	1
AAISVVTAEVHDSKPHEGR	668.34833, 501.51309	3, 4	AAISVVTAEVHDSKPHEGR	0.0287298	0.00158307	Tyrosine-protein kinase Mer	MERTK	Q12866	1
AAITHEGR	427.728	2	AAITHEGR	0.00269051	0.00044997	Neuralized-like protein 4	NEURL4	Q96JN8	1
AAIVYHTK	451.758	2	AAIVYHTK	0.00243428	0.000378089	FMR1-interacting protein NUFIP2	NUFIP2	Q7Z417	1
AAKDEVSESRR	416.549	3	AAKDEVSESRR	0.00826842	0.000660075	Neurofilament light polypeptide	NEFL	P07196	1
AAKPEQIQK	506.793	2	AAKPEQIQK	0.0101877	0.000683273	Serine/threonine-protein kinase VRK1	VRK1	Q99986	1
AAKVATK	688.435	1	AAKVATK	0.00671333	0.000586651	PHD finger protein 3	PHF3	Q92576	1
AALAATGAASGGGGGGGGAGSR	815.898	2	AALAATGAASGGGGGGGGAGSR	0.0144792	0.00103174	Coiled-coil domain-containing protein 85C	CCDC85C	A6NKD9	1
AALADVLR	414.751	2	AALADVLR	0.0222209	0.00121311	Echinoderm microtubule-associated protein-like 4	EML4	Q9HC35	1
AALAEITEMVAQLHGTMIK	676.36	3	AALAEITEMVAQLHGTMIK	4.18e-05	0.000100761	FERM, ARHGEF and pleckstrin domain-containing protein 1	FARP1	Q9Y4F1	1
AALAFGFLDLLK	639.876	2	AALAFGFLDLLK	0.0185833	0.000868484	Integrator complex subunit 14	INTS14	Q96SY0	1
AALAPYNWPVWLGVHDR	655.676	3	AALAPYNWPVWLGVHDR	0.0130993	0.000822595	C-type lectin domain family 11 member A	CLEC11A	Q9Y240	1
AALAPYNWPVWLGVHDRR	707.70953, 531.034	4	AALAPYNWPVWLGVHDRR	0.000102342	0.000128505	C-type lectin domain family 11 member A	CLEC11A	Q9Y240	1
AALCAVHVIR	555.316	2	AALC(UniMod:4)AVHVIR	0.013089	0.000768979	AP-1 complex subunit gamma-1	AP1G1	O43747	1
AALCHFCIDMLNAK	555.263	2, 3	AALC(UniMod:4)HFC(UniMod:4)IDMLNAK	0.0077519	0.000623063	Alpha-soluble NSF attachment protein	NAPA	P54920	1
AALDCSTSHLDEFYSDPHAVAGALK	892.4184, 669.56561	3, 4	AALDC(UniMod:4)STSHLDEFYSDPHAVAGALK	0.0359424	0.00165791	Rho GTPase-activating protein 17	ARHGAP17	Q68EM7	1
AALDGTER	416.712	2	AALDGTER	0.0119747	0.000941251	Low-density lipoprotein receptor-related protein 5	LRP5;LRP6	O75197;O75581	0
AALDGTPGMIGYGMAK	776.879	2	AALDGTPGMIGYGMAK	0.046314	0.0026473	Dihydropteridine reductase	QDPR	P09417	1
AALEAAAAAAPER	606.323	2	AALEAAAAAAPER	0.0483568	0.00238595	E3 ubiquitin-protein ligase ZNF598	ZNF598	Q86UK7	1
AALEACHK	450.224	2	AALEAC(UniMod:4)HK	0.00155038	0.000338895	Alcohol dehydrogenase class-3	ADH5	P11766	1
AALEALDELDLFGVK	802.433	2	AALEALDELDLFGVK	0.0696268	0.00295321	Phosphorylase b kinase regulatory subunit alpha, skeletal muscle isoform	PHKA1	P46020	1
AALEALGSCLNNK	680.848	2	AALEALGSC(UniMod:4)LNNK	0.0611021	0.00328044	Serine hydroxymethyltransferase, mitochondrial	SHMT2	P34897	1
AALEALLPYTER	673.869	2	AALEALLPYTER	0.0189871	0.00115198	Transducin beta-like protein 3	TBL3	Q12788	1
AALEAQNALHNMK	705.86157, 470.91013	2, 3	AALEAQNALHNMK	0.0185432	0.00118791	CUGBP Elav-like family member 1	CELF1	Q92879	1
AALEEFSR	461.735	2	AALEEFSR	0.00484687	0.000432984	SWI/SNF complex subunit SMARCC1	SMARCC1	Q92922	1
AALEELQR	465.256	2	AALEELQR	0.0196997	0.0012286	Gamma-tubulin complex component 3	TUBGCP3	Q96CW5	1
AALEELVK	436.758	2	AALEELVK	0.0229961	0.00137528	Histidine--tRNA ligase, cytoplasmic	HARS1	P12081	1
AALEEVYPDLTPEETRR	663.669	3	AALEEVYPDLTPEETRR	0.00854189	0.000719849	5'-3' exoribonuclease 2	XRN2	Q9H0D6	1
AALEEWLPR	542.793	2	AALEEWLPR	0.018515	0.00136684	Endonuclease III-like protein 1	NTHL1	P78549	1
AALEGTATYR	526.772	2	AALEGTATYR	0.00850701	0.000512953	Heme-binding protein 1	HEBP1	Q9NRV9	1
AALEKEREER	410.886	3	AALEKEREER	0.00855412	0.00063115	Deubiquitinase OTUD6B	OTUD6B	Q8N6M0	1
AALEKQEK	458.759	2	AALEKQEK	0.0158954	0.00110805	Charged multivesicular body protein 2b	CHMP2B	Q9UQN3	1
AALEMQNYR	548.266	2	AALEMQNYR	0.0542652	0.0028314	Protein Smaug homolog 2	SAMD4B	Q5PRF9	1
AALEQLLK	443.274	2	AALEQLLK	0.0469589	0.002142	Symplekin	SYMPK	Q92797	1
AALEYLGSFDHYAT	779.365	2	AALEYLGSFDHYAT	0.00271429	0.000251522	Receptor-type tyrosine-protein phosphatase F	PTPRD;PTPRF	P10586;P23468	0
AALFALQNLFEEK	747.404	2	AALFALQNLFEEK	0.0162709	0.00113311	Methionine synthase	MTR	Q99707	1
AALFVSNNSR	539.786	2	AALFVSNNSR	0.0569726	0.00291863	Chronophin	PDXP	Q96GD0	1
AALGDSKEDTQK	631.81476, 421.54562	2, 3	AALGDSKEDTQK	0.0172354	0.00102527	Eukaryotic translation initiation factor 4E transporter	EIF4ENIF1	Q9NRA8	1
AALGPLVTGLYDVQAFK	881.99054, 588.32947	2, 3	AALGPLVTGLYDVQAFK	0.0310237	0.00155643	Uridine 5'-monophosphate synthase	UMPS	P11172	1
AALIMQVLQLTADQIAMLPPEQR	850.79761, 638.35004	3, 4	AALIMQVLQLTADQIAMLPPEQR	0.000386227	0.000223052	Cleavage stimulation factor subunit 2	CSTF2	P33240	0
AALIYTCTVCR	664.328	2	AALIYTC(UniMod:4)TVC(UniMod:4)R	0.0162811	0.000883764	Zinc finger protein 706	ZNF706	Q9Y5V0	1
AALLDQIR	450.269	2	AALLDQIR	0.0293755	0.00174756	Actin nucleation-promoting factor WASL	WASL	O00401	1
AALLEAGMPECTEDK	817.874	2	AALLEAGMPEC(UniMod:4)TEDK	0.0228876	0.00130331	(E3-independent) E2 ubiquitin-conjugating enzyme	UBE2O	Q9C0C9	1
AALLEFEER	539.282	2	AALLEFEER	0.00506406	0.000401245	RNA-binding protein 33	RBM33	Q96EV2	1
AALLEFEERER	454.905	3	AALLEFEERER	0.000305294	0.000190022	RNA-binding protein 33	RBM33	Q96EV2	1
AALLHGETR	484.27	2	AALLHGETR	0.0147907	0.00112016	Ribonuclease P protein subunit p30	RPP30	P78346	1
AALLNAIR	421.266	2	AALLNAIR	0.0264702	0.00113651	Inhibin beta A chain	INHBA	P07995;P08476	1
AALLNFDEFAVSK	712.875	2	AALLNFDEFAVSK	0.0449587	0.0023488	FH1/FH2 domain-containing protein 1	FHOD1	Q9Y613	1
AALLNQHYQVNFK	773.41223, 515.94391	2, 3	AALLNQHYQVNFK	0.00223014	0.000321745	Bifunctional glutamate/proline--tRNA ligase	EPRS1	P07814	1
AALLQLLAQHQPQDDPKR	511.284	4	AALLQLLAQHQPQDDPKR	0.00139769	0.000308801	Cyclin-dependent kinase 13	CDK13	Q14004	1
AALMESQGQQQEER	802.87	2	AALMESQGQQQEER	0.00626791	0.000471207	Nuclear mitotic apparatus protein 1	NUMA1	Q14980	1
AALNLPEAASYDEVR	809.907	2	AALNLPEAASYDEVR	0.0236798	0.0015724	DNA-directed RNA polymerase I subunit RPA1	POLR1A	O95602	1
AALPAQELEEYNK	738.372	2	AALPAQELEEYNK	0.0560603	0.00305888	Angiotensin-converting enzyme	ACE	P12821	1
AALPDLTK	414.745	2	AALPDLTK	0.0098682	0.000818859	DnaJ homolog subfamily C member 3	DNAJC3	Q13217	1
AALPEGLPEASR	605.825	2	AALPEGLPEASR	0.00895843	0.0004899	Growth/differentiation factor 15	GDF15	Q99988	1
AALPFGLVR	472.29	2	AALPFGLVR	0.00023205	0.000181494	Adhesion G protein-coupled receptor L2	ADGRL2	O95490	1
AALPLTTSDTK	559.309	2	AALPLTTSDTK	0.0240709	0.00127609	E3 ubiquitin-protein ligase HUWE1	HUWE1	Q7Z6Z7	1
AALPTPALSPEDKAVLQNLKR	558.823	4	AALPTPALSPEDKAVLQNLKR	5.48e-07	8.68e-05	Tyrosine-protein phosphatase non-receptor type 23	PTPN23	Q9H3S7	1
AALPYFPR	467.761	2	AALPYFPR	0.00526736	0.000436178	Olfactomedin-like protein 3	OLFML3	Q0VCP3	1
AALQALGVAEGGER	671.36	2	AALQALGVAEGGER	0.00332028	0.000430561	Phosphatidylinositol 3-kinase regulatory subunit beta	PIK3R2	O00459	1
AALQALK	714.451	1	AALQALK	0.000108995	0.000102788	Charged multivesicular body protein 4c	CHMP4B;CHMP4C	Q96CF2;Q9H444	0
AALQALKR	435.78	2	AALQALKR	0.00264509	0.000134739	Charged multivesicular body protein 4c	CHMP4B;CHMP4C	Q96CF2;Q9H444	0
AALQEEEQASK	602.296	2	AALQEEEQASK	0.0225207	0.00138525	Kinesin-like protein KIF2A	KIF2A	O00139	1
AALQEELQLCK	651.84	2	AALQEELQLC(UniMod:4)K	0.00899655	0.000642602	Fatty acid synthase	FASN	P49327	1
AALQELLSK	486.79	2	AALQELLSK	0.000128035	9.27e-05	Small ribosomal subunit protein eS25	RPS25	P62851	1
AALQFLMR	475.268	2	AALQFLMR	0.0906033	0.00399037	Probable E3 ubiquitin-protein ligase HERC1	HERC1	Q15751	1
AALQLVVDPGDPR	675.872	2	AALQLVVDPGDPR	0.0218457	0.00133116	Serine/threonine-protein kinase PAK 4	PAK4	O96013	1
AALQVDEK	873.46765, 437.23746	1, 2	AALQVDEK	0.0183526	0.00112784	Corticosteroid-binding globulin	SERPINA6	E1BF81	1
AALQVDEKGLEADAPTR	892.46289, 595.31104	3	AALQVDEKGLEADAPTR	0.0678353	0.00230522	Corticosteroid-binding globulin	SERPINA6	E1BF81	1
AALRDYETVVK	632.84845, 422.23471	2	AALRDYETVVK	0.0110133	0.000762749	Serine/threonine-protein phosphatase 5	PPP5C	P53041	1
AALRPAVSSSDQQSLIR	899.99213, 600.33051	2, 3	AALRPAVSSSDQQSLIR	0.0162049	0.000757374	Dyslexia-associated protein KIAA0319-like protein	KIAA0319L	Q8IZA0	1
AALSALESFLK	575.329	2	AALSALESFLK	0.0117188	0.000658264	DNA-dependent protein kinase catalytic subunit	PRKDC	P78527	1
AALSEEELEK	559.782	2	AALSEEELEK	0.0584634	0.00313564	Eukaryotic translation initiation factor 4 gamma 1	EIF4G1	Q04637	1
AALSEEELEKK	623.8299, 416.22235	2, 3	AALSEEELEKK	0.0108057	0.000806359	Eukaryotic translation initiation factor 4 gamma 1	EIF4G1	Q04637	1
AALSEEELER	573.786	2	AALSEEELER	0.0439852	0.00247889	Eukaryotic translation initiation factor 4 gamma 3	EIF4G3	O43432	1
AALSGANVLTLIEK	700.411	2	AALSGANVLTLIEK	0.0245957	0.00110071	Prolow-density lipoprotein receptor-related protein 1	LRP1	Q07954	1
AALSSFQK	426.235	2	AALSSFQK	0.0430708	0.00241651	COP9 signalosome complex subunit 2	COPS2	P61201	1
AALSSQQQQQLALLLQQFQTLK	829.131	3	AALSSQQQQQLALLLQQFQTLK	0.0251791	0.00116177	GRB10-interacting GYF protein 2	GIGYF2	Q6Y7W6	1
AALTIDEK	860.47235, 430.73984	1, 2	AALTIDEK	0.000207749	0.000120929	Alpha-1-antiproteinase	SERPINA1	P34955	1
AALVDLEPGTMDSVR	787.398	2	AALVDLEPGTMDSVR	0.0123533	0.000852583	Tubulin beta-6 chain	TUBB6	Q9BUF5	1
AALVDYLDGK	532.785	2	AALVDYLDGK	0.0546777	0.00280478	Superkiller complex protein 3	SKIC3	Q6PGP7	1
AALVGIYGR	460.272	2	AALVGIYGR	0.0132426	0.0010242	Teneurin-4	TENM4	Q6N022	1
AALVSGAVSINSCPAA	744.38	2	AALVSGAVSINSC(UniMod:4)PAA	0.0479471	0.00269887	Laminin subunit alpha-4	LAMA4	Q16363	1
AALVVLENYYK	641.856	2	AALVVLENYYK	0.0105819	0.000676261	Vang-like protein 1	VANGL1	Q8TAA9	1
AALYFQR	434.737	2	AALYFQR	0.0212241	0.00108641	Cell division cycle protein 23 homolog	CDC23	Q9UJX2	1
AALYILGDK	482.279	2	AALYILGDK	0.0467444	0.00268399	Myotubularin-related protein 5	SBF1	O95248	1
AALYLECSAK	563.284	2	AALYLEC(UniMod:4)SAK	0.0295118	0.00183097	Rho-related GTP-binding protein RhoF	RHOF	Q9HBH0	1
AAMALEK	733.391	1	AAMALEK	0.0439332	0.00194944	Ferritin light chain	FTL	P02792	1
AAMDAVCAK	468.718	2	AAMDAVC(UniMod:4)AK	0.0102919	0.000855795	N-alpha-acetyltransferase 40	NAA40	Q86UY6	1
AAMEALVVEVTK	630.847	2, 3	AAMEALVVEVTK	0.0207516	0.00118534	ATP-dependent RNA helicase A	DHX9	Q08211	1
AAMEFHEHLHSIGTK	427.712	4	AAMEFHEHLHSIGTK	0.0179712	0.000960585	Inactive phospholipase C-like protein 2	PLCL2	Q9UPR0	1
AAMEPIVISAK	565.318	2	AAMEPIVISAK	0.000739349	0.000173961	Talin-1	TLN1	Q9Y490	1
AAMIVNQLSK	537.802	2	AAMIVNQLSK	0.00265287	0.0002975	Junction plakoglobin	JUP	P14923	1
AAMIWIVGEYAER	754.88196, 503.59039	2, 3	AAMIWIVGEYAER	0.0244965	0.00133125	AP-2 complex subunit beta	AP1B1;AP2B1	P63010;Q10567	0
AAMLFLLLVAAGR	673.405	2	AAMLFLLLVAAGR	0.00798053	0.000502439	Growth-regulated protein homolog alpha		O46676	1
AAMLSLLR	437.763	2	AAMLSLLR	0.0160717	0.00109973	Inhibitor of nuclear factor kappa-B kinase subunit alpha	CHUK	O15111	1
AAMMNLLR	460.246	2	AAMMNLLR	0.0267268	0.00171456	Inhibitor of nuclear factor kappa-B kinase subunit beta	IKBKB	O14920	1
AAMVTALR	416.739	2	AAMVTALR	0.044779	0.00219611	Inhibin beta B chain	INHBB	P42917	1
AANAAENDFSVSQAEMSSR	662.294	3	AANAAENDFSVSQAEMSSR	0.085448	0.0038098	ATP-binding cassette sub-family F member 1	ABCF1	Q8NE71	1
AANAPRPGNWILER	522.283	3	AANAPRPGNWILER	0.064331	0.0030214	Laminin subunit alpha-1	LAMA1	P25391	1
AANEVSSADVK	545.772	2	AANEVSSADVK	0.00037553	0.000185185	Limbic system-associated membrane protein	LSAMP	Q13449	1
AANFENHSGK	537.752	2	AANFENHSGK	0.164987	0.00604489	Vinculin	VCL	P18206	1
AANGVVLATEK	536.803	2	AANGVVLATEK	0.00158022	0.000195813	Proteasome subunit alpha type-2	PSMA2	P25787	1
AANGVVLATEKK	600.85095, 400.90308	2, 3	AANGVVLATEKK	0.0109741	0.000775946	Proteasome subunit alpha type-2	PSMA2	P25787	1
AANILVGENLVCK	700.882	2	AANILVGENLVC(UniMod:4)K	0.0022017	0.000226686	Tyrosine-protein kinase Yes	SRC;YES1	P07947;P12931	0
AANLEMFK	462.236	2	AANLEMFK	0.0343742	0.00167483	Transcriptional repressor p66-beta	GATAD2B	Q8WXI9	1
AANMHAQIK	492.258	2	AANMHAQIK	0.0256227	0.00141153	Growth/differentiation factor 15	GDF15	Q99988	1
AANMIPAHDSPLAALAFDASGTK	757.048	3	AANMIPAHDSPLAALAFDASGTK	0.00243765	0.000369137	WD repeat domain phosphoinositide-interacting protein 2	WIPI2	Q9Y4P8	1
AANMLQQSGSK	567.782	2	AANMLQQSGSK	0.0179696	0.00112531	ATP-dependent DNA helicase Q1	RECQL	P46063	1
AANNGSAMVR	495.743	2	AANNGSAMVR	0.0229369	0.00144228	Enhancer of mRNA-decapping protein 4	EDC4	Q6P2E9	1
[truncated: 51,488 more rows]

## Sheet: S03.Protein.ID
First.Protein.Description	First.Protein.Description	Organism	Gene.Name	Unique peptides	ProteinGroup.Q.Value	PSMs	Proteotypic	Sample.Names
[truncated: 5,619 more rows]

[truncated: 4 more sheets: S04.Heatmap, S05.GO.FAEVEr, S06.GO.UC, S07.iBAQ]
