# Supplementary material for: Filter-Aided Extracellular Vesicle Enrichment (FAEVEr) for Proteomics
Source: Mol Cell Proteomics. 2025 Jan 21;24(2):100907. doi: 10.1016/j.mcpro.2025.100907 (PMC11872570; doi:10.1016/j.mcpro.2025.100907)
Supplement: Suppl data B [file mmc2.xlsx]

## Sheet: Overview
Sheet number	Title	Description
S01	FBS vs EDS	Log2 transformed Max.LFQ intensities of bovine proteins identified in the retentate of standard FBS and EDS after completing the FAEVEr protocol
S02	Protein List	List of identified proteins
S03	Peptide List	List of identified peptides

## Sheet: S01 FBS vs EDS
FBS_01	FBS_02	FBS_03	EDS_03	EDS_01	EDS_02	First.Protein.Description	Genes	Protein.Group
15.0457	17.403	16.3679				Endopin 2	SERPINA3-7	A0A0A0MP92
19.4411	20.0941	19.636	19.4005			Serpin domain-containing protein	LOC784932	A0A0A0MPA0
23.769	23.8839	24.0732	21.3811	23.043		Albumin	ALB	A0A140T897
20.4826	21.0778	20.2538	18.2146	19.3852		Kininogen 1	KNG1	A0A140T8C8
17.0639	17.3913	17.2379				Adiponectin B	C1QC	A0A3B0IZF8
15.2327	15.139	15.4924				Dishevelled associated activator of morphosis 1	DAAM1	A0A3Q1LHF1
14.3638	16.0975	16.6463	16.8109			Complement C7	C7	A0A3Q1LI40
19.3111	18.4244	19.7697		17.0295		Ig-like domain-containing protein		A0A3Q1LI44
20.8811	19.7073	20.3512				PTTG1 interacting protein	PTTG1IP	A0A3Q1LIA1
14.8566	15.0834	14.92				Tenascin C	TNC	A0A3Q1LKE5
13.6007		13.3059				Golgi apparatus protein 1	GLG1	A0A3Q1LL67
14.776	15.0012	15.258				Neuroplastin	NPTN	A0A3Q1LL79
18.4589	18.5478	18.6871				von Willebrand factor	VWF	A0A3Q1LLU1
15.5816	14.6478	15.575				AP complex subunit beta	AP1B1	A0A3Q1LMB5
14.2004	15.0598	15.1159				Tetraspanin	TSPAN9	A0A3Q1LNL5
19.6253	19.9937	20.2507				NAD(P)(+)--arginine ADP-ribosyltransferase		A0A3Q1LP26
19.2688	19.199	19.21		15.9646		Ig-like domain-containing protein		A0A3Q1LPG0
16.0485	16.04	15.9009				TAO kinase 3	TAOK3	A0A3Q1LPH8
17.9916	18.2746	18.2099				Uncharacterized protein	LOC100848700	A0A3Q1LPI1
17.7446	17.7787	18.2916				STEAP3 metalloreductase	STEAP3	A0A3Q1LPT9
14.6854	14.8242	14.9905		16.0605		Hydroxymethylglutaryl-CoA synthase	HMGCS1	A0A3Q1LPX4
		17.5279	21.042		20.8951	Vitamin D-binding protein	GC	A0A3Q1LQ02
15.7689	16.1731	15.4675		16.1317		Eukaryotic translation initiation factor 2 subunit beta	EIF2S2	A0A3Q1LQI5
17.8006	17.2956	17.997				CD55 molecule (Cromer blood group)	CD55	A0A3Q1LQX2
13.6283	13.9542	13.9025				Semaphorin 4C	SEMA4C	A0A3Q1LRI4
18.3046	18.3265	17.5803				Major histocompatibility complex, class I, A	BoLA	A0A3Q1LRW6
20.4476	20.5713	20.6242	19.9803	19.4653	18.1343	Ig-like domain-containing protein		A0A3Q1LSF0
		16.2191				Keratin 42	KRT42	A0A3Q1LSG0
15.5899	15.642	15.8177				Lymphocyte cytosolic protein 1	LCP1	A0A3Q1LSN0
17.2814	16.681	16.7713				Intercellular adhesion molecule N-terminal domain-containing protein	LOC616254	A0A3Q1LT76
17.9936	17.9496	17.7326				CD109 molecule	CD109	A0A3Q1LTK9
16.1343	15.9258					Insulin like growth factor binding protein 6	IGFBP6	A0A3Q1LTP5
				17.8288		Chemokine interleukin-8-like domain-containing protein	LOC508666	A0A3Q1LTV3
16.5065	16.0116	16.4835		15.1085		Caldesmon 1	CALD1	A0A3Q1LTX4
21.0366	20.9049	21.4053	19.2566	19.4301		Ig-like domain-containing protein		A0A3Q1LUE9
17.9968	18.148	18.192				Syntaxin 11	STX11	A0A3Q1LUL0
18.146	18.464	18.474	15.4334			RAB7A, member RAS onco family	RAB7A	A0A3Q1LUM6
15.8267	15.911	15.8633				AP-2 complex subunit alpha	AP2A1	A0A3Q1LVF9
18.7925	18.1116	19.5399				Pre-B lymphocyte 1	VPREB1	A0A3Q1LWV4
14.8635		15.3614				Poly(rC) binding protein 2	PCBP2	A0A3Q1LX34
14.7974	14.8616	15.6456		17.3789		urocanate hydratase	UROC1	A0A3Q1LXH7
	14.9165	14.3293				Dihydropyrimidinase like 3	DPYSL3	A0A3Q1LXY5
	14.0998					Secretory carrier-associated membrane protein	SCAMP1	A0A3Q1LYD5
16.4313	15.9553	15.9721				Acyl-CoA synthetase long chain family member 4	ACSL4	A0A3Q1LZ55
14.7248	14.5891	13.7939				Proteoglycan 4	PRG4	A0A3Q1LZ67
16.1966	15.9593	16.2306				EGF like repeats and discoidin domains 3	EDIL3	A0A3Q1LZC5
20.0368	19.7763	19.6273	19.5512	18.1778	19.5137	Four and a half LIM domains 1	FHL1	A0A3Q1LZP8
16.3513	15.9335	16.4153				VWFA domain-containing protein	ITGAX	A0A3Q1LZT3
16.0192	15.4486	16.5437				Glucosidase II alpha subunit	GANAB	A0A3Q1LZU8
16.6229	16.3919	16.732		16.7706		protein-tyrosine-phosphatase	PTPN12	A0A3Q1M0B4
20.037	19.8764	20.2738	20.4673	20.6434	20.4961	BPTI/Kunitz inhibitor domain-containing protein	LOC404103	A0A3Q1M0F4
16.8145	17.1093	17.065				A disintegrin and metalloproteinase with thrombospondin motifs 13		A0A3Q1M0L5
16.9032	17.1608	16.9122				Choline transporter-like protein	SLC44A1	A0A3Q1M0P0
15.8762	15.9425	16.2077	18.0794	18.0255		GDP-L-fucose synthase	GFUS	A0A3Q1M2A1
	17.0198					AT-rich interaction domain 1A	ARID1A	A0A3Q1M2B9
15.7432	15.9748	15.931		16.4067		Multimerin 1	MMRN1	A0A3Q1M2H1
15.5785	15.7098	14.4184				Anoctamin	ANO6	A0A3Q1M2M7
17.3278	17.448	17.0868				Complement factor properdin	CFP	A0A3Q1M2R9
			15.614	16.6269		ST6 beta-galactoside alpha-2,6-sialyltransferase 1	ST6GAL1	A0A3Q1M347
19.9194	20.438	20.3869	19.1486	19.0082	19.7323	Ig-like domain-containing protein		A0A3Q1M3L6
13.1176	12.9846	14.2296				Dynactin subunit 1	DCTN1	A0A3Q1M3Y3
19.64	19.511	19.2899	20.0233	19.0692	20.4527	Extracellular matrix protein 1	ECM1	A0A3Q1M5Q6
16.4036	16.0361	16.2804		14.2303		Protein C, inactivator of coagulation factors Va and VIIIa	PROC	A0A3Q1M616
	15.1441	14.6609				peptidylprolyl isomerase	PTPRJ	A0A3Q1M6K1
	13.5229					Formin like 1	FMNL1	A0A3Q1M6W5
13.987	14.5391	14.2854				Tyrosine-protein phosphatase non-receptor type	PTPN6	A0A3Q1M739
18.7591	18.7139	18.5598				BPTI/Kunitz inhibitor domain-containing protein		A0A3Q1M7A0
19.5857	19.6359	19.8193				NAD(P)(+)--arginine ADP-ribosyltransferase		A0A3Q1M8Q9
14.7873	14.8673	13.9355				AP-1 complex subunit gamma	AP1G1	A0A3Q1M952
	16.4224	16.7448				Programmed cell death 6	PDCD6	A0A3Q1M978
16.9051	16.638	17.2653	18.353	19.0287	18.776	Sulfurtransferase	MPST	A0A3Q1M9D2
16.8323	16.9774	16.9498				Solute carrier family 2, facilitated glucose transporter member 3		A0A3Q1MA30
	14.2952					AIG1-type G domain-containing protein	LOC768255	A0A3Q1MAF9
	13.8045	14.0383				Non-specific serine/threonine protein kinase	KALRN	A0A3Q1MB16
17.3981	17.3139	17.5654	18.7887	19.4033	19.7214	Adenosine kinase	ADK	A0A3Q1MB39
15.7557	15.0466	15.9254				Plexin B3	PLXNB3	A0A3Q1MBK2
		13.509				RAP1 GTPase activating protein 2	RAP1GAP2	A0A3Q1MBR3
17.6482	17.5004	17.7697				RAB6A, member RAS onco family	RAB6A	A0A3Q1MBS7
17.5987	17.5152	17.8134				Dickkopf like acrosomal protein 1	DKKL1	A0A3Q1MC89
18.4725	17.8636	17.9509				Sushi domain-containing protein	LOC790886	A0A3Q1MDC7
18.2251	18.2586	18.2188	17.3688	16.9768		Complement C8 gamma chain	C8G	A0A3Q1ME55
17.7211	17.857	17.4639	18.3273	17.9534	18.3218	Complement factor I	CFI	A0A3Q1MF14
16.5788	16.4739	16.7072				Protein S100	S100A11	A0A3Q1MFC3
17.8205	17.8611	17.7879		15.4616		Fibrinogen beta chain	FGB	A0A3Q1MG04
19.7137	19.6561	19.2504		17.1079		MBL associated serine protease 1	MASP1	A0A3Q1MG08
18.4945	18.8282	18.8864				MHC Class I JSP.1	JSP.1	A0A3Q1MG36
16.979	19.61	19.2836	19.2805			Inter-alpha-trypsin inhibitor heavy chain 4	ITIH4	A0A3Q1MGQ6
16.8262	16.7331	16.926		17.2026		Septin 9	SEPTIN9	A0A3Q1MH57
	15.828	16.267				Tetraspanin	TSPAN14	A0A3Q1MHM8
	14.6931	15.4161				SRCR domain-containing protein	LOC787904	A0A3Q1MHR7
18.2742	18.2167	18.297				RAB2A, member RAS onco family	RAB2A	A0A3Q1MHX8
16.315	15.7586	16.833				Ig-like domain-containing protein		A0A3Q1MI29
14.2301	13.571	14.8341				Acyl-CoA thioesterase 7	ACOT7	A0A3Q1MI69
14.8183	14.3158	15.3366				Ig-like domain-containing protein	LOC616942	A0A3Q1MIV3
21.5619	21.3762	21.2756	21.0638	20.2807	21.5268	Fibulin-1	FBLN1	A0A3Q1MJB2
14.142	14.4954					Tetraspanin 32	TSPAN32	A0A3Q1MJV5
17.5016	17.3791	17.8268		14.8856		Galectin	LGALS2	A0A3Q1MK76
15.1928	15.2803	15.3323				Interleukin 1 receptor accessory protein	IL1RAP	A0A3Q1MKU4
				16.9419		Paternally expressed 10	PEG10	A0A3Q1MKV1
16.6567	16.6963	16.9328				Collectin subfamily member 10	COLEC10	A0A3Q1MLF4
	16.3359					RNA-directed DNA polymerase		A0A3Q1MLL5
19.5725	19.543	19.8029	19.1358	19.1909	19.9812	Talin 1	TLN1	A0A3Q1MLQ7
17.0673	16.9383	17.2741				G protein subunit alpha z	GNAZ	A0A3Q1MM27
15.7519	15.958	16.2717				Glucose-6-phosphate 1-dehydrogenase	G6PD	A0A3Q1MM55
14.2167	14.5342					Epidermal growth factor receptor pathway substrate 15 like 1	EPS15L1	A0A3Q1MMI6
19.344	19.4068	19.5604	17.7071	18.0055		Vinculin	VCL	A0A3Q1MN97
	17.1302	17.572	18.9318	18.1808	19.0161	Sulfotransferase	SULT1C4	A0A3Q1MP36
14.8871	14.9329	14.6744				Syntaxin 2	STX2	A0A3Q1MPD9
13.0404	13.8013	14.0061				1,4-alpha-glucan branching enzyme	GBE1	A0A3Q1MPG8
18.1499	18.0135	18.0925				Carcinoembryonic antigen related cell adhesion molecule 1	CEACAM1	A0A3Q1MQ27
13.2173	13.1342	14.2234				Filamin B	FLNB	A0A3Q1MQ34
16.7529	16.4425	16.6732	15.5978	16.0528		Plexin B2	PLXNB2	A0A3Q1MQ74
	16.523					Thrombospondin 1	THBS1	A0A3Q1MQV3
17.0886	17.2296	17.2448				Vesicle-fusing ATPase	NSF	A0A3Q1MR04
19.4852	19.2346	19.5023				Ig-like domain-containing protein		A0A3Q1MR79
15.8953	15.9499	16.4128		17.2764		Alcohol dehydrogenase 1C (class I), gamma polypeptide	ADH1C	A0A3Q1MRL0
	13.8453	14.706				CUGBP Elav-like family member 2	CELF2	A0A3Q1MSL2
15.0713	14.9027	15.0712				PKHD1 like 1	PKHD1L1	A0A3Q1MSR4
16.8757	16.7109	16.6233				CD34 molecule	CD34	A0A3Q1MT64
14.4635	14.6762	14.3938				Notch receptor 2	NOTCH2	A0A3Q1MTU2
	19.9261	20.7886				Annexin	ANXA5	A0A3Q1MU33
16.0915	16.0896	14.907				Ig-like domain-containing protein		A0A3Q1MUW6
15.9999	15.8676	15.9088				ANTXR cell adhesion molecule 1	ANTXR1	A0A3Q1MVZ0
	13.6177	13.2993				Histone-arginine methyltransferase CARM1	CARM1	A0A3Q1MWG1
14.8231	15.3833	15.2528				Ribosomal protein S14	RPS14	A0A3Q1MWP9
		13.9953	15.8723			Keratin 3	KRT3	A0A3Q1MYR8
15.2241	14.8426	15.1699				DnaJ heat shock protein family (Hsp40) member B2	DNAJB2	A0A3Q1MZJ6
15.3153	15.3501	15.2104				RAB37, member RAS onco family	RAB37	A0A3Q1N0X5
15.8419	16.3925	16.0331				Solute carrier family 16 member 3	SLC16A3	A0A3Q1N4D0
14.8212	14.892					Phosphodiesterase	PDE9A	A0A3Q1N569
14.6277	14.9216	15.0253				Membrane cofactor protein	CD46	A0A3Q1N570
16.2777	17.1872	17.0438				Lysosomal associated membrane protein 2	LAMP2	A0A3Q1N8P4
17.5904	17.5807	17.5332	20.3733	19.4389	20.6127	Sulfhydryl oxidase	QSOX1	A0A3Q1N9Y5
15.9933	16.1175	16.2073				Microtubule-associated protein	MAP2	A0A3Q1NAK9
16.0923	16.2654	16.1962				Ankyrin 1		A0A3Q1NCL2
14.5718	13.987	15.2444				KH-type splicing regulatory protein	KHSRP	A0A3Q1NE05
14.7148	15.1638	14.643				AHNAK nucleoprotein	AHNAK	A0A3Q1NE82
17.9613	17.7049	17.9093	19.7773	19.0529		Inhibitor of carbonic anhydrase	INHCA	A0A3Q1NEQ0
	14.259	14.0026				Fc receptor like 1	FCRL1	A0A3Q1NGK4
16.4368	16.5567	16.2441				CD22 molecule	CD22	A0A3Q1NI55
	24.2046		23.8556	24.1979		Antithrombin-III	SERPINC1	A0A3Q1NJR8
			15.8539	15.4142		Tissue factor pathway inhibitor	TFPI	A0A3Q1NLA0
14.6812	14.9491	15.0403				CD99 molecule	CD99	A0A3Q1NN33
18.6691	18.4309	18.5363				Solute carrier family 7 member 5	SLC7A5	A0A3Q1NNN2
14.9427	15.2801	15.7704				Fructose-bisphosphate aldolase	ALDOC	A0A3S5ZPB0
15.3209	16.9156	16.656				Synaptophysin like 1	SYPL1	A0A3S5ZPC1
15.4911	15.9579	16.0743	16.5104			glutathione transferase	GSTT2	A0A3S5ZPD5
	14.9588	15.3304				Phosphoserine aminotransferase	PSAT1	A0A3S5ZPF7
13.6009	15.0155	15.1443				RAS p21 protein activator 3	RASA3	A0A3S5ZPH7
		15.9946				Signal transducer and activator of transcription	STAT1	A0A3S5ZPJ6
17.7916	17.6292	18.0137	18.1439	18.9761		6-phosphogluconate dehydrogenase, decarboxylating	PGD	A0A3S5ZPM3
16.0611		16.3012		15.4744		Angiopoietin like 6	ANGPTL6	A0A3S5ZPN1
14.9396	15.2599	14.9514				Post-GPI attachment to proteins 6	PGAP6	A0A3S5ZPP0
16.1324	15.8396	16.1893		14.6423		Plexin domain containing 2	PLXDC2	A0JN47
17.3605	17.0726	17.5377				Solute carrier family 40 member	SLC40A1	A0JNB7
17.3756	17.4071	17.423		17.7845		ATP-dependent 6-phosphofructokinase, liver type	PFKL	A1A4J1
				15.981		ADP-ribosylation factor GTPase-activating protein 2	ARFGAP2	A1L520
19.4076	18.9642	19.5501		16.8081		RAB1A, member RAS onco family	RAB1A	A1L528
	14.8041	16.6742		16.4606		Keratin, type I cytoskeletal 17	KRT17	A1L595
14.1462	14.7517	14.5742		14.469		Proteasomal ubiquitin receptor ADRM1	ADRM1	A1L5A6
15.0695	15.3962	15.4608	16.1697	16.7501		SERPINE1 mRNA binding protein 1	SERBP1	A1L5B7
	15.4179	16.0704				HPN protein	HPN	A1L5C6
23.3446	23.4234	23.4181				Serpin A3-5	SERPINA3-5	A2I7N1
17.7872	18.3881	17.9814	17.7552		18.5686	Serpin A3-7	SERPINA3-7	A2I7N3
14.7188	15.0432	15.7126	15.5007	15.8886		Coronin	CORO1C	A2VDN8
16.8091	16.5149	16.5188				Dermokine	DMKN	A2VE23
17.2611	17.1725	17.2511		16.091		EGF containing fibulin extracellular matrix protein 1	EFEMP1	A2VE41
15.6305	15.1391	15.7005				Septin-11	SEPTIN11	A2VE99
17.1949	16.7471	17.4418	16.9677	17.8787		Ubiquitin-like modifier-activating enzyme 1	UBA1	A3KMV5
16.4978	16.6439	16.4786		16.6502		Adenylosuccinate lyase	ADSL	A3KN12
15.4855	15.5301	15.2314		17.5521		NEDD8-conjugating enzyme Ubc12	UBE2M	A3KN22
17.6599	17.9694	17.5061				TSG101 protein	TSG101	A3KN51
16.9439	16.7658	17.1789				F-actin-capping protein subunit alpha-1	CAPZA1	A4FUA8
16.4055	16.5414	16.7116		17.5152		C-1-tetrahydrofolate synthase, cytoplasmic	MTHFD1	A4FUD0
14.3304	14.1358	14.5873		13.5807		MOB family member 4, phocein	MOBKL3	A4FUE6
21.7296	21.6335	21.811		19.3976		Ras-related protein Rab-8A	RAB8A	A4FV54
16.4148	15.7616	15.4904		16.632		Rho GTPase-activating protein 15	ARHGAP15	A4IF90
15.9359	16.1697	16.2688	18.9965	19.5327	18.3107	VASN protein	VASN	A4IFA5
15.6052	16.1666	15.3459				Perilipin	PLIN1	A4IFB3
16.5791	16.8318	16.5768				PDGFD protein	PDGFD	A4IFC0
	12.5513	12.9792				MGC151592 protein	STUM	A4IFJ3
	14.7974					Cytosolic phospholipase A2	PLA2G4A	A4IFJ5
17.5527	17.0726	17.2164				Ras-related protein Rap-2	RAP2B	A4IFU2
16.1421	16.2939	15.9966				Exportin-2	CSE1L	A5D785
16.0023	16.0685	16.679				Glycine--tRNA ligase	GARS1	A5D7A2
13.5561	11.8285	12.0376				Prolyl endopeptidase FAP	FAP	A5D7B7
16.1091	16.005	16.0558				Alpha-actinin-4	ACTN4	A5D7D1
16.9147	16.8867	16.925				RAB35 protein	RAB35	A5D7E0
19.626	19.432	19.6245	17.6031	18.3066		EH domain containing 3	EHD3	A5D7E1
19.8999	19.403	19.5023				Tetraspanin	CD82	A5D7E6
	15.0116	14.1515				PCDHGC3 protein	PCDHGC3	A5D7F4
18.9808	18.9478	19.0265				Choline transporter-like protein 2	SLC44A2	A5D7H3
18.8655	18.8079	18.5148	18.6679	18.2889		C-type lectin domain containing 11A	CLEC11A	A5D7L1
16.4585	16.1509	16.3284		14.9224		ATP-binding cassette sub-family B member 6	ABCB6	A5D7P7
22.2124	22.4064	22.2413	22.0289	21.716	22.0606	ITIH2 protein	ITIH2	A5D7R6
18.6158	18.8588	18.8593				NRAS protein	NRAS	A5D7R9
14.0533	14.3633	14.2309				PEF1 protein	PEF1	A5D7S6
19.2116	19.1503	19.1838				CKLF like MARVEL transmembrane domain containing 3	CMTM3	A5D7T8
17.8693	17.7966	17.7041				RALB protein	RALB	A5D977
19.858	19.3534	19.9206	20.037	20.9407	20.6343	Pyruvate kinase	PKM	A5D984
15.7047	15.557	15.9777				Elongation factor 1-delta	EEF1D	A5D989
15.2688	15.3164	15.2266		16.2239		Complement C1r	C1R	A5D9E9
19.4294	19.7448	19.698	21.2312	20.0884	20.7926	SERPINA10 protein	SERPINA10	A5PJ69
14.1372	14.0868			15.2166		2-oxo-4-hydroxy-4-carboxy-5-ureidoimidazoline decarboxylase	URAD	A5PJD0
17.1285	17.5355	17.8146				CPNE3 protein	CPNE3	A5PJY9
15.6987		15.9743				Vacuolar protein-sorting-associated protein 36	VPS36	A5PK00
16.7908	16.9242	16.9752	16.7178	18.5391		Nicotinate phosphoribosyltransferase	NAPRT	A5PK51
16.1598	16.195	16.1877	18.3108	18.5907		SERPINA11 protein	SERPINA11	A5PK77
17.4026	17.0496	17.5583				G protein subunit beta 4	GNB4	A5PKD6
16.0956	16.2183	16.6446				Tyrosine-protein kinase	FGR	A5PKG9
14.7739	14.5036	15.9909		14.7946		Fumarylacetoacetase	FAH	A5PKH3
14.3566	13.4516	14.3827				Protein FAM3C	FAM3C	A5PKI3
15.9474	15.7628	15.8482				RAS related 2	RRAS2	A5PKL2
17.59	17.27	17.718				HNRNPD protein	HNRNPD	A6H6Y0
	14.2456	14.6214				Cytoplasmic protein	NCK2	A6H720
18.9657	18.8937	19.0988	19.8782	20.5215	19.6653	Galactokinase	GALK1	A6H768
17.7168	17.7432	18.0249				Small ribosomal subunit protein eS7	RPS7	A6H769
16.5907	16.8155	16.9246		16.7715		PDZ and LIM domain 1	PDLIM1	A6H7E3
17.4626	17.3261					Dynamin-2	DNM2	A6H7I5
13.8302	15.4934	14.9565				RAS guanyl-releasing protein 2	RASGRP2	A6N9I4
15.3972	16.0344	15.1034				DKK3 protein	DKK3	A6QL81
14.1473	13.9163	14.3114				TRIM25 protein	TRIM25	A6QLA8
17.9366	17.5994	18.0256				small monomeric GTPase	RAB27A	A6QLB1
15.3395	15.4383	15.788				Small ribosomal subunit protein uS4	RPS9	A6QLG5
17.3769	17.3973	17.5782		15.6426		Fructose-bisphosphate aldolase	ALDOA	A6QLL8
	12.7903	13.5412				MYH11 protein	MYH11	A6QLN6
19.5342	19.5711	19.5307		17.7019		PARVB protein	PARVB	A6QLQ6
17.3459	17.5365	17.34				Flotillin-2	FLOT2	A6QLR4
18.2008	18.3805	18.3348		14.3179		RAB10 protein	RAB10	A6QLS9
14.4767	14.4203	15.0494		15.4071		Alanine--tRNA ligase	AARS1	A6QLT9
16.6445	16.7206	16.697	17.0087	16.6072		NID1 protein	NID1	A6QNS6
19.7065	19.4672	19.5327	18.1732	17.1728		CD5 molecule like	CD5L	A6QNW7
17.1614	17.5285	17.6736		16.7337		CPN2 protein	CPN2	A6QP30
18.0657	17.9922	18.004	17.3039			LMAN2 protein	LMAN2	A6QP36
16.8021		15.8963				SCRG1 protein	SCRG1	A6QPC2
14.8553	14.5611	14.7659		13.4406		ELA2 protein	ELANE	A6QPP7
13.7229	12.4537	13.3604		15.7876		NEPN protein	NEPN	A6QPQ1
11.8037	14.0845	14.3379				Serpin A3-8	SERPINA3-8	A6QPQ2
14.9104	15.0616	14.7312				Suprabasin	SBSN	A6QQF6
15.7118	15.4457	15.9655		15.5192		Signal recognition particle 14 kDa protein	SRP14	A6QQL9
18.2481	18.4624	18.4026				SPN protein	SPN	A6QQP5
14.2071	15.1013					Secretory carrier-associated membrane protein	SCAMP2	A6QR35
		14.4016				Ubiquitin carboxyl-terminal hydrolase 4	USP4	A6QR55
16.9088	17.0033	17.3095		17.2708		Aldehyde dehydrogenase family 16 member A1	ALDH16A1	A6QR56
17.3043	17.3223	17.5078		18.1342		Heat shock 70kD protein binding protein	ST13	A7E3S8
14.3717	14.8481	15.3692				S-adenosylmethionine synthase	MAT2A	A7E3T7
19.9935	19.9023	19.8239	19.9801	19.6377	19.8982	Galectin-3-binding protein	LGALS3BP	A7E3W2
15.1565	15.3228	14.8761				ADAM metallopeptidase with thrombospondin type 1 motif 1	ADAMTS1	A7MB07
14.9846	15.5114			15.7		Actin-related protein 2	ACTR2	A7MB62
17.6587	17.9036	17.8364				Adiponectin M	C1QTNF3	A7MB82
	13.3292	13.6142				26S proteasome non-ATPase regulatory subunit 1	PSMD1	A7MBA2
	13.8989	14.0861				VCAM1 protein	VCAM1	A7MBB0
15.3052	14.866	15.5404				PIK3R6 protein	PIK3R6	A7MBD5
13.7773	15.1238	14.8313				RuvB-like helicase	RUVBL1	A7MBG8
22.1098	21.978	22.1646				G protein subunit alpha i2	GNAI2	A7MBH9
15.447	15.6219	16.5117		16.0463		propionate--CoA ligase	ACSS2	A7YWF1
18.7142	18.8399	19.0157				Gamma-glutamyl hydrolase	GGH	A7YWG4
14.3319	16.8375	19.135		18.4634		Keratin, type II cytoskeletal 73	KRT73	A7YWK3
16.6155	16.6621	16.8667	18.3395	19.4172		Putative protein-lysine deacylase ABHD14B	ABHD14B	A7YY28
	13.3883					ENDOD1 protein	ENDOD1	A7YY77
	14.7477	15.3828	16.1205			TKT protein	TKT	A7Z014
13.5711		13.6767				Clathrin interactor 1	CLINT1	A7Z035
	13.4902	13.085				receptor protein-tyrosine kinase	CSF1R	A7Z067
20.8219	20.8446	20.9392				STOM protein	STOM	A8E4P3
15.2875	14.8044	14.9593				NPC intracellular cholesterol transporter 1	NPC1	B0JYK2
18.6355	18.8635	18.7081	19.4159	19.2669	19.4931	Periostin	POSTN	D1Z308
16.7067	16.4262	16.6047				Plasma membrane calcium-transporting ATPase 4	ATP2B4	D3K0R6
15.7426	15.5233	15.7466				Glycophorin B	gypb	D5MTL9
18.4801	18.4373	18.2057		19.0481	19.5151	Lipocalin 2	LCN2	E1B6Z6
13.1148		14.7672				Alpha-galactosidase	GLA	E1B725
16.3568	16.2772	15.9068		16.5174		Plasminogen	PLG	E1B726
16.9834	17.0544	17.1044				Synaptotagmin like 3	SYTL3	E1B796
16.1582	16.3297	16.4637	16.9275	17.7737		Complement C3	LOC528040	E1B805
20.8918	21.3294	21.1478				Glycoprotein Ib platelet subunit beta	GP1BB	E1B863
14.2745	15.2927	14.9311				ADAM metallopeptidase domain 17	ADAM17	E1B867
15.5231	16.0855	15.8205				Nucleolin	NCL	E1B8K6
13.9063		13.7895		15.5667		Collagen type XIV alpha 1 chain	COL14A1	E1BA17
18.4211	18.3247	18.1528				G protein subunit alpha q	GNAQ	E1BA29
16.3316	16.5835	16.4581				Ras-related protein Rab	RAB32	E1BA60
14.4941	15.0778	14.7933				Leucine rich repeat containing 32	LRRC32	E1BAW2
16.4743	16.4975	16.7016		15.5931		EMAP like 2	EML2	E1BB08
20.9226	20.8101	20.9275				Glycoprotein Ib platelet subunit alpha	GP1BA	E1BB32
17.2517	17.444	17.9228	17.4166	17.2837		Collagen type VI alpha 3 chain	COL6A3	E1BB91
16.0934	15.7258	16.0385				Dynactin subunit 4	DCTN4	E1BBI8
13.6147	14.5478	14.5635	16.5822	16.9723		Aldo-keto reductase family 1 member D1	AKR1D1	E1BBT0
16.2523	16.0635	16.5702		17.0675		Heat shock 70 kDa protein 4	HSPA4	E1BBY7
17.1788	16.7569	16.6499				RAB2B, member RAS onco family	RAB2B	E1BC58
15.9806	16.0964	16.2198				VPS37C subunit of ESCRT-I	VPS37C	E1BC70
14.7062	14.2923	14.681				Reversion inducing cysteine rich protein with kazal motifs	RECK	E1BCI6
14.9298	14.981	15.5832				Phosphoethanolamine/phosphocholine phosphatase 1	PHOSPHO1	E1BCN8
	14.5916	13.8473				Inducible T cell costimulator ligand	ICOSLG	E1BCU8
17.4699	17.5383	17.5273	17.3097	17.7383		HGF activator	HGFAC	E1BCW0
16.8939	16.704	17.1706		17.1636		ATP-dependent 6-phosphofructokinase	PFKP	E1BCW3
13.1215	14.6911	14.2686		13.9742		Dynein cytoplasmic 1 heavy chain 1	DYNC1H1	E1BDX8
15.595	16.0026	15.8169				Hemicentin 1	HMCN1	E1BE11
13.7196		14.1816		14.7635		GDP-mannose pyrophosphorylase A	GMPPA	E1BEN4
14.6831	14.652	14.9239				Metalloendopeptidase	BMP1	E1BEV7
14.8871	14.6525	15.4146		16.0441		Uroporphyrinogen decarboxylase	UROD	E1BEX4
18.6996	18.8883	18.7947	19.4675	19.8522	20.4739	Corticosteroid-binding globulin	SERPINA6	E1BF81
16.028	15.75	16.1418				protein-tyrosine-phosphatase	PTPRB	E1BFE2
17.8524	17.8703	17.9505		16.1129		Unc-13 homolog D	UNC13D	E1BFF0
14.9332	14.8375	15.3524	14.5891	18.0923		Dihydropyrimidinase	DPYS	E1BFN6
20.7031	20.5218	20.6819				Integrin subunit alpha 6	ITGA6	E1BFQ6
16.8105	17.1351	17.4999	17.5001	17.6379		Karyopherin subunit beta 1	KPNB1	E1BFV0
18.5738	18.4362	18.537				Glycoprotein V platelet	GP5	E1BG29
15.7507	15.7839	15.905		14.3006		LDL receptor related protein 1	LRP1	E1BGJ0
17.3979	16.7571	17.2738				CD93 molecule	CD93	E1BGJ5
13.5373	14.3951	14.6709				T cell immunoglobulin and mucin domain containing 4	TIMD4	E1BGK0
16.4701	16.1083	16.1195				WW domain binding protein 2	WBP2	E1BGX4
18.9249	18.8566	18.586	19.3386	17.7137	19.4219	Complement component 4A	C4A	E1BH06
	16.6626	16.7303				CD226 molecule	CD226	E1BI17
20.5429	20.4891	20.5148				MHC class I heavy chain	BOLA	E1BI37
14.4768	15.0407	14.8835				Rho GTPase activating protein 45	ARHGAP45	E1BI70
19.3144	19.4193	19.7255	19.3181	19.4255	17.8301	Collagen type VI alpha 1 chain	COL6A1	E1BI98
22.0826	22.0657	22.1518	20.4215	20.1597	20.7625	Transferrin receptor protein 1	TFRC	E1BIG6
14.4597	14.9425	15.293				Formin homology 2 domain containing 1	FHOD1	E1BIN0
17.0083	17.0072	16.6044				P2X purinoceptor	P2RX1	E1BIP1
17.0864	16.7774	16.8933				Endoglin	ENG	E1BJ42
19.8763	20.1371	19.7046	18.6799	17.1788		MBL associated serine protease 2	MASP2	E1BJ49
13.9454	12.788	13.6392				Tubulin beta chain	TUBB2A	E1BJB1
21.1131	21.4074	21.7923	20.5358	19.7094	20.2711	Tubulin beta chain	TUBB1	E1BJK2
	16.2885	16.24				EH domain containing 4	EHD4	E1BJV0
17.5323	17.4369	17.4891				Napsin A aspartic peptidase	NAPSA	E1BJW6
16.8979	16.7818	16.9947		16.5631		Programmed cell death 6 interacting protein	PDCD6IP	E1BKM4
	14.6108					Erbb2 interacting protein	ERBIN	E1BKT3
12.8619		16.9603				Desmoplakin	DSP	E1BKT9
18.7223	18.798	18.6361				C-type lectin domain family 1 member B	CLEC1B	E1BLL1
16.5474	16.0461	16.4304				Out at first protein homolog	OAF	E1BLL9
14.1718	14.5571	14.4876				Inactive rhomboid protein	RHBDF2	E1BLR4
14.7484		14.0543				Carboxypeptidase D	CPD	E1BLR9
14.1821	14.7645	15.0373				Valine--tRNA ligase	VARS1	E1BLV6
		13.6036				Eukaryotic translation initiation factor 3 subunit F	EIF3F	E1BLZ8
14.0292		13.8065				Kinase D interacting substrate 220	KIDINS220	E1BMF4
19.1604	19.3887	18.9497	18.2678	18.27	19.2516	Serpin family G member 1	SERPING1	E1BMJ0
		15.1922				GB1/RHD3-type G domain-containing protein	LOC107131333	E1BMK7
14.9932	16.203	16.1087				SEC31 homolog A, COPII coat complex component	SEC31A	E1BMP2
	16.4562					KRAS proto-onco, GTPase	KRAS	E1BMX0
14.4936	14.7716	15.048				Cytoplasmic FMR1-interacting protein	CYFIP1	E1BN47
16.6816	16.4711	16.6183				Divergent protein kinase domain 2A	DIPK2A	E1BNC4
14.878	15.7317	15.7652		16.0111		alpha-1,2-Mannosidase	MAN1A1	E1BNG2
18.078	18.0144	18.0239	16.1096	17.03		Stabilin 1	STAB1	E1BNJ1
23.968	24.0894	23.9337	22.6751	22.441	22.7535	Apolipoprotein B	APOB	E1BNR0
14.5751	14.4436	14.5072				G protein-coupled receptor kinase	GRK6	E1BP29
			18.3204	18.7692		NADP-dependent oxidoreductase domain-containing protein	LOC782884	E1BP71
15.7625	15.5525	16.238		16.4516		Aminopeptidase	NPEPPS	E1BP91
16.1288	16.2097	16.3458				Synaptotagmin like 4	SYTL4	E1BPE2
17.683	17.737	17.4701	17.1429	17.3823		Notch receptor 3	NOTCH3	E1BPT8
	13.6721	13.2128				Vacuolar protein sorting 13 homolog C	VPS13C	E1BPX1
			17.3284			Splicing factor proline and glutamine rich	SFPQ	E1BQ37
19.9048	20.7227	22.6029		21.7359		Keratin 14	KRT14	F1MC11
15.0467	14.8431	13.9308				Sushi domain-containing protein	LOC100336868	F1MC45
14.4789	14.9911	14.932				IQ motif containing GTPase activating protein 1	IQGAP1	F1MC48
16.0288	16.2728	15.7729				F2R like thrombin or trypsin receptor 3	F2RL3	F1MCC4
15.1292						Kynureninase	KYNU	F1MCH2
	13.6018	14.7048				Glycerophosphodiester phosphodiesterase domain containing 2	GDPD2	F1MCP4
17.1653	17.0383	17.0575				Synaptotagmin binding cytoplasmic RNA interacting protein	SYNCRIP	F1MCT8
14.0591	14.4481	14.306		13.9094		Niban apoptosis regulator 2	NIBAN2	F1MD34
14.3329						Laminin subunit gamma 1	LAMC1	F1MD77
20.1831	20.1283	20.1927	22.2951	21.3001	22.9955	C-X-C motif chemokine	PPBP	F1MD83
15.0657	14.5468	14.9165				Syntrophin beta 1	SNTB1	F1MDV3
17.9966	17.766	17.7988				Integrin subunit alpha 4	ITGA4	F1MEF6
15.1858	15.1471	14.9309				Heparan sulfate proteoglycan 2	HSPG2	F1MER7
15.1314	15.7105	15.0855				Multiple EGF like domains 10	MEGF10	F1MET4
15.395	15.5802	15.3083				Fibulin 7	FBLN7	F1MEW5
14.3271	14.0417	14.225				Arachidonate 12-lipoxygenase, 12S type	ALOX12	F1MFA8
	13.4379					Myosin IG	MYO1G	F1MFG9
16.0281	16.0311	16.0065				Hedgehog protein	DHH	F1MFP2
16.1422	15.8625	15.9215		17.7876		Alcohol dehydrogenase 4 (class II), pi polypeptide	ADH4	F1MFZ4
19.6379	19.7991	19.716				Ig-like domain-containing protein	LOC512672	F1MGC3
	15.1325	15.2119				Ig-like domain-containing protein	LOC509881	F1MGI2
12.9901	12.8327					MYC target 1	MYCT1	F1MGM5
			17.0899			Fibrinogen gamma chain	FGG	F1MGU7
23.2488	23.2696	23.3756				Integrin subunit alpha 2b	ITGA2B	F1MGZ4
14.7719	14.8986	15.0757				[F-actin]-monooxygenase MICAL1	MICAL1	F1MH07
19.5652	19.2897	19.7321				Ig-like domain-containing protein		F1MH40
18.2309	18.1795	18.4292		16.5424		Syntaxin binding protein 2	STXBP2	F1MHC2
18.5489	18.4034	18.7219				Phosphatidylinositol-5-phosphate 4-kinase type 2 alpha	PIP4K2A	F1MHR4
13.6034		14.0491				Sequestosome 1	SQSTM1	F1MIE2
15.535	15.5594	15.4656				HECT-type E3 ubiquitin transferase	NEDD4	F1MJ10
17.2618	17.4152	17.4869				Ig-like domain-containing protein	LOC100300510	F1MJB8
20.2508	20.246	20.4435	20.0044	19.9327	20.1913	Pregnancy zone protein	LOC506828	F1MJK3
16.3006	16.646	16.538		16.3568		Alpha-amylase	AMY2B	F1MJQ3
17.3722	17.4331	17.4991				protein-tyrosine-phosphatase	PTPRC	F1MJS9
	14.8224	15.4901				Ig-like domain-containing protein	BOLA-DRB3	F1MJU5
14.9213	15.027	15.3146				Spectrin beta chain	SPTB	F1MKE9
16.8815	17.0479	17.366				Collagen type VI alpha 2 chain	COL6A2	F1MKG2
20.8642	20.2908	20.1174	19.939	19.1244	20.5115	Histidine rich glycoprotein	HRG	F1MKS5
15.6953	15.4074	16.0179				EFR3 homolog A	EFR3A	F1MLD7
15.9393	14.9226	15.811				Disco interacting B	DIP2B	F1MLE1
16.1933	16.2218	16.1825				Podocalyxin	PODXL	F1MLI8
19.6983	19.5474	19.9928	19.4166	19.3656	19.3839	Ig-like domain-containing protein	LOC100847119	F1MLW8
17.5542	17.1938	16.9627				Cytochrome b reductase 1	CYBRD1	F1MLZ1
14.4544	14.6706	14.4473				Integrin subunit alpha 1	ITGA1	F1MMN6
14.0859	13.9753	14.7247				Spectrin alpha, erythrocytic 1	SPTA1	F1MMQ8
18.0186	18.0223	18.3748				H1.10 linker histone	H1-10	F1MMU4
15.1199	15.2924	14.934				Formimidoyltransferase-cyclodeaminase	FTCD	F1MNA6
16.1367	16.0746	16.2267				Sushi, von Willebrand factor type A, EGF and pentraxin domain containing 1	SVEP1	F1MNH3
17.6477	17.743	18.0282				RAB5B, member RAS onco family	RAB5B	F1MNI4
14.6936	15.085	15.6022				Phosphatidylinositol-glycan-specific phospholipase D	GPLD1	F1MNM2
15.5126	16.3335	16.2531				Ectonucleotide pyrophosphatase/phosphodiesterase 1	ENPP1	F1MNS5
16.6195	16.1849	16.4748				Laminin subunit beta 1	LAMB1	F1MNT4
14.2719	14.8246	14.1693				Mannose receptor C type 2	MRC2	F1MPD1
15.9101	16.1478	16.4116	14.9222	15.2009		Tenascin XB	TNXB	F1MPK6
19.9539	19.9435	20.3005	17.0535	15.5298		Myosin heavy chain 9	MYH9	F1MQ37
16.6892	16.445	16.4833				Sushi domain containing 1	SUSD1	F1MQ74
19.0266	19.1031	18.8077	18.6397			Phospholipase A2	PLA2G2D5	F1MQ77
18.6062	18.4808	18.5911				Calpain 5	CAPN5	F1MQD1
19.4081	19.39	19.4183	16.6045	16.7923	17.6859	Pleckstrin	PLEK	F1MRZ8
	14.5717	15.3851				Copine 2	CPNE2	F1MS45
15.4023	15.2448	15.7355		16.9782		Ribonucleoside-diphosphate reductase	RRM1	F1MSF1
14.7084	15.1676	14.4642				Neurogenic locus notch homolog protein 1	NOTCH1	F1MSM3
	22.6046					Mitochondrial poly(A) polymerase	MTPAP	F1MSM5
14.9412	15.2336	15.6245				Hexosyltransferase	B3GNT4	F1MSS4
	15.373					Meprin A subunit	MEP1A	F1MSW0
15.4871	15.489	15.4474				Prostaglandin F2 receptor inhibitor	PTGFRN	F1MT41
23.1284	23.1773	23.2016				Integrin beta	ITGB3	F1MTN1
14.5834	14.1072	14.2042				Immunoglobulin superfamily member 8	IGSF8	F1MTR4
15.6529	15.1501	15.3111				Fibrillin 2	FBN2	F1MTZ4
20.3469	21.0963	20.414				DENN domain containing 1B	DENND1B	F1MUA1
15.5739	15.4714	15.5614				ATP binding cassette subfamily C member 4	LOC515333	F1MUC1
19.1909	19.0805	19.1516		17.2024	18.6195	Vesicle amine transport 1	VAT1	F1MUP9
15.427	15.5355	15.7063				Reelin	RELN	F1MUS6
16.3015	15.9253	15.9286				Olfactomedin 4	OLFM4	F1MVJ8
21.3911	21.4174	21.5706	20.5786	19.9171	20.5661	Uncharacterized protein	LOC107131209	F1MVK1
18.3239	18.295	18.3471		16.604		ADAM metallopeptidase with thrombospondin type 1 motif 13	ADAMTS13	F1MVP0
16.1748	15.7703	16.6344		16.8709		Glutathione S-transferase LANCL1	LANCL1	F1MVX2
19.5233	19.7615	19.7097	18.83	18.2477	19.3027	Coagulation factor XIII A chain	F13A1	F1MW44
17.1261	16.8369	17.0044	16.3102	16.6221		T-complex protein 1 subunit epsilon	CCT5	F1MWD3
15.2051	15.5329	15.6332				Proteasome 26S subunit, ATPase 3	PSMC3	F1MWE0
15.2038	15.6865	16.1214				Protein tyrosine kinase 7 (inactive)	PTK7	F1MWK8
19.7772	19.8684	19.9381	18.567	18.7436		Heat shock protein family A (Hsp70) member 6	HSPA6	F1MWU9
16.57	16.7965	16.7731		16.6926		Cellular repressor of E1A stimulateds 1	CREG1	F1MX50
18.1122	18.0553	18.0808		18.1628		Complement C8 alpha chain	C8A	F1MX87
16.8368	16.6951	16.8933				Syntaxin binding protein 3	STXBP3	F1MXB4
17.414	17.4991	17.3977				Heart development protein with EGF like domains 1	HEG1	F1MXE0
18.5516	18.3926	18.5333		16.2328		ADAMTS like 4	ADAMTSL4	F1MXR3
16.6643	16.8202	17.0524				Uncharacterized protein		F1MY81
19.2187	19.18	19.2961	21.9583	21.7619	22.5646	Complement C5	C5	F1MY85
22.6484	22.9393	22.3262	22.8452	21.3854	23.1752	Apolipoprotein M	APOM	F1MYX2
	13.0694	13.7667				Arf-GAP with coiled-coil, ANK repeat and PH domain-containing protein	ACAP2	F1MZ03
14.7855	14.8916	14.7625				Linker for activation of T cells	LAT	F1MZ60
16.7213	16.2571	16.8102				MAM domain containing 2	MAMDC2	F1MZ93
18.1836	18.0322	17.967	18.527	19.4529		Aldo-keto reductase family 7 member A2	AKR7A2	F1MZC0
16.0104	16.0428	16.1775		17.1417		Basic leucine zipper and W2 domains 1	BZW1	F1MZK4
	13.6236					Sorting nexin-2	SNX2	F1MZN7
19.9537	19.9339	19.778				Ig-like domain-containing protein	BOLA	F1MZQ5
14.5591	14.5528	14.5003				glutamine--fructose-6-phosphate transaminase (isomerizing)	GFPT1	F1MZY2
17.5698	17.683	17.7225	18.5485	18.5799	19.1101	Ceruloplasmin	CP	F1N076
	14.0941					Tyrosine-protein kinase	JAK1	F1N0D6
	14.8	14.7077				Eukaryotic translation initiation factor 5	EIF5	F1N0F7
22.1517	22.1306	21.9644	17.3514	16.1749		Coagulation factor V	F5	F1N0I3
17.6739	17.7512	17.9135	19.8073	17.5496	19.4297	Complement C8 beta chain	C8B	F1N102
15.214	14.9574	15.2488				Serine protease HTRA1	HTRA1	F1N152
21.3479	21.3835	21.5939	18.9125	18.0796		Filamin A	FLNA	F1N169
16.9346		17.6327				Ubiquilin 1	UBQLN1	F1N1A3
15.587	14.3305			15.5358		Multiple inositol polyphosphate phosphatase 1	MINPP1	F1N1D8
20.7837	20.8112	20.8763				Glycoprotein IX platelet	GP9	F1N1G4
13.9384	13.9368	14.2944		14.5525		Kinesin-like protein	KIF5B	F1N1G7
	16.0161	16.1711				Raftlin, lipid raft linker 1	RFTN1	F1N1Q3
15.3928						ENAH actin regulator	ENAH	F1N214
18.7168	18.6053	18.7398				Tyrosine-protein kinase	LYN	F1N261
16.4133	16.2968	16.9207		16.4755		Elastin microfibril interfacer 3	EMILIN3	F1N2E4
17.7001	16.8789	17.2637				Niban apoptosis regulator 1	NIBAN1	F1N2F1
15.5385	15.5638	15.8547				CD276 molecule	CD276	F1N2H6
16.8563	17.0165	17.2947	17.6416		17.9169	Prenylcysteine oxidase 1	PCYOX1	F1N2K1
13.9344	14.5405	14.1988				Carboxypeptidase Z	CPZ	F1N2T3
18.8297	18.5726	18.4664				Ribosomal protein L22	RPL22	F1N301
14.7852	14.6401	14.5898				Tyrosine-protein phosphatase non-receptor type	PTPN11	F1N339
15.6018	15.1273	15.0521				RELT TNF receptor	RELT	F1N3F7
13.4134	13.2189	13.2039				Kirre like nephrin family adhesion molecule 1	KIRREL1	F1N3G9
		13.5849				Ubiquitin conjugating enzyme E2 O	UBE2O	F1N3I3
17.0028	17.3301	17.319				Ubiquitin carboxyl-terminal hydrolase	USP5	F1N3P2
		14.4059				Paralemmin	PALM	F1N3Q4
21.0742	21.1558	21.3141		21.9036		Apolipoprotein A4	APOA4	F1N3Q7
16.7734	16.6444	16.9706				Vanin 2	VNN2	F1N3U5
	13.5417	14.5064				Collagen type XII alpha 1 chain	COL12A1	F1N401
15.3032	14.7785	15.6343				Acetoacetyl-CoA synthetase	AACS	F1N412
15.4735	15.4379	15.8471		14.8592		Aldehyde dehydrogenase family 16 member A1	ALDH16A1	F1N441
15.2322	15.5264	15.3912				Plexin D1	PLXND1	F1N4C5
	12.6974					1-phosphatidylinositol 4,5-bisphosphate phosphodiesterase gamma	PLCG2	F1N4C7
	13.4019			16.5579		gamma-butyrobetaine dioxygenase	BBOX1	F1N4U6
18.8646	18.786	18.43				Non-classical MHC class I antigen	BOLA-NC1	F1N4Y5
14.7963	15.2323	14.5284				Adhesion G protein-coupled receptor L4	ADGRL4	F1N570
	15.485	14.5215				Glycerophosphocholine choline phosphodiesterase ENPP6	ENPP6	F1N5C8
14.8828		14.9343				Solute carrier family 7 member 1	SLC7A1	F1N5P6
16.8819	16.7683	16.7345		15.8961		Arylsulfatase G	ARSG	F1N665
	16.815	17.5125				CKLF like MARVEL transmembrane domain containing 6	CMTM6	F1N680
	15.0594					WAP domain-containing protein		F1N6D1
14.652	14.3641	14.9099				2'-5' oligoadenylate synthase	OAS1X	F1N6E0
16.7286	16.6725	16.9244	19.51	19.0201		Collagen type XVIII alpha 1 chain	COL18A1	F1N6W9
14.4891	14.3319	14.5964				Platelet-derived growth factor receptor beta	PDGFRB	F1N759
15.8653	15.595	15.7292				Calcium voltage-gated channel auxiliary subunit alpha2delta 1	CACNA2D1	F1N7F9
15.321	15.1059	15.623				Calcium-transporting ATPase	ATP2B1	F1N7J2
13.6488		13.6549				Alpha-mannosidase	MAN2A1	F1N7T2
16.0148	15.9699	15.9397				CD84 molecule	CD84	F1N7U9
16.8482	16.5777	16.9683				Actin related protein 1A	ACTR1A	F2Z4F0
15.4586		15.4761		17.7392		Caveolae associated protein 2	CAVIN2	F6PXE3
20.0178	19.8	19.5859				CD58 molecule	CD58	F6PZJ9
14.146	12.8177	14.2773				Tetraspanin	TSPAN7	F6PZP8
15.0804	15.2058	14.782				Peptidase D	PEPD	F6Q234
19.2796	19.4308	19.1164				Hedgehog protein	IHH	F6QA78
18.6469	18.7292	18.833		17.7839	17.8169	LIM zinc finger domain containing 1	LIMS1	F6QGZ0
15.3936	14.9776	15.9583		15.2834		SPARC related modular calcium binding 1	SMOC1	F6QH10
17.5113	17.1454	17.2603				Syndecan binding protein	SDCBP	F6QH17
14.7606	15.1719	16.4461				Sirtuin 2	SIRT2	F6QK60
19.4151	19.3981	18.6598	16.4256	16.7163		Ig-like domain-containing protein		F6QN80
	14.9001	15.5931				Syntrophin beta 2	SNTB2	F6QN89
15.6687	15.461	15.5084				Fibrinogen alpha chain	FGA	F6QND5
21.6229	21.6981	21.6439				Anion exchange protein	SLC4A1	F6QPG2
17.8616	18.5673	18.7695				Sorcin	SRI	F6QQY9
17.3023	17.3887	17.7075		19.3804	18.6775	Epoxide hydrolase 2	EPHX2	F6QS88
22.9771	22.8529	23.083	23.8807	23.3167	23.9595	Serpin family D member 1	SERPIND1	F6R4P6
19.4334	19.1131	19.5744		14.3044		GLI pathosis related 2	GLIPR2	F6RBS0
16.7619	17.1299	16.6894				Basigin	BSG	F6RFP6
17.8456	18.2522	18.1404		16.5521		Leucine rich alpha-2-glycoprotein 1	LRG1	F6RMV5
17.188	17.1266	17.3789				TIMP metallopeptidase inhibitor 3	TIMP3	F6RQF5
14.1095		14.7481				Rho GTPase activating protein 1	ARHGAP1	F6RWK1
13.1262	13.9155	14.4318				Tyrosine-protein kinase receptor	IGF1R	G1K218
	16.1524					Uncharacterized protein	LOC100337390	G3MW10
18.2172	18.1494	17.7219				Protein LEG1 homolog	LOC101907989	G3MX67
17.9647	18.3527	18.4868				Ig-like domain-containing protein		G3MXG6
15.1703	15.3583			15.0923		alpha-1,2-Mannosidase	MAN1B1	G3MXQ8
15.8871	15.9408	15.7137				protein-tyrosine-phosphatase	PTPRG	G3MXS7
14.8569	14.7107	14.9985		15.45		PDZ and LIM domain 5	PDLIM5	G3MY19
16.611	16.7767	16.7606				Integrin subunit alpha M	ITGAM	G3MYD9
16.9343	17.5128	17.0367	17.8872	16.9244	18.2391	Afamin	AFM	G3MYZ3
16.032	15.9041	15.9584				ABC transmembrane type-1 domain-containing protein		G3MZA9
15.3111	15.5604	15.5291		14.0328		Latent transforming growth factor beta binding protein 4	LTBP4	G3MZT8
17.1464	17.0705	17.1781				NAD(P)(+)--arginine ADP-ribosyltransferase	ART4	G3N030
25.4123	25.2901	25.9301	19.9603	19.5485	20.3148	Sushi domain-containing protein		G3N0S9
18.7961	18.9292	19.0332		18.7939		Ig-like domain-containing protein		G3N0V0
20.7948	21.0416	24.3601	23.8296	22.6525	23.0001	Keratin, type II cytoskeletal 1	KRT1	G3N0V2
16.5999	15.593	17.1692				Ig-like domain-containing protein		G3N188
		16.8349				Ig-like domain-containing protein	LOC100300716	G3N1H5
14.5578	14.396					Exportin 7	XPO7	G3N1J2
25.0578	24.6814	24.8576	25.9488	24.8246	26.6022	Globin family profile domain-containing protein	LOC107131172	G3N1Y3
12.7804		12.8702				procollagen-proline 4-dioxygenase	P4HA2	G3N2F2
	16.7812	16.9138				Azurocidin 1	AZU1	G3N2H4
		14.295				Potassium channel tetramerization domain containing 12	KCTD12	G3N3D4
17.9267	17.5551	17.926				ADP-ribosylation factor 6	ARF6	G3N3N1
17.3073	16.8559	17.4594				Phospholipase A2	PLA2G2D1	G3N3U6
15.839	15.5825	16.1829		16.1955		Glutamyl-prolyl-tRNA synthetase 1	EPRS1	G3X6L9
20.8397	20.712	20.823	22.0594	22.2666	21.4234	Serotransferrin	TF	G3X6N3
16.093	15.8132	16.1806				Cationic amino acid transporter C-terminal domain-containing protein	LOC514552	G3X6R9
15.921	16.1975	16.6021		17.0971		Arginyl aminopeptidase	RNPEP	G3X743
15.8215	15.7062	15.9441				Glypican-1	GPC1	G3X745
15.5288	15.6934	15.8633				ATP binding cassette subfamily C member 4	LOC784305	G3X810
	16.5983	16.1272				vesicle-fusing ATPase	VPS4A	G3X8E2
22.4279	22.5465	22.5041	20.1679	19.2389	20.6148	Ig-like domain-containing protein		G5E513
14.4125	15.1275	14.9996				Protein tyrosine phosphatase 4A1	PTP4A1	G5E526
16.355	15.4952	15.4675				Adhesion G protein-coupled receptor E3	ADGRE3	G5E538
20.9289	20.052	20.8767	18.9905	17.9628		Ig-like domain-containing protein		G5E5T5
17.3725	17.1658	17.3872		16.0928		Coagulation factor VIII	F8	G5E5W1
15.6009	15.2186	15.2383		13.0126		Small nuclear ribonucleoprotein polypeptide B2	SNRPB2	G5E5Y0
15.777						Ubiquilin 2	UBQLN2	G5E628
17.4161	17.2532	17.2944				G protein subunit alpha 13	GNA13	G5E6P3
15.4917	15.4569	15.6007				Coronin	CORO1B	H7BWW0
18.3302	18.1305	19.1886		18.9222		Keratin 6A	KRT6A	M0QVY0
				16.3769		Aldo-keto reductase family 1, member C3 (3-alpha hydroxysteroid dehydrogenase, type II)	AKR1C3	M0QW21
16.2019	16.147	16.8547				NADP-dependent oxidoreductase domain-containing protein	LOC527068	M0QW25
16.8668	16.3251	16.3623		15.6651		Mannose-binding protein C	MBL	O02659
17.592	17.6316	17.9451				Dihydropyrimidinase-related protein 2	DPYSL2	O02675
		14.0789		15.5249		Apoptosis regulator BAX	BAX	O02703
15.0095	14.841	14.512		14.9306		Serpin B6	SERPINB6	O02739
16.0071	15.5168	15.9118				Dystroglycan 1	DAG1	O18738
16.7121	16.3172	16.5256	18.1498	17.4819		CCN family member 2	CCN2	O18739
	14.367	14.8242				Small ribosomal subunit protein uS5	RPS2	O18789
18.1334	17.985	18.1294		19.8176		Glutathione S-transferase A2	GSTA2	O18879
17.0782	16.7037	17.4664				Neuroendocrine secretory protein 55	GNAS	O18979
22.9854	23.1952	22.9245	23.5531	22.1493	23.6134	Transthyretin	TTR	O46375
15.2231	14.9315	15.0018				Ferritin heavy chain	FTH1	O46414
17.2278	17.106	17.2725				Protein 4.2	EPB42	O46510
14.2198	14.1165	14.4641				V-type proton ATPase subunit H	ATP6V1H	O46563
	15.7427	15.8934	16.5975			Leukocyte cell-derived chemotaxin-2	LECT2	O62644
	16.4382					Osteomodulin	OMD	O77742
17.2399	17.2169	17.406				Peroxiredoxin-6	PRDX6	O77834
17.5002	17.3529	17.6289	16.5696	17.8597		Thioredoxin	TXN	O97680
14.421	14.6376	14.6492		17.3053		Dihydrofolate reductase	DHFR	P00376
16.1868	16.1924	16.3713		14.8307		Catalase	CAT	P00432
16.0177	15.6401	16.3186		17.4263		Glutathione peroxidase 1	GPX1	P00435
	13.3086	13.5792				cAMP-dependent protein kinase type II-alpha regulatory subunit	PRKAR2A	P00515
15.2789	15.7505	15.999				Cytosol aminopeptidase	LAP3	P00727
23.8753	23.9835	23.9152	23.8223	24.1018	24.1406	Prothrombin	F2	P00735
18.7106	18.6766	18.7883	19.6688	19.8915	19.6588	Coagulation factor IX	F9	P00741
20.1568	20.1779	20.2663	18.1865	18.1336		Coagulation factor X	F10	P00743
18.3331	17.9393	18.6049		17.8122		Vitamin K-dependent protein Z	PROZ	P00744
17.8192	17.7268	17.8638		17.1968		Vitamin K-dependent protein C (Fragment)	PROC	P00745
15.2689	15.3025	15.0986				Carbonic anhydrase 2	CA2	P00921
21.448	21.4788	21.4003	21.4993	20.608	20.871	Protein AMBP	AMBP	P00978
20.9903	20.7639	20.9945	22.1772	21.7176	21.8373	Angiotensinogen	AGT	P01017
23.6149	23.4756	23.3764	23.4937	22.9211	23.926	Kininogen-1	KNG1	P01044
19.3871	19.2636	19.4553	19.0404	18.5404	19.7088	Kininogen-2	KNG2	P01045
15.9279	15.9601	16.1582				Low-density lipoprotein receptor	LDLR	P01131
14.2096	14.0847	14.2283		16.2856		Thyroglobulin	TG	P01267
17.2074	17.1632	17.0924	18.8068			Beta-2-microglobulin	B2M	P01888
26.4959	26.4955	26.6056	27.3516		28.1683	Hemoglobin subunit alpha	HBA	P01966
18.385	19.1115	19.0196			18.9148	Hemoglobin subunit beta	HBB	P02070
22.8952	22.4892	22.1746	25.0619	22.0076	25.6213	Hemoglobin fetal subunit beta		P02081
		19.3727				Histone H1.2	H1-2	P02253
20.8121	21.0379	21.2216				Collagen alpha-1(I) chain	COL1A1	P02453
18.2982	18.491	18.4509				Collagen alpha-1(II) chain	COL2A1	P02459
19.4273	19.7137	19.6458		18.3915		Collagen alpha-2(I) chain	COL1A2	P02465
16.0248	15.8445	16.1595				Alpha-crystallin B chain	CRYAB	P02510
18.0084	17.747	17.7825	18.8619		18.4964	Profilin-1	PFN1	P02584
	15.1849	16.0857	18.0613			Beta-casein	CSN2	P02666
21.9703	21.9054	21.9675	21.2578	20.4113	21.2047	Fibrinogen alpha chain	FGA	P02672
19.7886	19.8295	19.9325	18.5258	17.2827		Fibrinogen beta chain	FGB	P02676
26.5669	26.9456	26.2424	26.8677	26.2105	26.865	Albumin	ALB	P02769
17.789	18.0584	17.7564				Collagen alpha-1(III) chain	COL3A1	P04258
18.07	18.0186	18.0285				Annexin A2	ANXA2	P04272
	18.6747	19.0003				Guanine nucleotide-binding protein G(s) subunit alpha isoforms short	GNAS	P04896
	16.0131	15.5995				Clathrin light chain A	CLTA	P04973
16.5363	16.6248	16.4739				Clathrin light chain B	CLTB	P04975
18.4894	18.371	18.4567				Protein kinase C beta type	PRKCB	P05126
16.2572	16.3625	16.8059				cAMP-dependent protein kinase catalytic subunit beta	PRKACB	P05131
14.6111	14.2124	14.6611				Protein disulfide-isomerase	P4HB	P05307
20.308	20.8384	22.0054	22.777	21.6483	21.6161	Keratin, type I cytoskeletal 10	KRT10	P06394
17.7587	17.942	18.1351				2',3'-cyclic-nucleotide 3'-phosphodiesterase	CNP	P06623
20.163	20.3402	20.176	20.5552	19.3398	19.9708	Plasminogen	PLG	P06868
19.702	19.6637	19.8336		17.7405		Vitamin K-dependent protein S	PROS1	P07224
17.6391	17.0601	17.5489				Insulin-like growth factor II	IGF2	P07456
21.1201	20.9815	21.11	19.3645	19.5014		Matrix Gla protein	MGP	P07507
	15.9694					NADH-cytochrome b5 reductase 3	CYB5R3	P07514
19.9566	20.0226	20.0435	18.6405	18.5725	18.7846	Fibronectin	FN1	P07589
	14.8395	14.9069				Cathepsin B	CTSB	P07688
16.6094	15.5458	16.6727	18.674			Beta-1,4-galactosyltransferase 1	B4GALT1	P08037
17.6468	17.6579	17.812		15.9742		Cation-independent mannose-6-phosphate receptor	IGF2R	P08169
17.8233	17.5932	17.8789				Alkaline phosphatase, tissue-nonspecific isozyme	ALPL	P09487
23.1196	23.1587	23.1904	22.8364	22.9508	22.8476	Glyceraldehyde-3-phosphate dehydrogenase	GAPDH	P10096
15.4769	15.9124	15.6664				High mobility group protein B1	HMGB1	P10103
15.816	15.8373	16.0968				Major prion protein	PRNP	P10279
18.0006	18.1482	18.3761				Guanine nucleotide-binding protein G(I)/G(S)/G(T) subunit beta-2	GNB2	P11017
	15.2636	15.8202		17.1787		V-type proton ATPase subunit E 1	ATP6V1E1	P11019
16.2792	16.4036	16.749				Low molecular weight phosphotyrosine protein phosphatase	ACP1	P11064
18.7918	18.7064	18.7231	18.9098	18.4983	19.5941	Galectin-1	LGALS1	P11116
16.1568	16.0725	16.6397		17.107		Lipoprotein lipase	LPL	P11151
15.6482	15.3103	15.6788				Cation-dependent mannose-6-phosphate receptor	M6PR	P11456
19.8603	19.9864	20.4272	18.9504	18.5587	19.3177	Coagulation factor XIII A chain (Fragment)	F13A1	P12260
17.8975	17.7034	17.9187	19.3759	19.8768		UDP-glucose 6-dehydrogenase	UGDH	P12378
16.1052	15.9272	16.0409		15.846		Myristoylated alanine-rich C-kinase substrate	MARCKS	P12624
25.6156	26.2086	25.7769	26.1295	23.4715	25.4467	Alpha-2-HS-glycoprotein	AHSG	P12763
18.7951	18.7236	19.0219	16.5607	17.0695		Fibrinogen gamma-B chain	FGG	P12799
14.9746	14.719	15.2555				Angiotensin-converting enzyme	ACE	P12820
17.4077	17.1121	17.3094		13.9963		Calpain small subunit 1	CAPNS1	P13135
18.1882	18.3442	18.5378				Annexin A4	ANXA4	P13214
18.4755	18.3571	18.2773	19.6486	19.0737	20.3003	Insulin-like growth factor-binding protein 2	IGFBP2	P13384
15.8054	15.5092	15.5549				Fibromodulin	FMOD	P13605
15.658	16.0425	15.8957				Aggrecan core protein	ACAN	P13608
15.5103	16.1202	16.1488		18.6643		Phosphatidylethanolamine-binding protein 1	PEBP1	P13696
18.5133	18.2279	18.5117				BOLA class I histocompatibility antigen, alpha chain BL3-6		P13752
19.1767	18.5998	18.8976				BOLA class I histocompatibility antigen, alpha chain BL3-7		P13753
19.5906	19.2904	19.5318	19.7022	19.7649	19.5815	Argininosuccinate synthase	ASS1	P14568
15.1407	14.8949	14.9002				N-acetyllactosaminide alpha-1,3-galactosyltransferase	GGTA1	P14769
	15.4263					Protein-L-isoaspartate(D-aspartate) O-methyltransferase	PCMT1	P15246
15.6247	15.4431	15.0943	16.6369	16.4886		Ribonuclease 4	RNASE4	P15467
26.0729	26.6348	26.2341	26.3209	25.9928	27.0556	Apolipoprotein A-I	APOA1	P15497
20.4276	20.2186	19.6117	19.7437	19.2528	19.7321	Pulmonary surfactant-associated protein B	SFTPB	P15781
	14.0144	14.5531				Aldo-keto reductase family 1 member B1	AKR1B1	P16116
16.8373	16.3821	16.3872				Leukocyte cell-derived chemotaxin 1	CNMD	P17404
16.4425	16.7047	16.7683				Bactericidal permeability-increasing protein	BPI	P17453
22.5794	22.5609	22.5306	22.0328	20.6214	22.428	Beta-2-glycoprotein 1	APOH	P17690
24.5148	24.4056	24.2404	25.136	25.0073	25.2752	Clusterin	CLU	P17697
	13.9986	14.5404				Peptidyl-prolyl cis-trans isomerase FKBP1A	FKBP1A	P18203
17.6265		17.4314				Transforming growth factor beta-1 proprotein	TGFB1	P18341
18.0276	18.3059	18.3003	19.3019	17.413		Retinol-binding protein 4	RBP4	P18902
19.3593	19.2132	18.9604		17.3112		Apolipoprotein C-II	APOC2	P19034
22.6162	22.0996	22.3474	21.1579	21.1168		Apolipoprotein C-III	APOC3	P19035
19.521	19.6076	19.8904	20.3177	18.5389		Heat shock cognate 71 kDa protein	HSPA8	P19120
18.7887	18.4888	18.8287	17.9641	19.7318		Sulfotransferase 1E1	SULT1E1	P19217
15.8164	15.6312	15.464				T-cell surface glycoprotein CD5	CD5	P19238
13.8166	14.7894	14.0439				Dermatopontin	DPT	P19427
			20.3254			ATP synthase subunit alpha, mitochondrial	ATP5F1A	P19483
14.93	15.5682	15.0798				Cathelicidin-3	CATHL3	P19661
19.8183	20.1076	20.3125	20.9648	20.4525	21.0051	L-lactate dehydrogenase A chain	LDHA	P19858
16.4174	16.3215	16.1658				Mimecan	OGN	P19879
17.6743	17.4759	17.9481				Annexin A7	ANXA7	P20072
17.0246	16.7256	16.8984	18.7996	17.5151	19.0677	Insulin-like growth factor-binding protein 3	IGFBP3	P20959
13.6079	15.3852					Biglycan	BGN	P21809
	15.326	15.7985				Rab GDP dissociation inhibitor alpha	GDI1	P21856
18.3655	18.3251	18.4563				Cathelicidin-1	CATHL1	P22226
14.7794	15.0786	14.664		14.3456		Coagulation factor VII	F7	P22457
23.946	23.5464	23.5962	19.2325	17.3941	18.9852	Collagen alpha-1(X) chain	COL10A1	P23206
14.9301	15.115	15.0571				Acetylcholinesterase	ACHE	P23795
14.4357	14.6027	15.4884				Conglutinin	CGN1	P23805
16.5116	16.3029	16.0517	17.8538	17.8283	17.5629	Lactotransferrin	LTF	P24627
17.0301	17.0118	17.1046				Platelet glycoprotein 4	CD36	P26201
17.5774	17.5797	17.6313	16.2337	17.8696		Small ribosomal subunit protein uS2	RPSA	P26452
19.5221	19.5848	19.6709				Annexin A11	ANXA11	P27214
21.6823	21.4982	21.2044				Solute carrier family 2, facilitated glucose transporter member 1	SLC2A1	P27674
16.0495	15.3627	15.5983				Protein S100-A8	S100A8	P28782
15.8103	15.8495	15.7552				Protein S100-A9	S100A9	P28783
22.5341	22.6157	22.5388	22.2218	22.0768	22.0783	Alpha-2-antiplasmin	SERPINF2	P28800
15.1288	15.3503	15.3914		16.2791		Glutathione S-transferase P	GSTP1	P28801
16.251	17.3152	16.0946				Hippocalcin-like protein 1	HPCAL1	P29105
22.0576	21.9568	21.6027				CD9 antigen	CD9	P30932
14.9107	15.3189	15.5612				Osteopontin	SPP1	P31096
13.3184	12.7171	13.1929				cAMP-dependent protein kinase type II-beta regulatory subunit	PRKAR2B	P31322
16.1726	16.2285	16.7177		17.0132		V-type proton ATPase catalytic subunit A	ATP6V1A	P31404
13.8925	14.3905	15.0483				V-type proton ATPase subunit B, brain isoform	ATP6V1B2	P31408
17.8261	18.1005	18.4695				Ezrin	EZR	P31976
18.3154	18.1786	18.234				Integrin beta-2	ITGB2	P32592
22.2572	21.9661	22.1565				Cathelicidin-4	CATHL4	P33046
19.9474	19.943	19.9665	21.6024	21.5821	21.0678	Protein-lysine 6-oxidase	LOX	P33072
18.8283	19.317	19.037	18.4332		18.9124	Histidine-rich glycoprotein	HRG	P33433
16.0103	15.5528	15.4474				Heat shock-related 70 kDa protein 2	HSPA2	P34933
26.1685	26.4671	26.2595	26.5723	27.0331	26.5419	Alpha-1-antiproteinase	SERPINA1	P34955
17.8513	18.1538	17.7261	18.0824	17.6147		Cartilage oligomeric matrix protein	COMP	P35445
15.2273	15.197	15.1952				Protein S100-A4	S100A4	P35466
				15.3475		Microtubule-associated protein 4	MAP4	P36225
19.4885	19.1787	19.4725	21.4534	20.8474	21.1634	Glutathione peroxidase 3	GPX3	P37141
19.6122	19.1866	19.319				Guanine nucleotide-binding protein subunit alpha-11	GNA11	P38409
	13.4028	15.34				Brain ribonuclease	BRN	P39873
16.0838	16.1814	16.3789	16.5884	16.0109	18.5365	High mobility group protein B2	HMGB2	P40673
26.4652	26.2332	26.4066	25.8723	26.3435	26.4599	Antithrombin-III	SERPINC1	P41361
18.6554	18.7377	18.921				P-selectin	SELP	P42201
17.4287	17.4314	17.4444	16.8921	16.4421		Collectin-43	CL43	P42916
14.8168	15.1571					Beta-defensin 10	DEFB10	P46168
19.756	19.8994	20.0231				Annexin A1	ANXA1	P46193
15.6681	14.836	15.7827				Aquaporin-1	AQP1	P47865
	14.5634	14.6191				Vimentin	VIM	P48616
16.9905	17.0713	17.0926	18.2095	19.0408		Aldehyde dehydrogenase 1A1	ALDH1A1	P48644
16.19	15.7287	15.53		17.8231		Selenoprotein P	SELENOP	P49907
19.1108	19.1126	19.1729		16.1528		Clathrin heavy chain 1	CLTC	P49951
	17.1686	16.9474	19.7579	20.6481	20.5423	Sulfotransferase 1A1	SULT1A1	P50227
	16.1708	16.8231				Rab GDP dissociation inhibitor beta	GDI2	P50397
15.3204	15.1052	15.4839				Protein-glutamine gamma-glutamyltransferase 2	TGM2	P51176
16.0852	16.2752	16.325				Platelet endothelial cell adhesion molecule	PECAM1	P51866
17.1125	16.8014	17.1212	18.0169	18.5316		Flavin reductase (NADPH)	BLVRB	P52556
	15.2881		17.8057	17.8074		Dihydrodiol dehydrogenase 3		P52898
18.4826	18.5406	18.4748		15.8704		Integrin alpha-2 (Fragment)	ITGA2	P53710
19.8832	19.7308	19.8368		15.5428		Integrin beta-1	ITGB1	P53712
17.1849	16.9733	17.0746		16.9016		Cathelicidin-6	CATHL6	P54228
17.7216	17.7085	17.668				Hyaluronan and proteoglycan link protein 1	HAPLN1	P55252
17.751	18.1052	18.0278	15.3173	17.3329		Transforming growth factor-beta-induced protein ig-h3	TGFBI	P55906
21.0919	20.7819	20.7533				Microfibril-associated glycoprotein 4	MFAP4	P55918
20.4323	20.3652	20.1941		19.456		Cathelicidin-7	CATHL7	P56425
17.8829	17.8693	17.6432				Inter-alpha-trypsin inhibitor heavy chain H2	ITIH2	P56651
20.1514	20.0831	20.2445	19.9472	19.6561	19.2137	Inter-alpha-trypsin inhibitor heavy chain H3	ITIH3	P56652
14.9379	15.2594	15.3909		14.7319		26S proteasome non-ATPase regulatory subunit 2	PSMD2	P56701
15.0096	14.6613	14.7077				Calcium-transporting ATPase type 2C member 1	ATP2C1	P57709
20.3476	20.4449	20.4374				Solute carrier family 2, facilitated glucose transporter member 3	SLC2A3	P58352
20.3849	20.358	20.7124		15.5016		Myosin light polypeptide 6	MYL6	P60661
15.1016	15.7163	16.1333		17.3889		Actin-related protein 3	ACTR3	P61157
23.3026	23.2002	23.4769				Ras-related protein Rap-1b	RAP1B	P61223
16.3275	15.6785	16.8211				Large ribosomal subunit protein uL24	RPL26	P61257
15.2401	15.5357	15.2506				Large ribosomal subunit protein uL11	RPL12	P61284
	14.0319	14.081				Polyadenylate-binding protein 1	PABPC1	P61286
17.3222	17.2094	17.4229				Large ribosomal subunit protein eL27	RPL27	P61356
19.1729	19.0545	19.2601		17.2921		Transforming protein RhoA	RHOA	P61585
17.228	16.8588	17.1353				Integrin alpha-L	ITGAL	P61625
16.4238	16.3809	16.6				Signal transducer and activator of transcription 3	STAT3	P61635
15.6028	15.4847	15.4463		15.584		26S proteasome regulatory subunit 8	PSMC5	P62194
16.3877	16.2495	16.6142				14-3-3 protein epsilon	YWHAE	P62261
17.2352	16.837	17.3939				Ras-related protein Rap-1A	RAP1A	P62833
19.898	19.98	20.0437		15.8961		Guanine nucleotide-binding protein G(I)/G(S)/G(T) subunit beta-1	GNB1	P62871
18.07	18.1779	18.3857	20.108	19.4622	19.7792	Peptidyl-prolyl cis-trans isomerase A	PPIA	P62935
21.0462	20.8607	21.0549	20.1074		21.4789	Ras-related C3 botulinum toxin substrate 1	RAC1	P62998
18.6467	18.6846	19.0077		14.608		14-3-3 protein zeta/delta	YWHAZ	P63103
15.9816	15.7943	16.3818				Small ribosomal subunit protein RACK1	RACK1	P63243
18.2392	18.0405	17.7969				Y-box-binding protein 1	YBX1	P67808
13.6423	11.887	12.1729				Casein kinase II subunit beta	CSNK2B	P67868
21.0129	21.0416	20.8512	22.9665	22.6421	23.2268	Elongation factor 1-alpha 1	EEF1A1	P68103
16.8518	16.7947	17.3297				14-3-3 protein beta/alpha	YWHAB	P68250
16.1731	16.2716	16.6029				14-3-3 protein gamma	YWHAG	P68252
14.6183	14.7406	14.8321				14-3-3 protein eta	YWHAH	P68509
	13.6854	14.417				Protein S100-A12	S100A12	P79105
		13.6836				Platelet-activating factor acetylhydrolase 2, cytoplasmic	PAFAH2	P79106
21.5022	21.3869	21.1595	18.6288	18.9078	19.5543	Metalloproteinase inhibitor 3	TIMP3	P79121
18.8337	18.9694	19.1286				Annexin A6	ANXA6	P79134
15.5391	15.3075	15.5404				F-actin-capping protein subunit beta	CAPZB	P79136
	13.8264					NPC intracellular cholesterol transporter 2	NPC2	P79345
19.2518	19.2763	19.4065		16.5656		von Willebrand factor (Fragment)	VWF	P80012
19.9693	19.9252	19.8845	20.1716	19.2402	20.4943	Phosphatidylinositol-glycan-specific phospholipase D	GPLD1	P80109
16.0384	16.448	15.8947				Cathepsin D	CTSD	P80209
16.6131	16.7128	17.0293	19.3687	19.1353		Fatty acid-binding protein, liver	FABP1	P80425
15.654	15.7623	15.9261				Brain acid soluble protein 1	BASP1	P80724
	15.6426					Integrin alpha-V	ITGAV	P80746
15.5192	15.3767	16.0664				Alpha-soluble NSF attachment protein	NAPA	P81125
15.5556	15.481	15.314				Renin receptor	ATP6AP2	P81134
19.1236	19.436	19.2057	19.8867	18.7203	19.7715	Complement factor B	CFB	P81187
15.8857	15.9053	16.013				Polymeric immunoglobulin receptor	PIGR	P81265
18.3391	18.322	18.5344				Versican core protein	VCAN	P81282
21.855	21.8213	22.0148				Annexin A5	ANXA5	P81287
15.8182	15.2688	16.0127				Dipeptidyl peptidase 4	DPP4	P81425
23.0271	23.036	22.9425	22.3555	21.6377	22.493	Apolipoprotein A-II	APOA2	P81644
21.4644	21.3504	21.527	21.0062	20.5144	20.9672	Tubulin alpha-4A chain	TUBA4A	P81948
15.7141	15.4745	15.7667				Regakine-1		P82943
17.1249	17.4341	17.1361				L-selectin	SELL	P98131
14.663	14.943	14.6003				Fibrillin-1	FBN1	P98133
16.3748	16.8301	16.3483	18.0693	17.3014		Coagulation factor XII	F12	P98140
25.9199	26.1845	26.5254	24.6058	25.2007	25.8986	Apolipoprotein E	APOE	Q03247
		18.3212	15.6947			Desmoglein-1	DSG1	Q03763
13.4876	14.2595	13.3553				Rap1 GTPase-GDP dissociation stimulator 1	RAP1GDS1	Q04173
15.6189	15.5314	15.4296				Lysosome-associated membrane glycoprotein 1	LAMP1	Q05204
20.9824	21.0416	21.0015	21.2688	21.1499	21.3768	Lumican	LUM	Q05443
	13.6432					Insulin-like growth factor 1 receptor (Fragment)	IGF1R	Q05688
16.2008	16.3756	15.9079		16.2787		Insulin-like growth factor-binding protein 4	IGFBP4	Q05716
18.5761	18.449	18.584	19.9711	19.6581		Insulin-like growth factor-binding protein 5	IGFBP5	Q05717
14.964	15.1978	14.8965	16.197	15.7171		Insulin-like growth factor-binding protein 6	IGFBP6	Q05718
15.9764	15.8238	15.9438				5'-nucleotidase	NT5E	Q05927
14.104				15.4969		Ubiquitin thioesterase OTU1	YOD1	Q05B57
14.233	13.4661	13.5289				Tyrosine-protein kinase receptor Tie-1	TIE1	Q06805
15.2871	15.2208	15.1702				Uncharacterized protein MGC151567	VSIR	Q08D76
18.4549	18.3973	18.5566				Sodium/potassium-transporting ATPase subunit alpha-1	ATP1A1	Q08DA1
17.7004	17.7586	17.8064				Copine-1	CPNE1	Q08DB4
15.1691	15.9089					Anthrax toxin receptor	ANTXR2	Q08DG9
16.6809	16.0754	17.1218				Far upstream element (FUSE) binding protein 1	FUBP1	Q08DJ3
19.0714	18.8646	18.996				SLC3A2 protein	SLC3A2	Q08DL0
17.8971	17.8059	17.7585		15.1904		Flotillin-1	FLOT1	Q08DN8
15.1854	15.5534	15.4043	18.5189	18.7637		Phosphoglucomutase-1	PGM1	Q08DP0
17.1179	17.352	17.265	17.6884	17.9114		Zyxin	ZYX	Q08DQ6
14.5835		15.026				AP-1 complex subunit beta-1	AP2B1	Q08DS7
19.2069	19.4936	19.5682				Collagen type III alpha 1 chain	COL3A1	Q08E14
17.1844	17.4836	17.9327	17.1548	18.7611	19.0292	S-formylglutathione hydrolase	ESD	Q08E20
17.4673	17.3993	17.3865				CHMP4B protein	CHMP4B	Q08E32
17.5436	17.8096	17.4096		16.8506		Insulin-like growth factor binding protein acid labile subunit	IGFALS	Q09TE3
		14.4341				Phospholipase A2	PLA2G2A	Q0IIC8
	13.2939					Ubiquitin carboxyl-terminal hydrolase 14	USP14	Q0IIF7
16.953	16.3355	16.8575				Ras-related protein Rab-5A	RAB5A	Q0IIG7
17.6011	17.8235	17.8882				Ras-related protein Rab-18	RAB18	Q0IIG8
15.5756	15.177	15.4383		16.4987		protein-ribulosamine 3-kinase	FN3KRP	Q0P592
16.24	16.779	16.5315		16.2824		26S proteasome non-ATPase regulatory subunit 5	PSMD5	Q0P5A6
15.7763	15.9429	16.6306	18.198	18.9734		2-aminomuconic semialdehyde dehydrogenase	ALDH8A1	Q0P5F9
14.558		15.3336				Kynurenine--oxoglutarate transaminase 3	KYAT3	Q0P5G4
19.7314	19.8652	19.9191				Chromosome 6 open reading frame 25	MPIG6B	Q0P5G6
15.0611	16.0403	16.3282				Prenylcysteine oxidase-like	PCYOX1L	Q0P5H1
14.6847	14.5855	14.1191				Ubiquitin-conjugating enzyme E2 N	UBE2N	Q0P5K3
14.7235		15.2293				Tripeptidyl-peptidase 1	TPP1	Q0V8B6
	16.0097	15.8371		15.883		Putative helicase MOV-10	MOV10	Q0V8H6
	14.5772	15.275				Tyrosine-protein kinase CSK	CSK	Q0VBZ0
15.4783	15.671	15.7071		15.0112		MARCKS-related protein	MARCKSL1	Q0VBZ9
14.3335	14.7679	14.7712				3'-phosphoadenosine 5'-phosphosulfate synthase 2	PAPSS2	Q0VC88
16.0314	15.9252	15.9834				Pentraxin-related protein PTX3	PTX3	Q0VCG9
16.6135	16.5223	16.935	18.4362	18.2721	18.483	Bifunctional purine biosynthesis protein ATIC	ATIC	Q0VCK0
18.9856	18.8462	19.289	19.2011	19.7229	19.4564	Glycogen phosphorylase, liver form	PYGL	Q0VCM4
18.7009	18.9091	18.7318		16.5869		Inter-alpha-trypsin inhibitor heavy chain H1	ITIH1	Q0VCM5
17.8663	17.48	17.6309	19.7741	19.585	19.768	NmrA-like family domain-containing protein 1	NMRAL1	Q0VCN1
16.0054	15.7257	16.1491	19.65	19.5854	19.7569	Olfactomedin-like protein 3	OLFML3	Q0VCP3
14.8337	15.1537	15.4856				Programmed cell death 10	PDCD10	Q0VCQ6
15.5325	15.3706	15.8576	17.575	18.0652		Cytoplasmic aconitate hydratase	ACO1	Q0VCU1
14.8636	14.7375	15.2332		14.9515		Cathepsin F	CTSF	Q0VCU3
16.3567	16.2781	16.3				Complement C1s subcomponent	C1S	Q0VCX1
14.2797	14.6532	16.1154				Endoplasmic reticulum chaperone BiP	HSPA5	Q0VCX2
15.4517	16.1002	15.7432				Neuronal membrane glycoprotein M6-a	GPM6A	Q0VD07
17.8704	17.7597	17.9903		17.7765		Sphingomyelin phosphodiesterase	SMPD1	Q0VD19
	15.8761		17.228			Vacuolar protein sorting-associated protein 4B	VPS4B	Q0VD48
19.7289	19.5501	19.7347	20.2638	19.9813		Cysteine-rich protein 2	CRIP2	Q0VFX8
17.254	17.0194	17.2247				Disintegrin and metalloproteinase domain-containing protein 10	ADAM10	Q10741
19.1974	18.974	19.5673	20.6039	21.2485	21.4205	Heme-binding protein 1	HEBP1	Q148C9
15.9115	15.7721	16.4294				Fumarate hydratase, mitochondrial	FH	Q148D3
		16.5678				Keratin, type II cytoskeletal 71	KRT71	Q148H5
16.061	16.3489	16.5707		16.7213		Actin-related protein 2/3 complex subunit 4	ARPC4	Q148J6
13.8524	14.1711	13.7876				Calcium and integrin-binding protein 1	CIB1	Q17QE5
20.2498	20.1636	20.289		17.9851		APOF protein	APOF	Q17QH1
17.086	16.9408	16.8934				Collectin-11	COLEC11	Q17QH6
15.1131	15.3536	15.1395		16.7465		Acetyl-CoA acetyltransferase 2	ACAT2	Q17QI3
16.2653	16.1202	16.2286				MAGE family member D2	MAGED2	Q17QL4
14.536		15.9394				palmitoyl-protein hydrolase	LYPLA2	Q17QL8
	16.1722					Proteasome (Prosome, macropain) 26S subunit, non-ATPase, 14	PSMD14	Q17QP9
	14.3002	14.9855		17.9639		Thiopurine S-methyltransferase	TPMT	Q17QQ2
15.9083	15.8313	16.154				Ras-related protein Rab-21	RAB21	Q17R06
			17.3605	17.2979		ADP-ribosylation factor GTPase-activating protein 3	ARFGAP3	Q17R07
15.6177	15.9745	16.4402		17.0481		L-xylulose reductase	DCXR	Q1JP75
15.9031	15.9995	16.0268		17.3218		Actin-related protein 2/3 complex subunit 1A	ARPC1A	Q1JP79
16.2521	16.7557	16.6755				Arylamine N-acetyltransferase 1	NAT1	Q1JPA6
16.6837	16.4735	16.8374		17.9482		Pyruvate kinase	PKLR	Q1JPG7
19.3943	19.4192	19.5466				Myosin light chain 9	MYL9	Q1LZF9
16.552	16.8743	16.8585				Ras homolog family member G	RHOG	Q1RMI2
15.4652	15.6441	16.0944				Protein tyrosine phosphatase receptor type C-associated protein	PTPRCAP	Q1RMJ1
19.2512	19.2564	19.963				C4b-binding protein alpha-like	LOC510860	Q1RMN9
14.1876	15.2324	15.3519				Prolyl 4-hydroxylase subunit alpha-1	P4HA1	Q1RMU3
15.9019	16.0817					Phospholipid scramblase	PLSCR3	Q1RMW0
15.4248	14.8435	16.1133				N-acetylneuraminate synthase	NANS	Q1RMX7
16.3505	16.3509	16.1935				Large ribosomal subunit protein uL23	RPL23A	Q24JY1
17.4935	17.7085	17.5818				Hepatocyte growth factor-like protein	MST1	Q24K22
15.3519		15.5116				Unconventional myosin-Ic	MYO1C	Q27966
19.38	18.7402	19.2488	18.916	18.7044	19.7964	Secreted phosphoprotein 24	SPP2	Q27967
18.2444	18.1702	18.1132				Calpain-1 catalytic subunit	CAPN1	Q27970
16.8696	16.7258	17.053				Calpain-2 catalytic subunit	CAPN2	Q27971
15.4658	14.9435	15.1159				Chondroadherin	CHAD	Q27972
16.3381	16.5302	16.5788				Integrin alpha-5	ITGA5	Q27977
19.6818	19.9542	20.0104				Myosin-10	MYH10	Q27991
17.6816	17.9412	18.1116				Ras GTPase-activating protein 3	RASA3	Q28013
17.5125	17.8668	17.3845				Platelet-activating factor acetylhydrolase	PLA2G7	Q28017
14.1641	13.8907	13.9834				Guanine nucleotide-binding protein G(I)/G(S)/G(O) subunit gamma-12	GNG12	Q28024
15.9986	15.9617	15.9378		18.2882		Glutathione S-transferase A1	GSTA1	Q28035
22.9775	23.0527	23.3795	21.4124	21.2227	21.6464	C4b-binding protein alpha chain	C4BPA	Q28065
14.8019	14.2657	13.7244				T-cell surface glycoprotein CD3 gamma chain	CD3G	Q28074
19.5928	19.4457	19.2557	19.9556	19.7717	20.7129	Complement factor H	CFH	Q28085
13.7881	14.216	14.0058				Contactin-1	CNTN1	Q28106
23.6759	23.5138	23.706	23.3626	23.0331	23.9592	Coagulation factor V	F5	Q28107
16.4774	16.4212	16.5463				Glutaminyl-peptide cyclotransferase	QPCT	Q28120
16.3902	16.3587	16.7029				Intercellular adhesion molecule 3	ICAM3	Q28125
	14.33	15.0116				cGMP-specific 3',5'-cyclic phosphodiesterase	PDE5A	Q28156
		15.9342				Plakophilin-1	PKP1	Q28161
	15.3058	15.7862				Polyadenylate-binding protein 2	PABPN1	Q28165
18.7824	18.7183	18.5872	19.6398	19.1703	20.1938	Thrombospondin-1	THBS1	Q28178
	16.4093					Trophoblast Kunitz domain protein 1	TKDP1	Q28201
16.7317	16.6395	16.5196				Tumor necrosis factor receptor superfamily member 5	CD40	Q28203
17.7593	18.5662	17.9516				Synaptic vesicle glycoprotein 2A	SV2A	Q29397
18.5941	18.4522	18.5459				CD44 antigen	CD44	Q29423
23.7946	24.2237	23.9616	24.5722	22.7572	23.9329	Serotransferrin	TF	Q29443
14.1256	14.6528	15.1348				Lysosomal alpha-mannosidase	MAN2B1	Q29451
13.8669	13.3165	14.1561				Platelet-activating factor acetylhydrolase IB subunit alpha1	PAFAH1B3	Q29460
19.5562	19.4154	19.5258	20.5975	20.0283	20.5179	Complement component C7	C7	Q29RQ1
17.9511	18.0183	17.9233	16.9355	17.8665		Oncoprotein-induced transcript 3 protein	OIT3	Q29RU2
17.6046	17.433	17.8043		17.4765		Complement component C6	C6	Q29RU4
15.41	15.8893	15.6921				N-acetylneuraminate lyase	NPL	Q29RY9
16.2665	16.0957	15.8944				Claudin-5	CLDN5	Q2HJ22
16.6808	16.7084	16.9547		17.812		Phosphoribosylaminoimidazole carboxylase, phosphoribosylaminoimidazole succinocarboxamide synthetase	PAICS	Q2HJ26
		13.6769				Obg-like ATPase 1	OLA1	Q2HJ33
19.4694	19.5146	19.6143				Moesin	MSN	Q2HJ49
	14.7851					Coactosin-like protein	COTL1	Q2HJ57
15.0836	14.8993	14.8748		14.4826		Ribose-phosphate pyrophosphokinase 1	PRPS1	Q2HJ58
	19.5285	19.8899				Tubulin alpha-1D chain	TUBA1D	Q2HJ86
15.5022	15.079	15.3974				DnaJ homolog subfamily A member 2	DNAJA2	Q2HJ94
15.5772	16.0518	15.4836				Procollagen C-endopeptidase enhancer	PCOLCE	Q2HJB6
15.4963	14.8904	15.6983	19.4442	19.9161	18.9676	Phenazine biosynthesis-like domain-containing protein	PBLD	Q2HJF4
	13.8878	14.8295				Vacuolar protein sorting-associated protein 35	VPS35	Q2HJG5
20.1945	20.3144	20.1961				Ras-related protein Rab-1B	RAB1B	Q2HJH2
14.4053	14.1185	14.764		15.8352		Protein MEMO1	MEMO1	Q2HJH7
17.1225	17.0016	17.304				Ras-related protein Rab-8B	RAB8B	Q2HJI8
14.256	14.161	14.8559	14.9356	15.3145		Regulator of G-protein signaling 10	RGS10	Q2KHW7
14.3383	14.519	14.9488				Leukocyte antigen CD37	CD37	Q2KHY8
15.6826	15.6008	15.6096				CD48 molecule	CD48	Q2KHZ6
17.3068	17.1085	18.2618				Lysosomal acid glucosylceramidase	GBA1	Q2KHZ8
14.958	15.5729	15.6487				Dynamin-1-like protein	DNM1L	Q2KIA5
18.6944	18.9626	19.0939	20.807	18.8913	20.5299	Carboxypeptidase B2	CPB2	Q2KIG3
19.9538	19.9371	19.4562	19.1784	19.6267		ApoN protein	APON	Q2KIH2
14.1475	15.7785	16.6626				Tissue alpha-L-fucosidase	FUCA1	Q2KIM0
15.9097	15.669	16.343		17.125		Porphobilinogen deaminase	HMBS	Q2KIN5
20.1062	19.8474	19.3612	20.6161	21.0175	20.5745	Tetranectin	CLEC3B	Q2KIS7
17.8674	17.7612	18.0011		16.5587		Protein HP-20 homolog		Q2KIT0
16.4248	16.0535	16.9972		17.4538		Glutathione S-transferase	GSTM3	Q2KIV8
13.8396	14.9579	14.0931				Complement C1q subcomponent subunit B	C1QB	Q2KIV9
	14.7044					Paraoxonase	PON1	Q2KIW1
22.0348	21.6779	22.5594	20.8428	21.9252	21.3738	Lecithin-cholesterol acyltransferase	LCAT	Q2KIW4
16.685	17.1534	18.0008				Putative phospholipase B-like 2	PLBD2	Q2KIY5
15.1352		15.9181		14.2797		Angiopoietin-related protein 4	ANGPTL4	Q2KJ51
18.4625	18.1045	18.1783		16.2152		Plasma kallikrein	KLKB1	Q2KJ63
15.2338	14.7083	17.2461	17.2367	16.7636		Arginase-1	ARG1	Q2KJ64
15.0422	14.8642	14.7239	15.1185			Carboxypeptidase N catalytic chain	CPN1	Q2KJ83
16.8906	16.6773	17.1875		18.0471		Beta-1,3-N-acetylglucosaminyltransferase lunatic fringe	LFNG	Q2KJ92
18.59	18.6584	18.6912		16.166		Cell division control protein 42 homolog	CDC42	Q2KJ93
14.8027	14.7994	14.111				Angiopoietin-like 3	ANGPTL3	Q2KJB3
17.3685	17.521	17.3321		18.8639		S-adenosylmethionine synthase isoform type-1	MAT1A	Q2KJC6
				15.7962		Alpha-aminoadipic semialdehyde dehydrogenase	ALDH7A1	Q2KJC9
20.5804	20.6598	20.8681	20.2231	19.9172	20.0634	Tubulin beta-5 chain	TUBB5	Q2KJD0
20.0317	20.5523	20.1547	21.6563	20.5281	21.3786	Alpha-1B-glycoprotein	A1BG	Q2KJF1
19.0234	18.8318	19.1107	18.0884	18.9526	18.9363	WD repeat-containing protein 1	WDR1	Q2KJH4
16.9814	16.7708	16.4191	19.1107	18.8898	18.7494	Serpin H1	SERPINH1	Q2KJH6
18.308	18.3616	18.665	20.1071	20.6703	20.3577	4-trimethylaminobutyraldehyde dehydrogenase	ALDH9A1	Q2KJH9
	15.1014	15.6009				Protein BUD31 homolog	BUD31	Q2NKU3
17.0749	16.9669	17.1039		16.5061		Septin-2	SEPTIN2	Q2NKY7
16.4027	16.5478	16.8439		16.0914		T-complex protein 1 subunit eta	CCT7	Q2NKZ1
	13.8144					Deoxyribonuclease-1-like 1	DNASE1L1	Q2QDE9
16.3752	16.4545	16.2669				N-fatty-acyl-amino acid synthase/hydrolase PM20D1	PM20D1	Q2T9M7
17.85	17.7406	17.9753				Synaptosomal-associated protein	SNAP23	Q2T9M8
15.65	16.0128	15.787				T-complex protein 1 subunit delta	CCT4	Q2T9X2
16.3596	16.6239	16.7229		16.7151		Glutamate--cysteine ligase regulatory subunit	GCLM	Q2T9Y6
15.1475	15.7938	16.1967				ADP-ribosylation factor-like protein 2	ARL2	Q2TA37
15.2521	15.0578	15.3581				Nucleosome assembly protein 1-like 4	NAP1L4	Q2TA40
18.9451	19.3104	19.3658	18.334	18.5161	20.3853	Vasodilator-stimulated phosphoprotein	VASP	Q2TA49
16.1217	16.9058	16.7567				Ras-related protein Rab-4A	RAB4A	Q2TBH7
19.9411	20.2214	19.2543	22.5869	21.6544	23.3023	Lipopolysaccharide-binding protein	LBP	Q2TBI0
15.1625	15.514	15.1241				Transaldolase	TALDO1	Q2TBL6
22.0535	21.4569	21.95	18.2372	18.5133		Coagulation factor XIII B chain	F13B	Q2TBQ1
16.1042	16.022	16.2464				Large ribosomal subunit protein eL8	RPL7A	Q2TBQ5
17.2933	17.4967	17.6053		17.7393		Haptoglobin	HP	Q2TBU0
15.4871	15.0254	15.4654				RuvB-like 2	RUVBL2	Q2TBU9
13.803	14.6064	15.1271				Sorting nexin-2	SNX2	Q2TBW7
16.1004	16.0799	16.0254				Proteasome subunit beta type-1	PSMB1	Q2TBX6
21.807	21.8048	21.8284	22.222	21.9735	22.4225	Complement C3	C3	Q2UVX4
	15.8379	15.6879				Proteasome subunit alpha type-6	PSMA6	Q2YDE4
16.5323	16.3034	16.5018		15.5857		Testin	TES	Q2YDE9
16.3107	16.0225	16.0391				G-protein coupled receptor family C group 5 member C	GPRC5C	Q2YDG0
15.3563	15.4095	15.6572				Proteasome subunit beta type-5	PSMB5	Q32KL2
15.6693	15.2359	15.3898				Charged multivesicular body protein 1A	CHMP1A	Q32KR9
22.5327	22.4751	22.0554	19.9322	20.0072	20.1553	Apolipoprotein D	APOD	Q32KY0
16.3052	16.2211	16.2952				Shiftless antiviral inhibitor of ribosomal frameshifting protein homolog	SHFL	Q32L09
16.1418	16.0571	16.2813		15.7724		T-complex protein 1 subunit alpha	TCP1	Q32L40
		20.6289	18.8304			Histone H2B type 1-N	H2BC15	Q32L48
15.8091	14.5766	15.9397				Vacuolar protein sorting-associated protein VTA1 homolog	VTA1	Q32L63
20.1688	20.4194	19.9667		19.2466		Serum amyloid A-4 protein	SAA4	Q32L76
14.7091	15.182			15.5526		GMP reductase 2	GMPR2	Q32L93
12.963		14.7741		16.7486		Eukaryotic translation initiation factor 4C	EIF1AX	Q32LC3
15.6182	15.7232	15.3452		13.9303		Cysteine and glycine-rich protein 2	CSRP2	Q32LE9
13.8405	14.3413	14.4942				Endophilin-B1	SH3GLB1	Q32LM0
16.0966	15.7398	16.613		15.8968		Small glutamine-rich tetratricopeptide repeat-containing protein alpha	SGTA	Q32LM2
19.9837	19.8817	20.1773	20.1821	20.3458	20.2982	Fermitin family homolog 3	FERMT3	Q32LP0
19.8106	19.8021	19.2613		18.7894		CD59 molecule	CD59	Q32PA1
18.584	18.6314	18.7855				Small ribosomal subunit protein eS19	RPS19	Q32PD5
15.1082	14.3473	14.623		15.0441		ATP-citrate synthase	ACLY	Q32PF2
15.8445	15.8013	15.9029				E3 ubiquitin-protein ligase	WWP1	Q32PG0
16.383	16.625	16.6662		17.0693		Serine/threonine-protein phosphatase 2A 65 kDa regulatory subunit A alpha isoform	PPP2R1A	Q32PI5
22.4522	22.5292	22.5904	23.2404	23.6288	23.4014	Apolipoprotein A-IV	APOA4	Q32PJ2
17.1911	17.0567	17.2737	18.1731	18.1888		LIM and SH3 domain protein 1	LASP1	Q3B7M5
15.6471	15.8754	16.086		16.0561		Glycogen phosphorylase, brain form	PYGB	Q3B7M9
15.0842	15.0455	14.7045				Cadherin-13	CDH13	Q3B7N0
17.2349	17.1425	17.3912				Alpha-actinin-1	ACTN1	Q3B7N2
14.7935	15.3449	15.472				Extracellular matrix protein 2	ECM2	Q3MHH9
14.5686	14.1782			16.0875	16.944	Fascin	FSCN1	Q3MHK9
19.8775	19.779	19.9833	21.5086	21.4648	21.487	Adenosylhomocysteinase	AHCY	Q3MHL4
15.954	15.9106	15.9608				T-complex protein 1 subunit zeta	CCT6A	Q3MHL7
19.5829	19.3772	19.7981	18.9649	18.9176		Tubulin beta-4B chain	TUBB4B	Q3MHM5
16.7739	16.6001	16.5823		15.0177		Large ribosomal subunit protein uL29	RPL35	Q3MHM7
15.5201	15.6841	16.2241		14.4949		Proteasome subunit beta type-6	PSMB6	Q3MHN0
20.2179	20.1321	20.2439	20.5922	20.2276	21.0688	Complement component C9	C9	Q3MHN2
23.2473	23.4102	23.3035	22.0565	22.6901	22.6184	Vitamin D-binding protein	GC	Q3MHN5
19.8549	19.803	19.9123				Ras-related protein Rab-11B	RAB11B	Q3MHP2
		13.6648				Actin-related protein 2/3 complex subunit 2	ARPC2	Q3MHR7
16.0488	15.2181	15.8073				Serine incorporator 1	SERINC1	Q3MHV9
18.9336	19.2811	18.8703	20.7411	18.6229	20.7254	Cysteine and glycine-rich protein 1	CSRP1	Q3MHY1
15.2976	15.3935	15.0327				Transforming growth factor beta-1-induced transcript 1 protein	TGFB1I1	Q3MHZ4
	14.121	14.5767				Galectin-9	LGALS9	Q3MHZ8
	14.6821	14.3113				DnaJ homolog subfamily B member 1	DNAJB1	Q3MI00
15.6987	15.1364	15.0371				Large ribosomal subunit protein eL43	RPL37A	Q3MIC0
18.6043	18.6692	18.6674				Thrombospondin-4	THBS4	Q3SWW8
14.9812						Serine/threonine-protein phosphatase PP1-beta catalytic subunit	PPP1CB	Q3SWW9
16.1824	16.1967	16.339				Annexin A3	ANXA3	Q3SWX7
20.1885	20.0122	20.413	18.4593	18.3871	18.93	Integrin-linked protein kinase	ILK	Q3SWY2
17.3273	17.2912	17.4515				Syntaxin-4	STX4	Q3SWZ3
19.338	19.5513	19.6187	19.9128	18.8432	19.8703	Gelsolin	GSN	Q3SX14
15.2623	15.1694	15.565		16.1997		Perilipin	PLIN3	Q3SX32
15.5695	15.5505	15.2792				Thy-1 cell surface antigen	THY1	Q3SX33
16.6013	16.4119	16.5752				TFG protein	TFG	Q3SX36
		13.0301				Charged multivesicular body protein 2b	CHMP2B	Q3SX42
18.7972	18.6591	19.237				N(G),N(G)-dimethylarginine dimethylaminohydrolase 2	DDAH2	Q3SX44
21.8102	22.564	21.9329				Apolipoprotein C-IV	APOC4	Q3SYR5
21.1555	21.0819	20.9225		17.9064		Immunoglobulin J chain	JCHAIN	Q3SYR8
17.8143	17.6112	17.9896	19.0546	19.2345	18.6991	Elongation factor 2	EEF2	Q3SYU2
17.4067	17.4598	17.7012	18.4887	18.3268		Calponin-2	CNN2	Q3SYU6
	14.5884	15.1613				Transportin-1	TNPO1	Q3SYU7
17.8684	17.7858	17.9885		17.4253		Adenylyl cyclase-associated protein 1	CAP1	Q3SYV4
16.3433	16.1786	16.4467				AP-1 complex subunit mu-2	AP1M2	Q3SYW1
14.5817	13.7315	14.5541		14.0647		Protein NDRG1	NDRG1	Q3SYX0
14.8764	14.8796	15.104				Aspartate--tRNA ligase, cytoplasmic	DARS1	Q3SYZ4
14.4506		14.622		17.2355		Xylulose kinase	XYLB	Q3SYZ6
16.3956	16.8239	16.9146		18.4525		Eukaryotic initiation factor 4A-I	EIF4A1	Q3SZ54
23.4568	24.2069	23.6157	25.4116	23.9484	24.9473	Alpha-fetoprotein	AFP	Q3SZ57
15.9189	15.8494	16.3133				Phosphoglycerate mutase 1	PGAM1	Q3SZ62
18.1085	18.5452	18.2098				Hepatic triacylglycerol lipase	LIPC	Q3SZ79
14.9407	15.1862	15.5233				Large ribosomal subunit protein uL13	RPL13A	Q3SZ90
16.1886		16.3076	17.4801	18.2352	17.6925	Fructose-1,6-bisphosphatase 1	FBP1	Q3SZB7
17.4124	17.4327	17.569	20.2115	19.8865	20.4521	Carbonyl reductase [NADPH] 1	CBR1	Q3SZD7
18.7065	18.5729	18.6089		18.5658		ADP-ribosylation factor 4	ARF4	Q3SZF2
16.3558	16.3881	16.5562				Small nuclear ribonucleoprotein Sm D2	SNRPD2	Q3SZF8
17.0278	17.2285	17.7529	17.6291	19.8913		Leukotriene A-4 hydrolase	LTA4H	Q3SZH7
17.6204	18.4316	17.8347				14-3-3 protein theta	YWHAQ	Q3SZI4
16.7131	16.5906	17.204	18.3562	18.7363		Argininosuccinate lyase	ASL	Q3SZJ0
		13.0355	18.274	15.8876	17.4921	Prostaglandin reductase 1	PTGR1	Q3SZJ4
17.2746	17.4035	17.4058				Na(+)/H(+) exchange regulatory cofactor NHE-RF1	NHERF1	Q3SZK8
				14.8854		Ribonuclease inhibitor	RNH1	Q3SZN8
18.4373	18.3428	18.7946		17.8154		Microtubule-associated protein RP/EB family member 2	MAPRE2	Q3SZP2
15.7984	15.8246	15.7744				Serine/arginine-rich splicing factor 3	SRSF3	Q3SZR8
15.7368	15.0777	16.1289		16.8685		N-ribosyldihydronicotinamide:quinone reductase 2	NQO2	Q3SZT2
17.6075	17.578	18.1137	18.9625	18.2761		Elongation factor 1-gamma	EEF1G	Q3SZV3
22.1447	22.4323	22.2659	21.3014	20.3885	21.2326	Hemopexin	HPX	Q3SZV7
14.8006	15.2838	14.7639				Carbonic anhydrase 3	CA3	Q3SZX4
	14.0572					Fibrinogen-like protein 1	FGL1	Q3SZZ7
15.5711	16.3537	16.278				Bisphosphoglycerate mutase	BPGM	Q3T014
21.2929	21.3447	21.3653	21.418	20.2358	21.3	Inter-alpha-trypsin inhibitor heavy chain H4	ITIH4	Q3T052
21.1137	20.4348	20.6646	21.3394	20.9432	20.2646	GTP-binding nuclear protein Ran	RAN	Q3T054
16.1875	16.264	15.966				Large ribosomal subunit protein uL14	RPL23	Q3T057
15.4847	15.2392	15.5563				Large ribosomal subunit protein uL5	RPL11	Q3T087
	14.5977	14.6032				Complement factor D	CFD	Q3T0A3
17.352	17.3828	17.3685				Sodium/potassium-transporting ATPase subunit beta-3	ATP1B3	Q3T0C6
15.9986	15.9849	16.3797	16.2568	16.8988		Heterogeneous nuclear ribonucleoprotein K	HNRNPK	Q3T0D0
16.1371	16.7564	16.8399				Large ribosomal subunit protein eL30	RPL30	Q3T0D5
18.3651	18.3239	18.1251				GTP-binding protein SAR1a	SAR1A	Q3T0D7
	16.3762	16.1254				Adipocyte plasma membrane-associated protein	APMAP	Q3T0E5
13.9613	13.5478	14.5185				Serine/threonine-protein phosphatase PP1-alpha catalytic subunit	PPP1CA	Q3T0E7
17.2964	16.6744	16.7456				Small ribosomal subunit protein eS10	RPS10	Q3T0F4
18.7064	18.7017	18.9216				Ras-related protein Rab-7a	RAB7A	Q3T0F5
16.1885	16.4811	16.7676				THO complex subunit 4	ALYREF	Q3T0I4
17.1658	17.1944	17.1769				T-complex protein 1 subunit gamma	CCT3	Q3T0K2
	15.1009	15.0005				Endoplasmic reticulum resident protein 44	ERP44	Q3T0L2
15.7925	16.084	16.0808				Large ribosomal subunit protein eL28	RPL28	Q3T0L7
14.2982		14.3113		13.5675		Ran-specific GTPase-activating protein	RANBP1	Q3T0M7
18.7813	18.779	18.9812	20.8928	20.6116	21.4673	Phosphoglycerate kinase 1	PGK1	Q3T0P6
13.9026	14.7755					Nucleoside diphosphate kinase B	NME2	Q3T0Q4
17.72	17.8567	17.7434				Small ribosomal subunit protein uS13	RPS18	Q3T0R1
15.5679	15.3876	15.584		17.5682		Fructose-bisphosphate aldolase B	ALDOB	Q3T0S5
17.664	17.7731	17.9713				Large ribosomal subunit protein uL2	RPL8	Q3T0S6
15.006		15.3698				GTP-binding protein SAR1b	SAR1B	Q3T0T7
16.1323	16.388	16.4753		17.2293		Carbonyl reductase (NADPH)	MGC127133	Q3T0T9
		15.956				Large ribosomal subunit protein eL14	RPL14	Q3T0U2
16.0093	15.3379	16.0708				Charged multivesicular body protein 2A	CHMP2A	Q3T0U5
	14.1617					Small ribosomal subunit protein uS17	RPS11	Q3T0V4
	13.043					Deoxyribose-phosphate aldolase	DERA	Q3T0V9
16.7357	16.9629	16.5333		16.5862		Large ribosomal subunit protein eL19	RPL19	Q3T0W9
17.8355	17.5221	17.9514				Proteasome subunit alpha type-1	PSMA1	Q3T0X5
15.2975	15.5752	15.7369		16.8792		Sulfotransferase 1B1	SULT1B1	Q3T0Y3
		14.8733				Proteasome subunit alpha type-2	PSMA2	Q3T0Y5
15.9128	15.9408	16.0433				Vesicle-associated membrane protein 8	VAMP8	Q3T0Y8
15.5522	15.1064	15.4324				Proteasome subunit beta type-4	PSMB4	Q3T108
15.7961	15.927	16.2145				Malate dehydrogenase, cytoplasmic	MDH1	Q3T145
24.632	24.4622	24.0133	22.0413	21.4403	22.2129	Heat shock protein beta-1	HSPB1	Q3T149
16.5163	16.5187	16.5351		15.1579		Small ribosomal subunit protein uS3	RPS3	Q3T169
16.4488	16.0373	16.6104				Large ribosomal subunit protein eL36	RPL36	Q3T171
13.2474						Vacuolar protein sorting-associated protein 28 homolog	VPS28	Q3T178
	15.1692	14.5124				Small ribosomal subunit protein uS12	RPS23	Q3T199
20.5231	20.6439	20.6679		18.5628		Adiponectin	ADIPOQ	Q3Y5Z3
14.6532	14.2287	14.4168				Pleckstrin homology domain-containing family A member 2	PLEKHA2	Q3ZBA3
15.8919	16.4215	16.4436	18.3293	17.6621		Protein NDRG2	NDRG2	Q3ZBA8
14.7937	14.1373	15.2667				Glucose-6-phosphate isomerase	GPI	Q3ZBD7
17.166	17.6013	17.493				Prostaglandin E synthase 3	PTGES3	Q3ZBF7
18.3563	18.2935	18.3279		15.6238		Ras-related protein Rab-14	RAB14	Q3ZBG1
	15.1384		17.2787	17.8179	18.3512	AKR1C4 protein	AKR1C4	Q3ZBG2
16.1861	15.878	16.3041				T-complex protein 1 subunit beta	CCT2	Q3ZBH0
16.8051	16.9151	16.8786				CD151 antigen	CD151	Q3ZBH3
		14.1969	15.8662			Proliferation-associated 2G4	PA2G4	Q3ZBH5
		13.6758		14.8326		Sorting nexin-5	SNX5	Q3ZBM5
19.4586	19.4666	19.3559	16.8003	17.7389	18.9678	Asporin	ASPN	Q3ZBN5
25.4672	25.49	25.7046	25.62	24.6809	25.6425	Vitronectin	VTN	Q3ZBS7
18.786	18.7116	18.8662				Transitional endoplasmic reticulum ATPase	VCP	Q3ZBT1
17.1224	17.0091	17.2431				Syntaxin-7	STX7	Q3ZBT5
	12.2961	13.3975				Tubulin beta-4A chain	TUBB4A	Q3ZBU7
15.8453	16.3168	16.3367				IST1 homolog	IST1	Q3ZBV1
16.6501	16.5837	17.0691		17.3513		Threonine--tRNA ligase 1, cytoplasmic	TARS1	Q3ZBV8
16.9567	16.7065	16.766				Stress-induced-phosphoprotein 1	STIP1	Q3ZBZ8
15.8899	16.2575	16.2195				AP-2 complex subunit mu	AP2M1	Q3ZC13
13.4973	11.8055	14.8283				Cellular communication network factor 1	CCN1	Q3ZC35
18.2372	18.2052	18.2999	19.8945	20.0301		Alcohol dehydrogenase class-3	ADH5	Q3ZC42
	17.7898	18.676	23.957	24.5408		PAT complex subunit CCDC47	CCDC47	Q3ZC50
18.3184	18.286	17.7833				Solute carrier family 29 (Nucleoside transporters), member 1	SLC29A1	Q3ZC83
17.1784	16.7182	17.3782	18.3392	18.0419		Cytosolic non-specific dipeptidase	CNDP2	Q3ZC84
18.4701	18.4814	18.3115	17.0222	17.3219		Plasmalemma vesicle associated protein	PLVAP	Q3ZC85
18.5669	18.1848	18.4374				G protein subunit alpha i3	GNAI3	Q3ZCA7
13.0429	14.1569	14.4238				Protein SEC13 homolog	SEC13	Q3ZCC9
16.5309	16.7485	16.407				CD81 antigen	CD81	Q3ZCD0
15.8144	15.9979	16.306		15.3057		T-complex protein 1 subunit theta	CCT8	Q3ZCI9
	14.1267					Aldo-keto reductase family 1 member A1	AKR1A1	Q3ZCJ2
14.5795	15.2493	14.9869		15.8265		Dipeptidyl peptidase 1	CTSC	Q3ZCJ8
15.1858	14.9515	14.7837				RAS like proto-onco A	RALA	Q3ZCK2
	15.6089	16.4939				Proteasome subunit alpha type-4	PSMA4	Q3ZCK9
14.4461						Small ribosomal subunit protein eS24	RPS24	Q56JU9
17.8173	17.756	17.945				Small ribosomal subunit protein eS1	RPS3A	Q56JV9
16.4393	17.0115	17.3392				Adenine phosphoribosyltransferase	APRT	Q56JW4
18.6883	18.0558	18.889				Large ribosomal subunit protein eL31	RPL31	Q56JX3
18.5871	18.5823	18.7491		16.5116		Small ribosomal subunit protein eS25	RPS25	Q56JX5
19.1682	19.3131	19.3595				Small ribosomal subunit protein uS15	RPS13	Q56JX8
	13.5781	14.7539				Large ribosomal subunit protein eL33	RPL35A	Q56JY1
16.6931	16.6056	16.4751				Large ribosomal subunit protein eL13	RPL13	Q56JZ1
17.8921	17.5015	17.4626				Phospholipase A2, membrane associated	PLA2G2A	Q56JZ2
15.0509	15.0866	15.2617				Glia maturation factor gamma	GMFG	Q56JZ9
17.9157	18.0394	18.0494				Large ribosomal subunit protein uL15	RPL27A	Q56K03
	13.9227	12.3194				Small ribosomal subunit protein uS19	RPS15	Q56K10
14.1275	14.4762	14.9069				Proteoglycan 1-like	SRGN	Q56K11
16.3942	16.4516	16.9596				Actin-related protein 2/3 complex subunit 1B	ARPC1B	Q58CQ2
17.68	17.992	17.9127	18.9061	17.1655		Pantetheinase	VNN1	Q58CQ9
14.6691	14.8962	14.3861				N-acetylglucosamine-1-phosphotransferase subunit gamma	GNPTG	Q58CS8
15.3923	15.747	15.4249		16.0227		Prostamide/prostaglandin F synthase	PRXL2B	Q58CY6
18.0043	17.9258	18.1429	20.3025	20.868	19.5086	Sorbitol dehydrogenase	SORD	Q58D31
22.725	23.0202	22.7835	23.2805	22.2455	22.5761	Fetuin-B	FETUB	Q58D62
15.3939	15.2157	14.6012		16.7344		MOB kinase activator 3A	MOB3A	Q58D63
15.1852	15.1237	14.8361		14.9176		Follistatin-related protein 1	FSTL1	Q58D84
16.8489	16.8495	16.847				Angiotensin-converting enzyme 2	ACE2	Q58DD0
15.6919	15.2383	15.6299				Secretory carrier-associated membrane protein 4	SCAMP4	Q58DF6
12.7791	14.0275	13.7273				Triokinase/FMN cyclase	TKFC	Q58DK4
14.2346	14.0468	14.2506				Delta-aminolevulinic acid dehydratase	ALAD	Q58DK5
23.8478	23.4061	23.163	22.4718	22.3816	23.505	Phospholipid transfer protein	PLTP	Q58DL9
	12.7048					Leukocyte surface antigen CD53	CD53	Q58DM3
16.4883	16.6745	16.8369				Large ribosomal subunit protein eL6	RPL6	Q58DQ3
14.9453	14.9585	15.306				Secretory carrier-associated membrane protein 3	SCAMP3	Q58DR5
	14.3543	14.3265				Ras-related protein Rab-13	RAB13	Q58DS5
17.8544	17.767	17.8793				Ras-related protein Rab-5C	RAB5C	Q58DS9
15.4285	15.514	15.8092				Large ribosomal subunit protein uL30	RPL7	Q58DT1
16.0433	15.486	16.4587		15.7887		Proteasome subunit alpha type-3	PSMA3	Q58DU5
			16.5577			Large ribosomal subunit protein uL4	RPL4	Q58DW0
16.3192	16.5503	16.3853				Large ribosomal subunit protein uL18	RPL5	Q58DW5
15.0583	14.7055	15.9301				Peroxiredoxin-1	PRDX1	Q5E947
17.1435	16.7744	17.012	18.2554	17.9849	17.9208	Triosephosphate isomerase	TPI1	Q5E956
	14.7979	14.563				Small ribosomal subunit protein eS8	RPS8	Q5E958
14.9395	14.8794	14.9039				Eukaryotic translation initiation factor 3 subunit I	EIF3I	Q5E966
16.1718	16.2772	16.4516				Large ribosomal subunit protein eL18	RPL18	Q5E973
	14.9618	15.1455				Elongation factor 1-beta	EEF1B	Q5E983
15.9841	16.2046	16.3365		14.3166		Proteasome subunit alpha type-5	PSMA5	Q5E987
15.7899	16.1352	15.853				Small ribosomal subunit protein uS7	RPS5	Q5E988
15.3574	15.6424	15.3802				Charged multivesicular body protein 1b	CHMP1B	Q5E994
16.0577	15.6379	15.5065		14.6818		Small ribosomal subunit protein eS6	RPS6	Q5E995
	13.1189					Nascent polypeptide-associated complex subunit alpha	NACA	Q5E9A1
17.0917	17.0314	17.3476	17.586	17.7348		Poly(rC)-binding protein 1	PCBP1	Q5E9A3
14.7091	14.7119	15.1084				Vacuolar protein-sorting-associated protein 25	VPS25	Q5E9A6
22.3498	22.1884	22.4134	22.08	23.0745	22.281	L-lactate dehydrogenase B chain	LDHB	Q5E9B1
18.912	18.5893	18.8171	18.7026	18.7937		Chloride intracellular channel protein 1	CLIC1	Q5E9B7
16.2163	16.354	16.5293				Ras suppressor protein 1	RSU1	Q5E9C0
14.8624	14.2439					Eukaryotic translation initiation factor 2 subunit 2	EIF2S2	Q5E9D0
15.8309	16.0818	15.8979				Destrin	DSTN	Q5E9D5
	13.907					PDZ and LIM domain protein 1	PDLIM1	Q5E9E1
16.4583	16.6277	16.1063				Complement C1q subcomponent subunit A	C1QA	Q5E9E3
17.4942	17.1887	17.3114				Large ribosomal subunit protein uL1	RPL10A	Q5E9E6
	17.4659	18.3714				Guanine nucleotide-binding protein G(I)/G(S)/G(O) subunit gamma-11	GNG11	Q5E9F0
17.6437	17.4219	17.8359	17.3551	17.7582		Transgelin-2	TAGLN2	Q5E9F5
18.101	17.5994	18.5934	19.9519	18.0318		Cofilin-1	CFL1	Q5E9F7
14.885	14.7977	14.5806				26S proteasome regulatory subunit 7	PSMC2	Q5E9F9
16.0722	15.2115	15.6368				Phospholipase A1 member A	PLA1A	Q5E9H0
14.7468	14.813	14.8407				Alpha-1,3-mannosyl-glycoprotein 2-beta-N-acetylglucosaminyltransferase	MGAT1	Q5E9I4
	14.7089	15.2445				Proteasome subunit beta type-2	PSMB2	Q5E9K0
15.7304	15.741	15.8592		16.6123		Serine hydroxymethyltransferase, cytosolic	SHMT1	Q5E9P9
17.8195	17.8956	17.882			17.8195	EH domain-containing protein 1	EHD1	Q5E9R3
16.9137	17.0089	16.9707				Sodium-coupled neutral amino acid transporter 5	SLC38A5	Q5E9S9
	14.2555					Galactose-3-O-sulfotransferase 4	GAL3ST4	Q5E9W5
18.5083	18.2189	18.3242	19.6231	18.9511	18.2216	Hyaluronan-binding protein 2	HABP2	Q5E9Z2
13.2647	13.2808	13.2565				Beta-1,4-glucuronyltransferase 1	B4GAT1	Q5EA01
15.9269	15.8165	16.3629				Creatine kinase B-type	CKB	Q5EA61
15.7753	15.5893	15.6748				Fibulin-5	FBLN5	Q5EA62
16.1377	16.4667	16.2701		18.3771		Glycerol-3-phosphate dehydrogenase [NAD(+)], cytoplasmic	GPD1	Q5EA88
18.3259	17.9492	18.173	19.635	19.5228	19.3938	D-3-phosphoglycerate dehydrogenase	PHGDH	Q5EAD2
15.4331						Large ribosomal subunit protein eL15	RPL15	Q5EAD6
23.0865	22.9295	22.4898	20.8275	19.7994		Ficolin-2	FCN2	Q5I2E5
15.8073	15.6226	15.7678	15.9556	17.858		Betaine--homocysteine S-methyltransferase 1	BHMT	Q5I597
17.2845	17.1443	17.3707				Coagulation factor XI	F11	Q5NTB3
16.6916	16.3977	16.4621				Urea transporter 1	SLC14A1	Q5QF96
18.5017	18.5544	21.1393	20.5711	19.6411	20.0011	Keratin, type II cytoskeletal 5	KRT5	Q5XQN5
17.3396	17.2727	17.0349				C5a anaphylatoxin receptor	C5AR1	Q673L2
15.8261	15.2398	18.2751				Lysozyme C, milk isozyme		Q6B411
16.908	16.7265	17.1106		17.8083		Transketolase	TKT	Q6B855
16.9101	16.7744	16.9255		16.8689		Septin-7	SEPTIN7	Q6Q137
18.8178	18.2221	18.3104	20.6266	19.2187		Cadherin-1	CDH1	Q6R8F2
16.7893	17.2712	16.501				Cadherin-5	CDH5	Q6URK6
18.4454	18.3093	18.4317				Membrane cofactor protein	CD46	Q6VE48
15.7531	16.1775	16.2233				Proteolipid protein 2	PLP2	Q6Y1E2
14.9315	14.6766	15.179		16.1368		Fatty acid synthase	FASN	Q71SP7
17.3824	17.0978	16.9605				Resistin	RETN	Q762I5
19.3315	19.5408	19.5506	20.0285	19.6773	19.847	Heat shock protein HSP 90-beta	HSP90AB1	Q76LV1
17.9787	18.0202	17.7299	18.3701	18.8875	18.9645	Heat shock protein HSP 90-alpha	HSP90AA1	Q76LV2
24.2187	24.2047	24.3258	23.1387	23.0686	23.5902	Alpha-2-macroglobulin	A2M	Q7SIH1
15.0224	15.9327	14.7214				Multidrug resistance-associated protein 1	ABCC1	Q8HXQ5
16.1346	16.0528	16.0775				Solute carrier organic anion transporter family member 3A1	SLCO3A1	Q8HYW2
18.4415	18.4552	18.6577				Ras-related protein Rab-27B	RAB27B	Q8HZJ5
16.6118	16.602	16.0704				BPI fold-containing family B member 1	BPIFB1	Q8SPF8
13.9642	12.6813	16.3335		14.4754		Junction plakoglobin	JUP	Q8SPJ1
18.7388	18.5962	18.3591	19.1854	19.5174		Peptidoglycan recognition protein 1	PGLYRP1	Q8SPP7
17.4011	17.7888					Serum amyloid A-3 protein	SAA3	Q8SQ28
17.5054	17.3433	17.4111		17.1989		Adhesion G protein-coupled receptor E5	ADGRE5	Q8SQA4
15.3142	15.6556	15.2675				Hyaluronidase-2	HYAL2	Q8SQG8
18.3273	18.283	18.6034	19.2688	19.4804	19.2833	Coronin-1A	CORO1A	Q92176
17.6302	17.6828	17.8801				Lactadherin	MFGE8	Q95114
18.7355	18.9311	18.9126	19.6193	19.1816	19.6111	Pigment epithelium-derived factor	SERPINF1	Q95121
	13.1646					Monocyte differentiation antigen CD14	CD14	Q95122
	14.8907	14.8272				Large ribosomal subunit protein uL10	RPLP0	Q95140
17.3053	17.4639	16.9417				Neutral amino acid transporter B(0)	SLC1A5	Q95JC7
16.6242	16.2224	16.5434				Annexin A8	ANXA8	Q95L54
19.856	20.0043	19.6449	19.3399	19.4504	19.3602	Acidic mammalian chitinase	CHIA	Q95M17
14.9229	14.9106	14.9923				Endoplasmin	HSP90B1	Q95M18
19.2455	19.2857	19.1568				High affinity immunoglobulin epsilon receptor subunit gamma	FCER1G	Q9BDR7
16.091	16.5536	16.6285				Peroxiredoxin-4	PRDX4	Q9BGI2
19.0848	18.6528	19.0462	17.4599	17.1136		Peroxiredoxin-2	PRDX2	Q9BGI3
16.5268	16.5066	16.6108		17.027		Prolargin	PRELP	Q9GKN8
18.1678	17.9034	17.9754		17.5119		Vascular cell adhesion molecule 1	VCAM1	Q9GKR3
15.4604	15.1869	14.5649	17.3516	17.2174		Spondin-1	SPON1	Q9GLX9
15.1557	14.5798	15.3213		16.8322		Serine--tRNA ligase, cytoplasmic	SARS1	Q9GMB8
		15.2674				Lysosomal alpha-glucosidase	GAA	Q9MYM4
16.0332	16.2345	15.8139				Basal cell adhesion molecule	BCAM	Q9MZ08
16.6628	16.6397	17.6237	15.3563	16.2591		Midkine	MDK	Q9N0E6
18.0859	17.7682	17.7353				Leukocyte surface antigen CD47	CD47	Q9N0K1
14.851	14.961			17.1942		Eukaryotic translation initiation factor 4E	EIF4E	Q9N0T5
18.6635	18.7818	18.9956				Protein 4.1	EPB41	Q9N179
21.8062	21.7421	21.9681	23.0781	22.9861	23.4337	Plasma serine protease inhibitor	SERPINA5	Q9N2I2
	16.061	16.286				Phospholipid hydroperoxide glutathione peroxidase	GPX4	Q9N2J2
17.9873	18.2229	18.3843	19.2464	19.6054		Thyroxine-binding globulin	SERPINA7	Q9TT36
18.2088	18.161	18.6005	21.8769	22.118	22.3728	Regucalcin	RGN	Q9TTJ5
18.368	18.5569	18.4688				Membrane primary amine oxidase	AOC3	Q9TTK6
17.7486	17.9488	17.6337				Ras-related C3 botulinum toxin substrate 2	RAC2	Q9TU25
			18.1593			Eukaryotic translation initiation factor 6	EIF6	Q9TU47
16.9103	16.7768	17.0381		17.7105		Chloride intracellular channel protein 4	CLIC4	Q9XSA7
14.1186	14.1406		17.3945	16.9672		Creatine kinase M-type	CKM	Q9XSC6
14.6388	14.4153	14.7399		16.6902		Isocitrate dehydrogenase [NADP] cytoplasmic	IDH1	Q9XSG3
18.3521	18.2881	18.6262	19.0855	18.8203		Alpha-enolase	ENO1	Q9XSJ4
18.075	18.0369	17.8761				CD63 antigen	CD63	Q9XSK2
17.1521	16.9131	17.0591				Sodium-dependent serotonin transporter	SLC6A4	Q9XT49
20.7191	20.5446	20.6474				Junctional adhesion molecule A	F11R	Q9XT56
14.1176	14.2507	14.1903				Myocilin	MYOC	Q9XTA3

## Sheet: S02 Protein List
Protein.Group	First.Protein.Description	Organism	Unique Peptides	PG.Q.Value	PSMs	Proteotypic	Unique concatenate(SampleName)
A0A0A0MP92	Endopin 2	bovine	2	0.00250229	6	1	FBS_01, FBS_03, FBS_02
A0A0A0MPA0	Serpin domain-containing protein	bovine	4	0.00215227	10	1	FBS_01, FBS_03, FBS_02, EDS_03
A0A140T897	Albumin	bovine	2	0.00428659	10	1	EDS_03, EDS_01, FBS_01, FBS_03, FBS_02
A0A140T8C8	Kininogen 1	bovine	3	0.00202954	14	1	FBS_02, EDS_01, FBS_01, FBS_03, EDS_03
A0A3B0IZF8	Adiponectin B	bovine	4	0.00132019	14	1	FBS_01, FBS_03, FBS_02
A0A3Q1LHF1	Dishevelled associated activator of morphosis 1	bovine	4	0.00152748	11	1	FBS_01, FBS_03, FBS_02
A0A3Q1LI40	Complement C7	bovine	1	0.00659235	4	1	EDS_03, FBS_01, FBS_03, FBS_02
A0A3Q1LI44	Ig-like domain-containing protein	bovine	1	0.00569732	4	1	EDS_01, FBS_01, FBS_03, FBS_02
A0A3Q1LIA1	PTTG1 interacting protein	bovine	3	0.00185633	10	1	FBS_01, FBS_03, FBS_02
A0A3Q1LKE5	Tenascin C	bovine	5	0.00179255	11	1	FBS_03, FBS_01, FBS_02
A0A3Q1LL67	Golgi apparatus protein 1	bovine	1	0.00434245	2	1	FBS_01, FBS_03
A0A3Q1LL79	Neuroplastin	bovine	3	0.00301681	6	1	FBS_01, FBS_03, FBS_02
A0A3Q1LLU1	von Willebrand factor	bovine	54	0.00130004	173	1	FBS_03, FBS_02, FBS_01
A0A3Q1LMB5	AP complex subunit beta	bovine	4	0.00146559	9	1	FBS_01, FBS_03, FBS_02
A0A3Q1LNL5	Tetraspanin	bovine	1	0.00554304	3	1	FBS_01, FBS_03, FBS_02
A0A3Q1LP26	NAD(P)(+)--arginine ADP-ribosyltransferase	bovine	1	0.00250229	6	1	FBS_01, FBS_03, FBS_02
A0A3Q1LPG0	Ig-like domain-containing protein	bovine	6	0.00136117	16	1	FBS_01, FBS_03, FBS_02, EDS_01
A0A3Q1LPH8	TAO kinase 3	bovine	9	0.00129112	24	1	FBS_03, FBS_02, FBS_01
A0A3Q1LPI1	Uncharacterized protein	bovine	2	0.00130916	6	1	FBS_01, FBS_03, FBS_02
A0A3Q1LPT9	STEAP3 metalloreductase	bovine	5	0.00130194	20	1	FBS_01, FBS_03, FBS_02
A0A3Q1LPX4	Hydroxymethylglutaryl-CoA synthase	bovine	5	0.00166002	14	1	EDS_01, FBS_01, FBS_03, FBS_02
A0A3Q1LQ02	Vitamin D-binding protein	bovine	2	0.00545895	7	1	EDS_03, EDS_02, FBS_03
A0A3Q1LQI5	Eukaryotic translation initiation factor 2 subunit beta	bovine	1	0.00386611	4	1	EDS_01, FBS_01, FBS_03, FBS_02
A0A3Q1LQX2	CD55 molecule (Cromer blood group)	bovine	6	0.0013183	18	1	FBS_01, FBS_03, FBS_02
A0A3Q1LRI4	Semaphorin 4C	bovine	1	0.00444104	3	1	FBS_01, FBS_03, FBS_02
A0A3Q1LRW6	Major histocompatibility complex, class I, A	bovine	1	0.00130916	3	1	FBS_01, FBS_03, FBS_02
A0A3Q1LSF0	Ig-like domain-containing protein	bovine	2	0.00287493	11	1	EDS_03, EDS_01, FBS_01, FBS_03, FBS_02, EDS_02
A0A3Q1LSG0	Keratin 42	bovine	1	0.00364964	1	1	FBS_03
A0A3Q1LSN0	Lymphocyte cytosolic protein 1	bovine	3	0.0021498	6	1	FBS_01, FBS_03, FBS_02
A0A3Q1LT76	Intercellular adhesion molecule N-terminal domain-containing protein	bovine	1	0.00401148	3	1	FBS_01, FBS_03, FBS_02
A0A3Q1LTK9	CD109 molecule	bovine	6	0.00130021	15	1	FBS_01, FBS_02, FBS_03
A0A3Q1LTP5	Insulin like growth factor binding protein 6	bovine	1	0.00483673	4	1	FBS_01, FBS_02
A0A3Q1LTV3	Chemokine interleukin-8-like domain-containing protein	bovine	2	0.00214133	2	1	EDS_01
A0A3Q1LTX4	Caldesmon 1	bovine	8	0.00139844	23	1	EDS_01, FBS_01, FBS_03, FBS_02
A0A3Q1LUE9	Ig-like domain-containing protein	bovine	1	0.00299948	5	1	EDS_03, EDS_01, FBS_01, FBS_03, FBS_02
A0A3Q1LUL0	Syntaxin 11	bovine	7	0.00130916	24	1	FBS_01, FBS_03, FBS_02
A0A3Q1LUM6	RAB7A, member RAS onco family	bovine	1	0.00481616	6	1	EDS_03, FBS_01, FBS_03, FBS_02
A0A3Q1LVF9	AP-2 complex subunit alpha	bovine	3	0.00177251	5	1	FBS_01, FBS_03, FBS_02
A0A3Q1LWV4	Pre-B lymphocyte 1	bovine	2	0.00222994	6	1	FBS_01, FBS_03, FBS_02
A0A3Q1LX34	Poly(rC) binding protein 2	bovine	1	0.00269186	2	1	FBS_01, FBS_03
A0A3Q1LXH7	urocanate hydratase	bovine	5	0.00241356	12	1	EDS_01, FBS_01, FBS_03, FBS_02
A0A3Q1LXY5	Dihydropyrimidinase like 3	bovine	2	0.00539008	3	1	FBS_03, FBS_02
A0A3Q1LYD5	Secretory carrier-associated membrane protein	bovine	1	0.00887097	1	1	FBS_02
A0A3Q1LZ55	Acyl-CoA synthetase long chain family member 4	bovine	3	0.00130916	9	1	FBS_01, FBS_03, FBS_02
A0A3Q1LZ67	Proteoglycan 4	bovine	3	0.00399873	6	1	FBS_01, FBS_03, FBS_02
A0A3Q1LZC5	EGF like repeats and discoidin domains 3	bovine	4	0.00152748	11	1	FBS_01, FBS_03, FBS_02
A0A3Q1LZP8	Four and a half LIM domains 1	bovine	10	0.00253179	50	1	EDS_01, FBS_01, FBS_03, FBS_02, EDS_02, EDS_03
A0A3Q1LZT3	VWFA domain-containing protein	bovine	4	0.00132407	9	1	FBS_01, FBS_03, FBS_02
A0A3Q1LZU8	Glucosidase II alpha subunit	bovine	3	0.00345193	7	1	FBS_01, FBS_03, FBS_02
A0A3Q1M0B4	protein-tyrosine-phosphatase	bovine	4	0.00178946	10	1	EDS_01, FBS_01, FBS_03, FBS_02
A0A3Q1M0F4	BPTI/Kunitz inhibitor domain-containing protein	bovine	3	0.00271918	16	1	FBS_01, FBS_03, FBS_02, EDS_02, EDS_03, EDS_01
A0A3Q1M0L5	A disintegrin and metalloproteinase with thrombospondin motifs 13	bovine	8	0.00130469	30	1	FBS_01, FBS_03, FBS_02
A0A3Q1M0P0	Choline transporter-like protein	bovine	4	0.00130844	14	1	FBS_01, FBS_03, FBS_02
A0A3Q1M2A1	GDP-L-fucose synthase	bovine	3	0.00215045	12	1	FBS_01, FBS_03, FBS_02, EDS_03, EDS_01
A0A3Q1M2B9	AT-rich interaction domain 1A	bovine	1	0.00887097	1	1	FBS_02
A0A3Q1M2H1	Multimerin 1	bovine	6	0.00227687	15	1	EDS_01, FBS_03, FBS_02, FBS_01
A0A3Q1M2M7	Anoctamin	bovine	3	0.00155441	7	1	FBS_01, FBS_03, FBS_02
A0A3Q1M2R9	Complement factor properdin	bovine	5	0.00132019	14	1	FBS_01, FBS_03, FBS_02
A0A3Q1M347	ST6 beta-galactoside alpha-2,6-sialyltransferase 1	bovine	3	0.00594079	4	1	EDS_03, EDS_01
A0A3Q1M3L6	Ig-like domain-containing protein	bovine	7	0.0028909	28	1	EDS_03, EDS_02, EDS_01, FBS_01, FBS_03, FBS_02
A0A3Q1M3Y3	Dynactin subunit 1	bovine	2	0.00448286	5	1	FBS_01, FBS_02, FBS_03
A0A3Q1M5Q6	Extracellular matrix protein 1	bovine	24	0.00280964	109	1	FBS_01, FBS_03, FBS_02, EDS_01, EDS_03, EDS_02
A0A3Q1M616	Protein C, inactivator of coagulation factors Va and VIIIa	bovine	1	0.00386611	4	1	EDS_01, FBS_01, FBS_03, FBS_02
A0A3Q1M6K1	peptidylprolyl isomerase	bovine	3	0.00192361	5	1	FBS_03, FBS_02
A0A3Q1M6W5	Formin like 1	bovine	2	0.00463822	2	1	FBS_02
A0A3Q1M739	Tyrosine-protein phosphatase non-receptor type	bovine	2	0.00380365	5	1	FBS_01, FBS_03, FBS_02
A0A3Q1M7A0	BPTI/Kunitz inhibitor domain-containing protein	bovine	1	0.00399046	6	1	FBS_01, FBS_03, FBS_02
A0A3Q1M8Q9	NAD(P)(+)--arginine ADP-ribosyltransferase	bovine	4	0.00129728	13	1	FBS_01, FBS_03, FBS_02
A0A3Q1M952	AP-1 complex subunit gamma	bovine	3	0.00282034	8	1	FBS_01, FBS_03, FBS_02
A0A3Q1M978	Programmed cell death 6	bovine	2	0.00163894	4	1	FBS_03, FBS_02
A0A3Q1M9D2	Sulfurtransferase	bovine	9	0.00266605	35	1	EDS_03, EDS_01, EDS_02, FBS_01, FBS_03, FBS_02
A0A3Q1MA30	Solute carrier family 2, facilitated glucose transporter member 3	bovine	4	0.00180751	11	1	FBS_01, FBS_03, FBS_02
A0A3Q1MAF9	AIG1-type G domain-containing protein	bovine	1	0.00212314	1	1	FBS_02
A0A3Q1MB16	Non-specific serine/threonine protein kinase	bovine	1	0.0046782	2	1	FBS_03, FBS_02
A0A3Q1MB39	Adenosine kinase	bovine	13	0.00298172	38	1	EDS_02, FBS_03, FBS_02, EDS_03, EDS_01, FBS_01
A0A3Q1MBK2	Plexin B3	bovine	4	0.00128029	10	1	FBS_03, FBS_02, FBS_01
A0A3Q1MBR3	RAP1 GTPase activating protein 2	bovine	2	0.00364964	2	1	FBS_03
A0A3Q1MBS7	RAB6A, member RAS onco family	bovine	2	0.00130916	9	1	FBS_01, FBS_03, FBS_02
A0A3Q1MC89	Dickkopf like acrosomal protein 1	bovine	11	0.00130609	47	1	FBS_01, FBS_03, FBS_02
A0A3Q1MDC7	Sushi domain-containing protein	bovine	4	0.00130824	11	1	FBS_01, FBS_03, FBS_02
A0A3Q1ME55	Complement C8 gamma chain	bovine	3	0.00215045	12	1	FBS_01, FBS_03, FBS_02, EDS_01, EDS_03
A0A3Q1MF14	Complement factor I	bovine	18	0.00236131	77	1	EDS_01, FBS_01, FBS_03, FBS_02, EDS_03, EDS_02
A0A3Q1MFC3	Protein S100	bovine	2	0.00186156	6	1	FBS_01, FBS_03, FBS_02
A0A3Q1MG04	Fibrinogen beta chain	bovine	3	0.00253242	11	1	EDS_01, FBS_01, FBS_03, FBS_02
A0A3Q1MG08	MBL associated serine protease 1	bovine	20	0.00134534	69	1	FBS_01, FBS_03, FBS_02, EDS_01
A0A3Q1MG36	MHC Class I JSP.1	bovine	5	0.00130067	17	1	FBS_01, FBS_03, FBS_02
A0A3Q1MGQ6	Inter-alpha-trypsin inhibitor heavy chain 4	bovine	2	0.00264617	8	1	EDS_03, FBS_01, FBS_03, FBS_02
A0A3Q1MH57	Septin 9	bovine	6	0.00139304	18	1	EDS_01, FBS_01, FBS_03, FBS_02
A0A3Q1MHM8	Tetraspanin	bovine	2	0.00260003	4	1	FBS_03, FBS_02
A0A3Q1MHR7	SRCR domain-containing protein	bovine	1	0.00623042	2	1	FBS_03, FBS_02
A0A3Q1MHX8	RAB2A, member RAS onco family	bovine	3	0.00130916	9	1	FBS_01, FBS_03, FBS_02
A0A3Q1MI29	Ig-like domain-containing protein	bovine	1	0.00444104	3	1	FBS_01, FBS_03, FBS_02
A0A3Q1MI69	Acyl-CoA thioesterase 7	bovine	2	0.00250229	6	1	FBS_01, FBS_03, FBS_02
A0A3Q1MIV3	Ig-like domain-containing protein	bovine	1	0.00399046	6	1	FBS_01, FBS_03, FBS_02
A0A3Q1MJB2	Fibulin-1	bovine	20	0.00210569	94	1	EDS_01, FBS_01, FBS_03, FBS_02, EDS_02, EDS_03
A0A3Q1MJV5	Tetraspanin 32	bovine	2	0.00483673	4	1	FBS_01, FBS_02
A0A3Q1MK76	Galectin	bovine	2	0.00367743	6	1	FBS_01, FBS_03, EDS_01, FBS_02
A0A3Q1MKU4	Interleukin 1 receptor accessory protein	bovine	5	0.00148387	13	1	FBS_03, FBS_02, FBS_01
A0A3Q1MKV1	Paternally expressed 10	bovine	2	0.00214133	2	1	EDS_01
A0A3Q1MLF4	Collectin subfamily member 10	bovine	6	0.00130979	16	1	FBS_01, FBS_03, FBS_02
A0A3Q1MLL5	RNA-directed DNA polymerase	bovine	1	0.00887097	1	1	FBS_02
A0A3Q1MLQ7	Talin 1	bovine	98	0.00190298	428	1	EDS_01, FBS_01, FBS_03, FBS_02, EDS_03, EDS_02
A0A3Q1MM27	G protein subunit alpha z	bovine	5	0.00130916	12	1	FBS_01, FBS_03, FBS_02
A0A3Q1MM55	Glucose-6-phosphate 1-dehydrogenase	bovine	5	0.00144061	12	1	FBS_01, FBS_03, FBS_02
A0A3Q1MMI6	Epidermal growth factor receptor pathway substrate 15 like 1	bovine	1	0.00774249	2	1	FBS_01, FBS_02
A0A3Q1MN97	Vinculin	bovine	49	0.00143177	185	1	FBS_01, FBS_03, FBS_02, EDS_01, EDS_03
A0A3Q1MP36	Sulfotransferase	bovine	4	0.00484312	12	1	EDS_01, FBS_03, FBS_02, EDS_02, EDS_03
A0A3Q1MPD9	Syntaxin 2	bovine	3	0.00186156	9	1	FBS_01, FBS_03, FBS_02
A0A3Q1MPG8	1,4-alpha-glucan branching enzyme	bovine	1	0.00554304	3	1	FBS_01, FBS_03, FBS_02
A0A3Q1MQ27	Carcinoembryonic antigen related cell adhesion molecule 1	bovine	4	0.00129604	11	1	FBS_03, FBS_02, FBS_01
A0A3Q1MQ34	Filamin B	bovine	1	0.00681319	3	1	FBS_01, FBS_03, FBS_02
A0A3Q1MQ74	Plexin B2	bovine	9	0.00170339	26	1	FBS_01, FBS_03, FBS_02, EDS_01, EDS_03
A0A3Q1MQV3	Thrombospondin 1	bovine	2	0.00463822	2	1	FBS_02
A0A3Q1MR04	Vesicle-fusing ATPase	bovine	14	0.00130572	39	1	FBS_01, FBS_03, FBS_02
A0A3Q1MR79	Ig-like domain-containing protein	bovine	1	0.00130916	3	1	FBS_01, FBS_03, FBS_02
A0A3Q1MRL0	Alcohol dehydrogenase 1C (class I), gamma polypeptide	bovine	5	0.00169117	15	1	EDS_01, FBS_01, FBS_03, FBS_02
A0A3Q1MSL2	CUGBP Elav-like family member 2	bovine	1	0.0046782	2	1	FBS_03, FBS_02
A0A3Q1MSR4	PKHD1 like 1	bovine	11	0.00130916	27	1	FBS_01, FBS_03, FBS_02
A0A3Q1MT64	CD34 molecule	bovine	2	0.00222994	6	1	FBS_01, FBS_03, FBS_02
A0A3Q1MTU2	Notch receptor 2	bovine	9	0.00132846	24	1	FBS_01, FBS_03, FBS_02
A0A3Q1MU33	Annexin	bovine	1	0.00163894	4	1	FBS_03, FBS_02
A0A3Q1MUW6	Ig-like domain-containing protein	bovine	1	0.00444104	3	1	FBS_01, FBS_03, FBS_02
A0A3Q1MVZ0	ANTXR cell adhesion molecule 1	bovine	3	0.00194728	6	1	FBS_01, FBS_03, FBS_02
A0A3Q1MWG1	Histone-arginine methyltransferase CARM1	bovine	1	0.0046782	2	1	FBS_03, FBS_02
A0A3Q1MWP9	Ribosomal protein S14	bovine	1	0.00554304	3	1	FBS_01, FBS_03, FBS_02
A0A3Q1MYR8	Keratin 3	bovine	2	0.00669495	4	1	EDS_03, FBS_03
A0A3Q1MZJ6	DnaJ heat shock protein family (Hsp40) member B2	bovine	2	0.00250229	6	1	FBS_01, FBS_03, FBS_02
A0A3Q1N0X5	RAB37, member RAS onco family	bovine	3	0.00408253	7	1	FBS_03, FBS_01, FBS_02
A0A3Q1N4D0	Solute carrier family 16 member 3	bovine	1	0.00554304	3	1	FBS_01, FBS_03, FBS_02
A0A3Q1N569	Phosphodiesterase	bovine	3	0.00483673	4	1	FBS_02, FBS_01
A0A3Q1N570	Membrane cofactor protein	bovine	2	0.00186156	6	1	FBS_01, FBS_03, FBS_02
A0A3Q1N8P4	Lysosomal associated membrane protein 2	bovine	3	0.00152876	11	1	FBS_01, FBS_03, FBS_02
A0A3Q1N9Y5	Sulfhydryl oxidase	bovine	19	0.00299994	68	1	EDS_03, EDS_02, FBS_01, FBS_03, FBS_02, EDS_01
A0A3Q1NAK9	Microtubule-associated protein	bovine	2	0.00538417	6	1	FBS_01, FBS_03, FBS_02
A0A3Q1NCL2	Ankyrin 1	bovine	6	0.00129112	16	1	FBS_01, FBS_03, FBS_02
A0A3Q1NE05	KH-type splicing regulatory protein	bovine	2	0.00250229	6	1	FBS_01, FBS_03, FBS_02
A0A3Q1NE82	AHNAK nucleoprotein	bovine	2	0.00519425	6	1	FBS_01, FBS_03, FBS_02
A0A3Q1NEQ0	Inhibitor of carbonic anhydrase	bovine	8	0.00210375	24	1	EDS_03, EDS_01, FBS_01, FBS_03, FBS_02
A0A3Q1NGK4	Fc receptor like 1	bovine	2	0.00414393	4	1	FBS_03, FBS_02
A0A3Q1NI55	CD22 molecule	bovine	10	0.00130364	28	1	FBS_01, FBS_03, FBS_02
A0A3Q1NJR8	Antithrombin-III	bovine	3	0.00398681	6	1	EDS_03, EDS_01, FBS_02
A0A3Q1NLA0	Tissue factor pathway inhibitor	bovine	1	0.00594079	2	1	EDS_03, EDS_01
A0A3Q1NN33	CD99 molecule	bovine	1	0.00538417	3	1	FBS_01, FBS_03, FBS_02
A0A3Q1NNN2	Solute carrier family 7 member 5	bovine	4	0.00130916	15	1	FBS_01, FBS_03, FBS_02
A0A3S5ZPB0	Fructose-bisphosphate aldolase	bovine	5	0.00130916	12	1	FBS_01, FBS_03, FBS_02
A0A3S5ZPC1	Synaptophysin like 1	bovine	2	0.00186156	6	1	FBS_01, FBS_03, FBS_02
A0A3S5ZPD5	glutathione transferase	bovine	5	0.00242617	17	1	FBS_01, FBS_03, FBS_02, EDS_03
A0A3S5ZPF7	Phosphoserine aminotransferase	bovine	3	0.00154209	5	1	FBS_03, FBS_02
A0A3S5ZPH7	RAS p21 protein activator 3	bovine	1	0.00152501	4	1	FBS_01, FBS_03, FBS_02
A0A3S5ZPJ6	Signal transducer and activator of transcription	bovine	2	0.00364964	2	1	FBS_03
A0A3S5ZPM3	6-phosphogluconate dehydrogenase, decarboxylating	bovine	11	0.0018311	36	1	EDS_01, FBS_01, FBS_03, FBS_02, EDS_03
A0A3S5ZPN1	Angiopoietin like 6	bovine	1	0.00360874	3	1	EDS_01, FBS_01, FBS_03
A0A3S5ZPP0	Post-GPI attachment to proteins 6	bovine	2	0.00250229	6	1	FBS_01, FBS_03, FBS_02
A0JN47	Plexin domain containing 2	bovine	1	0.00569732	4	1	EDS_01, FBS_01, FBS_03, FBS_02
A0JNB7	Solute carrier family 40 member	bovine	1	0.0025019	5	1	FBS_01, FBS_03, FBS_02
A1A4J1	ATP-dependent 6-phosphofructokinase, liver type	bovine	6	0.00133839	14	1	EDS_01, FBS_01, FBS_03, FBS_02
A1L520	ADP-ribosylation factor GTPase-activating protein 2	bovine	2	0.00214133	2	1	EDS_01
A1L528	RAB1A, member RAS onco family	bovine	7	0.00136648	24	1	FBS_01, FBS_03, FBS_02, EDS_01
A1L595	Keratin, type I cytoskeletal 17	bovine	1	0.00153844	3	1	EDS_01, FBS_03, FBS_02
A1L5A6	Proteasomal ubiquitin receptor ADRM1	bovine	1	0.00569732	4	1	EDS_01, FBS_01, FBS_03, FBS_02
A1L5B7	SERPINE1 mRNA binding protein 1	bovine	4	0.00229333	18	1	FBS_01, FBS_03, FBS_02, EDS_01, EDS_03
A1L5C6	HPN protein	bovine	1	0.0046782	2	1	FBS_03, FBS_02
A2I7N1	Serpin A3-5	bovine	1	0.00130916	3	1	FBS_01, FBS_03, FBS_02
A2I7N3	Serpin A3-7	bovine	2	0.00287867	8	1	FBS_01, FBS_03, FBS_02, EDS_03, EDS_02
A2VDN8	Coronin	bovine	6	0.0026657	15	1	EDS_03, EDS_01, FBS_03, FBS_02, FBS_01
A2VE23	Dermokine	bovine	4	0.00153488	10	1	FBS_01, FBS_03, FBS_02
A2VE41	EGF containing fibulin extracellular matrix protein 1	bovine	9	0.0013741	34	1	EDS_01, FBS_01, FBS_03, FBS_02
A2VE99	Septin-11	bovine	1	0.00681319	3	1	FBS_01, FBS_03, FBS_02
A3KMV5	Ubiquitin-like modifier-activating enzyme 1	bovine	13	0.00161573	46	1	FBS_01, FBS_03, EDS_01, FBS_02, EDS_03
A3KN12	Adenylosuccinate lyase	bovine	4	0.00148676	14	1	FBS_01, FBS_03, FBS_02, EDS_01
A3KN22	NEDD8-conjugating enzyme Ubc12	bovine	3	0.00241868	10	1	EDS_01, FBS_01, FBS_03, FBS_02
A3KN51	TSG101 protein	bovine	4	0.00145096	10	1	FBS_01, FBS_03, FBS_02
A4FUA8	F-actin-capping protein subunit alpha-1	bovine	3	0.00130916	6	1	FBS_01, FBS_03, FBS_02
A4FUD0	C-1-tetrahydrofolate synthase, cytoplasmic	bovine	9	0.00148637	32	1	EDS_01, FBS_01, FBS_03, FBS_02
A4FUE6	MOB family member 4, phocein	bovine	1	0.00569732	4	1	EDS_01, FBS_01, FBS_03, FBS_02
A4FV54	Ras-related protein Rab-8A	bovine	9	0.00133706	35	1	FBS_01, FBS_03, FBS_02, EDS_01
A4IF90	Rho GTPase-activating protein 15	bovine	1	0.00241205	4	1	EDS_01, FBS_01, FBS_03, FBS_02
A4IFA5	VASN protein	bovine	8	0.00277548	31	1	EDS_01, FBS_01, FBS_02, EDS_03, EDS_02, FBS_03
A4IFB3	Perilipin	bovine	3	0.00130916	9	1	FBS_01, FBS_03, FBS_02
A4IFC0	PDGFD protein	bovine	4	0.00171467	9	1	FBS_01, FBS_03, FBS_02
A4IFJ3	MGC151592 protein	bovine	1	0.0046782	2	1	FBS_03, FBS_02
A4IFJ5	Cytosolic phospholipase A2	bovine	3	0.00212314	3	1	FBS_02
A4IFU2	Ras-related protein Rap-2	bovine	1	0.0015936	3	1	FBS_01, FBS_03, FBS_02
A5D785	Exportin-2	bovine	7	0.00156616	14	1	FBS_02, FBS_01, FBS_03
A5D7A2	Glycine--tRNA ligase	bovine	1	0.00681319	3	1	FBS_01, FBS_03, FBS_02
A5D7B7	Prolyl endopeptidase FAP	bovine	1	0.00662883	3	1	FBS_01, FBS_03, FBS_02
A5D7D1	Alpha-actinin-4	bovine	5	0.00129728	13	1	FBS_01, FBS_03, FBS_02
A5D7E0	RAB35 protein	bovine	5	0.00129885	14	1	FBS_01, FBS_03, FBS_02
A5D7E1	EH domain containing 3	bovine	13	0.00169494	51	1	FBS_01, FBS_03, EDS_01, FBS_02, EDS_03
A5D7E6	Tetraspanin	bovine	5	0.00130916	18	1	FBS_01, FBS_03, FBS_02
A5D7F4	PCDHGC3 protein	bovine	2	0.00336328	4	1	FBS_03, FBS_02
A5D7H3	Choline transporter-like protein 2	bovine	9	0.00130956	25	1	FBS_01, FBS_03, FBS_02
A5D7L1	C-type lectin domain containing 11A	bovine	12	0.00181597	43	1	FBS_01, FBS_03, FBS_02, EDS_03, EDS_01
A5D7P7	ATP-binding cassette sub-family B member 6	bovine	5	0.00220281	19	1	EDS_01, FBS_01, FBS_03, FBS_02
A5D7R6	ITIH2 protein	bovine	32	0.00237197	186	1	EDS_03, EDS_01, EDS_02, FBS_01, FBS_03, FBS_02
A5D7R9	NRAS protein	bovine	1	0.00130916	3	1	FBS_01, FBS_03, FBS_02
A5D7S6	PEF1 protein	bovine	1	0.00444104	3	1	FBS_01, FBS_03, FBS_02
A5D7T8	CKLF like MARVEL transmembrane domain containing 3	bovine	1	0.00554304	3	1	FBS_01, FBS_03, FBS_02
A5D977	RALB protein	bovine	5	0.00130021	15	1	FBS_01, FBS_03, FBS_02
A5D984	Pyruvate kinase	bovine	27	0.00222085	88	1	EDS_03, EDS_01, FBS_01, FBS_03, FBS_02, EDS_02
A5D989	Elongation factor 1-delta	bovine	3	0.00187522	7	1	FBS_01, FBS_03, FBS_02
A5D9E9	Complement C1r	bovine	3	0.00193358	8	1	EDS_01, FBS_01, FBS_03, FBS_02
A5PJ69	SERPINA10 protein	bovine	13	0.00259176	46	1	EDS_03, FBS_01, FBS_03, FBS_02, EDS_02, EDS_01
A5PJD0	2-oxo-4-hydroxy-4-carboxy-5-ureidoimidazoline decarboxylase	bovine	3	0.00368156	7	1	EDS_01, FBS_01, FBS_02
A5PJY9	CPNE3 protein	bovine	8	0.00130419	27	1	FBS_01, FBS_03, FBS_02
A5PK00	Vacuolar protein-sorting-associated protein 36	bovine	4	0.00164847	7	1	FBS_01, FBS_03
A5PK51	Nicotinate phosphoribosyltransferase	bovine	5	0.0035386	14	1	EDS_03, EDS_01, FBS_01, FBS_03, FBS_02
A5PK77	SERPINA11 protein	bovine	4	0.00266918	16	1	EDS_03, EDS_01, FBS_01, FBS_03, FBS_02
A5PKD6	G protein subunit beta 4	bovine	2	0.00186156	6	1	FBS_01, FBS_03, FBS_02
A5PKG9	Tyrosine-protein kinase	bovine	6	0.00130969	19	1	FBS_01, FBS_03, FBS_02
A5PKH3	Fumarylacetoacetase	bovine	2	0.00389017	6	1	FBS_01, FBS_03, FBS_02, EDS_01
A5PKI3	Protein FAM3C	bovine	1	0.00554304	3	1	FBS_01, FBS_03, FBS_02
A5PKL2	RAS related 2	bovine	1	0.00186156	3	1	FBS_01, FBS_03, FBS_02
A6H6Y0	HNRNPD protein	bovine	2	0.00186156	6	1	FBS_01, FBS_03, FBS_02
A6H720	Cytoplasmic protein	bovine	2	0.00414393	4	1	FBS_03, FBS_02
A6H768	Galactokinase	bovine	18	0.00249093	70	1	EDS_03, FBS_03, FBS_02, EDS_02, FBS_01, EDS_01
A6H769	Small ribosomal subunit protein eS7	bovine	8	0.00130824	22	1	FBS_01, FBS_03, FBS_02
A6H7E3	PDZ and LIM domain 1	bovine	1	0.00386611	4	1	EDS_01, FBS_01, FBS_03, FBS_02
A6H7I5	Dynamin-2	bovine	2	0.00164844	3	1	FBS_01, FBS_02
A6N9I4	RAS guanyl-releasing protein 2	bovine	3	0.00186156	9	1	FBS_01, FBS_03, FBS_02
A6QL81	DKK3 protein	bovine	3	0.00197509	8	1	FBS_01, FBS_03, FBS_02
A6QLA8	TRIM25 protein	bovine	1	0.00761665	3	1	FBS_01, FBS_03, FBS_02
A6QLB1	small monomeric GTPase	bovine	7	0.00129397	19	1	FBS_01, FBS_03, FBS_02
A6QLG5	Small ribosomal subunit protein uS4	bovine	5	0.00133292	13	1	FBS_01, FBS_03, FBS_02
A6QLL8	Fructose-bisphosphate aldolase	bovine	10	0.00141221	31	1	FBS_01, FBS_03, FBS_02, EDS_01
A6QLN6	MYH11 protein	bovine	2	0.00219151	4	1	FBS_03, FBS_02
A6QLQ6	PARVB protein	bovine	5	0.00136397	18	1	FBS_01, FBS_02, FBS_03, EDS_01
A6QLR4	Flotillin-2	bovine	14	0.0013015	39	1	FBS_03, FBS_01, FBS_02
A6QLS9	RAB10 protein	bovine	7	0.00164358	25	1	EDS_01, FBS_01, FBS_03, FBS_02
A6QLT9	Alanine--tRNA ligase	bovine	5	0.00209436	14	1	FBS_01, FBS_03, FBS_02, EDS_01
A6QNS6	NID1 protein	bovine	8	0.00181728	30	1	EDS_03, EDS_01, FBS_01, FBS_03, FBS_02
A6QNW7	CD5 molecule like	bovine	9	0.00163461	32	1	EDS_01, FBS_01, FBS_03, FBS_02, EDS_03
A6QP30	CPN2 protein	bovine	4	0.00147559	15	1	EDS_01, FBS_01, FBS_03, FBS_02
A6QP36	LMAN2 protein	bovine	2	0.00298709	7	1	EDS_03, FBS_01, FBS_03, FBS_02
A6QPC2	SCRG1 protein	bovine	2	0.00646665	4	1	FBS_01, FBS_03
A6QPP7	ELA2 protein	bovine	1	0.00439235	4	1	EDS_01, FBS_01, FBS_03, FBS_02
A6QPQ1	NEPN protein	bovine	1	0.00569732	4	1	EDS_01, FBS_01, FBS_03, FBS_02
A6QPQ2	Serpin A3-8	bovine	1	0.00554304	3	1	FBS_01, FBS_03, FBS_02
A6QQF6	Suprabasin	bovine	4	0.00129797	12	1	FBS_01, FBS_03, FBS_02
A6QQL9	Signal recognition particle 14 kDa protein	bovine	3	0.00142804	14	1	EDS_01, FBS_01, FBS_03, FBS_02
A6QQP5	SPN protein	bovine	7	0.00130916	33	1	FBS_01, FBS_03, FBS_02
A6QR35	Secretory carrier-associated membrane protein	bovine	2	0.00416086	4	1	FBS_01, FBS_02
A6QR55	Ubiquitin carboxyl-terminal hydrolase 4	bovine	1	0.00225989	1	1	FBS_03
A6QR56	Aldehyde dehydrogenase family 16 member A1	bovine	8	0.00136853	23	1	FBS_01, FBS_03, FBS_02, EDS_01
A7E3S8	Heat shock 70kD protein binding protein	bovine	7	0.00141318	24	1	FBS_01, FBS_03, FBS_02, EDS_01
A7E3T7	S-adenosylmethionine synthase	bovine	3	0.00257364	8	1	FBS_01, FBS_03, FBS_02
A7E3W2	Galectin-3-binding protein	bovine	12	0.00201659	55	1	EDS_01, FBS_01, FBS_03, FBS_02, EDS_02, EDS_03
A7MB07	ADAM metallopeptidase with thrombospondin type 1 motif 1	bovine	1	0.00681319	3	1	FBS_01, FBS_03, FBS_02
A7MB62	Actin-related protein 2	bovine	5	0.00353049	10	1	EDS_01, FBS_01, FBS_02
A7MB82	Adiponectin M	bovine	7	0.00130916	24	1	FBS_01, FBS_03, FBS_02
A7MBA2	26S proteasome non-ATPase regulatory subunit 1	bovine	2	0.00500827	3	1	FBS_03, FBS_02
A7MBB0	VCAM1 protein	bovine	2	0.00726349	2	1	FBS_03, FBS_02
A7MBD5	PIK3R6 protein	bovine	2	0.00250229	6	1	FBS_01, FBS_03, FBS_02
A7MBG8	RuvB-like helicase	bovine	2	0.00186156	6	1	FBS_01, FBS_03, FBS_02
A7MBH9	G protein subunit alpha i2	bovine	12	0.00130601	49	1	FBS_01, FBS_03, FBS_02
A7YWF1	propionate--CoA ligase	bovine	7	0.00137981	17	1	EDS_01, FBS_01, FBS_03, FBS_02
A7YWG4	Gamma-glutamyl hydrolase	bovine	8	0.00130956	25	1	FBS_01, FBS_02, FBS_03
A7YWK3	Keratin, type II cytoskeletal 73	bovine	2	0.00380739	10	1	EDS_01, FBS_01, FBS_03, FBS_02
A7YY28	Putative protein-lysine deacylase ABHD14B	bovine	4	0.00364789	10	1	EDS_03, FBS_03, FBS_02, EDS_01, FBS_01
A7YY77	ENDOD1 protein	bovine	1	0.00463822	2	1	FBS_02
A7Z014	TKT protein	bovine	1	0.00636555	3	1	EDS_03, FBS_03, FBS_02
A7Z035	Clathrin interactor 1	bovine	2	0.00522288	4	1	FBS_01, FBS_03
A7Z067	receptor protein-tyrosine kinase	bovine	1	0.00654519	2	1	FBS_03, FBS_02
A8E4P3	STOM protein	bovine	12	0.00130933	58	1	FBS_01, FBS_03, FBS_02
B0JYK2	NPC intracellular cholesterol transporter 1	bovine	1	0.00554304	3	1	FBS_01, FBS_03, FBS_02
D1Z308	Periostin	bovine	25	0.0021983	104	1	EDS_03, EDS_01, EDS_02, FBS_03, FBS_02, FBS_01
D3K0R6	Plasma membrane calcium-transporting ATPase 4	bovine	2	0.00127055	4	1	FBS_01, FBS_03, FBS_02
D5MTL9	Glycophorin B	bovine	2	0.00186156	6	1	FBS_01, FBS_03, FBS_02
E1B6Z6	Lipocalin 2	bovine	7	0.00210019	27	1	EDS_01, FBS_01, FBS_03, FBS_02, EDS_02
E1B725	Alpha-galactosidase	bovine	1	0.00574607	2	1	FBS_01, FBS_03
E1B726	Plasminogen	bovine	3	0.0025873	7	1	EDS_01, FBS_01, FBS_03, FBS_02
E1B796	Synaptotagmin like 3	bovine	11	0.00129728	26	1	FBS_01, FBS_03, FBS_02
E1B805	Complement C3	bovine	12	0.0017995	44	1	EDS_01, FBS_01, FBS_03, FBS_02, EDS_03
E1B863	Glycoprotein Ib platelet subunit beta	bovine	7	0.00130214	22	1	FBS_01, FBS_03, FBS_02
E1B867	ADAM metallopeptidase domain 17	bovine	3	0.00317082	7	1	FBS_01, FBS_03, FBS_02
E1B8K6	Nucleolin	bovine	8	0.00130916	21	1	FBS_01, FBS_03, FBS_02
E1BA17	Collagen type XIV alpha 1 chain	bovine	2	0.00360874	6	1	EDS_01, FBS_01, FBS_03
E1BA29	G protein subunit alpha q	bovine	8	0.00129604	22	1	FBS_01, FBS_03, FBS_02
E1BA60	Ras-related protein Rab	bovine	6	0.00127751	14	1	FBS_01, FBS_03, FBS_02
E1BAW2	Leucine rich repeat containing 32	bovine	4	0.00231464	10	1	FBS_01, FBS_03, FBS_02
E1BB08	EMAP like 2	bovine	5	0.00140706	17	1	EDS_01, FBS_01, FBS_03, FBS_02
E1BB32	Glycoprotein Ib platelet subunit alpha	bovine	9	0.00130956	25	1	FBS_01, FBS_03, FBS_02
E1BB91	Collagen type VI alpha 3 chain	bovine	51	0.00153419	153	1	FBS_01, FBS_03, FBS_02, EDS_03, EDS_01
E1BBI8	Dynactin subunit 4	bovine	7	0.00129126	15	1	FBS_02, FBS_01, FBS_03
E1BBT0	Aldo-keto reductase family 1 member D1	bovine	2	0.00279914	9	1	EDS_03, EDS_01, FBS_01, FBS_03, FBS_02
E1BBY7	Heat shock 70 kDa protein 4	bovine	7	0.00139909	20	1	FBS_01, FBS_03, FBS_02, EDS_01
E1BC58	RAB2B, member RAS onco family	bovine	1	0.00681319	3	1	FBS_01, FBS_03, FBS_02
E1BC70	VPS37C subunit of ESCRT-I	bovine	3	0.00130916	9	1	FBS_01, FBS_03, FBS_02
E1BCI6	Reversion inducing cysteine rich protein with kazal motifs	bovine	5	0.00130916	12	1	FBS_01, FBS_03, FBS_02
E1BCN8	Phosphoethanolamine/phosphocholine phosphatase 1	bovine	2	0.00186156	6	1	FBS_01, FBS_03, FBS_02
E1BCU8	Inducible T cell costimulator ligand	bovine	2	0.00381884	4	1	FBS_03, FBS_02
E1BCW0	HGF activator	bovine	9	0.00185529	38	1	FBS_01, FBS_03, FBS_02, EDS_01, EDS_03
E1BCW3	ATP-dependent 6-phosphofructokinase	bovine	8	0.00141562	22	1	EDS_01, FBS_03, FBS_01, FBS_02
E1BDX8	Dynein cytoplasmic 1 heavy chain 1	bovine	3	0.00367843	8	1	FBS_01, FBS_03, FBS_02, EDS_01
E1BE11	Hemicentin 1	bovine	24	0.00130443	61	1	FBS_01, FBS_03, FBS_02
E1BEN4	GDP-mannose pyrophosphorylase A	bovine	2	0.00646442	5	1	EDS_01, FBS_03, FBS_01
E1BEV7	Metalloendopeptidase	bovine	1	0.00838137	3	1	FBS_01, FBS_03, FBS_02
E1BEX4	Uroporphyrinogen decarboxylase	bovine	1	0.00569732	4	1	EDS_01, FBS_01, FBS_03, FBS_02
E1BF81	Corticosteroid-binding globulin	bovine	7	0.00257333	32	1	EDS_03, EDS_01, FBS_01, FBS_03, FBS_02, EDS_02
E1BFE2	protein-tyrosine-phosphatase	bovine	7	0.00130103	19	1	FBS_01, FBS_03, FBS_02
E1BFF0	Unc-13 homolog D	bovine	11	0.0013266	30	1	FBS_01, FBS_03, FBS_02, EDS_01
E1BFN6	Dihydropyrimidinase	bovine	1	0.00585818	5	1	EDS_03, EDS_01, FBS_01, FBS_03, FBS_02
E1BFQ6	Integrin subunit alpha 6	bovine	31	0.00129987	90	1	FBS_01, FBS_03, FBS_02
E1BFV0	Karyopherin subunit beta 1	bovine	7	0.00205036	23	1	FBS_01, FBS_03, FBS_02, EDS_01, EDS_03
E1BG29	Glycoprotein V platelet	bovine	10	0.00130419	27	1	FBS_01, FBS_03, FBS_02
E1BGJ0	LDL receptor related protein 1	bovine	22	0.00131988	61	1	FBS_01, FBS_03, FBS_02, EDS_01
E1BGJ5	CD93 molecule	bovine	4	0.00294436	7	1	FBS_02, FBS_01, FBS_03
E1BGK0	T cell immunoglobulin and mucin domain containing 4	bovine	2	0.00343925	5	1	FBS_01, FBS_03, FBS_02
E1BGX4	WW domain binding protein 2	bovine	2	0.00132846	8	1	FBS_01, FBS_03, FBS_02
E1BH06	Complement component 4A	bovine	7	0.00244513	33	1	EDS_03, EDS_01, FBS_01, FBS_03, FBS_02, EDS_02
E1BI17	CD226 molecule	bovine	1	0.00163894	4	1	FBS_03, FBS_02
E1BI37	MHC class I heavy chain	bovine	5	0.00130994	13	1	FBS_01, FBS_03, FBS_02
E1BI70	Rho GTPase activating protein 45	bovine	3	0.00305829	7	1	FBS_01, FBS_03, FBS_02
E1BI98	Collagen type VI alpha 1 chain	bovine	19	0.00205844	61	1	FBS_01, EDS_02, FBS_03, FBS_02, EDS_03, EDS_01
E1BIG6	Transferrin receptor protein 1	bovine	34	0.00192891	176	1	EDS_01, FBS_01, FBS_03, FBS_02, EDS_03, EDS_02
E1BIN0	Formin homology 2 domain containing 1	bovine	3	0.00174731	8	1	FBS_01, FBS_03, FBS_02
E1BIP1	P2X purinoceptor	bovine	1	0.00554304	3	1	FBS_01, FBS_03, FBS_02
E1BJ42	Endoglin	bovine	7	0.00130916	18	1	FBS_02, FBS_01, FBS_03
E1BJ49	MBL associated serine protease 2	bovine	32	0.00154248	118	1	FBS_01, FBS_03, FBS_02, EDS_03, EDS_01
E1BJB1	Tubulin beta chain	bovine	1	0.00681319	3	1	FBS_01, FBS_03, FBS_02
E1BJK2	Tubulin beta chain	bovine	16	0.00214555	102	1	EDS_03, EDS_01, FBS_01, FBS_03, FBS_02, EDS_02
E1BJV0	EH domain containing 4	bovine	5	0.00124614	9	1	FBS_03, FBS_02
E1BJW6	Napsin A aspartic peptidase	bovine	7	0.00130865	20	1	FBS_01, FBS_03, FBS_02
E1BKM4	Programmed cell death 6 interacting protein	bovine	12	0.00134737	36	1	FBS_01, FBS_03, FBS_02, EDS_01
E1BKT3	Erbb2 interacting protein	bovine	2	0.00463822	2	1	FBS_02
E1BKT9	Desmoplakin	bovine	13	0.0017172	14	1	FBS_03, FBS_01
E1BLL1	C-type lectin domain family 1 member B	bovine	3	0.00130916	12	1	FBS_01, FBS_03, FBS_02
E1BLL9	Out at first protein homolog	bovine	4	0.00152876	11	1	FBS_01, FBS_03, FBS_02
E1BLR4	Inactive rhomboid protein	bovine	2	0.00348749	6	1	FBS_01, FBS_03, FBS_02
E1BLR9	Carboxypeptidase D	bovine	3	0.00270694	5	1	FBS_03, FBS_01
E1BLV6	Valine--tRNA ligase	bovine	3	0.00336078	8	1	FBS_01, FBS_03, FBS_02
E1BLZ8	Eukaryotic translation initiation factor 3 subunit F	bovine	1	0.00627615	1	1	FBS_03
E1BMF4	Kinase D interacting substrate 220	bovine	1	0.00646665	2	1	FBS_01, FBS_03
E1BMJ0	Serpin family G member 1	bovine	13	0.00232314	56	1	EDS_03, EDS_01, FBS_01, FBS_03, FBS_02, EDS_02
E1BMK7	GB1/RHD3-type G domain-containing protein	bovine	1	0.0081367	1	1	FBS_03
E1BMP2	SEC31 homolog A, COPII coat complex component	bovine	3	0.00201117	8	1	FBS_01, FBS_03, FBS_02
E1BMX0	KRAS proto-onco, GTPase	bovine	1	0.00463822	1	1	FBS_02
E1BN47	Cytoplasmic FMR1-interacting protein	bovine	1	0.00250229	3	1	FBS_01, FBS_03, FBS_02
E1BNC4	Divergent protein kinase domain 2A	bovine	5	0.00129885	14	1	FBS_01, FBS_03, FBS_02
E1BNG2	alpha-1,2-Mannosidase	bovine	3	0.0015172	12	1	EDS_01, FBS_01, FBS_03, FBS_02
E1BNJ1	Stabilin 1	bovine	32	0.00157641	98	1	EDS_01, FBS_01, FBS_03, FBS_02, EDS_03
E1BNR0	Apolipoprotein B	bovine	262	0.00229671	1435	1	EDS_01, FBS_01, FBS_03, FBS_02, EDS_03, EDS_02
E1BP29	G protein-coupled receptor kinase	bovine	2	0.00172448	5	1	FBS_01, FBS_02, FBS_03
E1BP71	NADP-dependent oxidoreductase domain-containing protein	bovine	1	0.00720728	3	1	EDS_03, EDS_01
E1BP91	Aminopeptidase	bovine	9	0.00139514	24	1	FBS_01, FBS_03, FBS_02, EDS_01
E1BPE2	Synaptotagmin like 4	bovine	9	0.00129845	26	1	FBS_01, FBS_03, FBS_02
E1BPT8	Notch receptor 3	bovine	17	0.00166381	64	1	FBS_01, FBS_03, FBS_02, EDS_01, EDS_03
E1BPX1	Vacuolar protein sorting 13 homolog C	bovine	4	0.00248215	6	1	FBS_03, FBS_02
E1BQ37	Splicing factor proline and glutamine rich	bovine	1	0.00974026	2	1	EDS_03
F1MC11	Keratin 14	bovine	2	0.0014238	6	1	FBS_03, FBS_02, EDS_01, FBS_01
F1MC45	Sushi domain-containing protein	bovine	1	0.00444104	3	1	FBS_01, FBS_03, FBS_02
F1MC48	IQ motif containing GTPase activating protein 1	bovine	9	0.00131035	17	1	FBS_01, FBS_03, FBS_02
F1MCC4	F2R like thrombin or trypsin receptor 3	bovine	4	0.00292633	8	1	FBS_03, FBS_02, FBS_01
F1MCH2	Kynureninase	bovine	2	0.00503525	2	1	FBS_01
F1MCP4	Glycerophosphodiester phosphodiesterase domain containing 2	bovine	2	0.00163894	4	1	FBS_03, FBS_02
F1MCT8	Synaptotagmin binding cytoplasmic RNA interacting protein	bovine	2	0.00131168	4	1	FBS_01, FBS_03, FBS_02
F1MD34	Niban apoptosis regulator 2	bovine	3	0.00257591	8	1	EDS_01, FBS_01, FBS_03, FBS_02
F1MD77	Laminin subunit gamma 1	bovine	2	0.00679612	2	1	FBS_01
F1MD83	C-X-C motif chemokine	bovine	8	0.00342529	29	1	EDS_03, EDS_02, EDS_01, FBS_01, FBS_03, FBS_02
F1MDV3	Syntrophin beta 1	bovine	1	0.00444104	3	1	FBS_01, FBS_03, FBS_02
F1MEF6	Integrin subunit alpha 4	bovine	13	0.00130564	41	1	FBS_01, FBS_03, FBS_02
F1MER7	Heparan sulfate proteoglycan 2	bovine	9	0.00131587	23	1	FBS_01, FBS_03, FBS_02
F1MET4	Multiple EGF like domains 10	bovine	3	0.00150887	8	1	FBS_01, FBS_03, FBS_02
F1MEW5	Fibulin 7	bovine	4	0.00182623	11	1	FBS_01, FBS_03, FBS_02
F1MFA8	Arachidonate 12-lipoxygenase, 12S type	bovine	3	0.00231262	8	1	FBS_01, FBS_03, FBS_02
F1MFG9	Myosin IG	bovine	2	0.00463822	2	1	FBS_02
F1MFP2	Hedgehog protein	bovine	4	0.00195219	8	1	FBS_01, FBS_03, FBS_02
F1MFZ4	Alcohol dehydrogenase 4 (class II), pi polypeptide	bovine	6	0.00150778	21	1	EDS_01, FBS_01, FBS_02, FBS_03
F1MGC3	Ig-like domain-containing protein	bovine	2	0.00150445	8	1	FBS_03, FBS_02, FBS_01
F1MGI2	Ig-like domain-containing protein	bovine	1	0.001237	2	1	FBS_03, FBS_02
F1MGM5	MYC target 1	bovine	1	0.00774249	2	1	FBS_01, FBS_02
F1MGU7	Fibrinogen gamma chain	bovine	2	0.00974026	2	1	EDS_03
F1MGZ4	Integrin subunit alpha 2b	bovine	31	0.00130176	117	1	FBS_01, FBS_03, FBS_02
F1MH07	[F-actin]-monooxygenase MICAL1	bovine	2	0.00383134	5	1	FBS_01, FBS_03, FBS_02
F1MH40	Ig-like domain-containing protein	bovine	9	0.00129885	28	1	FBS_03, FBS_02, FBS_01
F1MHC2	Syntaxin binding protein 2	bovine	13	0.00135463	40	1	EDS_01, FBS_01, FBS_03, FBS_02
F1MHR4	Phosphatidylinositol-5-phosphate 4-kinase type 2 alpha	bovine	3	0.00130916	9	1	FBS_01, FBS_03, FBS_02
F1MIE2	Sequestosome 1	bovine	1	0.00574607	2	1	FBS_01, FBS_03
F1MJ10	HECT-type E3 ubiquitin transferase	bovine	3	0.00162789	8	1	FBS_01, FBS_03, FBS_02
F1MJB8	Ig-like domain-containing protein	bovine	1	0.00554304	3	1	FBS_01, FBS_03, FBS_02
F1MJK3	Pregnancy zone protein	bovine	42	0.00204357	163	1	FBS_01, FBS_03, FBS_02, EDS_02, EDS_01, EDS_03
F1MJQ3	Alpha-amylase	bovine	4	0.0014238	12	1	FBS_03, FBS_02, EDS_01, FBS_01
F1MJS9	protein-tyrosine-phosphatase	bovine	17	0.00129973	47	1	FBS_03, FBS_02, FBS_01
F1MJU5	Ig-like domain-containing protein	bovine	2	0.00414393	4	1	FBS_03, FBS_02
F1MKE9	Spectrin beta chain	bovine	5	0.00222136	10	1	FBS_03, FBS_02, FBS_01
F1MKG2	Collagen type VI alpha 2 chain	bovine	9	0.00129809	27	1	FBS_03, FBS_01, FBS_02
F1MKS5	Histidine rich glycoprotein	bovine	8	0.00249323	38	1	FBS_01, FBS_03, FBS_02, EDS_01, EDS_03, EDS_02
F1MLD7	EFR3 homolog A	bovine	2	0.00356064	4	1	FBS_01, FBS_03, FBS_02
F1MLE1	Disco interacting B	bovine	5	0.00186156	9	1	FBS_01, FBS_03, FBS_02
F1MLI8	Podocalyxin	bovine	3	0.00152876	11	1	FBS_01, FBS_03, FBS_02
F1MLW8	Ig-like domain-containing protein	bovine	6	0.00223185	35	1	EDS_01, FBS_01, FBS_03, FBS_02, EDS_03, EDS_02
F1MLZ1	Cytochrome b reductase 1	bovine	2	0.00186156	6	1	FBS_01, FBS_03, FBS_02
F1MMN6	Integrin subunit alpha 1	bovine	3	0.0037682	8	1	FBS_03, FBS_02, FBS_01
F1MMQ8	Spectrin alpha, erythrocytic 1	bovine	3	0.00339131	7	1	FBS_01, FBS_02, FBS_03
F1MMU4	H1.10 linker histone	bovine	3	0.00130916	9	1	FBS_01, FBS_03, FBS_02
F1MNA6	Formimidoyltransferase-cyclodeaminase	bovine	2	0.00186156	6	1	FBS_01, FBS_03, FBS_02
F1MNH3	Sushi, von Willebrand factor type A, EGF and pentraxin domain containing 1	bovine	17	0.00129978	44	1	FBS_03, FBS_02, FBS_01
F1MNI4	RAB5B, member RAS onco family	bovine	2	0.00186156	6	1	FBS_01, FBS_03, FBS_02
F1MNM2	Phosphatidylinositol-glycan-specific phospholipase D	bovine	1	0.00444104	3	1	FBS_01, FBS_03, FBS_02
F1MNS5	Ectonucleotide pyrophosphatase/phosphodiesterase 1	bovine	4	0.00244414	10	1	FBS_03, FBS_02, FBS_01
F1MNT4	Laminin subunit beta 1	bovine	2	0.00306246	5	1	FBS_03, FBS_02, FBS_01
F1MPD1	Mannose receptor C type 2	bovine	3	0.00287206	8	1	FBS_01, FBS_03, FBS_02
F1MPK6	Tenascin XB	bovine	9	0.0016642	28	1	FBS_01, FBS_03, FBS_02, EDS_03, EDS_01
F1MQ37	Myosin heavy chain 9	bovine	102	0.00140275	400	1	FBS_02, FBS_01, FBS_03, EDS_01, EDS_03
F1MQ74	Sushi domain containing 1	bovine	9	0.00132151	25	1	FBS_01, FBS_02, FBS_03
F1MQ77	Phospholipase A2	bovine	2	0.00239765	7	1	EDS_03, FBS_01, FBS_03, FBS_02
F1MQD1	Calpain 5	bovine	12	0.00130588	44	1	FBS_01, FBS_03, FBS_02
F1MRZ8	Pleckstrin	bovine	8	0.00230079	34	1	EDS_03, EDS_02, FBS_01, FBS_03, FBS_02, EDS_01
F1MS45	Copine 2	bovine	2	0.00414393	4	1	FBS_03, FBS_02
F1MSF1	Ribonucleoside-diphosphate reductase	bovine	3	0.00204667	11	1	EDS_01, FBS_01, FBS_03, FBS_02
F1MSM3	Neurogenic locus notch homolog protein 1	bovine	4	0.00129604	11	1	FBS_03, FBS_02, FBS_01
F1MSM5	Mitochondrial poly(A) polymerase	bovine	1	0.00307692	2	1	FBS_02
F1MSS4	Hexosyltransferase	bovine	1	0.00554304	3	1	FBS_01, FBS_03, FBS_02
F1MSW0	Meprin A subunit	bovine	1	0.00887097	1	1	FBS_02
F1MT41	Prostaglandin F2 receptor inhibitor	bovine	3	0.00130916	9	1	FBS_01, FBS_03, FBS_02
F1MTN1	Integrin beta	bovine	41	0.00130916	168	1	FBS_01, FBS_03, FBS_02
F1MTR4	Immunoglobulin superfamily member 8	bovine	2	0.0047359	5	1	FBS_01, FBS_02, FBS_03
F1MTZ4	Fibrillin 2	bovine	1	0.00681319	3	1	FBS_01, FBS_03, FBS_02
F1MUA1	DENN domain containing 1B	bovine	1	0.00250229	6	1	FBS_01, FBS_03, FBS_02
F1MUC1	ATP binding cassette subfamily C member 4	bovine	2	0.00130916	6	1	FBS_01, FBS_03, FBS_02
F1MUP9	Vesicle amine transport 1	bovine	8	0.00182794	29	1	FBS_03, FBS_02, EDS_02, FBS_01, EDS_01
F1MUS6	Reelin	bovine	11	0.00130418	29	1	FBS_01, FBS_03, FBS_02
F1MVJ8	Olfactomedin 4	bovine	6	0.00129256	18	1	FBS_01, FBS_03, FBS_02
F1MVK1	Uncharacterized protein	bovine	11	0.00217915	52	1	FBS_01, FBS_03, FBS_02, EDS_03, EDS_01, EDS_02
F1MVP0	ADAM metallopeptidase with thrombospondin type 1 motif 13	bovine	15	0.00137594	50	1	FBS_01, FBS_03, FBS_02, EDS_01
F1MVX2	Glutathione S-transferase LANCL1	bovine	3	0.00146046	11	1	EDS_01, FBS_01, FBS_03, FBS_02
F1MW44	Coagulation factor XIII A chain	bovine	19	0.00204942	108	1	EDS_03, EDS_01, FBS_01, FBS_03, FBS_02, EDS_02
F1MWD3	T-complex protein 1 subunit epsilon	bovine	6	0.00232044	19	1	EDS_01, FBS_01, FBS_03, FBS_02, EDS_03
F1MWE0	Proteasome 26S subunit, ATPase 3	bovine	2	0.00482922	4	1	FBS_03, FBS_01, FBS_02
F1MWK8	Protein tyrosine kinase 7 (inactive)	bovine	4	0.00132359	10	1	FBS_01, FBS_03, FBS_02
F1MWU9	Heat shock protein family A (Hsp70) member 6	bovine	2	0.00246707	8	1	FBS_01, FBS_03, FBS_02, EDS_03, EDS_01
F1MX50	Cellular repressor of E1A stimulateds 1	bovine	2	0.00480325	5	1	EDS_01, FBS_01, FBS_03, FBS_02
F1MX87	Complement C8 alpha chain	bovine	9	0.00178137	36	1	FBS_01, FBS_03, FBS_02, EDS_01
F1MXB4	Syntaxin binding protein 3	bovine	11	0.00129985	31	1	FBS_01, FBS_03, FBS_02
F1MXE0	Heart development protein with EGF like domains 1	bovine	13	0.00130194	40	1	FBS_01, FBS_03, FBS_02
F1MXR3	ADAMTS like 4	bovine	9	0.00138888	33	1	EDS_01, FBS_01, FBS_03, FBS_02
F1MY81	Uncharacterized protein	bovine	5	0.00130994	13	1	FBS_01, FBS_03, FBS_02
F1MY85	Complement C5	bovine	58	0.00286808	245	1	FBS_03, FBS_02, EDS_03, EDS_01, FBS_01, EDS_02
F1MYX2	Apolipoprotein M	bovine	11	0.00293797	72	1	EDS_01, FBS_01, FBS_03, FBS_02, EDS_02, EDS_03
F1MZ03	Arf-GAP with coiled-coil, ANK repeat and PH domain-containing protein	bovine	1	0.0046782	2	1	FBS_03, FBS_02
F1MZ60	Linker for activation of T cells	bovine	3	0.00180901	8	1	FBS_01, FBS_02, FBS_03
F1MZ93	MAM domain containing 2	bovine	5	0.00129885	14	1	FBS_01, FBS_03, FBS_02
F1MZC0	Aldo-keto reductase family 7 member A2	bovine	3	0.00273642	12	1	EDS_03, EDS_01, FBS_01, FBS_03, FBS_02
F1MZK4	Basic leucine zipper and W2 domains 1	bovine	8	0.00137893	24	1	FBS_01, FBS_03, FBS_02, EDS_01
F1MZN7	Sorting nexin-2	bovine	1	0.00887097	1	1	FBS_02
F1MZQ5	Ig-like domain-containing protein	bovine	1	0.00681319	3	1	FBS_01, FBS_03, FBS_02
F1MZY2	glutamine--fructose-6-phosphate transaminase (isomerizing)	bovine	3	0.00252448	6	1	FBS_01, FBS_03, FBS_02
F1N076	Ceruloplasmin	bovine	11	0.00238856	40	1	EDS_03, FBS_03, FBS_02, EDS_02, FBS_01, EDS_01
F1N0D6	Tyrosine-protein kinase	bovine	2	0.00513699	2	1	FBS_02
F1N0F7	Eukaryotic translation initiation factor 5	bovine	2	0.00414393	4	1	FBS_03, FBS_02
F1N0I3	Coagulation factor V	bovine	3	0.00313151	11	1	EDS_03, EDS_01, FBS_01, FBS_03, FBS_02
F1N102	Complement C8 beta chain	bovine	14	0.00273662	50	1	EDS_01, FBS_03, FBS_02, EDS_03, FBS_01, EDS_02
F1N152	Serine protease HTRA1	bovine	2	0.00186156	6	1	FBS_01, FBS_03, FBS_02
F1N169	Filamin A	bovine	105	0.00141026	407	1	FBS_01, FBS_03, FBS_02, EDS_01, EDS_03
F1N1A3	Ubiquilin 1	bovine	1	0.00434245	2	1	FBS_01, FBS_03
F1N1D8	Multiple inositol polyphosphate phosphatase 1	bovine	2	0.00389803	5	1	EDS_01, FBS_01, FBS_02
F1N1G4	Glycoprotein IX platelet	bovine	7	0.00130962	22	1	FBS_01, FBS_03, FBS_02
F1N1G7	Kinesin-like protein	bovine	3	0.00221013	8	1	FBS_01, FBS_03, FBS_02, EDS_01
F1N1Q3	Raftlin, lipid raft linker 1	bovine	4	0.00163894	6	1	FBS_03, FBS_02
F1N214	ENAH actin regulator	bovine	2	0.00679612	2	1	FBS_01
F1N261	Tyrosine-protein kinase	bovine	7	0.00130194	20	1	FBS_01, FBS_03, FBS_02
F1N2E4	Elastin microfibril interfacer 3	bovine	2	0.00187547	10	1	EDS_01, FBS_01, FBS_03, FBS_02
F1N2F1	Niban apoptosis regulator 1	bovine	7	0.00130103	19	1	FBS_01, FBS_03, FBS_02
F1N2H6	CD276 molecule	bovine	1	0.00554304	3	1	FBS_01, FBS_03, FBS_02
F1N2K1	Prenylcysteine oxidase 1	bovine	7	0.00261689	23	1	EDS_03, FBS_03, FBS_02, EDS_02, FBS_01
F1N2T3	Carboxypeptidase Z	bovine	1	0.00554304	3	1	FBS_01, FBS_03, FBS_02
F1N301	Ribosomal protein L22	bovine	3	0.0021036	7	1	FBS_01, FBS_03, FBS_02
F1N339	Tyrosine-protein phosphatase non-receptor type	bovine	3	0.0015936	12	1	FBS_01, FBS_03, FBS_02
F1N3F7	RELT TNF receptor	bovine	4	0.00156616	10	1	FBS_01, FBS_02, FBS_03
F1N3G9	Kirre like nephrin family adhesion molecule 1	bovine	1	0.00554304	3	1	FBS_01, FBS_03, FBS_02
F1N3I3	Ubiquitin conjugating enzyme E2 O	bovine	2	0.00736498	2	1	FBS_03
F1N3P2	Ubiquitin carboxyl-terminal hydrolase	bovine	6	0.00150445	16	1	FBS_01, FBS_03, FBS_02
F1N3Q4	Paralemmin	bovine	2	0.00421941	2	1	FBS_03
F1N3Q7	Apolipoprotein A4	bovine	3	0.00182612	10	1	EDS_01, FBS_01, FBS_03, FBS_02
F1N3U5	Vanin 2	bovine	7	0.00130962	22	1	FBS_03, FBS_02, FBS_01
F1N401	Collagen type XII alpha 1 chain	bovine	2	0.00307692	4	1	FBS_03, FBS_02
F1N412	Acetoacetyl-CoA synthetase	bovine	4	0.00217246	9	1	FBS_01, FBS_03, FBS_02
F1N441	Aldehyde dehydrogenase family 16 member A1	bovine	1	0.00386611	4	1	EDS_01, FBS_01, FBS_03, FBS_02
F1N4C5	Plexin D1	bovine	4	0.00129604	11	1	FBS_01, FBS_03, FBS_02
F1N4C7	1-phosphatidylinositol 4,5-bisphosphate phosphodiesterase gamma	bovine	2	0.00513699	2	1	FBS_02
F1N4U6	gamma-butyrobetaine dioxygenase	bovine	3	0.00438454	3	1	FBS_02, EDS_01
F1N4Y5	Non-classical MHC class I antigen	bovine	5	0.00129797	12	1	FBS_01, FBS_03, FBS_02
F1N570	Adhesion G protein-coupled receptor L4	bovine	2	0.00248801	8	1	FBS_01, FBS_03, FBS_02
F1N5C8	Glycerophosphocholine choline phosphodiesterase ENPP6	bovine	2	0.0046782	4	1	FBS_03, FBS_02
F1N5P6	Solute carrier family 7 member 1	bovine	2	0.00522288	4	1	FBS_01, FBS_03
F1N665	Arylsulfatase G	bovine	4	0.00142804	14	1	EDS_01, FBS_01, FBS_03, FBS_02
F1N680	CKLF like MARVEL transmembrane domain containing 6	bovine	2	0.00414393	4	1	FBS_03, FBS_02
F1N6D1	WAP domain-containing protein	bovine	1	0.00887097	1	1	FBS_02
F1N6E0	2'-5' oligoadenylate synthase	bovine	1	0.00554304	3	1	FBS_01, FBS_03, FBS_02
F1N6W9	Collagen type XVIII alpha 1 chain	bovine	12	0.00169167	42	1	EDS_01, FBS_01, FBS_03, FBS_02, EDS_03
F1N759	Platelet-derived growth factor receptor beta	bovine	4	0.00179087	10	1	FBS_03, FBS_01, FBS_02
F1N7F9	Calcium voltage-gated channel auxiliary subunit alpha2delta 1	bovine	4	0.00130916	12	1	FBS_01, FBS_03, FBS_02
F1N7J2	Calcium-transporting ATPase	bovine	2	0.00519425	6	1	FBS_01, FBS_03, FBS_02
F1N7T2	Alpha-mannosidase	bovine	2	0.00523718	3	1	FBS_03, FBS_01
F1N7U9	CD84 molecule	bovine	6	0.0012871	14	1	FBS_01, FBS_03, FBS_02
F2Z4F0	Actin related protein 1A	bovine	2	0.00127055	4	1	FBS_01, FBS_03, FBS_02
F6PXE3	Caveolae associated protein 2	bovine	3	0.00287192	6	1	EDS_01, FBS_01, FBS_03
F6PZJ9	CD58 molecule	bovine	4	0.00128426	12	1	FBS_01, FBS_03, FBS_02
F6PZP8	Tetraspanin	bovine	1	0.00681319	3	1	FBS_01, FBS_03, FBS_02
F6Q234	Peptidase D	bovine	2	0.00353457	5	1	FBS_03, FBS_02, FBS_01
F6QA78	Hedgehog protein	bovine	5	0.00129885	14	1	FBS_01, FBS_03, FBS_02
F6QGZ0	LIM zinc finger domain containing 1	bovine	8	0.00166101	28	1	FBS_01, FBS_03, FBS_02, EDS_02, EDS_01
F6QH10	SPARC related modular calcium binding 1	bovine	6	0.00147693	18	1	FBS_03, FBS_02, EDS_01, FBS_01
F6QH17	Syndecan binding protein	bovine	4	0.00130969	19	1	FBS_01, FBS_03, FBS_02
F6QK60	Sirtuin 2	bovine	2	0.00250229	6	1	FBS_01, FBS_03, FBS_02
F6QN80	Ig-like domain-containing protein	bovine	3	0.00215045	12	1	EDS_01, FBS_01, FBS_03, FBS_02, EDS_03
F6QN89	Syntrophin beta 2	bovine	3	0.00269541	5	1	FBS_03, FBS_02
F6QND5	Fibrinogen alpha chain	bovine	2	0.00130916	6	1	FBS_01, FBS_03, FBS_02
F6QPG2	Anion exchange protein	bovine	25	0.0013078	99	1	FBS_01, FBS_03, FBS_02
F6QQY9	Sorcin	bovine	4	0.00129885	14	1	FBS_01, FBS_03, FBS_02
F6QS88	Epoxide hydrolase 2	bovine	8	0.00240863	22	1	FBS_01, FBS_03, FBS_02, EDS_02, EDS_01
F6R4P6	Serpin family D member 1	bovine	23	0.0027074	138	1	EDS_03, EDS_01, FBS_01, FBS_03, EDS_02, FBS_02
F6RBS0	GLI pathosis related 2	bovine	2	0.00146046	11	1	EDS_01, FBS_01, FBS_03, FBS_02
F6RFP6	Basigin	bovine	5	0.00128924	15	1	FBS_01, FBS_03, FBS_02
F6RMV5	Leucine rich alpha-2-glycoprotein 1	bovine	10	0.00138564	29	1	FBS_01, FBS_02, EDS_01, FBS_03
F6RQF5	TIMP metallopeptidase inhibitor 3	bovine	1	0.00250229	6	1	FBS_01, FBS_03, FBS_02
F6RWK1	Rho GTPase activating protein 1	bovine	2	0.0037053	4	1	FBS_01, FBS_03
G1K218	Tyrosine-protein kinase receptor	bovine	1	0.00554304	3	1	FBS_01, FBS_03, FBS_02
G3MW10	Uncharacterized protein	bovine	1	0.00131926	1	1	FBS_02
G3MX67	Protein LEG1 homolog	bovine	10	0.00131357	35	1	FBS_01, FBS_03, FBS_02
G3MXG6	Ig-like domain-containing protein	bovine	1	0.00444104	3	1	FBS_01, FBS_03, FBS_02
G3MXQ8	alpha-1,2-Mannosidase	bovine	1	0.00539313	3	1	EDS_01, FBS_01, FBS_02
G3MXS7	protein-tyrosine-phosphatase	bovine	2	0.00399046	6	1	FBS_01, FBS_03, FBS_02
G3MY19	PDZ and LIM domain 5	bovine	2	0.0019315	8	1	EDS_01, FBS_01, FBS_03, FBS_02
G3MYD9	Integrin subunit alpha M	bovine	7	0.00130194	20	1	FBS_01, FBS_03, FBS_02
G3MYZ3	Afamin	bovine	20	0.00218665	73	1	EDS_03, EDS_01, FBS_01, FBS_03, FBS_02, EDS_02
G3MZA9	ABC transmembrane type-1 domain-containing protein	bovine	1	0.00477469	3	1	FBS_01, FBS_03, FBS_02
G3MZT8	Latent transforming growth factor beta binding protein 4	bovine	7	0.00137825	22	1	FBS_01, FBS_03, FBS_02, EDS_01
G3N030	NAD(P)(+)--arginine ADP-ribosyltransferase	bovine	2	0.00132846	8	1	FBS_01, FBS_03, FBS_02
G3N0S9	Sushi domain-containing protein	bovine	15	0.00188222	91	1	FBS_01, FBS_03, FBS_02, EDS_01, EDS_03, EDS_02
G3N0V0	Ig-like domain-containing protein	bovine	8	0.00143125	26	1	EDS_01, FBS_01, FBS_03, FBS_02
G3N0V2	Keratin, type II cytoskeletal 1	bovine	7	0.0029054	41	1	EDS_03, EDS_01, FBS_01, FBS_03, FBS_02, EDS_02
G3N188	Ig-like domain-containing protein	bovine	2	0.00222994	6	1	FBS_01, FBS_03, FBS_02
G3N1H5	Ig-like domain-containing protein	bovine	2	0.00364964	2	1	FBS_03
G3N1J2	Exportin 7	bovine	2	0.00416086	4	1	FBS_01, FBS_02
G3N1Y3	Globin family profile domain-containing protein	bovine	10	0.00340745	52	1	EDS_01, FBS_01, FBS_03, FBS_02, EDS_02, EDS_03
G3N2F2	procollagen-proline 4-dioxygenase	bovine	1	0.00574607	2	1	FBS_01, FBS_03
G3N2H4	Azurocidin 1	bovine	2	0.00523488	4	1	FBS_03, FBS_02
G3N3D4	Potassium channel tetramerization domain containing 12	bovine	2	0.00364964	2	1	FBS_03
G3N3N1	ADP-ribosylation factor 6	bovine	3	0.00152501	8	1	FBS_01, FBS_03, FBS_02
G3N3U6	Phospholipase A2	bovine	1	0.00399046	3	1	FBS_01, FBS_03, FBS_02
G3X6L9	Glutamyl-prolyl-tRNA synthetase 1	bovine	9	0.00142909	31	1	EDS_01, FBS_01, FBS_03, FBS_02
G3X6N3	Serotransferrin	bovine	3	0.00284636	24	1	FBS_03, FBS_02, EDS_03, EDS_02, FBS_01, EDS_01
G3X6R9	Cationic amino acid transporter C-terminal domain-containing protein	bovine	2	0.00538417	6	1	FBS_01, FBS_03, FBS_02
G3X743	Arginyl aminopeptidase	bovine	7	0.00148295	24	1	EDS_01, FBS_01, FBS_03, FBS_02
G3X745	Glypican-1	bovine	2	0.00222994	6	1	FBS_01, FBS_03, FBS_02
G3X810	ATP binding cassette subfamily C member 4	bovine	2	0.00130916	6	1	FBS_01, FBS_03, FBS_02
G3X8E2	vesicle-fusing ATPase	bovine	2	0.00414393	4	1	FBS_03, FBS_02
G5E513	Ig-like domain-containing protein	bovine	2	0.00248965	16	1	EDS_03, EDS_01, EDS_02, FBS_01, FBS_03, FBS_02
G5E526	Protein tyrosine phosphatase 4A1	bovine	1	0.00399046	3	1	FBS_01, FBS_03, FBS_02
G5E538	Adhesion G protein-coupled receptor E3	bovine	2	0.00282021	6	1	FBS_01, FBS_03, FBS_02
G5E5T5	Ig-like domain-containing protein	bovine	3	0.0022695	19	1	EDS_03, EDS_01, FBS_01, FBS_03, FBS_02
G5E5W1	Coagulation factor VIII	bovine	17	0.00134825	57	1	FBS_03, FBS_02, FBS_01, EDS_01
G5E5Y0	Small nuclear ribonucleoprotein polypeptide B2	bovine	2	0.00335549	6	1	EDS_01, FBS_01, FBS_03, FBS_02
G5E628	Ubiquilin 2	bovine	2	0.00433369	2	1	FBS_01
G5E6P3	G protein subunit alpha 13	bovine	7	0.00130277	21	1	FBS_01, FBS_03, FBS_02
H7BWW0	Coronin	bovine	4	0.00152876	11	1	FBS_01, FBS_03, FBS_02
M0QVY0	Keratin 6A	bovine	2	0.00260857	7	1	EDS_01, FBS_01, FBS_03, FBS_02
M0QW21	Aldo-keto reductase family 1, member C3 (3-alpha hydroxysteroid dehydrogenase, type II)	bovine	1	0.00214133	1	1	EDS_01
M0QW25	NADP-dependent oxidoreductase domain-containing protein	bovine	1	0.00603766	3	1	FBS_01, FBS_03, FBS_02
O02659	Mannose-binding protein C	bovine	3	0.0014487	12	1	FBS_02, EDS_01, FBS_01, FBS_03
O02675	Dihydropyrimidinase-related protein 2	bovine	9	0.00129728	26	1	FBS_03, FBS_01, FBS_02
O02703	Apoptosis regulator BAX	bovine	3	0.00318037	4	1	FBS_03, EDS_01
O02739	Serpin B6	bovine	2	0.00586568	8	1	EDS_01, FBS_01, FBS_03, FBS_02
O18738	Dystroglycan 1	bovine	2	0.00250229	6	1	FBS_01, FBS_03, FBS_02
O18739	CCN family member 2	bovine	5	0.00181918	21	1	FBS_01, FBS_03, FBS_02, EDS_03, EDS_01
O18789	Small ribosomal subunit protein uS5	bovine	3	0.00202232	5	1	FBS_03, FBS_02
O18879	Glutathione S-transferase A2	bovine	3	0.00150198	13	1	FBS_02, EDS_01, FBS_01, FBS_03
O18979	Neuroendocrine secretory protein 55	bovine	3	0.00130916	9	1	FBS_01, FBS_03, FBS_02
O46375	Transthyretin	bovine	8	0.00264627	48	1	FBS_01, FBS_03, FBS_02, EDS_02, EDS_01, EDS_03
O46414	Ferritin heavy chain	bovine	2	0.00167938	7	1	FBS_03, FBS_02, FBS_01
O46510	Protein 4.2	bovine	10	0.00131449	29	1	FBS_01, FBS_03, FBS_02
O46563	V-type proton ATPase subunit H	bovine	2	0.00579031	4	1	FBS_03, FBS_01, FBS_02
O62644	Leukocyte cell-derived chemotaxin-2	bovine	3	0.0052632	5	1	FBS_03, FBS_02, EDS_03
O77742	Osteomodulin	bovine	1	0.00887097	1	1	FBS_02
O77834	Peroxiredoxin-6	bovine	5	0.00149759	12	1	FBS_01, FBS_03, FBS_02
O97680	Thioredoxin	bovine	3	0.00215045	12	1	EDS_03, EDS_01, FBS_01, FBS_03, FBS_02
P00376	Dihydrofolate reductase	bovine	2	0.00244761	10	1	EDS_01, FBS_01, FBS_03, FBS_02
P00432	Catalase	bovine	5	0.00145542	17	1	EDS_01, FBS_01, FBS_03, FBS_02
P00435	Glutathione peroxidase 1	bovine	5	0.00148656	15	1	EDS_01, FBS_01, FBS_03, FBS_02
P00515	cAMP-dependent protein kinase type II-alpha regulatory subunit	bovine	2	0.00539008	3	1	FBS_03, FBS_02
P00727	Cytosol aminopeptidase	bovine	3	0.0021036	7	1	FBS_02, FBS_01, FBS_03
P00735	Prothrombin	bovine	43	0.00279875	260	1	EDS_03, EDS_01, FBS_03, FBS_02, EDS_02, FBS_01
P00741	Coagulation factor IX	bovine	9	0.00224592	45	1	EDS_03, EDS_01, FBS_01, FBS_03, FBS_02, EDS_02
P00743	Coagulation factor X	bovine	13	0.00154721	57	1	FBS_01, FBS_03, FBS_02, EDS_01, EDS_03
P00744	Vitamin K-dependent protein Z	bovine	6	0.00144231	25	1	EDS_01, FBS_01, FBS_03, FBS_02
P00745	Vitamin K-dependent protein C (Fragment)	bovine	9	0.00136345	28	1	FBS_01, FBS_03, FBS_02, EDS_01
P00921	Carbonic anhydrase 2	bovine	2	0.00444104	6	1	FBS_01, FBS_03, FBS_02
P00978	Protein AMBP	bovine	16	0.00205385	77	1	FBS_01, FBS_03, FBS_02, EDS_03, EDS_01, EDS_02
P01017	Angiotensinogen	bovine	17	0.00330541	93	1	EDS_03, EDS_01, EDS_02, FBS_02, FBS_03, FBS_01
P01044	Kininogen-1	bovine	11	0.00250898	52	1	EDS_03, EDS_01, FBS_01, FBS_03, FBS_02, EDS_02
P01045	Kininogen-2	bovine	5	0.00282703	19	1	EDS_03, EDS_01, FBS_01, FBS_03, FBS_02, EDS_02
P01131	Low-density lipoprotein receptor	bovine	4	0.00130824	11	1	FBS_01, FBS_03, FBS_02
P01267	Thyroglobulin	bovine	6	0.0016483	17	1	EDS_01, FBS_02, FBS_01, FBS_03
P01888	Beta-2-microglobulin	bovine	4	0.0018361	16	1	FBS_01, FBS_03, FBS_02, EDS_03
P01966	Hemoglobin subunit alpha	bovine	2	0.00287867	8	1	EDS_03, FBS_01, FBS_03, FBS_02, EDS_02
P02070	Hemoglobin subunit beta	bovine	5	0.00205394	24	1	FBS_01, FBS_03, FBS_02, EDS_02
P02081	Hemoglobin fetal subunit beta	bovine	2	0.00281379	18	1	EDS_03, EDS_01, FBS_01, FBS_03, FBS_02, EDS_02
P02253	Histone H1.2	bovine	1	0.00115473	1	1	FBS_03
P02453	Collagen alpha-1(I) chain	bovine	18	0.00130731	67	1	FBS_01, FBS_03, FBS_02
P02459	Collagen alpha-1(II) chain	bovine	7	0.00130357	24	1	FBS_03, FBS_02, FBS_01
P02465	Collagen alpha-2(I) chain	bovine	19	0.00132984	67	1	FBS_01, FBS_03, FBS_02, EDS_01
P02510	Alpha-crystallin B chain	bovine	5	0.00130916	12	1	FBS_03, FBS_02, FBS_01
P02584	Profilin-1	bovine	7	0.00211923	31	1	FBS_01, FBS_03, FBS_02, EDS_03, EDS_02
P02666	Beta-casein	bovine	2	0.00579265	6	1	EDS_03, FBS_03, FBS_02
P02672	Fibrinogen alpha chain	bovine	28	0.00189576	136	1	FBS_01, FBS_03, FBS_02, EDS_03, EDS_01, EDS_02
P02676	Fibrinogen beta chain	bovine	27	0.00154483	99	1	FBS_01, FBS_03, FBS_02, EDS_01, EDS_03
P02769	Albumin	bovine	71	0.00277391	475	1	EDS_02, EDS_03, EDS_01, FBS_01, FBS_03, FBS_02
P04258	Collagen alpha-1(III) chain	bovine	3	0.00150445	8	1	FBS_01, FBS_03, FBS_02
P04272	Annexin A2	bovine	13	0.0013015	39	1	FBS_01, FBS_03, FBS_02
P04896	Guanine nucleotide-binding protein G(s) subunit alpha isoforms short	bovine	3	0.001237	4	1	FBS_03, FBS_02
P04973	Clathrin light chain A	bovine	2	0.00500404	3	1	FBS_03, FBS_02
P04975	Clathrin light chain B	bovine	5	0.00130916	15	1	FBS_01, FBS_03, FBS_02
P05126	Protein kinase C beta type	bovine	10	0.00130465	32	1	FBS_03, FBS_02, FBS_01
P05131	cAMP-dependent protein kinase catalytic subunit beta	bovine	2	0.00128029	5	1	FBS_01, FBS_03, FBS_02
P05307	Protein disulfide-isomerase	bovine	3	0.00150445	8	1	FBS_03, FBS_02, FBS_01
P06394	Keratin, type I cytoskeletal 10	bovine	4	0.00206179	20	1	FBS_03, FBS_02, EDS_02, FBS_01, EDS_03, EDS_01
P06623	2',3'-cyclic-nucleotide 3'-phosphodiesterase	bovine	15	0.00129639	46	1	FBS_01, FBS_03, FBS_02
P06868	Plasminogen	bovine	44	0.00217259	187	1	EDS_01, FBS_01, FBS_03, FBS_02, EDS_03, EDS_02
P07224	Vitamin K-dependent protein S	bovine	18	0.00135025	61	1	EDS_01, FBS_01, FBS_03, FBS_02
P07456	Insulin-like growth factor II	bovine	1	0.00681319	3	1	FBS_01, FBS_03, FBS_02
P07507	Matrix Gla protein	bovine	3	0.00190418	18	1	EDS_03, EDS_01, FBS_01, FBS_03, FBS_02
P07514	NADH-cytochrome b5 reductase 3	bovine	1	0.00887097	1	1	FBS_02
P07589	Fibronectin	bovine	54	0.00168515	220	1	FBS_01, FBS_02, FBS_03, EDS_02, EDS_01, EDS_03
P07688	Cathepsin B	bovine	2	0.00307692	4	1	FBS_03, FBS_02
P08037	Beta-1,4-galactosyltransferase 1	bovine	2	0.00487983	6	1	EDS_03, FBS_01, FBS_03, FBS_02
P08169	Cation-independent mannose-6-phosphate receptor	bovine	27	0.00135343	78	1	FBS_01, FBS_03, FBS_02, EDS_01
P09487	Alkaline phosphatase, tissue-nonspecific isozyme	bovine	5	0.00130994	13	1	FBS_01, FBS_03, FBS_02
P10096	Glyceraldehyde-3-phosphate dehydrogenase	bovine	16	0.00256082	109	1	FBS_01, FBS_03, FBS_02, EDS_01, EDS_02, EDS_03
P10103	High mobility group protein B1	bovine	3	0.00327107	8	1	FBS_01, FBS_03, FBS_02
P10279	Major prion protein	bovine	2	0.00399046	6	1	FBS_01, FBS_03, FBS_02
P11017	Guanine nucleotide-binding protein G(I)/G(S)/G(T) subunit beta-2	bovine	3	0.00138982	7	1	FBS_03, FBS_02, FBS_01
P11019	V-type proton ATPase subunit E 1	bovine	3	0.00561329	7	1	EDS_01, FBS_03, FBS_02
P11064	Low molecular weight phosphotyrosine protein phosphatase	bovine	2	0.00186156	6	1	FBS_01, FBS_03, FBS_02
P11116	Galectin-1	bovine	5	0.00273842	23	1	EDS_03, EDS_01, FBS_01, FBS_03, FBS_02, EDS_02
P11151	Lipoprotein lipase	bovine	6	0.00167569	18	1	EDS_01, FBS_01, FBS_03, FBS_02
P11456	Cation-dependent mannose-6-phosphate receptor	bovine	4	0.00153488	10	1	FBS_01, FBS_03, FBS_02
P12260	Coagulation factor XIII A chain (Fragment)	bovine	7	0.00218292	32	1	FBS_01, FBS_03, FBS_02, EDS_02, EDS_03, EDS_01
P12378	UDP-glucose 6-dehydrogenase	bovine	9	0.00190845	33	1	EDS_01, FBS_01, FBS_03, FBS_02, EDS_03
P12624	Myristoylated alanine-rich C-kinase substrate	bovine	2	0.00241205	8	1	EDS_01, FBS_01, FBS_03, FBS_02
P12763	Alpha-2-HS-glycoprotein	bovine	18	0.00293936	127	1	EDS_03, EDS_01, FBS_01, FBS_03, FBS_02, EDS_02
P12799	Fibrinogen gamma-B chain	bovine	15	0.00157135	57	1	FBS_01, FBS_03, FBS_02, EDS_03, EDS_01
P12820	Angiotensin-converting enzyme	bovine	3	0.00269471	7	1	FBS_01, FBS_03, FBS_02
P13135	Calpain small subunit 1	bovine	5	0.00139529	21	1	FBS_01, FBS_03, FBS_02, EDS_01
P13214	Annexin A4	bovine	17	0.00129761	50	1	FBS_01, FBS_03, FBS_02
P13384	Insulin-like growth factor-binding protein 2	bovine	11	0.00197494	50	1	EDS_01, FBS_01, FBS_03, FBS_02, EDS_03, EDS_02
P13605	Fibromodulin	bovine	4	0.00156476	10	1	FBS_01, FBS_02, FBS_03
P13608	Aggrecan core protein	bovine	7	0.00129397	19	1	FBS_01, FBS_03, FBS_02
P13696	Phosphatidylethanolamine-binding protein 1	bovine	3	0.00220779	8	1	FBS_01, FBS_03, FBS_02, EDS_01
P13752	BOLA class I histocompatibility antigen, alpha chain BL3-6	bovine	5	0.00131824	17	1	FBS_01, FBS_03, FBS_02
P13753	BOLA class I histocompatibility antigen, alpha chain BL3-7	bovine	5	0.00129797	12	1	FBS_01, FBS_03, FBS_02
P14568	Argininosuccinate synthase	bovine	14	0.00232759	58	1	EDS_03, FBS_01, FBS_03, FBS_02, EDS_02, EDS_01
P14769	N-acetyllactosaminide alpha-1,3-galactosyltransferase	bovine	2	0.00467437	5	1	FBS_01, FBS_03, FBS_02
P15246	Protein-L-isoaspartate(D-aspartate) O-methyltransferase	bovine	1	0.00887097	1	1	FBS_02
P15467	Ribonuclease 4	bovine	3	0.00528698	10	1	FBS_01, FBS_03, FBS_02, EDS_03, EDS_01
P15497	Apolipoprotein A-I	bovine	39	0.0029564	263	1	EDS_01, FBS_01, FBS_03, FBS_02, EDS_03, EDS_02
P15781	Pulmonary surfactant-associated protein B	bovine	11	0.00217606	42	1	EDS_03, EDS_01, FBS_01, FBS_03, FBS_02, EDS_02
P16116	Aldo-keto reductase family 1 member B1	bovine	2	0.00260003	4	1	FBS_03, FBS_02
P17404	Leukocyte cell-derived chemotaxin 1	bovine	1	0.00554304	3	1	FBS_01, FBS_03, FBS_02
P17453	Bactericidal permeability-increasing protein	bovine	2	0.00145096	5	1	FBS_03, FBS_02, FBS_01
P17690	Beta-2-glycoprotein 1	bovine	13	0.00278274	59	1	EDS_03, EDS_01, FBS_01, FBS_03, FBS_02, EDS_02
P17697	Clusterin	bovine	20	0.00276915	138	1	EDS_03, EDS_01, FBS_01, FBS_03, FBS_02, EDS_02
P18203	Peptidyl-prolyl cis-trans isomerase FKBP1A	bovine	1	0.00586284	2	1	FBS_03, FBS_02
P18341	Transforming growth factor beta-1 proprotein	bovine	2	0.00173076	4	1	FBS_01, FBS_03
P18902	Retinol-binding protein 4	bovine	5	0.00173666	24	1	EDS_03, EDS_01, FBS_01, FBS_03, FBS_02
P19034	Apolipoprotein C-II	bovine	4	0.00150198	13	1	EDS_01, FBS_01, FBS_03, FBS_02
P19035	Apolipoprotein C-III	bovine	5	0.00182549	26	1	EDS_03, EDS_01, FBS_01, FBS_03, FBS_02
P19120	Heat shock cognate 71 kDa protein	bovine	15	0.00163885	54	1	FBS_01, FBS_03, FBS_02, EDS_01, EDS_03
P19217	Sulfotransferase 1E1	bovine	12	0.00182931	48	1	EDS_01, FBS_01, FBS_03, FBS_02, EDS_03
P19238	T-cell surface glycoprotein CD5	bovine	3	0.00129112	8	1	FBS_03, FBS_02, FBS_01
P19427	Dermatopontin	bovine	2	0.00519425	6	1	FBS_01, FBS_03, FBS_02
P19483	ATP synthase subunit alpha, mitochondrial	bovine	2	0.005	3	1	EDS_03
P19661	Cathelicidin-3	bovine	1	0.00681319	3	1	FBS_01, FBS_03, FBS_02
P19858	L-lactate dehydrogenase A chain	bovine	10	0.00212808	53	1	FBS_02, EDS_03, EDS_01, FBS_01, FBS_03, EDS_02
P19879	Mimecan	bovine	3	0.00210866	7	1	FBS_01, FBS_03, FBS_02
P20072	Annexin A7	bovine	13	0.00130916	39	1	FBS_01, FBS_03, FBS_02
P20959	Insulin-like growth factor-binding protein 3	bovine	8	0.00261388	34	1	EDS_03, EDS_01, FBS_01, FBS_03, FBS_02, EDS_02
P21809	Biglycan	bovine	2	0.00483673	4	1	FBS_01, FBS_02
P21856	Rab GDP dissociation inhibitor alpha	bovine	2	0.00307692	4	1	FBS_03, FBS_02
P22226	Cathelicidin-1	bovine	7	0.00130288	23	1	FBS_01, FBS_03, FBS_02
P22457	Coagulation factor VII	bovine	1	0.00386611	4	1	EDS_01, FBS_01, FBS_03, FBS_02
P23206	Collagen alpha-1(X) chain	bovine	6	0.00213826	27	1	FBS_03, FBS_01, EDS_03, EDS_01, EDS_02, FBS_02
P23795	Acetylcholinesterase	bovine	2	0.00186156	6	1	FBS_01, FBS_03, FBS_02
P23805	Conglutinin	bovine	2	0.00250229	6	1	FBS_01, FBS_03, FBS_02
P24627	Lactotransferrin	bovine	13	0.00257362	37	1	EDS_03, EDS_02, FBS_01, FBS_02, FBS_03, EDS_01
P26201	Platelet glycoprotein 4	bovine	4	0.00130916	12	1	FBS_01, FBS_03, FBS_02
P26452	Small ribosomal subunit protein uS2	bovine	5	0.00235722	16	1	EDS_03, FBS_01, FBS_03, FBS_02, EDS_01
P27214	Annexin A11	bovine	19	0.00130312	70	1	FBS_03, FBS_02, FBS_01
P27674	Solute carrier family 2, facilitated glucose transporter member 1	bovine	7	0.00129312	27	1	FBS_01, FBS_03, FBS_02
P28782	Protein S100-A8	bovine	1	0.00554304	3	1	FBS_01, FBS_03, FBS_02
P28783	Protein S100-A9	bovine	4	0.00130916	9	1	FBS_01, FBS_03, FBS_02
P28800	Alpha-2-antiplasmin	bovine	17	0.00231447	90	1	FBS_01, FBS_03, FBS_02, EDS_01, EDS_03, EDS_02
P28801	Glutathione S-transferase P	bovine	1	0.00569732	4	1	EDS_01, FBS_01, FBS_03, FBS_02
P29105	Hippocalcin-like protein 1	bovine	2	0.00414404	3	1	FBS_02, FBS_01, FBS_03
P30932	CD9 antigen	bovine	5	0.00130133	21	1	FBS_01, FBS_03, FBS_02
P31096	Osteopontin	bovine	1	0.00554304	3	1	FBS_01, FBS_03, FBS_02
P31322	cAMP-dependent protein kinase type II-beta regulatory subunit	bovine	1	0.00681319	3	1	FBS_01, FBS_03, FBS_02
P31404	V-type proton ATPase catalytic subunit A	bovine	6	0.00140952	22	1	EDS_01, FBS_01, FBS_03, FBS_02
P31408	V-type proton ATPase subunit B, brain isoform	bovine	3	0.00155441	7	1	FBS_03, FBS_02, FBS_01
P31976	Ezrin	bovine	11	0.00129851	29	1	FBS_01, FBS_03, FBS_02
P32592	Integrin beta-2	bovine	24	0.00130941	80	1	FBS_01, FBS_03, FBS_02
P33046	Cathelicidin-4	bovine	4	0.00130916	15	1	FBS_01, FBS_03, FBS_02
P33072	Protein-lysine 6-oxidase	bovine	8	0.00255809	28	1	FBS_01, FBS_03, EDS_03, EDS_01, FBS_02, EDS_02
P33433	Histidine-rich glycoprotein	bovine	5	0.0026751	18	1	FBS_01, FBS_03, FBS_02, EDS_03, EDS_02
P34933	Heat shock-related 70 kDa protein 2	bovine	1	0.00554304	3	1	FBS_01, FBS_03, FBS_02
P34955	Alpha-1-antiproteinase	bovine	29	0.00297643	202	1	EDS_03, EDS_01, FBS_01, FBS_03, FBS_02, EDS_02
P35445	Cartilage oligomeric matrix protein	bovine	9	0.00166244	38	1	EDS_03, EDS_01, FBS_01, FBS_03, FBS_02
P35466	Protein S100-A4	bovine	2	0.00250229	6	1	FBS_01, FBS_03, FBS_02
P36225	Microtubule-associated protein 4	bovine	3	0.00214133	3	1	EDS_01
P37141	Glutathione peroxidase 3	bovine	5	0.00294413	27	1	EDS_03, EDS_01, EDS_02, FBS_01, FBS_03, FBS_02
P38409	Guanine nucleotide-binding protein subunit alpha-11	bovine	2	0.00128029	5	1	FBS_03, FBS_02, FBS_01
P39873	Brain ribonuclease	bovine	1	0.00436818	3	1	FBS_03, FBS_02
P40673	High mobility group protein B2	bovine	5	0.0023598	22	1	EDS_03, EDS_02, FBS_03, FBS_02, EDS_01, FBS_01
P41361	Antithrombin-III	bovine	33	0.00284559	245	1	FBS_01, FBS_03, FBS_02, EDS_02, EDS_01, EDS_03
P42201	P-selectin	bovine	9	0.00129671	24	1	FBS_01, FBS_03, FBS_02
P42916	Collectin-43	bovine	4	0.00197082	14	1	FBS_01, FBS_03, FBS_02, EDS_03, EDS_01
P46168	Beta-defensin 10	bovine	2	0.0037053	4	1	FBS_01, FBS_02
P46193	Annexin A1	bovine	18	0.00130634	62	1	FBS_01, FBS_03, FBS_02
P47865	Aquaporin-1	bovine	2	0.00268588	5	1	FBS_01, FBS_02, FBS_03
P48616	Vimentin	bovine	4	0.00250465	5	1	FBS_03, FBS_02
P48644	Aldehyde dehydrogenase 1A1	bovine	5	0.00200813	19	1	EDS_01, FBS_01, FBS_03, FBS_02, EDS_03
P49907	Selenoprotein P	bovine	5	0.00149142	19	1	EDS_01, FBS_01, FBS_03, FBS_02
P49951	Clathrin heavy chain 1	bovine	38	0.00132906	113	1	FBS_01, FBS_03, FBS_02, EDS_01
P50227	Sulfotransferase 1A1	bovine	8	0.00486924	26	1	EDS_02, EDS_03, FBS_03, FBS_02, EDS_01
P50397	Rab GDP dissociation inhibitor beta	bovine	2	0.00307692	4	1	FBS_03, FBS_02
P51176	Protein-glutamine gamma-glutamyltransferase 2	bovine	2	0.00353457	5	1	FBS_01, FBS_03, FBS_02
P51866	Platelet endothelial cell adhesion molecule	bovine	10	0.00130361	26	1	FBS_01, FBS_03, FBS_02
P52556	Flavin reductase (NADPH)	bovine	3	0.00254699	15	1	EDS_01, FBS_01, FBS_03, FBS_02, EDS_03
P52898	Dihydrodiol dehydrogenase 3	bovine	2	0.00556846	6	1	EDS_03, EDS_01, FBS_02
P53710	Integrin alpha-2 (Fragment)	bovine	20	0.00135053	70	1	FBS_03, FBS_02, EDS_01, FBS_01
P53712	Integrin beta-1	bovine	22	0.00133895	89	1	FBS_01, FBS_03, FBS_02, EDS_01
P54228	Cathelicidin-6	bovine	3	0.00197347	10	1	EDS_01, FBS_01, FBS_03, FBS_02
P55252	Hyaluronan and proteoglycan link protein 1	bovine	7	0.00130067	17	1	FBS_01, FBS_03, FBS_02
P55906	Transforming growth factor-beta-induced protein ig-h3	bovine	15	0.00202781	50	1	EDS_03, EDS_01, FBS_01, FBS_03, FBS_02
P55918	Microfibril-associated glycoprotein 4	bovine	3	0.00129885	14	1	FBS_03, FBS_02, FBS_01
P56425	Cathelicidin-7	bovine	5	0.00136117	16	1	FBS_01, FBS_03, FBS_02, EDS_01
P56651	Inter-alpha-trypsin inhibitor heavy chain H2	bovine	2	0.00186156	6	1	FBS_01, FBS_03, FBS_02
P56652	Inter-alpha-trypsin inhibitor heavy chain H3	bovine	19	0.00207445	95	1	FBS_01, FBS_03, FBS_02, EDS_01, EDS_03, EDS_02
P56701	26S proteasome non-ATPase regulatory subunit 2	bovine	4	0.00246325	9	1	EDS_01, FBS_01, FBS_03, FBS_02
P57709	Calcium-transporting ATPase type 2C member 1	bovine	4	0.00194217	8	1	FBS_01, FBS_03, FBS_02
P58352	Solute carrier family 2, facilitated glucose transporter member 3	bovine	7	0.00129112	24	1	FBS_01, FBS_03, FBS_02
P60661	Myosin light polypeptide 6	bovine	9	0.00134975	41	1	EDS_01, FBS_01, FBS_03, FBS_02
P61157	Actin-related protein 3	bovine	5	0.00135757	14	1	FBS_01, FBS_03, FBS_02, EDS_01
P61223	Ras-related protein Rap-1b	bovine	1	0.00130916	9	1	FBS_01, FBS_03, FBS_02
P61257	Large ribosomal subunit protein uL24	bovine	1	0.00502799	3	1	FBS_01, FBS_03, FBS_02
P61284	Large ribosomal subunit protein uL11	bovine	2	0.00186156	6	1	FBS_01, FBS_03, FBS_02
P61286	Polyadenylate-binding protein 1	bovine	1	0.0062603	2	1	FBS_03, FBS_02
P61356	Large ribosomal subunit protein eL27	bovine	3	0.00130916	9	1	FBS_01, FBS_03, FBS_02
P61585	Transforming protein RhoA	bovine	2	0.00146116	10	1	FBS_03, FBS_02, EDS_01, FBS_01
P61625	Integrin alpha-L	bovine	9	0.00129103	25	1	FBS_03, FBS_02, FBS_01
P61635	Signal transducer and activator of transcription 3	bovine	4	0.00200556	8	1	FBS_02, FBS_01, FBS_03
P62194	26S proteasome regulatory subunit 8	bovine	2	0.00193023	7	1	EDS_01, FBS_01, FBS_03, FBS_02
P62261	14-3-3 protein epsilon	bovine	4	0.00132019	14	1	FBS_01, FBS_03, FBS_02
P62833	Ras-related protein Rap-1A	bovine	2	0.0023182	5	1	FBS_01, FBS_03, FBS_02
P62871	Guanine nucleotide-binding protein G(I)/G(S)/G(T) subunit beta-1	bovine	3	0.00137317	13	1	FBS_01, FBS_03, FBS_02, EDS_01
P62935	Peptidyl-prolyl cis-trans isomerase A	bovine	3	0.00260761	30	1	FBS_01, FBS_03, FBS_02, EDS_01, EDS_03, EDS_02
P62998	Ras-related C3 botulinum toxin substrate 1	bovine	3	0.00323898	15	1	FBS_03, FBS_02, EDS_02, EDS_03, FBS_01
P63103	14-3-3 protein zeta/delta	bovine	7	0.0013305	25	1	FBS_01, FBS_03, FBS_02, EDS_01
P63243	Small ribosomal subunit protein RACK1	bovine	7	0.0013017	18	1	FBS_01, FBS_03, FBS_02
P67808	Y-box-binding protein 1	bovine	4	0.00130916	12	1	FBS_01, FBS_03, FBS_02
P67868	Casein kinase II subunit beta	bovine	1	0.0064327	3	1	FBS_01, FBS_03, FBS_02
P68103	Elongation factor 1-alpha 1	bovine	6	0.00313887	37	1	EDS_01, FBS_01, FBS_03, FBS_02, EDS_03, EDS_02
P68250	14-3-3 protein beta/alpha	bovine	2	0.00130916	9	1	FBS_01, FBS_03, FBS_02
P68252	14-3-3 protein gamma	bovine	5	0.00130916	18	1	FBS_01, FBS_03, FBS_02
P68509	14-3-3 protein eta	bovine	3	0.00130916	9	1	FBS_01, FBS_03, FBS_02
P79105	Protein S100-A12	bovine	1	0.0046782	2	1	FBS_03, FBS_02
P79106	Platelet-activating factor acetylhydrolase 2, cytoplasmic	bovine	2	0.00364964	2	1	FBS_03
P79121	Metalloproteinase inhibitor 3	bovine	13	0.00208544	59	1	FBS_01, FBS_03, FBS_02, EDS_02, EDS_01, EDS_03
P79134	Annexin A6	bovine	30	0.00130026	95	1	FBS_03, FBS_02, FBS_01
P79136	F-actin-capping protein subunit beta	bovine	2	0.00150445	8	1	FBS_01, FBS_03, FBS_02
P79345	NPC intracellular cholesterol transporter 2	bovine	1	0.00887097	1	1	FBS_02
P80012	von Willebrand factor (Fragment)	bovine	11	0.00135024	37	1	FBS_01, FBS_03, FBS_02, EDS_01
P80109	Phosphatidylinositol-glycan-specific phospholipase D	bovine	18	0.00225857	83	1	EDS_01, FBS_01, FBS_03, FBS_02, EDS_02, EDS_03
P80209	Cathepsin D	bovine	3	0.00233969	7	1	FBS_01, FBS_03, FBS_02
P80425	Fatty acid-binding protein, liver	bovine	5	0.00272143	16	1	EDS_01, FBS_01, FBS_03, FBS_02, EDS_03
P80724	Brain acid soluble protein 1	bovine	4	0.00130916	12	1	FBS_01, FBS_03, FBS_02
P80746	Integrin alpha-V	bovine	2	0.00212314	2	1	FBS_02
P81125	Alpha-soluble NSF attachment protein	bovine	6	0.0013017	18	1	FBS_01, FBS_03, FBS_02
P81134	Renin receptor	bovine	2	0.00318378	6	1	FBS_01, FBS_03, FBS_02
P81187	Complement factor B	bovine	22	0.00203401	80	1	FBS_03, EDS_03, FBS_02, EDS_02, FBS_01, EDS_01
P81265	Polymeric immunoglobulin receptor	bovine	3	0.00130916	9	1	FBS_01, FBS_03, FBS_02
P81282	Versican core protein	bovine	11	0.00130418	31	1	FBS_01, FBS_03, FBS_02
P81287	Annexin A5	bovine	20	0.00130739	70	1	FBS_01, FBS_03, FBS_02
P81425	Dipeptidyl peptidase 4	bovine	5	0.00128426	12	1	FBS_01, FBS_03, FBS_02
P81644	Apolipoprotein A-II	bovine	7	0.00303693	36	1	EDS_02, EDS_03, EDS_01, FBS_01, FBS_03, FBS_02
P81948	Tubulin alpha-4A chain	bovine	3	0.00233521	14	1	EDS_03, EDS_01, EDS_02, FBS_01, FBS_03, FBS_02
P82943	Regakine-1	bovine	2	0.00582039	4	1	FBS_02, FBS_01, FBS_03
P98131	L-selectin	bovine	5	0.00131824	17	1	FBS_01, FBS_03, FBS_02
P98133	Fibrillin-1	bovine	6	0.00128924	15	1	FBS_03, FBS_02, FBS_01
P98140	Coagulation factor XII	bovine	9	0.00211205	28	1	EDS_03, FBS_03, FBS_02, EDS_01, FBS_01
Q03247	Apolipoprotein E	bovine	29	0.00254536	226	1	EDS_03, EDS_01, FBS_01, EDS_02, FBS_03, FBS_02
Q03763	Desmoglein-1	bovine	6	0.00330111	8	1	FBS_03, EDS_03
Q04173	Rap1 GTPase-GDP dissociation stimulator 1	bovine	1	0.00538417	3	1	FBS_01, FBS_03, FBS_02
Q05204	Lysosome-associated membrane glycoprotein 1	bovine	1	0.00444104	3	1	FBS_01, FBS_03, FBS_02
Q05443	Lumican	bovine	14	0.00267789	74	1	EDS_03, EDS_01, FBS_01, FBS_03, FBS_02, EDS_02
Q05688	Insulin-like growth factor 1 receptor (Fragment)	bovine	2	0.00513699	2	1	FBS_02
Q05716	Insulin-like growth factor-binding protein 4	bovine	3	0.00296896	11	1	FBS_01, FBS_03, FBS_02, EDS_01
Q05717	Insulin-like growth factor-binding protein 5	bovine	6	0.00195548	30	1	EDS_03, EDS_01, FBS_01, FBS_03, FBS_02
Q05718	Insulin-like growth factor-binding protein 6	bovine	2	0.00221376	10	1	EDS_03, EDS_01, FBS_01, FBS_03, FBS_02
Q05927	5'-nucleotidase	bovine	3	0.00186156	9	1	FBS_01, FBS_03, FBS_02
Q05B57	Ubiquitin thioesterase OTU1	bovine	2	0.00446872	4	1	EDS_01, FBS_01
Q06805	Tyrosine-protein kinase receptor Tie-1	bovine	1	0.00444104	3	1	FBS_01, FBS_03, FBS_02
Q08D76	Uncharacterized protein MGC151567	bovine	2	0.00444104	6	1	FBS_01, FBS_03, FBS_02
Q08DA1	Sodium/potassium-transporting ATPase subunit alpha-1	bovine	10	0.00130418	29	1	FBS_01, FBS_03, FBS_02
Q08DB4	Copine-1	bovine	9	0.00131475	24	1	FBS_01, FBS_03, FBS_02
Q08DG9	Anthrax toxin receptor	bovine	3	0.00347251	4	1	FBS_02, FBS_01
Q08DJ3	Far upstream element (FUSE) binding protein 1	bovine	5	0.00130916	15	1	FBS_01, FBS_03, FBS_02
Q08DL0	SLC3A2 protein	bovine	14	0.00129174	42	1	FBS_01, FBS_03, FBS_02
Q08DN8	Flotillin-1	bovine	20	0.00132625	63	1	FBS_01, FBS_03, FBS_02, EDS_01
Q08DP0	Phosphoglucomutase-1	bovine	11	0.00225211	38	1	EDS_01, FBS_03, FBS_02, EDS_03, FBS_01
Q08DQ6	Zyxin	bovine	7	0.00166584	23	1	FBS_01, FBS_03, FBS_02, EDS_03, EDS_01
Q08DS7	AP-1 complex subunit beta-1	bovine	2	0.00611365	4	1	FBS_01, FBS_03
Q08E14	Collagen type III alpha 1 chain	bovine	13	0.00130359	50	1	FBS_03, FBS_02, FBS_01
Q08E20	S-formylglutathione hydrolase	bovine	5	0.00273843	24	1	EDS_03, EDS_01, FBS_01, FBS_03, FBS_02, EDS_02
Q08E32	CHMP4B protein	bovine	3	0.00130916	9	1	FBS_01, FBS_03, FBS_02
Q09TE3	Insulin-like growth factor binding protein acid labile subunit	bovine	9	0.00139963	26	1	FBS_01, FBS_03, FBS_02, EDS_01
Q0IIC8	Phospholipase A2	bovine	2	0.00115473	2	1	FBS_03
Q0IIF7	Ubiquitin carboxyl-terminal hydrolase 14	bovine	1	0.00887097	1	1	FBS_02
Q0IIG7	Ras-related protein Rab-5A	bovine	2	0.002	5	1	FBS_01, FBS_03, FBS_02
Q0IIG8	Ras-related protein Rab-18	bovine	5	0.00130916	15	1	FBS_01, FBS_03, FBS_02
Q0P592	protein-ribulosamine 3-kinase	bovine	2	0.00237263	10	1	EDS_01, FBS_01, FBS_03, FBS_02
Q0P5A6	26S proteasome non-ATPase regulatory subunit 5	bovine	6	0.00134113	17	1	EDS_01, FBS_01, FBS_03, FBS_02
Q0P5F9	2-aminomuconic semialdehyde dehydrogenase	bovine	7	0.00205139	19	1	EDS_01, FBS_01, FBS_03, FBS_02, EDS_03
Q0P5G4	Kynurenine--oxoglutarate transaminase 3	bovine	1	0.00574607	2	1	FBS_01, FBS_03
Q0P5G6	Chromosome 6 open reading frame 25	bovine	5	0.00130916	15	1	FBS_01, FBS_03, FBS_02
Q0P5H1	Prenylcysteine oxidase-like	bovine	6	0.00128029	15	1	FBS_01, FBS_03, FBS_02
Q0P5K3	Ubiquitin-conjugating enzyme E2 N	bovine	1	0.00554304	3	1	FBS_01, FBS_03, FBS_02
Q0V8B6	Tripeptidyl-peptidase 1	bovine	2	0.00485734	3	1	FBS_01, FBS_03
Q0V8H6	Putative helicase MOV-10	bovine	2	0.00344175	5	1	EDS_01, FBS_02, FBS_03
Q0VBZ0	Tyrosine-protein kinase CSK	bovine	2	0.00381884	4	1	FBS_03, FBS_02
Q0VBZ9	MARCKS-related protein	bovine	2	0.00142804	7	1	EDS_01, FBS_01, FBS_03, FBS_02
Q0VC88	3'-phosphoadenosine 5'-phosphosulfate synthase 2	bovine	2	0.00444104	6	1	FBS_01, FBS_03, FBS_02
Q0VCG9	Pentraxin-related protein PTX3	bovine	3	0.00130916	9	1	FBS_01, FBS_03, FBS_02
Q0VCK0	Bifunctional purine biosynthesis protein ATIC	bovine	12	0.00253053	47	1	EDS_03, EDS_02, EDS_01, FBS_01, FBS_03, FBS_02
Q0VCM4	Glycogen phosphorylase, liver form	bovine	35	0.00206286	162	1	EDS_01, FBS_01, FBS_03, FBS_02, EDS_03, EDS_02
Q0VCM5	Inter-alpha-trypsin inhibitor heavy chain H1	bovine	13	0.00135867	45	1	EDS_01, FBS_01, FBS_03, FBS_02
Q0VCN1	NmrA-like family domain-containing protein 1	bovine	10	0.00250801	42	1	EDS_03, EDS_01, FBS_01, FBS_03, FBS_02, EDS_02
Q0VCP3	Olfactomedin-like protein 3	bovine	13	0.00315216	39	1	FBS_01, FBS_03, FBS_02, EDS_02, EDS_03, EDS_01
Q0VCQ6	Programmed cell death 10	bovine	1	0.00554304	3	1	FBS_01, FBS_03, FBS_02
Q0VCU1	Cytoplasmic aconitate hydratase	bovine	11	0.00214688	36	1	EDS_03, EDS_01, FBS_01, FBS_03, FBS_02
Q0VCU3	Cathepsin F	bovine	3	0.00146046	11	1	FBS_01, FBS_03, FBS_02, EDS_01
Q0VCX1	Complement C1s subcomponent	bovine	10	0.00129112	24	1	FBS_03, FBS_01, FBS_02
Q0VCX2	Endoplasmic reticulum chaperone BiP	bovine	3	0.00307297	7	1	FBS_01, FBS_03, FBS_02
Q0VD07	Neuronal membrane glycoprotein M6-a	bovine	4	0.00258534	10	1	FBS_03, FBS_02, FBS_01
Q0VD19	Sphingomyelin phosphodiesterase	bovine	6	0.00144231	25	1	FBS_01, FBS_03, FBS_02, EDS_01
Q0VD48	Vacuolar protein sorting-associated protein 4B	bovine	1	0.00718924	2	1	EDS_03, FBS_02
Q0VFX8	Cysteine-rich protein 2	bovine	9	0.00199877	39	1	FBS_03, EDS_01, FBS_01, FBS_02, EDS_03
Q10741	Disintegrin and metalloproteinase domain-containing protein 10	bovine	8	0.00132339	21	1	FBS_01, FBS_03, FBS_02
Q148C9	Heme-binding protein 1	bovine	8	0.00237131	43	1	EDS_03, EDS_01, FBS_01, FBS_03, FBS_02, EDS_02
Q148D3	Fumarate hydratase, mitochondrial	bovine	3	0.00130916	9	1	FBS_01, FBS_03, FBS_02
Q148H5	Keratin, type II cytoskeletal 71	bovine	1	0.00307692	1	1	FBS_03
Q148J6	Actin-related protein 2/3 complex subunit 4	bovine	3	0.00157521	9	1	FBS_03, FBS_02, FBS_01, EDS_01
Q17QE5	Calcium and integrin-binding protein 1	bovine	2	0.00222994	6	1	FBS_01, FBS_03, FBS_02
Q17QH1	APOF protein	bovine	5	0.00191504	16	1	FBS_01, FBS_03, FBS_02, EDS_01
Q17QH6	Collectin-11	bovine	5	0.00132019	14	1	FBS_01, FBS_03, FBS_02
Q17QI3	Acetyl-CoA acetyltransferase 2	bovine	5	0.00304211	12	1	EDS_01, FBS_01, FBS_03, FBS_02
Q17QL4	MAGE family member D2	bovine	10	0.00130877	26	1	FBS_01, FBS_03, FBS_02
Q17QL8	palmitoyl-protein hydrolase	bovine	2	0.00362992	3	1	FBS_01, FBS_03
Q17QP9	Proteasome (Prosome, macropain) 26S subunit, non-ATPase, 14	bovine	1	0.00887097	1	1	FBS_02
Q17QQ2	Thiopurine S-methyltransferase	bovine	4	0.00258985	9	1	EDS_01, FBS_03, FBS_02
Q17R06	Ras-related protein Rab-21	bovine	3	0.0013232	11	1	FBS_01, FBS_03, FBS_02
Q17R07	ADP-ribosylation factor GTPase-activating protein 3	bovine	2	0.00440374	3	1	EDS_01, EDS_03
Q1JP75	L-xylulose reductase	bovine	4	0.00143641	13	1	FBS_01, FBS_03, FBS_02, EDS_01
Q1JP79	Actin-related protein 2/3 complex subunit 1A	bovine	4	0.00187175	13	1	EDS_01, FBS_01, FBS_03, FBS_02
Q1JPA6	Arylamine N-acetyltransferase 1	bovine	4	0.00132359	10	1	FBS_01, FBS_03, FBS_02
Q1JPG7	Pyruvate kinase	bovine	7	0.00145296	21	1	EDS_01, FBS_01, FBS_03, FBS_02
Q1LZF9	Myosin light chain 9	bovine	1	0.00554304	3	1	FBS_01, FBS_03, FBS_02
Q1RMI2	Ras homolog family member G	bovine	6	0.00130916	18	1	FBS_01, FBS_03, FBS_02
Q1RMJ1	Protein tyrosine phosphatase receptor type C-associated protein	bovine	3	0.00130916	9	1	FBS_01, FBS_03, FBS_02
Q1RMN9	C4b-binding protein alpha-like	bovine	2	0.00250229	6	1	FBS_01, FBS_03, FBS_02
Q1RMU3	Prolyl 4-hydroxylase subunit alpha-1	bovine	2	0.00368675	6	1	FBS_01, FBS_03, FBS_02
Q1RMW0	Phospholipid scramblase	bovine	2	0.00483673	4	1	FBS_01, FBS_02
Q1RMX7	N-acetylneuraminate synthase	bovine	5	0.00182108	11	1	FBS_02, FBS_03, FBS_01
Q24JY1	Large ribosomal subunit protein uL23	bovine	2	0.00130916	6	1	FBS_01, FBS_03, FBS_02
Q24K22	Hepatocyte growth factor-like protein	bovine	3	0.00177712	8	1	FBS_01, FBS_03, FBS_02
Q27966	Unconventional myosin-Ic	bovine	2	0.0037053	4	1	FBS_01, FBS_03
Q27967	Secreted phosphoprotein 24	bovine	10	0.00202916	45	1	EDS_01, FBS_01, FBS_03, FBS_02, EDS_03, EDS_02
Q27970	Calpain-1 catalytic subunit	bovine	14	0.00130916	42	1	FBS_01, FBS_03, FBS_02
Q27971	Calpain-2 catalytic subunit	bovine	8	0.00130916	30	1	FBS_01, FBS_03, FBS_02
Q27972	Chondroadherin	bovine	3	0.00261176	7	1	FBS_01, FBS_02, FBS_03
Q27977	Integrin alpha-5	bovine	5	0.00129885	14	1	FBS_01, FBS_03, FBS_02
Q27991	Myosin-10	bovine	13	0.0013056	32	1	FBS_01, FBS_02, FBS_03
Q28013	Ras GTPase-activating protein 3	bovine	8	0.00130916	27	1	FBS_01, FBS_03, FBS_02
Q28017	Platelet-activating factor acetylhydrolase	bovine	5	0.00131824	17	1	FBS_01, FBS_03, FBS_02
Q28024	Guanine nucleotide-binding protein G(I)/G(S)/G(O) subunit gamma-12	bovine	1	0.00554304	3	1	FBS_01, FBS_03, FBS_02
Q28035	Glutathione S-transferase A1	bovine	3	0.00167814	11	1	EDS_01, FBS_01, FBS_03, FBS_02
Q28065	C4b-binding protein alpha chain	bovine	26	0.0018207	104	1	FBS_01, FBS_03, FBS_02, EDS_03, EDS_02, EDS_01
Q28074	T-cell surface glycoprotein CD3 gamma chain	bovine	3	0.00398251	6	1	FBS_02, FBS_01, FBS_03
Q28085	Complement factor H	bovine	20	0.00211401	58	1	FBS_01, FBS_03, FBS_02, EDS_01, EDS_02, EDS_03
Q28106	Contactin-1	bovine	2	0.00399046	6	1	FBS_01, FBS_03, FBS_02
Q28107	Coagulation factor V	bovine	68	0.00225769	358	1	FBS_01, FBS_03, FBS_02, EDS_01, EDS_03, EDS_02
Q28120	Glutaminyl-peptide cyclotransferase	bovine	1	0.00681319	3	1	FBS_01, FBS_03, FBS_02
Q28125	Intercellular adhesion molecule 3	bovine	3	0.00130916	9	1	FBS_01, FBS_03, FBS_02
Q28156	cGMP-specific 3',5'-cyclic phosphodiesterase	bovine	2	0.00260003	4	1	FBS_03, FBS_02
Q28161	Plakophilin-1	bovine	5	0.00115473	5	1	FBS_03
Q28165	Polyadenylate-binding protein 2	bovine	1	0.00414393	2	1	FBS_03, FBS_02
Q28178	Thrombospondin-1	bovine	26	0.0022069	93	1	EDS_03, EDS_01, FBS_01, FBS_03, FBS_02, EDS_02
Q28201	Trophoblast Kunitz domain protein 1	bovine	2	0.00463822	2	1	FBS_02
Q28203	Tumor necrosis factor receptor superfamily member 5	bovine	4	0.00130824	11	1	FBS_01, FBS_03, FBS_02
Q29397	Synaptic vesicle glycoprotein 2A	bovine	1	0.00444104	6	1	FBS_01, FBS_03, FBS_02
Q29423	CD44 antigen	bovine	7	0.00130194	20	1	FBS_01, FBS_03, FBS_02
Q29443	Serotransferrin	bovine	59	0.00273302	362	1	EDS_03, FBS_01, FBS_03, FBS_02, EDS_02, EDS_01
Q29451	Lysosomal alpha-mannosidase	bovine	3	0.0015309	7	1	FBS_01, FBS_03, FBS_02
Q29460	Platelet-activating factor acetylhydrolase IB subunit alpha1	bovine	1	0.00554304	3	1	FBS_01, FBS_03, FBS_02
Q29RQ1	Complement component C7	bovine	33	0.00220113	134	1	EDS_01, FBS_01, FBS_03, FBS_02, EDS_03, EDS_02
Q29RU2	Oncoprotein-induced transcript 3 protein	bovine	12	0.00179381	42	1	FBS_02, FBS_01, FBS_03, EDS_03, EDS_01
Q29RU4	Complement component C6	bovine	22	0.0014383	72	1	EDS_01, FBS_01, FBS_03, FBS_02
Q29RY9	N-acetylneuraminate lyase	bovine	2	0.00186156	6	1	FBS_01, FBS_03, FBS_02
Q2HJ22	Claudin-5	bovine	2	0.00250229	6	1	FBS_01, FBS_03, FBS_02
Q2HJ26	Phosphoribosylaminoimidazole carboxylase, phosphoribosylaminoimidazole succinocarboxamide synthetase	bovine	9	0.00137467	21	1	EDS_01, FBS_01, FBS_03, FBS_02
Q2HJ33	Obg-like ATPase 1	bovine	2	0.00364964	2	1	FBS_03
Q2HJ49	Moesin	bovine	23	0.00129999	82	1	FBS_03, FBS_02, FBS_01
Q2HJ57	Coactosin-like protein	bovine	1	0.00887097	1	1	FBS_02
Q2HJ58	Ribose-phosphate pyrophosphokinase 1	bovine	1	0.00569732	4	1	EDS_01, FBS_01, FBS_03, FBS_02
Q2HJ86	Tubulin alpha-1D chain	bovine	1	0.001237	2	1	FBS_03, FBS_02
Q2HJ94	DnaJ homolog subfamily A member 2	bovine	2	0.00222994	6	1	FBS_01, FBS_03, FBS_02
Q2HJB6	Procollagen C-endopeptidase enhancer	bovine	3	0.00339131	7	1	FBS_01, FBS_03, FBS_02
Q2HJF4	Phenazine biosynthesis-like domain-containing protein	bovine	8	0.00363559	27	1	EDS_01, FBS_02, EDS_03, FBS_01, EDS_02, FBS_03
Q2HJG5	Vacuolar protein sorting-associated protein 35	bovine	3	0.00296165	5	1	FBS_03, FBS_02
Q2HJH2	Ras-related protein Rab-1B	bovine	4	0.00129256	18	1	FBS_01, FBS_03, FBS_02
Q2HJH7	Protein MEMO1	bovine	3	0.00146046	11	1	FBS_01, FBS_03, FBS_02, EDS_01
Q2HJI8	Ras-related protein Rab-8B	bovine	5	0.00144834	16	1	FBS_01, FBS_03, FBS_02
Q2KHW7	Regulator of G-protein signaling 10	bovine	1	0.00560682	5	1	EDS_03, EDS_01, FBS_01, FBS_03, FBS_02
Q2KHY8	Leukocyte antigen CD37	bovine	2	0.00444104	6	1	FBS_01, FBS_03, FBS_02
Q2KHZ6	CD48 molecule	bovine	3	0.00131017	10	1	FBS_01, FBS_03, FBS_02
Q2KHZ8	Lysosomal acid glucosylceramidase	bovine	6	0.00130067	17	1	FBS_01, FBS_03, FBS_02
Q2KIA5	Dynamin-1-like protein	bovine	2	0.00444104	6	1	FBS_01, FBS_03, FBS_02
Q2KIG3	Carboxypeptidase B2	bovine	11	0.00232731	58	1	FBS_03, FBS_02, EDS_01, FBS_01, EDS_03, EDS_02
Q2KIH2	ApoN protein	bovine	10	0.00201699	41	1	EDS_03, EDS_01, FBS_01, FBS_03, FBS_02
Q2KIM0	Tissue alpha-L-fucosidase	bovine	1	0.00554304	3	1	FBS_01, FBS_03, FBS_02
Q2KIN5	Porphobilinogen deaminase	bovine	3	0.0023516	11	1	EDS_01, FBS_01, FBS_03, FBS_02
Q2KIS7	Tetranectin	bovine	9	0.00306957	38	1	EDS_03, EDS_02, EDS_01, FBS_01, FBS_03, FBS_02
Q2KIT0	Protein HP-20 homolog	bovine	5	0.00147559	15	1	EDS_01, FBS_01, FBS_03, FBS_02
Q2KIV8	Glutathione S-transferase	bovine	4	0.00148676	14	1	EDS_01, FBS_01, FBS_03, FBS_02
Q2KIV9	Complement C1q subcomponent subunit B	bovine	2	0.00206974	6	1	FBS_03, FBS_02, FBS_01
Q2KIW1	Paraoxonase	bovine	3	0.00307692	3	1	FBS_02
Q2KIW4	Lecithin-cholesterol acyltransferase	bovine	8	0.00241072	53	1	EDS_03, EDS_01, FBS_01, FBS_03, FBS_02, EDS_02
Q2KIY5	Putative phospholipase B-like 2	bovine	4	0.00179087	10	1	FBS_03, FBS_02, FBS_01
Q2KJ51	Angiopoietin-related protein 4	bovine	2	0.00337489	6	1	EDS_01, FBS_01, FBS_03
Q2KJ63	Plasma kallikrein	bovine	15	0.00135844	54	1	EDS_01, FBS_01, FBS_03, FBS_02
Q2KJ64	Arginase-1	bovine	4	0.00250016	11	1	FBS_03, EDS_03, EDS_01, FBS_01, FBS_02
Q2KJ83	Carboxypeptidase N catalytic chain	bovine	4	0.00264943	10	1	FBS_02, EDS_03, FBS_01, FBS_03
Q2KJ92	Beta-1,3-N-acetylglucosaminyltransferase lunatic fringe	bovine	2	0.00241205	8	1	EDS_01, FBS_01, FBS_03, FBS_02
Q2KJ93	Cell division control protein 42 homolog	bovine	4	0.00140416	16	1	FBS_03, FBS_02, FBS_01, EDS_01
Q2KJB3	Angiopoietin-like 3	bovine	4	0.00155984	13	1	FBS_01, FBS_03, FBS_02
Q2KJC6	S-adenosylmethionine synthase isoform type-1	bovine	6	0.00150081	26	1	FBS_01, FBS_03, FBS_02, EDS_01
Q2KJC9	Alpha-aminoadipic semialdehyde dehydrogenase	bovine	2	0.00980392	2	1	EDS_01
Q2KJD0	Tubulin beta-5 chain	bovine	3	0.00221836	14	1	EDS_03, FBS_01, FBS_02, EDS_02, FBS_03, EDS_01
Q2KJF1	Alpha-1B-glycoprotein	bovine	14	0.00282068	52	1	EDS_03, FBS_01, FBS_03, FBS_02, EDS_02, EDS_01
Q2KJH4	WD repeat-containing protein 1	bovine	15	0.00208549	67	1	EDS_03, EDS_01, FBS_03, FBS_02, EDS_02, FBS_01
Q2KJH6	Serpin H1	bovine	6	0.00346158	19	1	FBS_01, FBS_03, FBS_02, EDS_02, EDS_01, EDS_03
Q2KJH9	4-trimethylaminobutyraldehyde dehydrogenase	bovine	16	0.00282013	62	1	EDS_03, EDS_01, EDS_02, FBS_01, FBS_03, FBS_02
Q2NKU3	Protein BUD31 homolog	bovine	2	0.00500827	3	1	FBS_03, FBS_02
Q2NKY7	Septin-2	bovine	4	0.00142804	14	1	EDS_01, FBS_01, FBS_03, FBS_02
Q2NKZ1	T-complex protein 1 subunit eta	bovine	7	0.00139183	22	1	FBS_01, FBS_02, FBS_03, EDS_01
Q2QDE9	Deoxyribonuclease-1-like 1	bovine	2	0.00307692	2	1	FBS_02
Q2T9M7	N-fatty-acyl-amino acid synthase/hydrolase PM20D1	bovine	4	0.00187279	10	1	FBS_01, FBS_03, FBS_02
Q2T9M8	Synaptosomal-associated protein	bovine	6	0.00130916	24	1	FBS_01, FBS_03, FBS_02
Q2T9X2	T-complex protein 1 subunit delta	bovine	4	0.00130916	12	1	FBS_01, FBS_03, FBS_02
Q2T9Y6	Glutamate--cysteine ligase regulatory subunit	bovine	2	0.0023669	6	1	FBS_01, FBS_03, EDS_01, FBS_02
Q2TA37	ADP-ribosylation factor-like protein 2	bovine	2	0.00444104	6	1	FBS_01, FBS_03, FBS_02
Q2TA40	Nucleosome assembly protein 1-like 4	bovine	1	0.00130916	3	1	FBS_01, FBS_03, FBS_02
Q2TA49	Vasodilator-stimulated phosphoprotein	bovine	15	0.00203971	84	1	EDS_01, FBS_01, FBS_03, FBS_02, EDS_03, EDS_02
Q2TBH7	Ras-related protein Rab-4A	bovine	3	0.00130916	12	1	FBS_01, FBS_03, FBS_02
Q2TBI0	Lipopolysaccharide-binding protein	bovine	17	0.00328547	78	1	EDS_03, EDS_01, EDS_02, FBS_01, FBS_03, FBS_02
Q2TBL6	Transaldolase	bovine	2	0.00250229	6	1	FBS_01, FBS_03, FBS_02
Q2TBQ1	Coagulation factor XIII B chain	bovine	30	0.00153084	120	1	FBS_01, FBS_03, FBS_02, EDS_03, EDS_01
Q2TBQ5	Large ribosomal subunit protein eL8	bovine	3	0.00130916	9	1	FBS_01, FBS_03, FBS_02
Q2TBU0	Haptoglobin	bovine	17	0.00143864	49	1	FBS_01, FBS_03, FBS_02, EDS_01
Q2TBU9	RuvB-like 2	bovine	2	0.00444104	6	1	FBS_01, FBS_03, FBS_02
Q2TBW7	Sorting nexin-2	bovine	2	0.00368675	6	1	FBS_01, FBS_03, FBS_02
Q2TBX6	Proteasome subunit beta type-1	bovine	4	0.00130916	12	1	FBS_01, FBS_03, FBS_02
Q2UVX4	Complement C3	bovine	99	0.00258755	482	1	EDS_03, FBS_01, FBS_03, FBS_02, EDS_02, EDS_01
Q2YDE4	Proteasome subunit alpha type-6	bovine	2	0.00163894	4	1	FBS_03, FBS_02
Q2YDE9	Testin	bovine	8	0.0014231	22	1	EDS_01, FBS_01, FBS_03, FBS_02
Q2YDG0	G-protein coupled receptor family C group 5 member C	bovine	4	0.00130916	12	1	FBS_01, FBS_03, FBS_02
Q32KL2	Proteasome subunit beta type-5	bovine	6	0.00130194	20	1	FBS_01, FBS_03, FBS_02
Q32KR9	Charged multivesicular body protein 1A	bovine	3	0.00130916	9	1	FBS_01, FBS_03, FBS_02
Q32KY0	Apolipoprotein D	bovine	7	0.00223064	45	1	FBS_01, FBS_03, FBS_02, EDS_02, EDS_01, EDS_03
Q32L09	Shiftless antiviral inhibitor of ribosomal frameshifting protein homolog	bovine	4	0.00148387	9	1	FBS_01, FBS_03, FBS_02
Q32L40	T-complex protein 1 subunit alpha	bovine	4	0.00142804	14	1	FBS_01, FBS_03, FBS_02, EDS_01
Q32L48	Histone H2B type 1-N	bovine	1	0.0054475	2	1	EDS_03, FBS_03
Q32L63	Vacuolar protein sorting-associated protein VTA1 homolog	bovine	3	0.0021663	9	1	FBS_01, FBS_03, FBS_02
Q32L76	Serum amyloid A-4 protein	bovine	5	0.00146046	22	1	EDS_01, FBS_01, FBS_03, FBS_02
Q32L93	GMP reductase 2	bovine	1	0.00219042	3	1	EDS_01, FBS_01, FBS_02
Q32LC3	Eukaryotic translation initiation factor 4C	bovine	2	0.00367561	5	1	EDS_01, FBS_01, FBS_03
Q32LE9	Cysteine and glycine-rich protein 2	bovine	2	0.00146046	11	1	EDS_01, FBS_01, FBS_03, FBS_02
Q32LM0	Endophilin-B1	bovine	3	0.00150887	8	1	FBS_01, FBS_03, FBS_02
Q32LM2	Small glutamine-rich tetratricopeptide repeat-containing protein alpha	bovine	7	0.0013745	17	1	FBS_01, FBS_03, FBS_02, EDS_01
Q32LP0	Fermitin family homolog 3	bovine	20	0.00236529	76	1	FBS_01, FBS_03, FBS_02, EDS_02, EDS_03, EDS_01
Q32PA1	CD59 molecule	bovine	4	0.00141318	24	1	FBS_01, FBS_03, FBS_02, EDS_01
Q32PD5	Small ribosomal subunit protein eS19	bovine	13	0.00129713	36	1	FBS_01, FBS_03, FBS_02
Q32PF2	ATP-citrate synthase	bovine	4	0.00165254	11	1	FBS_03, EDS_01, FBS_02, FBS_01
Q32PG0	E3 ubiquitin-protein ligase	bovine	5	0.00128696	13	1	FBS_01, FBS_03, FBS_02
Q32PI5	Serine/threonine-protein phosphatase 2A 65 kDa regulatory subunit A alpha isoform	bovine	5	0.00146719	21	1	EDS_01, FBS_01, FBS_03, FBS_02
Q32PJ2	Apolipoprotein A-IV	bovine	35	0.00263392	184	1	EDS_01, FBS_01, FBS_03, FBS_02, EDS_03, EDS_02
Q3B7M5	LIM and SH3 domain protein 1	bovine	11	0.00158582	48	1	FBS_01, FBS_03, FBS_02, EDS_01, EDS_03
Q3B7M9	Glycogen phosphorylase, brain form	bovine	7	0.00134737	18	1	FBS_02, FBS_01, FBS_03, EDS_01
Q3B7N0	Cadherin-13	bovine	1	0.00444104	3	1	FBS_01, FBS_03, FBS_02
Q3B7N2	Alpha-actinin-1	bovine	9	0.00131078	25	1	FBS_01, FBS_03, FBS_02
Q3MHH9	Extracellular matrix protein 2	bovine	3	0.00130916	9	1	FBS_01, FBS_03, FBS_02
Q3MHK9	Fascin	bovine	6	0.00394145	11	1	EDS_01, EDS_02, FBS_01, FBS_02
Q3MHL4	Adenosylhomocysteinase	bovine	20	0.00267393	116	1	EDS_03, FBS_01, FBS_03, FBS_02, EDS_02, EDS_01
Q3MHL7	T-complex protein 1 subunit zeta	bovine	5	0.00128029	15	1	FBS_03, FBS_02, FBS_01
Q3MHM5	Tubulin beta-4B chain	bovine	1	0.00221376	5	1	EDS_03, EDS_01, FBS_01, FBS_03, FBS_02
Q3MHM7	Large ribosomal subunit protein uL29	bovine	1	0.00443102	4	1	EDS_01, FBS_01, FBS_03, FBS_02
Q3MHN0	Proteasome subunit beta type-6	bovine	2	0.00142804	7	1	FBS_01, FBS_03, FBS_02, EDS_01
Q3MHN2	Complement component C9	bovine	23	0.00227595	103	1	EDS_03, EDS_02, EDS_01, FBS_01, FBS_03, FBS_02
Q3MHN5	Vitamin D-binding protein	bovine	32	0.00237896	160	1	EDS_03, FBS_01, FBS_03, FBS_02, EDS_01, EDS_02
Q3MHP2	Ras-related protein Rab-11B	bovine	1	0.00130916	3	1	FBS_01, FBS_03, FBS_02
Q3MHR7	Actin-related protein 2/3 complex subunit 2	bovine	2	0.00421941	2	1	FBS_03
Q3MHV9	Serine incorporator 1	bovine	3	0.00152876	11	1	FBS_01, FBS_03, FBS_02
Q3MHY1	Cysteine and glycine-rich protein 1	bovine	11	0.00238842	55	1	EDS_03, EDS_01, FBS_01, FBS_03, FBS_02, EDS_02
Q3MHZ4	Transforming growth factor beta-1-induced transcript 1 protein	bovine	5	0.00133406	12	1	FBS_01, FBS_02, FBS_03
Q3MHZ8	Galectin-9	bovine	2	0.00397917	3	1	FBS_03, FBS_02
Q3MI00	DnaJ homolog subfamily B member 1	bovine	1	0.00381884	2	1	FBS_03, FBS_02
Q3MIC0	Large ribosomal subunit protein eL43	bovine	1	0.00554304	3	1	FBS_01, FBS_03, FBS_02
Q3SWW8	Thrombospondin-4	bovine	11	0.00131399	32	1	FBS_01, FBS_03, FBS_02
Q3SWW9	Serine/threonine-protein phosphatase PP1-beta catalytic subunit	bovine	1	0.0023068	1	1	FBS_01
Q3SWX7	Annexin A3	bovine	12	0.00129372	30	1	FBS_03, FBS_01, FBS_02
Q3SWY2	Integrin-linked protein kinase	bovine	21	0.0017359	120	1	EDS_03, EDS_01, FBS_01, FBS_03, FBS_02, EDS_02
Q3SWZ3	Syntaxin-4	bovine	6	0.00130916	18	1	FBS_01, FBS_03, FBS_02
Q3SX14	Gelsolin	bovine	29	0.00185229	126	1	FBS_01, FBS_03, FBS_02, EDS_02, EDS_03, EDS_01
Q3SX32	Perilipin	bovine	4	0.00147717	14	1	EDS_01, FBS_01, FBS_03, FBS_02
Q3SX33	Thy-1 cell surface antigen	bovine	3	0.00186156	9	1	FBS_01, FBS_03, FBS_02
Q3SX36	TFG protein	bovine	2	0.00250229	6	1	FBS_01, FBS_03, FBS_02
Q3SX42	Charged multivesicular body protein 2b	bovine	1	0.00421941	1	1	FBS_03
Q3SX44	N(G),N(G)-dimethylarginine dimethylaminohydrolase 2	bovine	3	0.00130916	9	1	FBS_01, FBS_03, FBS_02
Q3SYR5	Apolipoprotein C-IV	bovine	7	0.00129985	31	1	FBS_01, FBS_03, FBS_02
Q3SYR8	Immunoglobulin J chain	bovine	4	0.001623	13	1	FBS_03, FBS_02, EDS_01, FBS_01
Q3SYU2	Elongation factor 2	bovine	15	0.00233524	54	1	EDS_03, EDS_01, FBS_01, FBS_03, FBS_02, EDS_02
Q3SYU6	Calponin-2	bovine	7	0.00186224	36	1	EDS_01, FBS_01, EDS_03, FBS_03, FBS_02
Q3SYU7	Transportin-1	bovine	1	0.00819377	2	1	FBS_03, FBS_02
Q3SYV4	Adenylyl cyclase-associated protein 1	bovine	11	0.0013654	42	1	EDS_01, FBS_01, FBS_03, FBS_02
Q3SYW1	AP-1 complex subunit mu-2	bovine	2	0.00152501	4	1	FBS_02, FBS_01, FBS_03
Q3SYX0	Protein NDRG1	bovine	1	0.00476926	4	1	EDS_01, FBS_01, FBS_03, FBS_02
Q3SYZ4	Aspartate--tRNA ligase, cytoplasmic	bovine	4	0.00157712	9	1	FBS_02, FBS_01, FBS_03
Q3SYZ6	Xylulose kinase	bovine	5	0.00179633	10	1	EDS_01, FBS_03, FBS_01
Q3SZ54	Eukaryotic initiation factor 4A-I	bovine	2	0.00142804	7	1	EDS_01, FBS_01, FBS_03, FBS_02
Q3SZ57	Alpha-fetoprotein	bovine	39	0.00260451	191	1	EDS_03, FBS_01, FBS_03, FBS_02, EDS_02, EDS_01
Q3SZ62	Phosphoglycerate mutase 1	bovine	2	0.00180924	5	1	FBS_01, FBS_03, FBS_02
Q3SZ79	Hepatic triacylglycerol lipase	bovine	11	0.00130916	36	1	FBS_01, FBS_03, FBS_02
Q3SZ90	Large ribosomal subunit protein uL13	bovine	3	0.00176058	7	1	FBS_03, FBS_02, FBS_01
Q3SZB7	Fructose-1,6-bisphosphatase 1	bovine	7	0.00465739	15	1	EDS_03, EDS_02, FBS_01, FBS_03, EDS_01
Q3SZD7	Carbonyl reductase [NADPH] 1	bovine	7	0.00340926	25	1	EDS_01, FBS_01, FBS_03, FBS_02, EDS_03, EDS_02
Q3SZF2	ADP-ribosylation factor 4	bovine	2	0.00147761	5	1	FBS_02, EDS_01, FBS_01, FBS_03
Q3SZF8	Small nuclear ribonucleoprotein Sm D2	bovine	1	0.00444104	3	1	FBS_01, FBS_03, FBS_02
Q3SZH7	Leukotriene A-4 hydrolase	bovine	13	0.00178003	48	1	EDS_01, FBS_01, FBS_03, FBS_02, EDS_03
Q3SZI4	14-3-3 protein theta	bovine	3	0.00174731	8	1	FBS_01, FBS_03, FBS_02
Q3SZJ0	Argininosuccinate lyase	bovine	14	0.00169551	49	1	FBS_03, EDS_01, FBS_01, FBS_02, EDS_03
Q3SZJ4	Prostaglandin reductase 1	bovine	5	0.00489224	11	1	EDS_03, EDS_02, EDS_01, FBS_03
Q3SZK8	Na(+)/H(+) exchange regulatory cofactor NHE-RF1	bovine	7	0.00131688	20	1	FBS_01, FBS_03, FBS_02
Q3SZN8	Ribonuclease inhibitor	bovine	2	0.00214133	2	1	EDS_01
Q3SZP2	Microtubule-associated protein RP/EB family member 2	bovine	5	0.00213892	16	1	FBS_03, FBS_01, FBS_02, EDS_01
Q3SZR8	Serine/arginine-rich splicing factor 3	bovine	1	0.00681319	3	1	FBS_01, FBS_03, FBS_02
Q3SZT2	N-ribosyldihydronicotinamide:quinone reductase 2	bovine	3	0.0019315	12	1	EDS_01, FBS_01, FBS_03, FBS_02
Q3SZV3	Elongation factor 1-gamma	bovine	11	0.00176325	45	1	EDS_01, FBS_01, FBS_03, FBS_02, EDS_03
Q3SZV7	Hemopexin	bovine	20	0.00223538	123	1	FBS_01, FBS_03, FBS_02, EDS_02, EDS_01, EDS_03
Q3SZX4	Carbonic anhydrase 3	bovine	2	0.00538417	6	1	FBS_01, FBS_03, FBS_02
Q3SZZ7	Fibrinogen-like protein 1	bovine	2	0.0059778	2	1	FBS_02
Q3T014	Bisphosphoglycerate mutase	bovine	3	0.00186156	9	1	FBS_01, FBS_03, FBS_02
Q3T052	Inter-alpha-trypsin inhibitor heavy chain H4	bovine	30	0.00230099	151	1	EDS_03, EDS_01, FBS_01, FBS_03, FBS_02, EDS_02
Q3T054	GTP-binding nuclear protein Ran	bovine	9	0.00246728	41	1	EDS_01, FBS_01, FBS_03, FBS_02, EDS_02, EDS_03
Q3T057	Large ribosomal subunit protein uL14	bovine	3	0.00186156	9	1	FBS_01, FBS_03, FBS_02
Q3T087	Large ribosomal subunit protein uL5	bovine	2	0.00276026	5	1	FBS_03, FBS_02, FBS_01
Q3T0A3	Complement factor D	bovine	2	0.00336328	4	1	FBS_03, FBS_02
Q3T0C6	Sodium/potassium-transporting ATPase subunit beta-3	bovine	4	0.00130916	12	1	FBS_01, FBS_03, FBS_02
Q3T0D0	Heterogeneous nuclear ribonucleoprotein K	bovine	4	0.00286591	12	1	EDS_01, FBS_01, FBS_02, EDS_03, FBS_03
Q3T0D5	Large ribosomal subunit protein eL30	bovine	5	0.00129885	14	1	FBS_01, FBS_03, FBS_02
Q3T0D7	GTP-binding protein SAR1a	bovine	3	0.00132846	8	1	FBS_01, FBS_03, FBS_02
Q3T0E5	Adipocyte plasma membrane-associated protein	bovine	2	0.00260003	4	1	FBS_03, FBS_02
Q3T0E7	Serine/threonine-protein phosphatase PP1-alpha catalytic subunit	bovine	2	0.00145096	5	1	FBS_01, FBS_03, FBS_02
Q3T0F4	Small ribosomal subunit protein eS10	bovine	5	0.00130916	12	1	FBS_01, FBS_03, FBS_02
Q3T0F5	Ras-related protein Rab-7a	bovine	11	0.00130946	34	1	FBS_01, FBS_03, FBS_02
Q3T0I4	THO complex subunit 4	bovine	2	0.00130916	9	1	FBS_01, FBS_03, FBS_02
Q3T0K2	T-complex protein 1 subunit gamma	bovine	7	0.00130214	22	1	FBS_03, FBS_02, FBS_01
Q3T0L2	Endoplasmic reticulum resident protein 44	bovine	2	0.00439332	4	1	FBS_03, FBS_02
Q3T0L7	Large ribosomal subunit protein eL28	bovine	2	0.00250229	6	1	FBS_01, FBS_03, FBS_02
Q3T0M7	Ran-specific GTPase-activating protein	bovine	1	0.00665939	3	1	EDS_01, FBS_01, FBS_03
Q3T0P6	Phosphoglycerate kinase 1	bovine	23	0.00293038	109	1	EDS_03, EDS_02, EDS_01, FBS_01, FBS_03, FBS_02
Q3T0Q4	Nucleoside diphosphate kinase B	bovine	1	0.00357919	2	1	FBS_01, FBS_02
Q3T0R1	Small ribosomal subunit protein uS13	bovine	7	0.00130916	27	1	FBS_01, FBS_03, FBS_02
Q3T0S5	Fructose-bisphosphate aldolase B	bovine	4	0.00155392	17	1	EDS_01, FBS_01, FBS_03, FBS_02
Q3T0S6	Large ribosomal subunit protein uL2	bovine	6	0.00130865	20	1	FBS_01, FBS_03, FBS_02
Q3T0T7	GTP-binding protein SAR1b	bovine	2	0.00434245	4	1	FBS_01, FBS_03
Q3T0T9	Carbonyl reductase (NADPH)	bovine	2	0.0015172	8	1	EDS_01, FBS_01, FBS_03, FBS_02
Q3T0U2	Large ribosomal subunit protein eL14	bovine	2	0.00307692	2	1	FBS_03
Q3T0U5	Charged multivesicular body protein 2A	bovine	2	0.00217948	6	1	FBS_01, FBS_03, FBS_02
Q3T0V4	Small ribosomal subunit protein uS17	bovine	1	0.00887097	1	1	FBS_02
Q3T0V9	Deoxyribose-phosphate aldolase	bovine	3	0.00398804	3	1	FBS_02
Q3T0W9	Large ribosomal subunit protein eL19	bovine	1	0.00569732	4	1	EDS_01, FBS_01, FBS_03, FBS_02
Q3T0X5	Proteasome subunit alpha type-1	bovine	9	0.00130288	23	1	FBS_01, FBS_03, FBS_02
Q3T0Y3	Sulfotransferase 1B1	bovine	7	0.00147693	27	1	EDS_01, FBS_01, FBS_03, FBS_02
Q3T0Y5	Proteasome subunit alpha type-2	bovine	2	0.00364964	2	1	FBS_03
Q3T0Y8	Vesicle-associated membrane protein 8	bovine	3	0.00195219	8	1	FBS_01, FBS_03, FBS_02
Q3T108	Proteasome subunit beta type-4	bovine	3	0.00150445	8	1	FBS_01, FBS_03, FBS_02
Q3T145	Malate dehydrogenase, cytoplasmic	bovine	4	0.00355788	9	1	FBS_01, FBS_03, FBS_02
Q3T149	Heat shock protein beta-1	bovine	18	0.00230124	88	1	EDS_01, FBS_01, FBS_03, FBS_02, EDS_03, EDS_02
Q3T169	Small ribosomal subunit protein uS3	bovine	4	0.00173612	11	1	FBS_01, FBS_03, FBS_02, EDS_01
Q3T171	Large ribosomal subunit protein eL36	bovine	2	0.00304738	8	1	FBS_01, FBS_03, FBS_02
Q3T178	Vacuolar protein sorting-associated protein 28 homolog	bovine	2	0.00503525	2	1	FBS_01
Q3T199	Small ribosomal subunit protein uS12	bovine	2	0.00561145	3	1	FBS_02, FBS_03
Q3Y5Z3	Adiponectin	bovine	5	0.00144109	19	1	FBS_02, FBS_01, FBS_03, EDS_01
Q3ZBA3	Pleckstrin homology domain-containing family A member 2	bovine	2	0.00318378	6	1	FBS_01, FBS_03, FBS_02
Q3ZBA8	Protein NDRG2	bovine	4	0.00189813	17	1	EDS_03, FBS_01, FBS_03, FBS_02, EDS_01
Q3ZBD7	Glucose-6-phosphate isomerase	bovine	3	0.00282479	6	1	FBS_01, FBS_03, FBS_02
Q3ZBF7	Prostaglandin E synthase 3	bovine	3	0.00130916	9	1	FBS_01, FBS_03, FBS_02
Q3ZBG1	Ras-related protein Rab-14	bovine	8	0.00140339	28	1	FBS_01, FBS_03, FBS_02, EDS_01
Q3ZBG2	AKR1C4 protein	bovine	5	0.00490038	12	1	EDS_02, EDS_03, EDS_01, FBS_02
Q3ZBH0	T-complex protein 1 subunit beta	bovine	3	0.00146792	10	1	FBS_01, FBS_03, FBS_02
Q3ZBH3	CD151 antigen	bovine	3	0.0015936	9	1	FBS_01, FBS_03, FBS_02
Q3ZBH5	Proliferation-associated 2G4	bovine	3	0.00640859	4	1	FBS_03, EDS_03
Q3ZBM5	Sorting nexin-5	bovine	3	0.00289548	4	1	EDS_01, FBS_03
Q3ZBN5	Asporin	bovine	11	0.00245734	41	1	FBS_01, FBS_03, FBS_02, EDS_02, EDS_01, EDS_03
Q3ZBS7	Vitronectin	bovine	21	0.0028647	131	1	FBS_01, FBS_03, FBS_02, EDS_03, EDS_01, EDS_02
Q3ZBT1	Transitional endoplasmic reticulum ATPase	bovine	28	0.001302	82	1	FBS_03, FBS_02, FBS_01
Q3ZBT5	Syntaxin-7	bovine	5	0.00130994	13	1	FBS_02, FBS_01, FBS_03
Q3ZBU7	Tubulin beta-4A chain	bovine	2	0.00439332	4	1	FBS_03, FBS_02
Q3ZBV1	IST1 homolog	bovine	2	0.00186156	6	1	FBS_01, FBS_03, FBS_02
Q3ZBV8	Threonine--tRNA ligase 1, cytoplasmic	bovine	10	0.00137804	34	1	FBS_01, FBS_03, FBS_02, EDS_01
Q3ZBZ8	Stress-induced-phosphoprotein 1	bovine	7	0.0013017	18	1	FBS_01, FBS_02, FBS_03
Q3ZC13	AP-2 complex subunit mu	bovine	4	0.00209019	9	1	FBS_03, FBS_02, FBS_01
Q3ZC35	Cellular communication network factor 1	bovine	1	0.0067877	3	1	FBS_01, FBS_03, FBS_02
Q3ZC42	Alcohol dehydrogenase class-3	bovine	8	0.00202609	39	1	EDS_01, FBS_01, FBS_03, FBS_02, EDS_03
Q3ZC50	PAT complex subunit CCDC47	bovine	1	0.00676224	4	1	EDS_03, EDS_01, FBS_03, FBS_02
Q3ZC83	Solute carrier family 29 (Nucleoside transporters), member 1	bovine	7	0.00130361	26	1	FBS_01, FBS_03, FBS_02
Q3ZC84	Cytosolic non-specific dipeptidase	bovine	5	0.00239266	18	1	EDS_03, FBS_01, FBS_03, FBS_02, EDS_01
Q3ZC85	Plasmalemma vesicle associated protein	bovine	20	0.00146803	68	1	FBS_01, FBS_03, FBS_02, EDS_01, EDS_03
Q3ZCA7	G protein subunit alpha i3	bovine	7	0.00129372	20	1	FBS_01, FBS_03, FBS_02
Q3ZCC9	Protein SEC13 homolog	bovine	3	0.00376415	7	1	FBS_03, FBS_02, FBS_01
Q3ZCD0	CD81 antigen	bovine	1	0.00444104	3	1	FBS_01, FBS_03, FBS_02
Q3ZCI9	T-complex protein 1 subunit theta	bovine	11	0.00139533	31	1	EDS_01, FBS_01, FBS_03, FBS_02
Q3ZCJ2	Aldo-keto reductase family 1 member A1	bovine	2	0.00513699	2	1	FBS_02
Q3ZCJ8	Dipeptidyl peptidase 1	bovine	2	0.0025822	6	1	EDS_01, FBS_01, FBS_03, FBS_02
Q3ZCK2	RAS like proto-onco A	bovine	2	0.00199665	5	1	FBS_01, FBS_03, FBS_02
Q3ZCK9	Proteasome subunit alpha type-4	bovine	2	0.00336328	4	1	FBS_03, FBS_02
Q56JU9	Small ribosomal subunit protein eS24	bovine	1	0.00797872	1	1	FBS_01
Q56JV9	Small ribosomal subunit protein eS1	bovine	11	0.0013033	51	1	FBS_01, FBS_03, FBS_02
Q56JW4	Adenine phosphoribosyltransferase	bovine	3	0.00130916	9	1	FBS_01, FBS_03, FBS_02
Q56JX3	Large ribosomal subunit protein eL31	bovine	3	0.00180901	8	1	FBS_01, FBS_03, FBS_02
Q56JX5	Small ribosomal subunit protein eS25	bovine	3	0.00146046	11	1	FBS_01, FBS_03, FBS_02, EDS_01
Q56JX8	Small ribosomal subunit protein uS15	bovine	2	0.00128029	5	1	FBS_01, FBS_03, FBS_02
Q56JY1	Large ribosomal subunit protein eL33	bovine	2	0.00385757	4	1	FBS_03, FBS_02
Q56JZ1	Large ribosomal subunit protein eL13	bovine	4	0.00131017	10	1	FBS_01, FBS_03, FBS_02
Q56JZ2	Phospholipase A2, membrane associated	bovine	1	0.00130916	3	1	FBS_01, FBS_03, FBS_02
Q56JZ9	Glia maturation factor gamma	bovine	2	0.00275432	5	1	FBS_01, FBS_03, FBS_02
Q56K03	Large ribosomal subunit protein uL15	bovine	1	0.00554304	3	1	FBS_01, FBS_03, FBS_02
Q56K10	Small ribosomal subunit protein uS19	bovine	1	0.00819377	2	1	FBS_03, FBS_02
Q56K11	Proteoglycan 1-like	bovine	2	0.00320883	8	1	FBS_03, FBS_02, FBS_01
Q58CQ2	Actin-related protein 2/3 complex subunit 1B	bovine	4	0.00130916	12	1	FBS_01, FBS_03, FBS_02
Q58CQ9	Pantetheinase	bovine	10	0.00167778	36	1	FBS_03, FBS_01, FBS_02, EDS_03, EDS_01
Q58CS8	N-acetylglucosamine-1-phosphotransferase subunit gamma	bovine	2	0.00130916	6	1	FBS_01, FBS_03, FBS_02
Q58CY6	Prostamide/prostaglandin F synthase	bovine	3	0.00335321	7	1	FBS_01, EDS_01, FBS_02, FBS_03
Q58D31	Sorbitol dehydrogenase	bovine	14	0.00302398	44	1	EDS_02, EDS_03, EDS_01, FBS_01, FBS_03, FBS_02
Q58D62	Fetuin-B	bovine	15	0.00255111	84	1	EDS_01, FBS_01, FBS_03, FBS_02, EDS_02, EDS_03
Q58D63	MOB kinase activator 3A	bovine	3	0.00157521	9	1	FBS_03, FBS_02, EDS_01, FBS_01
Q58D84	Follistatin-related protein 1	bovine	3	0.00146046	11	1	EDS_01, FBS_01, FBS_03, FBS_02
Q58DD0	Angiotensin-converting enzyme 2	bovine	9	0.00129885	28	1	FBS_03, FBS_01, FBS_02
Q58DF6	Secretory carrier-associated membrane protein 4	bovine	1	0.00554304	3	1	FBS_01, FBS_03, FBS_02
Q58DK4	Triokinase/FMN cyclase	bovine	1	0.00538417	3	1	FBS_01, FBS_03, FBS_02
Q58DK5	Delta-aminolevulinic acid dehydratase	bovine	2	0.00323279	4	1	FBS_01, FBS_03, FBS_02
Q58DL9	Phospholipid transfer protein	bovine	19	0.00253127	109	1	EDS_03, EDS_02, FBS_01, FBS_03, EDS_01, FBS_02
Q58DM3	Leukocyte surface antigen CD53	bovine	2	0.00398804	2	1	FBS_02
Q58DQ3	Large ribosomal subunit protein eL6	bovine	5	0.00129885	14	1	FBS_01, FBS_03, FBS_02
Q58DR5	Secretory carrier-associated membrane protein 3	bovine	2	0.00250229	6	1	FBS_01, FBS_03, FBS_02
Q58DS5	Ras-related protein Rab-13	bovine	1	0.00414393	2	1	FBS_03, FBS_02
Q58DS9	Ras-related protein Rab-5C	bovine	3	0.00130916	9	1	FBS_01, FBS_03, FBS_02
Q58DT1	Large ribosomal subunit protein uL30	bovine	3	0.0013079	8	1	FBS_01, FBS_03, FBS_02
Q58DU5	Proteasome subunit alpha type-3	bovine	3	0.00146046	11	1	EDS_01, FBS_01, FBS_03, FBS_02
Q58DW0	Large ribosomal subunit protein uL4	bovine	1	0.00974026	2	1	EDS_03
Q58DW5	Large ribosomal subunit protein uL18	bovine	6	0.00129112	16	1	FBS_01, FBS_03, FBS_02
Q5E947	Peroxiredoxin-1	bovine	2	0.00186156	6	1	FBS_01, FBS_03, FBS_02
Q5E956	Triosephosphate isomerase	bovine	5	0.00269722	20	1	EDS_02, EDS_01, FBS_01, FBS_03, FBS_02, EDS_03
Q5E958	Small ribosomal subunit protein eS8	bovine	2	0.00163894	4	1	FBS_03, FBS_02
Q5E966	Eukaryotic translation initiation factor 3 subunit I	bovine	2	0.00318378	6	1	FBS_01, FBS_03, FBS_02
Q5E973	Large ribosomal subunit protein eL18	bovine	3	0.00248801	8	1	FBS_01, FBS_03, FBS_02
Q5E983	Elongation factor 1-beta	bovine	2	0.00381884	4	1	FBS_03, FBS_02
Q5E987	Proteasome subunit alpha type-5	bovine	1	0.00588376	4	1	EDS_01, FBS_01, FBS_03, FBS_02
Q5E988	Small ribosomal subunit protein uS7	bovine	6	0.00129885	14	1	FBS_01, FBS_03, FBS_02
Q5E994	Charged multivesicular body protein 1b	bovine	3	0.00130916	12	1	FBS_01, FBS_03, FBS_02
Q5E995	Small ribosomal subunit protein eS6	bovine	2	0.00190152	7	1	FBS_01, FBS_03, FBS_02, EDS_01
Q5E9A1	Nascent polypeptide-associated complex subunit alpha	bovine	1	0.00750626	1	1	FBS_02
Q5E9A3	Poly(rC)-binding protein 1	bovine	3	0.00222181	9	1	EDS_03, EDS_01, FBS_01, FBS_03, FBS_02
Q5E9A6	Vacuolar protein-sorting-associated protein 25	bovine	3	0.00419339	7	1	FBS_02, FBS_01, FBS_03
Q5E9B1	L-lactate dehydrogenase B chain	bovine	10	0.00202319	60	1	FBS_03, FBS_02, FBS_01, EDS_03, EDS_02, EDS_01
Q5E9B7	Chloride intracellular channel protein 1	bovine	4	0.00239288	17	1	EDS_03, EDS_01, FBS_03, FBS_02, FBS_01
Q5E9C0	Ras suppressor protein 1	bovine	5	0.00129885	14	1	FBS_01, FBS_03, FBS_02
Q5E9D0	Eukaryotic translation initiation factor 2 subunit 2	bovine	2	0.00323721	4	1	FBS_01, FBS_02
Q5E9D5	Destrin	bovine	2	0.00186156	6	1	FBS_01, FBS_03, FBS_02
Q5E9E1	PDZ and LIM domain protein 1	bovine	3	0.00463822	3	1	FBS_02
Q5E9E3	Complement C1q subcomponent subunit A	bovine	5	0.00130067	17	1	FBS_01, FBS_03, FBS_02
Q5E9E6	Large ribosomal subunit protein uL1	bovine	5	0.00128426	12	1	FBS_01, FBS_03, FBS_02
Q5E9F0	Guanine nucleotide-binding protein G(I)/G(S)/G(O) subunit gamma-11	bovine	2	0.00381884	4	1	FBS_03, FBS_02
Q5E9F5	Transgelin-2	bovine	5	0.00198039	20	1	EDS_01, FBS_01, FBS_03, FBS_02, EDS_03
Q5E9F7	Cofilin-1	bovine	9	0.00209081	34	1	FBS_03, FBS_02, EDS_03, FBS_01, EDS_01
Q5E9F9	26S proteasome regulatory subunit 7	bovine	2	0.00420718	6	1	FBS_01, FBS_03, FBS_02
Q5E9H0	Phospholipase A1 member A	bovine	4	0.00152876	11	1	FBS_01, FBS_03, FBS_02
Q5E9I4	Alpha-1,3-mannosyl-glycoprotein 2-beta-N-acetylglucosaminyltransferase	bovine	3	0.00257364	8	1	FBS_01, FBS_03, FBS_02
Q5E9K0	Proteasome subunit beta type-2	bovine	2	0.00414393	4	1	FBS_03, FBS_02
Q5E9P9	Serine hydroxymethyltransferase, cytosolic	bovine	6	0.00149173	22	1	FBS_03, FBS_02, EDS_01, FBS_01
Q5E9R3	EH domain-containing protein 1	bovine	7	0.00153053	19	1	FBS_01, FBS_03, FBS_02, EDS_02
Q5E9S9	Sodium-coupled neutral amino acid transporter 5	bovine	2	0.00444104	6	1	FBS_01, FBS_03, FBS_02
Q5E9W5	Galactose-3-O-sulfotransferase 4	bovine	2	0.00398804	2	1	FBS_02
Q5E9Z2	Hyaluronan-binding protein 2	bovine	8	0.00237169	36	1	EDS_03, EDS_01, FBS_01, FBS_03, FBS_02, EDS_02
Q5EA01	Beta-1,4-glucuronyltransferase 1	bovine	1	0.00554304	3	1	FBS_01, FBS_03, FBS_02
Q5EA61	Creatine kinase B-type	bovine	3	0.00203116	7	1	FBS_03, FBS_02, FBS_01
Q5EA62	Fibulin-5	bovine	3	0.0013232	11	1	FBS_01, FBS_03, FBS_02
Q5EA88	Glycerol-3-phosphate dehydrogenase [NAD(+)], cytoplasmic	bovine	5	0.00201728	12	1	FBS_01, FBS_03, FBS_02, EDS_01
Q5EAD2	D-3-phosphoglycerate dehydrogenase	bovine	18	0.00217643	77	1	EDS_01, FBS_01, FBS_03, FBS_02, EDS_02, EDS_03
Q5EAD6	Large ribosomal subunit protein eL15	bovine	2	0.00503525	2	1	FBS_01
Q5I2E5	Ficolin-2	bovine	12	0.00170855	68	1	FBS_01, FBS_03, FBS_02, EDS_01, EDS_03
Q5I597	Betaine--homocysteine S-methyltransferase 1	bovine	4	0.00235241	17	1	EDS_03, EDS_01, FBS_01, FBS_03, FBS_02
Q5NTB3	Coagulation factor XI	bovine	7	0.00130067	17	1	FBS_01, FBS_03, FBS_02
Q5QF96	Urea transporter 1	bovine	3	0.00130916	9	1	FBS_01, FBS_03, FBS_02
Q5XQN5	Keratin, type II cytoskeletal 5	bovine	15	0.00181133	53	1	EDS_01, FBS_01, FBS_03, FBS_02, EDS_03, EDS_02
Q673L2	C5a anaphylatoxin receptor	bovine	2	0.00250229	6	1	FBS_01, FBS_03, FBS_02
Q6B411	Lysozyme C, milk isozyme	bovine	1	0.00554304	3	1	FBS_01, FBS_03, FBS_02
Q6B855	Transketolase	bovine	6	0.00161027	13	1	EDS_01, FBS_02, FBS_01, FBS_03
Q6Q137	Septin-7	bovine	7	0.00139238	20	1	EDS_01, FBS_01, FBS_03, FBS_02
Q6R8F2	Cadherin-1	bovine	5	0.00243823	17	1	EDS_03, EDS_01, FBS_01, FBS_03, FBS_02
Q6URK6	Cadherin-5	bovine	9	0.00130956	25	1	FBS_01, FBS_03, FBS_02
Q6VE48	Membrane cofactor protein	bovine	2	0.00250229	6	1	FBS_01, FBS_03, FBS_02
Q6Y1E2	Proteolipid protein 2	bovine	1	0.00554304	3	1	FBS_01, FBS_03, FBS_02
Q71SP7	Fatty acid synthase	bovine	5	0.00145554	16	1	EDS_01, FBS_01, FBS_03, FBS_02
Q762I5	Resistin	bovine	2	0.00186156	6	1	FBS_01, FBS_03, FBS_02
Q76LV1	Heat shock protein HSP 90-beta	bovine	15	0.00223891	68	1	EDS_01, FBS_01, FBS_03, FBS_02, EDS_02, EDS_03
Q76LV2	Heat shock protein HSP 90-alpha	bovine	13	0.00208567	50	1	FBS_01, FBS_03, FBS_02, EDS_02, EDS_03, EDS_01
Q7SIH1	Alpha-2-macroglobulin	bovine	74	0.00247923	432	1	EDS_01, FBS_01, FBS_03, FBS_02, EDS_03, EDS_02
Q8HXQ5	Multidrug resistance-associated protein 1	bovine	2	0.00303478	5	1	FBS_01, FBS_03, FBS_02
Q8HYW2	Solute carrier organic anion transporter family member 3A1	bovine	1	0.00554304	3	1	FBS_01, FBS_03, FBS_02
Q8HZJ5	Ras-related protein Rab-27B	bovine	10	0.00129473	30	1	FBS_01, FBS_03, FBS_02
Q8SPF8	BPI fold-containing family B member 1	bovine	8	0.00130361	26	1	FBS_01, FBS_03, FBS_02
Q8SPJ1	Junction plakoglobin	bovine	11	0.00230216	20	1	FBS_03, FBS_02, EDS_01, FBS_01
Q8SPP7	Peptidoglycan recognition protein 1	bovine	7	0.00191272	25	1	EDS_03, EDS_01, FBS_01, FBS_03, FBS_02
Q8SQ28	Serum amyloid A-3 protein	bovine	1	0.00221497	2	1	FBS_01, FBS_02
Q8SQA4	Adhesion G protein-coupled receptor E5	bovine	3	0.00160287	10	1	FBS_01, FBS_03, FBS_02, EDS_01
Q8SQG8	Hyaluronidase-2	bovine	4	0.00148387	9	1	FBS_01, FBS_03, FBS_02
Q92176	Coronin-1A	bovine	14	0.00202953	61	1	EDS_03, EDS_01, FBS_01, FBS_03, FBS_02, EDS_02
Q95114	Lactadherin	bovine	14	0.00129806	39	1	FBS_03, FBS_02, FBS_01
Q95121	Pigment epithelium-derived factor	bovine	14	0.00218295	45	1	FBS_01, FBS_03, FBS_02, EDS_02, EDS_03, EDS_01
Q95122	Monocyte differentiation antigen CD14	bovine	2	0.00463822	2	1	FBS_02
Q95140	Large ribosomal subunit protein uL10	bovine	3	0.00273374	5	1	FBS_03, FBS_02
Q95JC7	Neutral amino acid transporter B(0)	bovine	4	0.0013232	11	1	FBS_01, FBS_03, FBS_02
Q95L54	Annexin A8	bovine	6	0.00129728	13	1	FBS_01, FBS_03, FBS_02
Q95M17	Acidic mammalian chitinase	bovine	9	0.00227117	32	1	EDS_03, EDS_01, FBS_01, FBS_03, FBS_02, EDS_02
Q95M18	Endoplasmin	bovine	3	0.00233969	7	1	FBS_01, FBS_03, FBS_02
Q9BDR7	High affinity immunoglobulin epsilon receptor subunit gamma	bovine	2	0.00186156	6	1	FBS_01, FBS_03, FBS_02
Q9BGI2	Peroxiredoxin-4	bovine	1	0.00538417	3	1	FBS_01, FBS_03, FBS_02
Q9BGI3	Peroxiredoxin-2	bovine	5	0.00233039	18	1	EDS_03, FBS_03, FBS_02, FBS_01, EDS_01
Q9GKN8	Prolargin	bovine	7	0.00139183	22	1	FBS_01, FBS_02, EDS_01, FBS_03
Q9GKR3	Vascular cell adhesion molecule 1	bovine	8	0.00139963	26	1	EDS_01, FBS_01, FBS_03, FBS_02
Q9GLX9	Spondin-1	bovine	5	0.00290106	19	1	EDS_03, EDS_01, FBS_01, FBS_03, FBS_02
Q9GMB8	Serine--tRNA ligase, cytoplasmic	bovine	5	0.00152145	15	1	EDS_01, FBS_01, FBS_03, FBS_02
Q9MYM4	Lysosomal alpha-glucosidase	bovine	2	0.00115473	2	1	FBS_03
Q9MZ08	Basal cell adhesion molecule	bovine	2	0.00186156	6	1	FBS_01, FBS_03, FBS_02
Q9N0E6	Midkine	bovine	4	0.0027177	13	1	EDS_03, EDS_01, FBS_01, FBS_03, FBS_02
Q9N0K1	Leukocyte surface antigen CD47	bovine	3	0.00201117	8	1	FBS_01, FBS_03, FBS_02
Q9N0T5	Eukaryotic translation initiation factor 4E	bovine	2	0.007261	5	1	EDS_01, FBS_01, FBS_02
Q9N179	Protein 4.1	bovine	15	0.00130638	41	1	FBS_01, FBS_03, FBS_02
Q9N2I2	Plasma serine protease inhibitor	bovine	22	0.00285771	118	1	EDS_03, FBS_01, FBS_03, FBS_02, EDS_02, EDS_01
Q9N2J2	Phospholipid hydroperoxide glutathione peroxidase	bovine	2	0.00260003	4	1	FBS_03, FBS_02
Q9TT36	Thyroxine-binding globulin	bovine	6	0.00213785	23	1	FBS_01, FBS_03, FBS_02, EDS_01, EDS_03
Q9TTJ5	Regucalcin	bovine	15	0.00284855	58	1	EDS_01, FBS_01, FBS_03, FBS_02, EDS_03, EDS_02
Q9TTK6	Membrane primary amine oxidase	bovine	7	0.00130974	35	1	FBS_01, FBS_03, FBS_02
Q9TU25	Ras-related C3 botulinum toxin substrate 2	bovine	2	0.00186156	9	1	FBS_01, FBS_03, FBS_02
Q9TU47	Eukaryotic translation initiation factor 6	bovine	1	0.00974026	2	1	EDS_03
Q9XSA7	Chloride intracellular channel protein 4	bovine	3	0.0014487	12	1	FBS_01, FBS_03, FBS_02, EDS_01
Q9XSC6	Creatine kinase M-type	bovine	5	0.00419359	10	1	EDS_01, FBS_01, FBS_02, EDS_03
Q9XSG3	Isocitrate dehydrogenase [NADP] cytoplasmic	bovine	3	0.0015172	12	1	EDS_01, FBS_01, FBS_03, FBS_02
Q9XSJ4	Alpha-enolase	bovine	10	0.00208281	36	1	FBS_01, FBS_03, FBS_02, EDS_03, EDS_01
Q9XSK2	CD63 antigen	bovine	3	0.00130916	9	1	FBS_01, FBS_03, FBS_02
Q9XT49	Sodium-dependent serotonin transporter	bovine	4	0.00156616	10	1	FBS_01, FBS_03, FBS_02
Q9XT56	Junctional adhesion molecule A	bovine	13	0.00130245	43	1	FBS_01, FBS_03, FBS_02
Q9XTA3	Myocilin	bovine	2	0.00456336	6	1	FBS_01, FBS_03, FBS_02

## Sheet: S03 Peptide List
Stripped.Sequence	PrecursorMz	Precursor.Charge	Proteotypic	Modified.Sequences	PEP	Q.Value	First.Protein.Description	Genes	ProteinGroup
AAAATLPANEKEER	735.88184, 490.92383	2, 3	1	AAAATLPANEKEER	0.0135067	0.000120811	Solute carrier family 7 member 5	SLC7A5	A0A3Q1NNN2
AAAEAAAEAK	451.733	2	1	AAAEAAAEAK	0.00204133	0.000120811	MAGE family member D2	MAGED2	Q17QL4
AAAEVAGQLVIK	585.349	2	1	AAAEVAGQLVIK	0.00169639	0.00011199	Transferrin receptor protein 1	TFRC	E1BIG6
AAAEVNQDYGLDPK	745.861	2	1	AAAEVNQDYGLDPK	0.438674	0.0017472	Fumarate hydratase, mitochondrial	FH	Q148D3
AAAFEEQENETVVVK	832.413	2	1	AAAFEEQENETVVVK	0.0016152	0.000113438	Talin 1	TLN1	A0A3Q1MLQ7
AAAITSDILETLGR	715.897	2	1	AAAITSDILETLGR	0.00133155	0.000311415	Periostin	POSTN	D1Z308
AAALAAAAAETSQR	651.345	2	1	AAALAAAAAETSQR	0.00254824	0.000134048	Nedd4 family interacting protein 2	NDFIP2	F1ML71
AAALAHLDR	469.265	2	0	AAALAHLDR	0.00942349	0.000120811	Membrane primary amine oxidase	AOC3	Q9TTK6
AAALQEGLR	464.765	2	1	AAALQEGLR	0.00204264	0.000120811	Formimidoyltransferase-cyclodeaminase	FTCD	F1MNA6
AAANFFSASCVPCADQSSFPK	754.671	3	1	AAANFFSASC(UniMod:4)VPC(UniMod:4)ADQSSFPK	0.00156449	7.30562e-05	Serotransferrin	TF	Q29443
AAAQEQYSAAVAR	668.337	2	1	AAAQEQYSAAVAR	0.00120506	6.65958e-05	Inter-alpha-trypsin inhibitor heavy chain H4	ITIH4	Q3T052
AAATDVTQK	452.741	2	1	AAATDVTQK	0.00146724	0.000168259	ApoN protein	APON	Q2KIH2
AAATLMSER	475.24304, 483.24048	2	1	AAATLMSER, AAATLM(UniMod:35)SER	0.0022049	0.000120811	Anion exchange protein	SLC4A1	F6QPG2
AAATPESQEPQAK	664.329	2	1	AAATPESQEPQAK	0.00199411	0.000172334	MARCKS-related protein	MARCKSL1	Q0VBZ9
AAAVAAAAQPR	498.784	2	1	AAAVAAAAQPR	0.0185389	0.000116591	ADAM metallopeptidase with thrombospondin type 1 motif 5	ADAMTS5	F1MRZ2
AAAYNLVQR	503.278	2	1	AAAYNLVQR	0.00160627	0.000172334	ATP-dependent 6-phosphofructokinase, liver type	PFKL	A1A4J1
AADETWEPFASGK	704.823	2	1	AADETWEPFASGK	0.0035099	0.000336914	Transthyretin	TTR	O46375
AADFSDPAFLAHTNR	816.8927, 544.93109	2, 3	1	AADFSDPAFLAHTNR	0.0928483	0.000894153	Serpin family D member 1	SERPIND1	F6R4P6
AADIEQQAVFAVFDENK	632.312	3	1	AADIEQQAVFAVFDENK	0.369954	0.00292799	Coagulation factor V	F5	Q28107
AADLDSDQTATR	632.295	2	1	AADLDSDQTATR	0.286195	0.00129937	Reticulocalbin 1	RCN1	G3N2L2
AADQGPGQPQR	562.777	2	1	AADQGPGQPQR	0.00154425	0.000125319	Transforming growth factor beta receptor 3	TGFBR3	E1B9H5
AADQIITLSETVCR	788.904	2	1	AADQIITLSETVC(UniMod:4)R	0.0193421	0.000111794	Urokinase plasminogen activator surface receptor	PLAUR	Q05588
AADYAAQAAQLR	624.821	2	1	AADYAAQAAQLR	0.00134207	0.00012868	Heme-binding protein 1	HEBP1	Q148C9
AAEAHVDAHYYEQNEQPTGTCAACITGGNR	823.611	4	1	AAEAHVDAHYYEQNEQPTGTC(UniMod:4)AAC(UniMod:4)ITGGNR	2.53649e-05	2.53649e-05	Adenosine kinase	ADK	A0A3Q1MB39
AAEEIGIK	415.735	2	1	AAEEIGIK	0.0065432	0.000172334	C-1-tetrahydrofolate synthase, cytoplasmic	MTHFD1	A4FUD0
AAEEYTPR	468.726	2	1	AAEEYTPR	0.0935561	0.00118774	Fatty acid synthase	FASN	Q71SP7
AAEIASSDSANVSSR	732.851	2	1	AAEIASSDSANVSSR	0.0395317	0.000116591	phosphatidylinositol-4,5-bisphosphate 3-kinase	PIK3CB	F1MYM3
AAETNKTPQETR	673.33978, 449.22913	2, 3	1	AAETNKTPQETR	0.0260505	0.000172777	Hepatic triacylglycerol lipase	LIPC	Q3SZ79
AAEYDVVFGER	628.302	2	1	AAEYDVVFGER	0.904625	0.00423293	Collagen type VI alpha 1 chain	COL6A1	E1BI98
AAFNSGK	694.353	1	1	AAFNSGK	0.0138332	0.000120811	Glyceraldehyde-3-phosphate dehydrogenase	GAPDH	P10096
AAFPGWSSR	489.744	2	1	AAFPGWSSR	0.501766	0.00316329	2-aminomuconic semialdehyde dehydrogenase	ALDH8A1	Q0P5F9
AAGAEEYAQQDVVK	739.861	2	1	AAGAEEYAQQDVVK	0.339785	0.00150026	2',3'-cyclic-nucleotide 3'-phosphodiesterase	CNP	P06623
AAGAEEYAQQDVVKK	803.90802, 536.2746	2, 3	1	AAGAEEYAQQDVVKK	0.179829	0.000925119	2',3'-cyclic-nucleotide 3'-phosphodiesterase	CNP	P06623
AAGDEMGTVR	503.736	2	1	AAGDEMGTVR	0.0257767	0.000236038	Serine/threonine-protein kinase 4	STK4	Q5E9L6
AAGHPGDPESQQR	675.31409, 450.54535	2, 3	1	AAGHPGDPESQQR	0.0037943	0.000120811	Talin 1	TLN1	A0A3Q1MLQ7
AAGLAFSDGDHR	608.78973, 406.19577	2, 3	0	AAGLAFSDGDHR	0.144833	0.00157647	Uncharacterized protein	LOC107131209	F1MVK1
AAGLAFSDGDHRTEIR	572.621	3	0	AAGLAFSDGDHRTEIR	0.0082628	0.000336914	Uncharacterized protein	LOC107131209	F1MVK1
AAGLAGTFR	432.241	2	1	AAGLAGTFR	0.00174402	0.000172334	Collagen type XVIII alpha 1 chain	COL18A1	F1N6W9
AAHLGANPWR	546.789	2	1	AAHLGANPWR	0.00255969	0.000120811	Glycoprotein Ib platelet subunit beta	GP1BB	E1B863
AAHNNLMAMAK	586.29	2	1	AAHNNLMAMAK	0.0403957	0.000245807	Uncharacterized protein	LOC107131209	F1MVK1
AAHPLSIEPIGVR	453.93	3	1	AAHPLSIEPIGVR	0.0071316	0.000553009	Ceruloplasmin	CP	F1N076
AAHPQIMDIANR	668.84399, 446.23193, 451.56357	2, 3	1	AAHPQIMDIANR, AAHPQIM(UniMod:35)DIANR	0.0069106	0.000121339	Protein LEG1 homolog	LOC101907989	G3MX67
AAIQALR	742.458	1	1	AAIQALR	0.142089	0.00208151	Apolipoprotein B	APOB	E1BNR0
AAIQALRK	435.78	2	1	AAIQALRK	0.00625191	0.000172334	Apolipoprotein B	APOB	E1BNR0
AAISGENAGLVR	579.318	2	1	AAISGENAGLVR	0.00163952	0.0001334	Inter-alpha-trypsin inhibitor heavy chain H1	ITIH1	Q0VCM5
AAKDLER	401.725	2	1	AAKDLER	0.0248666	0.000252999	PMS1 homolog 1, mismatch repair system component	PMS1	A0A3Q1MKP5
AALAPYNWPVWLGVHDR	655.677	3	1	AALAPYNWPVWLGVHDR	0.010225	0.000761789	C-type lectin domain containing 11A	CLEC11A	A5D7L1
AALEACHK	450.225	2	1	AALEAC(UniMod:4)HK	0.05921	0.000359139	Alcohol dehydrogenase class-3	ADH5	Q3ZC42
AALFQHR	421.736	2	1	AALFQHR	0.0159298	0.000243075	Phosphorylase b kinase gamma catalytic chain, liver/testis isoform	PHKG2	Q2KJ16
AALIYTCTVCR	664.329	2	1	AALIYTC(UniMod:4)TVC(UniMod:4)R	0.502946	0.00294404	MGC133632 protein	ZNF706	Q32P60
AALNEIESR	501.765	2	1	AALNEIESR	0.00303113	0.000120811	Syntaxin 11	STX11	A0A3Q1LUL0
AALPYFPR	467.762	2	1	AALPYFPR	0.00525378	0.000336914	Olfactomedin-like protein 3	OLFML3	Q0VCP3
AALQELLSK	486.791	2	1	AALQELLSK	0.00573516	0.000120811	Small ribosomal subunit protein eS25	RPS25	Q56JX5
AALQVDEK	437.238	2	1	AALQVDEK	0.00854729	0.000334235	Corticosteroid-binding globulin	SERPINA6	E1BF81
AALTIDEK	860.47345, 430.74066	1, 2	1	AALTIDEK	0.00435532	0.000161857	Alpha-1-antiproteinase	SERPINA1	P34955
AAMEPIVISAK	565.31873, 573.31622	2	1	AAMEPIVISAK, AAM(UniMod:35)EPIVISAK	0.0686615	0.000817464	Talin 1	TLN1	A0A3Q1MLQ7
AAMIVNQLSK	537.80328, 545.80072	2	1	AAMIVNQLSK, AAM(UniMod:35)IVNQLSK	0.0015225	0.000116591	Junction plakoglobin	JUP	Q8SPJ1
AANFENHSGR	551.756	2	1	AANFENHSGR	0.00205705	0.000120811	Vinculin	VCL	A0A3Q1MN97
AANGVVLATEK	536.804	2	1	AANGVVLATEK	0.360148	0.00213194	Proteasome subunit alpha type-2	PSMA2	Q3T0Y5
AANILVGER	471.773	2	1	AANILVGER	0.00231016	0.000120811	Tyrosine-protein kinase	FGR	A5PKG9
AANVLLSEQGDVK	672.363	2	0	AANVLLSEQGDVK	0.00654454	0.000120811	Serine/threonine-protein kinase 25	STK25	Q3SWY6
AANVLVSESLMCK	711.361	2	1	AANVLVSESLMC(UniMod:4)K	0.0156892	0.000120811	Tyrosine-protein kinase	LYN	F1N261
AAPASIPPFPVLEPVTSCK	661.021	3	1	AAPASIPPFPVLEPVTSC(UniMod:4)K	0.0119207	0.000102106	Alpha-fetoprotein	AFP	Q3SZ57
AAPGYYMAK	486.23721, 494.23468	2	1	AAPGYYMAK, AAPGYYM(UniMod:35)AK	0.00572921	0.000136085	Glycogen phosphorylase, liver form	PYGL	Q0VCM4
AAPIDQEPSK	528.273	2	1	AAPIDQEPSK	0.192746	0.00275314	Serine--tRNA ligase, cytoplasmic	SARS1	Q9GMB8
AAPSAEFSVDR	575.281	2	1	AAPSAEFSVDR	0.373693	0.00233571	Spondin-1	SPON1	Q9GLX9
AAPTEVSLGSAYQAMILGVDSK	736.71283, 742.04443	3	1	AAPTEVSLGSAYQAMILGVDSK, AAPTEVSLGSAYQAM(UniMod:35)ILGVDSK	0.0841655	0.00128594	Apolipoprotein B	APOB	E1BNR0
AAPYDWR	439.712	2	1	AAPYDWR	0.019796	0.000562315	Lecithin-cholesterol acyltransferase	LCAT	Q2KIW4
AAQASDLEK	466.739	2	1	AAQASDLEK	0.0164726	0.000120811	Transaldolase	TALDO1	Q2TBL6
AAQDFFSTCR	601.767	2	1	AAQDFFSTC(UniMod:4)R	0.00155316	0.00012307	Uroporphyrinogen decarboxylase	UROD	E1BEX4
AAQEEYVKR	547.286	2	1	AAQEEYVKR	0.00403751	0.000120811	Fructose-bisphosphate aldolase	ALDOA	A6QLL8
AAQSERLLTHPK	675.879	2	1	AAQSERLLTHPK	0.0351296	0.000111794	Cadherin EGF LAG seven-pass G-type receptor 3	CELSR3	F1MHH5
AAQSLLACGAAR	594.812	2	1	AAQSLLAC(UniMod:4)GAAR	0.001868	0.000102055	Peptidoglycan recognition protein 1	PGLYRP1	Q8SPP7
AAQTSVAYGCIK	634.82	2	1	AAQTSVAYGC(UniMod:4)IK	0.381395	0.00297291	Arginine--tRNA ligase, cytoplasmic	RARS1	A7YW98
AAQVDDVASASNFR	725.851	2	1	AAQVDDVASASNFR	0.00162309	0.000113841	Arginyl aminopeptidase	RNPEP	G3X743
AAQVTIQSSGTFSTK	763.397	2	1	AAQVTIQSSGTFSTK	0.00239499	9.65637e-05	Alpha-2-macroglobulin	A2M	Q7SIH1
AARDSIELR	515.786	2	1	AARDSIELR	0.0330613	0.000172334	HECT domain E3 ubiquitin protein ligase 3	HECTD3	F1MJS5
AASAAFQENVGR	610.805	2	1	AASAAFQENVGR	0.00435568	0.000120811	Tubulin-specific chaperone D	TBCD	Q28205
AASAYAVGDVK	526.275	2	1	AASAYAVGDVK	0.0011345	0.000326904	cAMP-dependent protein kinase type II-alpha regulatory subunit	PRKAR2A	P00515
AASDELSK	410.707	2	1	AASDELSK	0.00572033	0.000120811	Vinculin	VCL	A0A3Q1MN97
AASGFNAAEDAQTLR	761.369	2	1	AASGFNAAEDAQTLR	0.00214865	0.000120811	Annexin A4	ANXA4	P13214
AASGFNAAEDAQTLRK	550.614	3	1	AASGFNAAEDAQTLRK	0.651126	0.00257347	Annexin A4	ANXA4	P13214
AASQQLPNSSEASR	723.353	2	1	AASQQLPNSSEASR	0.00787814	0.000120811	Enah/Vasp-like	EVL	A0A3Q1MSR1
AASSIYINSR	541.286	2	1	AASSIYINSR	0.0054046	0.000120811	Calpain 5	CAPN5	F1MQD1
AATAAADFTAK	519.268	2	1	AATAAADFTAK	0.262416	0.00178529	Serine-threonine kinase receptor-associated protein	STRAP	Q5E959
AATALIYTK	476.28	2	1	AATALIYTK	0.00211787	0.000153252	Apolipoprotein B	APOB	E1BNR0
AATGQASSLLAGR	601.829	2	1	AATGQASSLLAGR	0.00354797	0.000172334	Collagen type XVIII alpha 1 chain	COL18A1	F1N6W9
AATGSSIVQELK	602.333	2	1	AATGSSIVQELK	0.00989834	0.000120811	Synaptophysin like 1	SYPL1	A0A3S5ZPC1
AATLSTLAGQPLLER	770.93915, 514.29535	2, 3	1	AATLSTLAGQPLLER	0.057172	0.000907689	Apolipoprotein E	APOE	Q03247
AATVTVK	689.42	1	1	AATVTVK	0.00202656	0.000120811	Pregnancy zone protein	LOC506828	F1MJK3
AAVATLLQSVQVPEFTPK	633.692	3	1	AAVATLLQSVQVPEFTPK	0.518352	0.00377117	Ubiquitin-like modifier-activating enzyme 1	UBA1	A3KMV5
AAVAWEAGKPLSIEEVEVAPPK	764.415	3	1	AAVAWEAGKPLSIEEVEVAPPK	0.500106	0.00333823	Alcohol dehydrogenase class-3	ADH5	Q3ZC42
AAVHLEGK	412.736	2	1	AAVHLEGK	0.00205409	0.000120811	Vinculin	VCL	A0A3Q1MN97
AAVHLEGKIEQAQR	775.427	2	1	AAVHLEGKIEQAQR	0.00345171	0.000111794	Vinculin	VCL	A0A3Q1MN97
AAVHYDR	416.21	2	1	AAVHYDR	0.00235759	0.000120811	THO complex subunit 4	ALYREF	Q3T0I4
AAVPDAVGK	414.236	2	0	AAVPDAVGK	0.0051857	0.000120811	Sodium/potassium-transporting ATPase subunit alpha-1	ATP1A1	Q08DA1
AAVPSGASTGIYEALELR	602.32	3	0	AAVPSGASTGIYEALELR	0.177762	0.000867021	Alpha-enolase	ENO1	Q9XSJ4
AAVQQLQAEGLSPR	734.4	2	0	AAVQQLQAEGLSPR	0.0169328	0.000172334	Carbonyl reductase (NADPH)	MGC127133	Q3T0T9
AAVTAFWGK	475.759	2	1	AAVTAFWGK	0.0020484	0.000236381	Hemoglobin subunit beta	HBB	P02070
AAVTSLFAK	454.267	2	1	AAVTSLFAK	0.00869212	0.000254485	Globin family profile domain-containing protein	LOC107131172	G3N1Y3
AAVYNHFISDGVK	710.86542, 474.24622	2, 3	1	AAVYNHFISDGVK	0.102255	0.00191548	Complement C3	C3	Q2UVX4
AAVYNHFISDGVKK	774.9129, 516.94452	2, 3	1	AAVYNHFISDGVKK	0.254251	0.00123733	Complement C3	C3	Q2UVX4
AAWGKVGGHAAEYGAEALER	681.67365, 511.5072	3, 4	0	AAWGKVGGHAAEYGAEALER	0.369651	0.00221151	Hemoglobin subunit alpha	HBA	P01966
AAYDIEVNTR	576.289	2	1	AAYDIEVNTR	0.0025796	0.000120811	Flotillin-1	FLOT1	Q08DN8
AAYEVTR	405.212	2	1	AAYEVTR	0.149722	0.00179545	Syntaxin binding protein 2	STXBP2	F1MHC2
AAYLQEK	822.43671, 411.72226	1, 2	1	AAYLQEK	0.00221257	0.000120811	Annexin A1	ANXA1	P46193
AAYVLFYQR	565.804	2	0	AAYVLFYQR	0.155919	0.000687607	Ubiquitin carboxyl-terminal hydrolase 4	USP4	A6QR55
ACADPAAGSVILLENLR	885.46521, 590.64606	2, 3	1	AC(UniMod:4)ADPAAGSVILLENLR	1.57348e-05	1.57348e-05	Phosphoglycerate kinase 1	PGK1	Q3T0P6
ACCGIPCK	483.205	2	1	AC(UniMod:4)C(UniMod:4)GIPC(UniMod:4)K	0.0040262	0.000120811	Collagen type VI alpha 3 chain	COL6A3	E1BB91
ACDGSVGPER	524.231	2	1	AC(UniMod:4)DGSVGPER	0.00220558	0.00016324	Arylsulfatase G	ARSG	F1N665
ACDGVNDCVDKSDELCCK	715.617	3	1	AC(UniMod:4)DGVNDC(UniMod:4)VDKSDELC(UniMod:4)C(UniMod:4)K	0.00243805	0.000172334	Complement factor I	CFI	A0A3Q1MF14
ACDSLPSIMTSK	655.31079, 663.30823	2	1	AC(UniMod:4)DSLPSIMTSK, AC(UniMod:4)DSLPSIM(UniMod:35)TSK	0.0426195	0.000262151	Plasmalemma vesicle associated protein	PLVAP	Q3ZC85
ACEPGVDYVYK	650.798	2	1	AC(UniMod:4)EPGVDYVYK	0.00342144	0.000138281	Complement C3	C3	Q2UVX4
ACFHCETCK	606.73419, 404.82541	2, 3	1	AC(UniMod:4)FHC(UniMod:4)ETC(UniMod:4)K	0.00517027	0.000150253	LIM and SH3 domain protein 1	LASP1	Q3B7M5
ACGDSTLTQITAGLDPVGR	644.655	3	1	AC(UniMod:4)GDSTLTQITAGLDPVGR	0.00709748	0.000114193	Guanine nucleotide-binding protein G(I)/G(S)/G(T) subunit beta-2	GNB2	P11017
ACGGPDSQIQR	594.776	2	1	AC(UniMod:4)GGPDSQIQR	0.0187839	0.000120811	Hemicentin 1	HMCN1	E1BE11
ACGLNFADLMAR	669.81909, 677.81659	2	1	AC(UniMod:4)GLNFADLMAR, AC(UniMod:4)GLNFADLM(UniMod:35)AR	0.00679635	0.000330058	Vesicle amine transport 1	VAT1	F1MUP9
ACGQIFCGK	520.737	2	1	AC(UniMod:4)GQIFC(UniMod:4)GK	0.0508629	0.000230918	Hepatocyte growth factor-regulated tyrosine kinase substrate	HGS	Q0V8S0
ACGVCPLWEK	610.284	2	1	AC(UniMod:4)GVC(UniMod:4)PLWEK	0.00762702	0.000172334	Complement component C7	C7	Q29RQ1
ACPGGASSPCNQR	681.289	2	1	AC(UniMod:4)PGGASSPC(UniMod:4)NQR	0.0201767	0.000199555	Stabilin 1	STAB1	E1BNJ1
ACQDVDECQPSR	732.797	2	1	AC(UniMod:4)QDVDEC(UniMod:4)QPSR	0.00224139	0.000180914	NID1 protein	NID1	A6QNS6
ACQSIYPLHDVFVR	568.956	3	1	AC(UniMod:4)QSIYPLHDVFVR	6.7708e-05	6.7708e-05	Small ribosomal subunit protein eS1	RPS3A	Q56JV9
ACSLPYTSESK	621.788	2	1	AC(UniMod:4)SLPYTSESK	0.000329378	0.000326904	Fibulin-1	FBLN1	A0A3Q1MJB2
ACSQAPCPAEQPDPR	842.36517, 561.91272	2, 3	1	AC(UniMod:4)SQAPC(UniMod:4)PAEQPDPR	0.125743	0.000690773	ADAMTS like 4	ADAMTSL4	F1MXR3
ACVMMQGR	476.713	2	0	AC(UniMod:4)VMMQGR	0.0306335	0.000157105	Purine nucleoside phosphorylase	PNP	P55859
ADAEGESDLENSR	696.798	2	1	ADAEGESDLENSR	0.0013426	0.000149891	Talin 1	TLN1	A0A3Q1MLQ7
ADAEGESDLENSRK	760.846	2	1	ADAEGESDLENSRK	0.0269655	0.000194623	Talin 1	TLN1	A0A3Q1MLQ7
ADAETLRK	452.249	2	1	ADAETLRK	0.00220011	0.000120811	Annexin A5	ANXA5	P81287
ADAFIIR	403.233	2	1	ADAFIIR	0.00406503	0.000120811	Cation-independent mannose-6-phosphate receptor	IGF2R	P08169
ADAGTAVTFQCR	648.804	2	1	ADAGTAVTFQC(UniMod:4)R	0.0144863	0.000111794	Cartilage intermediate layer protein 2	CILP2	E1BKL4
ADCVLER	431.709	2	1	ADC(UniMod:4)VLER	0.001587	0.000180953	Cartilage oligomeric matrix protein	COMP	P35445
ADDANVVR	430.218	2	1	ADDANVVR	0.198221	0.000735256	Collagen alpha-1(I) chain	COL1A1	P02453
ADDILASPPR	527.781	2	1	ADDILASPPR	0.07701	0.000647345	Collagen type XVIII alpha 1 chain	COL18A1	F1N6W9
ADEWLMK	454.714	2	0	ADEWLM(UniMod:35)K	0.00260084	0.000120811	Myosin-10	MYH10	Q27991
ADFCIIHYAGK	647.81689, 432.21387	2, 3	0	ADFC(UniMod:4)IIHYAGK	0.0533851	0.000414351	Myosin-10	MYH10	Q27991
ADFSGMSSGR	507.72	2	1	ADFSGMSSGR	0.0362154	0.00032532	Serpin B6	SERPINB6	O02739
ADGESCSVLMMYQESK	612.2608, 617.59241	3	1	ADGESC(UniMod:4)SVLMMYQESK, ADGESC(UniMod:4)SVLM(UniMod:35)MYQESK	0.0771995	0.00111355	Antithrombin-III	SERPINC1	P41361
ADGEYWLGLQNMHLLTLK	701.36353, 706.69519	3	1	ADGEYWLGLQNMHLLTLK, ADGEYWLGLQNM(UniMod:35)HLLTLK	0.013753	0.000118164	Microfibril-associated glycoprotein 4	MFAP4	P55918
ADGLWDLK	459.241	2	1	ADGLWDLK	0.00243276	0.000120811	Apolipoprotein B	APOB	E1BNR0
ADGLYPVADNR	595.794	2	1	ADGLYPVADNR	0.0084881	0.000169052	Acidic mammalian chitinase	CHIA	Q95M17
ADGSGSVVLR	480.76	2	1	ADGSGSVVLR	0.00211136	0.000120811	LDL receptor related protein 1	LRP1	E1BGJ0
ADGSPVTR	401.707	2	1	ADGSPVTR	0.00554836	0.000120811	Pre-B lymphocyte 1	VPREB1	A0A3Q1LWV4
ADGSTITR	410.712	2	0	ADGSTITR	0.00214902	0.000192852	Ig-like domain-containing protein	LOC100847119	F1MLW8
ADHGEPIGR	476.237	2	1	ADHGEPIGR	0.00243246	0.000172334	Heat shock protein HSP 90-beta	HSP90AB1	Q76LV1
ADIGCTPGSGR	545.752	2	1	ADIGC(UniMod:4)TPGSGR	0.00194976	0.000115158	Complement C3	C3	Q2UVX4
ADIGVAMGIAGSDVSK	745.88	2	0	ADIGVAMGIAGSDVSK	0.0022004	0.000125319	Sodium/potassium-transporting ATPase subunit alpha-1	ATP1A1	Q08DA1
ADINVETSK	488.752	2	1	ADINVETSK	0.00213219	0.000120811	CD84 molecule	CD84	F1N7U9
ADIRDMGLNMQWLYSAR	685.997	3	1	ADIRDM(UniMod:35)GLNMQWLYSAR	0.247151	0.00418041	Transferrin receptor protein 1	TFRC	E1BIG6
ADLEAQR	401.707	2	1	ADLEAQR	0.00155627	0.000125319	Ras-related protein Rab-14	RAB14	Q3ZBG1
ADLINNLGTIAK	621.857	2	1	ADLINNLGTIAK	0.00314074	0.000236381	Heat shock protein HSP 90-alpha	HSP90AA1	Q76LV2
ADLPDQR	407.707	2	1	ADLPDQR	0.00641245	0.000120811	Ras-related protein Rab-27B	RAB27B	Q8HZJ5
ADLSGITK	804.44727, 402.72754	1, 2	1	ADLSGITK	0.00315544	0.000130125	Alpha-1-antiproteinase	SERPINA1	P34955
ADLSGMSGAK	468.727	2	1	ADLSGMSGAK	0.00407722	0.000120811	Leukocyte elastase inhibitor	SERPINB1	Q1JPB0
ADLVNNLGTIAK	614.849	2	1	ADLVNNLGTIAK	0.0277915	0.000588616	Heat shock protein HSP 90-beta	HSP90AB1	Q76LV1
ADNVIPGTR	471.755	2	1	ADNVIPGTR	0.145407	0.000849774	Inositol-3-phosphate synthase 1	ISYNA1	Q2NL29
ADPNDFTYER	614.268	2	1	ADPNDFTYER	0.0194073	0.000120811	N-acetyllactosaminide alpha-1,3-galactosyltransferase	GGTA1	P14769
ADPQCPQPATR	620.791	2	1	ADPQC(UniMod:4)PQPATR	0.0126709	0.000120811	Complement C3	C3	Q2UVX4
ADQAANEWGR	559.255	2	0	ADQAANEWGR	0.00264347	7.60685e-05	Serum amyloid A protein	SAA1	P35541
ADQCYEDVR	578.241	2	1	ADQC(UniMod:4)YEDVR	0.00182571	0.00024061	Coronin-1A	CORO1A	Q92176
ADQFANEWGR	597.271	2	1	ADQFANEWGR	0.225877	0.00128196	Serum amyloid A-3 protein	SAA3	Q8SQ28
ADQHGKPYCVCQDPASCPPTK	604.768	4	1	ADQHGKPYC(UniMod:4)VC(UniMod:4)QDPASC(UniMod:4)PPTK	0.282371	0.0010013	SPARC like 1	SPARCL1	A0A3Q1LIS3
ADQIETQQLMR	666.83325, 674.83075	2	0	ADQIETQQLMR, ADQIETQQLM(UniMod:35)R	0.0023011	0.000142457	EH domain containing 3	EHD3	A5D7E1
ADQVCINLR	544.78	2	1	ADQVC(UniMod:4)INLR	0.00159027	0.000107134	EGF containing fibulin extracellular matrix protein 1	EFEMP1	A2VE41
ADQWNVNYVETSAK	812.885	2	1	ADQWNVNYVETSAK	0.00221584	0.000120811	RAS like proto-onco A	RALA	Q3ZCK2
ADSVICENNK	575.265	2	1	ADSVIC(UniMod:4)ENNK	0.0021064	0.000120811	CD55 molecule (Cromer blood group)	CD55	A0A3Q1LQX2
ADSVVNLLSYHVQGSGK	887.46094, 591.97656	2, 3	1	ADSVVNLLSYHVQGSGK	0.00131718	0.000437249	Apolipoprotein B	APOB	E1BNR0
ADTIGVSLIK	508.804	2	1	ADTIGVSLIK	0.348409	0.00115335	Glycerol-3-phosphate dehydrogenase [NAD(+)], cytoplasmic	GPD1	Q5EA88
ADTLTLEER	524.27	2	1	ADTLTLEER	0.02163	0.000172334	Septin 9	SEPTIN9	A0A3Q1MH57
ADTPNLGEGPEK	614.297	2	1	ADTPNLGEGPEK	0.00508116	0.000172334	Syntaxin binding protein 2	STXBP2	F1MHC2
ADTSGYLER	506.242	2	1	ADTSGYLER	0.00439181	0.000134048	Annexin A8	ANXA8	Q95L54
AEAAALTETAK	538.286	2	1	AEAAALTETAK	0.00227191	0.000120811	ATP binding cassette subfamily C member 4	LOC515333	F1MUC1
AEAEALPSLSITK	665.367	2	1	AEAEALPSLSITK	0.28295	0.00152055	3'-phosphoadenosine 5'-phosphosulfate synthase 2	PAPSS2	Q0VC88
AEAEALYQTK	562.286	2	0	AEAEALYQTK	0.202935	0.00253282	Keratin, type II cytoskeletal 73	KRT73	A7YWK3
AEAESWYR	506.231	2	0	AEAESWYR	0.24279	0.00109263	Keratin, type II cuticular Hb3	KRT81;KRT83	A4FUZ0;Q148H4
AEAGAGSATEFQFR	721.34	2	1	AEAGAGSATEFQFR	0.0106722	0.000120811	Small ribosomal subunit protein eS10	RPS10	Q3T0F4
AEAGGGWEGSASYK	685.305	2	1	AEAGGGWEGSASYK	0.00200929	0.000120811	WW domain binding protein 2	WBP2	E1BGX4
AEAGVPAEFSIWTR	767.38928, 511.9288	2, 3	1	AEAGVPAEFSIWTR	0.244135	0.00111544	Filamin A	FLNA	F1N169
AEASQLGHK	470.747	2	1	AEASQLGHK	0.00331591	0.000120811	Talin 1	TLN1	A0A3Q1MLQ7
AEATPVGPDAPSVTCPK	848.915	2	1	AEATPVGPDAPSVTC(UniMod:4)PK	0.00742448	0.000120811	Procollagen C-endopeptidase enhancer	PCOLCE	Q2HJB6
AEATTLHVAPQGSAMVVSTFR	725.041	3	1	AEATTLHVAPQGSAMVVSTFR	0.000503974	0.000503974	Complement C8 gamma chain	C8G	A0A3Q1ME55
AEAVPNSQQTPVGTPK	812.421	2	1	AEAVPNSQQTPVGTPK	0.503958	0.00394182	Paralemmin	PALM	F1N3Q4
AECMLQQAER	618.28	2	1	AEC(UniMod:4)MLQQAER	0.005637	0.000125319	Lymphocyte cytosolic protein 1	LCP1	A0A3Q1LSN0
AECSATYTTYQDK	769.328	2	1	AEC(UniMod:4)SATYTTYQDK	0.00218769	0.000120811	Membrane cofactor protein	CD46	A0A3Q1N570
AEDGATPSPSNETPK	750.845	2	1	AEDGATPSPSNETPK	0.00227547	0.000243075	Myristoylated alanine-rich C-kinase substrate	MARCKS	P12624
AEDIYAAQGR	547.268	2	1	AEDIYAAQGR	0.272542	0.000865063	G-protein coupled receptor family C group 5 member C	GPRC5C	Q2YDG0
AEEEQANIGPGAGGAASK	828.896	2	1	AEEEQANIGPGAGGAASK	0.0449706	0.000192764	Rho GTPase activating protein 45	ARHGAP45	E1BI70
AEEEYPDLSK	590.773	2	1	AEEEYPDLSK	0.00705881	0.000326904	Creatine kinase M-type	CKM	Q9XSC6
AEEWGVQYVETSAK	798.881	2	1	AEEWGVQYVETSAK	0.00206996	0.000120811	RALB protein	RALB	A5D977
AEFGPPGPGPGSR	613.302	2	1	AEFGPPGPGPGSR	0.0117478	0.000172334	Arginyl aminopeptidase	RNPEP	G3X743
AEFQGVLEK	510.772	2	0	AEFQGVLEK	0.0036312	0.000120811	Uncharacterized protein	LOC107131209	F1MVK1
AEFTVETR	476.741	2	1	AEFTVETR	0.00278088	0.000172334	Filamin A	FLNA	F1N169
AEGGQCISLPFDLYDETR	690.987	3	1	AEGGQC(UniMod:4)ISLPFDLYDETR	0.00264589	0.000120811	Integrin subunit alpha 2b	ITGA2B	F1MGZ4
AEGKGQGTLSVVTVYHAK	615.66772, 462.00278	3, 4	1	AEGKGQGTLSVVTVYHAK	0.0306805	0.00071196	Complement C3	C3	Q2UVX4
AEGLECTK	454.214	2	1	AEGLEC(UniMod:4)TK	0.0031962	0.000120811	von Willebrand factor (Fragment)	VWF	P80012
AEGLYLFENGQR	698.847	2	1	AEGLYLFENGQR	0.00242609	0.000120811	C-type lectin domain containing 11A	CLEC11A	A5D7L1
AEGSDVANAVLDGADCIMLSGETAK	832.053	3	1	AEGSDVANAVLDGADC(UniMod:4)IMLSGETAK	0.0745322	0.00120451	Pyruvate kinase	PKM	A5D984
AEGTDASYILIR	654.844	2	1	AEGTDASYILIR	0.00211306	0.000120811	A disintegrin and metalloproteinase with thrombospondin motifs 13		A0A3Q1M0L5
AEIDMLDIR	538.277	2	1	AEIDMLDIR	0.00259063	0.000120811	Annexin A4	ANXA4	P13214
AEIGILTR	436.764	2	1	AEIGILTR	0.00991985	0.000125319	PKHD1 like 1	PKHD1L1	A0A3Q1MSR4
AEIHAQPSDKER	460.901	3	1	AEIHAQPSDKER	0.00202749	0.000120811	Integrin subunit alpha 6	ITGA6	E1BFQ6
AEISFEDR	483.731	2	1	AEISFEDR	0.00285122	0.000120811	Filamin A	FLNA	F1N169
AEISFEDRK	547.778	2	1	AEISFEDRK	0.0021813	0.000120811	Filamin A	FLNA	F1N169
AEITGNHDAHLNGK	738.86395, 492.9119	2, 3	1	AEITGNHDAHLNGK	0.00402829	0.000120811	Apolipoprotein B	APOB	E1BNR0
AELADQAASWLTR	716.36578, 477.91315	2, 3	0	AELADQAASWLTR	0.164968	0.00125237	Uncharacterized protein	LOC107131209	F1MVK1
AELNEFLTR	546.789	2	1	AELNEFLTR	0.032566	0.000245807	Small ribosomal subunit protein uS3	RPS3	Q3T169
AELVTGDSPSQSPPIK	813.424	2	1	AELVTGDSPSQSPPIK	0.00239347	0.000172334	propionate--CoA ligase	ACSS2	A7YWF1
AENFFILR	505.278	2	1	AENFFILR	0.0821873	0.00124072	Actin-related protein 2/3 complex subunit 4	ARPC4	Q148J6
AENGKLVINGK	571.831	2	1	AENGKLVINGK	0.00219799	0.000114193	Glyceraldehyde-3-phosphate dehydrogenase	GAPDH	P10096
AENSSLNLIGK	573.312	2	1	AENSSLNLIGK	0.00309412	0.000120811	Vesicle-fusing ATPase	NSF	A0A3Q1MR04
AEPFIYYLK	572.309	2	1	AEPFIYYLK	0.00140794	0.000152927	Afamin	AFM	G3MYZ3
AEPLAFTFSHDYR	777.3736, 518.58502	2, 3	1	AEPLAFTFSHDYR	0.00243168	0.00010532	Apolipoprotein B	APOB	E1BNR0
AEPTKIEAFR	581.318	2	1	AEPTKIEAFR	0.00143471	0.000224519	Phosphoglycerate kinase 1	PGK1	Q3T0P6
AEQLASLEAAQR	643.839	2	1	AEQLASLEAAQR	0.0500787	0.000161862	Tight junction protein 3	TJP3	A0A3Q1MSB9
AESGPDLR	422.712	2	1	AESGPDLR	0.0301595	0.000114193	Desmoplakin	DSP	E1BKT9
AETTCHCQCAGMDWTGAR	704.611	3	1	AETTC(UniMod:4)HC(UniMod:4)QC(UniMod:4)AGMDWTGAR	0.0344348	0.000481723	Resistin	RETN	Q762I5
AEVDDVIQVR	572.305	2	1	AEVDDVIQVR	0.00978064	0.000172334	Coagulation factor V	F5	Q28107
AEVLSEEPILK	614.346	2	1	AEVLSEEPILK	0.0553267	0.000334254	Basic leucine zipper and W2 domains 1	BZW1	F1MZK4
AEVLSPIVSVFVPPR	805.47009, 537.31598	2, 3	1	AEVLSPIVSVFVPPR	0.0173407	0.000310543	Ig-like domain-containing protein		G5E5T5
AEVLSPVVSVFVPPR	798.46222, 532.6441	2, 3	1	AEVLSPVVSVFVPPR	0.00493255	0.000267773	Ig-like domain-containing protein		G5E513
AEVSDTGQYVCR	692.813	2	1	AEVSDTGQYVC(UniMod:4)R	0.0482781	0.000301222	Hemicentin 1	HMCN1	E1BE11
AEVSELPSVVR	593.328	2	1	AEVSELPSVVR	0.0559473	0.000928256	Glycine--tRNA ligase	GARS1	A5D7A2
AEYEALAEQNRR	483.908	3	0	AEYEALAEQNRR	0.00483213	0.000116591	Keratin, type I cytoskeletal 25	KRT25;KRT27	Q0P5J4;Q0P5J6
AEYGPFCGK	514.73	2	1	AEYGPFC(UniMod:4)GK	0.00222094	0.000120811	MBL associated serine protease 2	MASP2	E1BJ49
AFALQQPASVPR	642.857	2	1	AFALQQPASVPR	0.101925	0.000671225	Insulin-like growth factor binding protein acid labile subunit	IGFALS	Q09TE3
AFCVDGEGR	505.722	2	1	AFC(UniMod:4)VDGEGR	0.0807149	0.000515052	Thyroglobulin	TG	P01267
AFDEKLFTFHADICTLPDTEK	833.40253, 625.30383	3, 4	1	AFDEKLFTFHADIC(UniMod:4)TLPDTEK	6.642e-05	6.642e-05	Albumin	ALB	P02769
AFDICPLEK	546.774	2	1	AFDIC(UniMod:4)PLEK	0.433267	0.00134283	Complement C5	C5	F1MY85
AFEGQTQTGTR	598.29	2	1	AFEGQTQTGTR	0.00309037	0.000120811	Solute carrier family 2, facilitated glucose transporter member 3	SLC2A3	P58352
AFEGQTQTGTRGEK	755.36908, 503.91531	2, 3	1	AFEGQTQTGTRGEK	0.00316361	0.000120811	Solute carrier family 2, facilitated glucose transporter member 3	SLC2A3	P58352
AFEPATGR	424.717	2	1	AFEPATGR	0.124384	0.00195765	Aldehyde dehydrogenase 9 family member A1	ALDH9A1	F1N2L9
AFFAGSQR	442.225	2	1	AFFAGSQR	0.0147963	0.000172334	Glucosidase II alpha subunit	GANAB	A0A3Q1LZU8
AFFESHPAPSAER	482.566	3	1	AFFESHPAPSAER	0.369622	0.00118879	Aminopeptidase	NPEPPS	E1BP91
AFFSEVER	492.744	2	1	AFFSEVER	0.00562972	0.000114193	Proliferation-associated 2G4	PA2G4	Q3ZBH5
AFGPGLQGGSAGSPAR	715.364	2	1	AFGPGLQGGSAGSPAR	0.00416034	0.0001004	Filamin A	FLNA	F1N169
AFGYYGPLR	522.27	2	1	AFGYYGPLR	0.00512396	0.000120811	Serine/arginine-rich splicing factor 3	SRSF3	Q3SZR8
AFHNEAQVNPER	471.229	3	1	AFHNEAQVNPER	0.220155	0.000962242	T-complex protein 1 subunit alpha	TCP1	Q32L40
AFHYDMK	456.208	2	1	AFHYDMK	0.0038393	0.000116591	Pantetheinase	VNN1	Q58CQ9
AFIITGQTYTR	635.844	2	1	AFIITGQTYTR	0.116224	0.00063841	Adenylosuccinate lyase	ADSL	A3KN12
AFLDCCEYITQLR	844.89301, 563.59796	2, 3	1	AFLDC(UniMod:4)C(UniMod:4)EYITQLR	0.0871668	0.00171861	Complement C3	C3	Q2UVX4
AFLEEFGAEPELAVSAPGR	664.003	3	1	AFLEEFGAEPELAVSAPGR	0.0398424	0.00055199	Galactokinase	GALK1	A6H768
AFLEVNEEGSEAAASTVISIAGR	774.393	3	1	AFLEVNEEGSEAAASTVISIAGR	0.000120096	0.000120096	Antithrombin-III	SERPINC1	P41361
AFLGQEAGNLADLK	723.884	2	1	AFLGQEAGNLADLK	0.0177562	0.000120811	SLC3A2 protein	SLC3A2	Q08DL0
AFLGQEAGNLADLKER	866.45569, 577.97308	2, 3	1	AFLGQEAGNLADLKER	0.0452105	0.000223605	SLC3A2 protein	SLC3A2	Q08DL0
AFLLTPR	409.251	2	1	AFLLTPR	0.0173996	0.000221921	Apolipoprotein M	APOM	F1MYX2
AFLTLAEDILR	631.362	2	1	AFLTLAEDILR	0.0025667	0.000225016	RAB10 protein	RAB10	A6QLS9
AFQGLLDTYSVR	685.36	2	1	AFQGLLDTYSVR	0.0964359	0.00194412	Nicotinate phosphoribosyltransferase	NAPRT	A5PK51
AFQVIETQDPPR	700.863	2	1	AFQVIETQDPPR	0.0156928	0.000172334	Hedgehog protein	IHH	F6QA78
AFQVIETQDPPRR	778.913	2	1	AFQVIETQDPPRR	0.045084	0.000192764	Hedgehog protein	IHH	F6QA78
AFQVQQAADLR	623.831	2	1	AFQVQQAADLR	0.00410351	0.000172334	Metalloendopeptidase	BMP1	E1BEV7
AFSGLAQSPEAVELR	787.913	2	1	AFSGLAQSPEAVELR	0.0120523	0.000120811	Thrombospondin-4	THBS4	Q3SWW8
AFSMDEPASAK	585.262	2	1	AFSM(UniMod:35)DEPASAK	0.0122849	0.000120811	G-protein coupled receptor family C group 5 member C	GPRC5C	Q2YDG0
AFSSHLQYFGR	656.82611, 438.22	2, 3	1	AFSSHLQYFGR	0.245641	0.00075226	Integrin alpha-2 (Fragment)	ITGA2	P53710
AFTGYLGTDQSK	644.315	2	1	AFTGYLGTDQSK	0.125522	0.00205263	S-formylglutathione hydrolase	ESD	Q08E20
AFTHTAQYDEAISDYFR	678.979	3	1	AFTHTAQYDEAISDYFR	0.0124189	0.00118568	Bifunctional purine biosynthesis protein ATIC	ATIC	Q0VCK0
AFTYINLDK	542.788	2	1	AFTYINLDK	0.00365073	0.000120811	Transferrin receptor protein 1	TFRC	E1BIG6
AFVLSGVHELEQR	742.89728, 495.60077	2, 3	1	AFVLSGVHELEQR	0.117552	0.000452422	von Willebrand factor	VWF	A0A3Q1LLU1
AFVPGGPSPGR	521.278	2	1	AFVPGGPSPGR	0.307281	0.00103586	Putative phospholipase B-like 2	PLBD2	Q2KIY5
AFYELRR	477.762	2	1	AFYELRR	0.244008	0.00127663	Apolipoprotein B	APOB	E1BNR0
AFYPEEISSMVLTK	807.909	2	0	AFYPEEISSMVLTK	0.0423801	0.000236038	Heat shock 70 kDa protein 1B	HSPA1A;HSPA1B	Q27965;Q27975
AFYVTGGAR	471.246	2	1	AFYVTGGAR	0.00630324	0.000172334	Arylsulfatase G	ARSG	F1N665
AGAAASESLFISNHAY	804.887	2	1	AGAAASESLFISNHAY	0.0373405	0.000324792	Fructose-bisphosphate aldolase	ALDOA	A6QLL8
AGAAGTAEATAR	523.766	2	1	AGAAGTAEATAR	0.0705492	0.000986666	Basal cell adhesion molecule	BCAM	Q9MZ08
AGADEERAETAR	425.87	3	1	AGADEERAETAR	0.00275741	0.000125319	T-complex protein 1 subunit beta	CCT2	Q3ZBH0
AGADVGKPGANR	556.795	2	1	AGADVGKPGANR	0.0192999	0.000172334	urocanate hydratase	UROC1	A0A3Q1LXH7
AGAIAPCEVTVPAQNTGLGPEK	727.373	3	1	AGAIAPC(UniMod:4)EVTVPAQNTGLGPEK	0.0961627	0.000489408	Large ribosomal subunit protein uL10	RPLP0	Q95140
AGALCLSR	847.44653, 424.22717	1, 2	1	AGALC(UniMod:4)LSR	0.00573896	0.000171503	Alpha-2-macroglobulin	A2M	Q7SIH1
AGALNSNDAFVLK	660.352	2	1	AGALNSNDAFVLK	0.0288892	0.000588616	Gelsolin	GSN	Q3SX14
AGALQCSPSDAYTK	734.841	2	1	AGALQC(UniMod:4)SPSDAYTK	0.00172664	9.5598e-05	Talin 1	TLN1	A0A3Q1MLQ7
AGALQCSPSDAYTKK	532.928	3	1	AGALQC(UniMod:4)SPSDAYTKK	0.0217292	0.000194623	Talin 1	TLN1	A0A3Q1MLQ7
AGASLWGGLR	494.273	2	1	AGASLWGGLR	0.00209477	0.000120811	Integrin alpha-5	ITGA5	Q27977
AGAVNPTIK	435.757	2	1	AGAVNPTIK	0.00350993	0.000120811	Dipeptidyl peptidase 4	DPP4	P81425
AGCSNIAYPR	554.765	2	1	AGC(UniMod:4)SNIAYPR	0.00515853	0.000134048	Sodium/myo-inositol cotransporter	SLC5A3	P53793
AGDFLENHYR	611.2868, 407.86047	2, 3	1	AGDFLENHYR	0.105491	0.00138357	Complement C3	C3	Q2UVX4
AGDSVLAPGGDALRPAR	541.626	3	1	AGDSVLAPGGDALRPAR	0.0274295	0.000120811	Hedgehog protein	DHH	F1MFP2
AGDTLWLR	466.254	2	1	AGDTLWLR	0.029848	0.000588616	Fermitin family homolog 3	FERMT3	Q32LP0
AGEAAAERDAEITFIK	846.434	2	1	AGEAAAERDAEITFIK	0.0571442	0.00178811	Complement C5	C5	F1MY85
AGEDAVWVLDSGSVR	780.887	2	1	AGEDAVWVLDSGSVR	0.031006	0.000161862	Sulfhydryl oxidase	QSOX2	E1BBS6
AGELTEDEVER	624.292	2	1	AGELTEDEVER	0.0151393	0.000120811	Small ribosomal subunit protein uS13	RPS18	Q3T0R1
AGEYTYYFR	585.268	2	1	AGEYTYYFR	0.00205929	0.000120811	Cation-independent mannose-6-phosphate receptor	IGF2R	P08169
AGFAGDDAPR	488.729	2	0	AGFAGDDAPR	0.00441125	0.000121632	Actin, cytoplasmic 1	ACTB;ACTG1	P60712;P63258
AGFAGDQIPK	502.265	2	0	AGFAGDQIPK	0.0115488	0.000120811	Actin related protein 1A	ACTR1A	F2Z4F0
AGFCETFVYGGCK	748.322	2	1	AGFC(UniMod:4)ETFVYGGC(UniMod:4)K	0.00189118	0.000163145	BPTI/Kunitz inhibitor domain-containing protein	LOC404103	A0A3Q1M0F4
AGFLDLKDFLPK	455.26	3	1	AGFLDLKDFLPK	0.00439724	0.000985222	Talin 1	TLN1	A0A3Q1MLQ7
AGFTAAYSEK	522.754	2	1	AGFTAAYSEK	0.0182314	0.000172334	Cation-independent mannose-6-phosphate receptor	IGF2R	P08169
AGFTLLGDSALQCR	754.881	2	1	AGFTLLGDSALQC(UniMod:4)R	0.0292621	0.000161862	P-selectin	SELP	P42201
AGFTLLGDSALQCRPSR	616.985	3	1	AGFTLLGDSALQC(UniMod:4)RPSR	0.0425504	0.000740138	P-selectin	SELP	P42201
AGGIETIANEYSDR	748.356	2	1	AGGIETIANEYSDR	0.00220778	0.000120811	Heat shock 70 kDa protein 4	HSPA4	E1BBY7
AGGNGDPGGGAQK	543.253	2	1	AGGNGDPGGGAQK	0.0188861	0.000122921	Leukotriene B4 receptor 2	LTB4R2	F1MRY8
AGGPGATSSQVAR	579.798	2	1	AGGPGATSSQVAR	0.0142381	0.000120811	Transferrin receptor 2	TFR2	F1MF47
AGHFDKEIVPVFVSSK	587.318	3	1	AGHFDKEIVPVFVSSK	0.107035	0.00140708	Acetyl-CoA acetyltransferase 2	ACAT2	Q17QI3
AGHYAASVIIR	579.326	2	1	AGHYAASVIIR	0.00181363	0.00022573	Adenosine kinase	ADK	A0A3Q1MB39
AGIAHLYGIAGTTNVTGDQVK	696.037	3	1	AGIAHLYGIAGTTNVTGDQVK	3.99854e-05	3.99854e-05	Fructose-1,6-bisphosphatase 1	FBP1	Q3SZB7
AGIDSVTLENEK	638.326	2	1	AGIDSVTLENEK	0.00354114	0.000172334	Plasmalemma vesicle associated protein	PLVAP	Q3ZC85
AGIDSVTLENEKLQR	836.94769, 558.30109	2, 3	1	AGIDSVTLENEKLQR	0.144003	0.000740163	Plasmalemma vesicle associated protein	PLVAP	Q3ZC85
AGIPVYAWK	502.783	2	1	AGIPVYAWK	0.00242534	0.000233458	Adenosylhomocysteinase	AHCY	Q3MHL4
AGKEPGLQIWR	627.85211, 418.90402	2, 3	1	AGKEPGLQIWR	0.0117048	0.000453831	Gelsolin	GSN	Q3SX14
AGKPVICATQMLESMIK	626.329	3	1	AGKPVIC(UniMod:4)ATQMLESMIK	0.000305768	0.000305768	Pyruvate kinase	PKM	A5D984
AGLFTAAR	403.73	2	1	AGLFTAAR	0.0017144	0.000150761	Vitamin K-dependent protein S	PROS1	P07224
AGLILFGNDGR	566.81	2	1	AGLILFGNDGR	0.0372818	0.00125903	10-formyltetrahydrofolate dehydrogenase	ALDH1L1	E1BMG9
AGLQFPVGR	472.77	2	0	AGLQFPVGR	0.00954738	0.000491067	Histone H2A type 2-C	H2AC20;H2AJ	A1A4R1;Q3ZBX9
AGLTLPPGFR	514.799	2	0	AGLTLPPGFR	0.00225365	0.000120811	Ecto-ADP-ribosyltransferase 5	ART5	Q0VC22
AGMAPLQVK	457.76086, 465.75833	2	1	AGMAPLQVK, AGM(UniMod:35)APLQVK	0.0108963	0.000150253	Filamin A	FLNA	F1N169
AGMIFYR	429.221	2	1	AGMIFYR	0.006197	0.000114193	Serine hydroxymethyltransferase, cytosolic	SHMT1	Q5E9P9
AGMQTPFLIVDR	674.35895, 682.35638	2	1	AGMQTPFLIVDR, AGM(UniMod:35)QTPFLIVDR	0.0319331	0.000654367	Coagulation factor V	F5	Q28107
AGMQTPFLIVDRECK	588.9646, 594.29626	3	1	AGMQTPFLIVDREC(UniMod:4)K, AGM(UniMod:35)QTPFLIVDREC(UniMod:4)K	0.0598448	0.000585838	Coagulation factor V	F5	Q28107
AGNGGCHDLATCR	463.532	3	1	AGNGGC(UniMod:4)HDLATC(UniMod:4)R	0.227482	0.00116328	Stabilin 1	STAB1	E1BNJ1
AGNLGGGVVTIER	621.844	2	1	AGNLGGGVVTIER	0.00313954	0.000172334	Ribosomal protein L22	RPL22	F1N301
AGNNMLLVGVHGPR	478.92673, 725.88361, 484.25836	3, 2	1	AGNNMLLVGVHGPR, AGNNM(UniMod:35)LLVGVHGPR	0.13316	0.000540337	Filamin A	FLNA	F1N169
AGNSCECSLGYEGDGR	866.339	2	1	AGNSC(UniMod:4)EC(UniMod:4)SLGYEGDGR	0.104462	0.00132787	Stabilin 1	STAB1	E1BNJ1
AGPHCNKVEVIAELK	555.6319, 416.97586	3, 4	1	AGPHC(UniMod:4)NKVEVIAELK	0.0729078	0.00118758	C-X-C motif chemokine	PPBP	F1MD83
AGPIWDLR	464.257	2	0	AGPIWDLR	0.00282487	0.000120811	Synaptotagmin binding cytoplasmic RNA interacting protein	SYNCRIP	F1MCT8
AGPWTPEAAVEHPEAVR	606.305	3	1	AGPWTPEAAVEHPEAVR	0.000394667	0.000394667	Betaine--homocysteine S-methyltransferase 1	BHMT	Q5I597
AGQAVDDFIEK	596.797	2	1	AGQAVDDFIEK	0.00820201	0.000172334	6-phosphogluconate dehydrogenase, decarboxylating	PGD	A0A3S5ZPM3
AGQCVIGLQMGTNK	746.867	2	1	AGQC(UniMod:4)VIGLQM(UniMod:35)GTNK	0.0414384	0.000355883	Calponin-2	CNN2	Q3SYU6
AGQEETGFSAPSSQPAK	846.39801, 564.60132	2, 3	1	AGQEETGFSAPSSQPAK	0.00196482	0.000112965	Solute carrier family 29 (Nucleoside transporters), member 1	SLC29A1	Q3ZC83
AGQEETGFSAPSSQPAKESHSVR	597.537	4	1	AGQEETGFSAPSSQPAKESHSVR	0.0354907	0.000161862	Solute carrier family 29 (Nucleoside transporters), member 1	SLC29A1	Q3ZC83
AGQGLGASVVSWR	644.34467, 429.89905	2, 3	1	AGQGLGASVVSWR	0.0677135	0.000396315	Integrin subunit alpha 2b	ITGA2B	F1MGZ4
AGQLSQGAAEEDHGCR	562.582	3	1	AGQLSQGAAEEDHGC(UniMod:4)R	0.259363	0.000806661	Mannose receptor C type 2	MRC2	F1MPD1
AGQRPFVSANQGVTGMPVSAFTVILSK	691.37262, 695.37134	4	1	AGQRPFVSANQGVTGMPVSAFTVILSK, AGQRPFVSANQGVTGM(UniMod:35)PVSAFTVILSK	0.0368141	0.000247406	Collagen alpha-1(X) chain	COL10A1	P23206
AGQSAAGAVLGIGADTR	757.90051, 505.60297	2, 3	1	AGQSAAGAVLGIGADTR	0.15243	0.000492937	Filamin A	FLNA	F1N169
AGQVLEYLCPSGFYPYPTQIR	820.408	3	1	AGQVLEYLC(UniMod:4)PSGFYPYPTQIR	0.0320495	0.000116591	Complement factor B	CFB	P81187
AGQYSSDLR	498.742	2	1	AGQYSSDLR	0.00284681	0.000254571	Complement C3	C3	Q2UVX4
AGQYSSDLRK	562.789	2	1	AGQYSSDLRK	0.0073501	0.000354788	Complement C3	C3	Q2UVX4
AGSDGESIGNCPFSQR	841.366	2	0	AGSDGESIGNC(UniMod:4)PFSQR	0.00178967	9.1735e-05	Chloride intracellular channel protein 4	CLIC4	Q9XSA7
AGSVSLDSVLGDVR	687.866	2	1	AGSVSLDSVLGDVR	0.0325634	0.000111794	Formin like 1	FMNL1	A0A3Q1M6W5
AGTDLLNFLSSFIDPK	869.457	2	1	AGTDLLNFLSSFIDPK	0	1e-09	Apolipoprotein A-II	APOA2	P81644
AGTGVDNVDLEAATR	744.869	2	1	AGTGVDNVDLEAATR	0.00177051	9.9622e-05	D-3-phosphoglycerate dehydrogenase	PHGDH	Q5EAD2
AGTGVDNVDLEAATRK	539.614	3	1	AGTGVDNVDLEAATRK	0.0541089	0.000338028	D-3-phosphoglycerate dehydrogenase	PHGDH	Q5EAD2
AGTSPGTPNR	479.242	2	1	AGTSPGTPNR	0.011218	0.000120811	LDL receptor related protein 1	LRP1	E1BGJ0
AGTTWTQEIVDLIQNGGDVNQSQR	877.432	3	1	AGTTWTQEIVDLIQNGGDVNQSQR	0.0049639	0.000385128	Sulfotransferase	SULT1C4	A0A3Q1MP36
AGTVCDCGR	498.206	2	1	AGTVC(UniMod:4)DC(UniMod:4)GR	0.00215693	0.000120811	Collectin subfamily member 10	COLEC10	A0A3Q1MLF4
AGVDGWFK	879.43701, 440.22241	1, 2	1	AGVDGWFK	0.00728317	0.000118164	Protein kinase C beta type	PRKCB	P05126
AGVEIFAVVVGR	608.857	2	1	AGVEIFAVVVGR	0.00206545	0.00058309	Collagen type VI alpha 1 chain	COL6A1	E1BI98
AGVELSGR	788.427	1	1	AGVELSGR	0.193169	0.000962242	Apolipoprotein B	APOB	E1BNR0
AGVLAGHDNR	505.263	2	0	AGVLAGHDNR	0.00214969	0.000120811	Guanine nucleotide-binding protein G(I)/G(S)/G(T) subunit beta-1	GNB1	P62871
AGVLAHLEEER	612.32343, 408.55154	2, 3	0	AGVLAHLEEER	0.00283782	0.000120811	Myosin-10	MYH10	Q27991
AGVMGPAGSR	451.7301, 459.72754	2	1	AGVMGPAGSR, AGVM(UniMod:35)GPAGSR	0.0025889	0.000120811	Collagen alpha-2(I) chain	COL1A2	P02465
AGVNFSEFTGVWK	721.36	2	1	AGVNFSEFTGVWK	0.263689	0.00127578	Programmed cell death 6	PDCD6	A0A3Q1M978
AGVNTVTTLVENK	673.371	2	1	AGVNTVTTLVENK	0.335885	0.00156758	Large ribosomal subunit protein eL8	RPL7A	Q2TBQ5
AGVPPGVVNIVFGTGPR	818.963	2	1	AGVPPGVVNIVFGTGPR	0.0287364	0.00105751	2-aminomuconic semialdehyde dehydrogenase	ALDH8A1	Q0P5F9
AGWNLSAAK	459.246	2	1	AGWNLSAAK	0.005918	0.000172334	CD5 molecule like	CD5L	A6QNW7
AGYLGSER	426.715	2	1	AGYLGSER	0.00214182	0.000120811	Ezrin	EZR	P31976
AGYTLVK	751.436	1	1	AGYTLVK	0.00203394	0.000120811	Hemopexin	HPX	Q3SZV7
AGYTLVKDYPK	627.84088, 418.89655	2, 3	1	AGYTLVKDYPK	0.0222975	0.000560362	Hemopexin	HPX	Q3SZV7
AGYYFDGISR	574.773	2	1	AGYYFDGISR	0.00187238	0.000254485	Fibulin-1	FBLN1	A0A3Q1MJB2
AHATGAGPAGR	483.25	2	1	AHATGAGPAGR	0.019923	0.000161862	Talin 1	TLN1	A0A3Q1MLQ7
AHDGGIYAISWSPDSTR	611.624	3	1	AHDGGIYAISWSPDSTR	0.000197147	0.000197147	WD repeat domain 1	WDR1	F1MTP5
AHGQDLGTAGSCLR	481.566	3	0	AHGQDLGTAGSC(UniMod:4)LR	0.0403524	0.000236038	Collagen alpha-1(IV) chain	COL4A1	Q7SIB2
AHIAFKPTVAQQR	733.91577, 489.61313	2, 3	1	AHIAFKPTVAQQR	0.00191317	0.000231755	ITIH2 protein	ITIH2	A5D7R6
AHIAQLCEK	535.277	2	1	AHIAQLC(UniMod:4)EK	0.0020703	0.000120811	Clathrin heavy chain 1	CLTC	P49951
AHKPLSIHAQGIK	467.278	3	1	AHKPLSIHAQGIK	0.106112	0.00058852	Coagulation factor V	F5	Q28107
AHLGTALK	405.746	2	1	AHLGTALK	0.00310101	0.000111794	Small ribosomal subunit protein uS12	RPS23	Q3T199
AHLVAVFNEYQR	723.87885, 482.92184	2, 3	1	AHLVAVFNEYQR	0.00272591	0.000114193	Annexin A11	ANXA11	P27214
AHQPNSLLK	504.286	2	1	AHQPNSLLK	0.00470967	0.000172334	Apolipoprotein B	APOB	E1BNR0
AHSCPSVWQK	600.286	2	1	AHSC(UniMod:4)PSVWQK	0.0053659	0.000120811	Vitamin K-dependent protein S	PROS1	P07224
AHSLCPQLLCR	677.84039, 452.22952	2, 3	1	AHSLC(UniMod:4)PQLLC(UniMod:4)R	0.00230023	0.000120811	Apolipoprotein C-IV	APOC4	Q3SYR5
AHSLCPQLLCRPSDQN	632.634	3	1	AHSLC(UniMod:4)PQLLC(UniMod:4)RPSDQN	0.0021173	0.000101843	Apolipoprotein C-IV	APOC4	Q3SYR5
AHSPTQMEDAVLDAYDR	645.624	3	1	AHSPTQM(UniMod:35)EDAVLDAYDR	0.390402	0.00255703	Tetraspanin 32	TSPAN32	A0A3Q1MJV5
AHSSMVGVNLPK	413.88937, 419.22104	3	1	AHSSMVGVNLPK, AHSSM(UniMod:35)VGVNLPK	0.0140869	0.00024469	Phosphoglycerate kinase 1	PGK1	Q3T0P6
AHTMTDDVTFWK	484.56	3	1	AHTMTDDVTFWK	0.00991271	0.000111794	Clathrin heavy chain 1	CLTC	P49951
AHVETLR	825.4588, 413.23334	1, 2	1	AHVETLR	0.0125135	0.000342393	Apolipoprotein A-I	APOA1	P15497
AHVETLRQQLAPYSDDLR	704.70001, 528.77698	3, 4	1	AHVETLRQQLAPYSDDLR	0.0115425	0.000989624	Apolipoprotein A-I	APOA1	P15497
AHVTHHPISGR	404.552	3	1	AHVTHHPISGR	0.0022163	0.000120811	MHC Class I JSP.1	JSP.1	A0A3Q1MG36
AHVVPCFDPSK	628.80908, 419.54199	2, 3	1	AHVVPC(UniMod:4)FDPSK	0.00265553	0.000120811	Filamin A	FLNA	F1N169
AHVVPCFDPSKVK	495.263	3	1	AHVVPC(UniMod:4)FDPSKVK	0.0167467	0.000114193	Filamin A	FLNA	F1N169
AIADTGANVVVTGGR	700.879	2	1	AIADTGANVVVTGGR	0.0015907	0.000100534	T-complex protein 1 subunit theta	CCT8	Q3ZCI9
AIADYLR	411.23	2	1	AIADYLR	0.0943024	0.00104063	Platelet-activating factor acetylhydrolase IB subunit beta	PAFAH1B1	P43033
AIAEELAPER	549.794	2	1	AIAEELAPER	0.103877	0.00180123	Betaine--homocysteine S-methyltransferase 1	BHMT	Q5I597
AIAHYEQSADYYKGEESNSSANK	641.291	4	0	AIAHYEQSADYYKGEESNSSANK	0.00708129	0.000116591	Alpha-soluble NSF attachment protein	NAPA	P81125
AIANECQANFISIK	789.902	2	1	AIANEC(UniMod:4)QANFISIK	0.0588656	0.000224911	Transitional endoplasmic reticulum ATPase	VCP	Q3ZBT1
AIASIPTER	479.273	2	1	AIASIPTER	0.00383985	0.00012079	Integrin alpha-2 (Fragment)	ITGA2	P53710
AIAVTVQEMVTK	645.361	2	1	AIAVTVQEMVTK	0.00319962	0.000120811	Talin 1	TLN1	A0A3Q1MLQ7
AICIDPSYSK	577.282	2	1	AIC(UniMod:4)IDPSYSK	0.200496	0.00105618	Small glutamine-rich tetratricopeptide repeat-containing protein alpha	SGTA	Q32LM2
AIDGLNSNMR	545.76996, 553.7674	2	1	AIDGLNSNMR, AIDGLNSNM(UniMod:35)R	0.0059842	0.000257047	Dihydrodiol dehydrogenase 3		P52898
AIDLFTDAIK	553.809	2	1	AIDLFTDAIK	0.00210523	0.000102725	Heat shock 70kD protein binding protein	ST13	A7E3S8
AIDTIYQTTDFSGIR	850.929	2	1	AIDTIYQTTDFSGIR	0.00207108	0.000120811	Disintegrin and metalloproteinase domain-containing protein 10	ADAM10	Q10741
AIEDYINEFSVR	728.36	2	1	AIEDYINEFSVR	0.000498699	0.000286369	Complement component C9	C9	Q3MHN2
AIEEGQSVR	494.757	2	1	AIEEGQSVR	0.00156383	0.000116591	Vacuolar protein sorting 13 homolog C	VPS13C	E1BPX1
AIEILGGELGSK	593.838	2	1	AIEILGGELGSK	0.00908317	0.000120811	Fumarate hydratase, mitochondrial	FH	Q148D3
AIEINPDSAQPYK	723.368	2	1	AIEINPDSAQPYK	0.00169899	9.35323e-05	Heat shock 70kD protein binding protein	ST13	A7E3S8
AIEIYTDMGR	584.78778, 592.78528	2	1	AIEIYTDMGR, AIEIYTDM(UniMod:35)GR	0.035593	0.00022641	Alpha-soluble NSF attachment protein	NAPA	P81125
AIELNPANAVYFCNR	876.431	2	1	AIELNPANAVYFC(UniMod:4)NR	0.312367	0.00152391	Small glutamine-rich tetratricopeptide repeat-containing protein alpha	SGTA	Q32LM2
AIEPQKEEADENYNSVNTR	736.346	3	1	AIEPQKEEADENYNSVNTR	0.0042252	0.000120811	Syntaxin-4	STX4	Q3SWZ3
AIFEDAGYLK	563.793	2	1	AIFEDAGYLK	0.00591228	0.000120811	N-acetylglucosamine-1-phosphotransferase subunit gamma	GNPTG	Q58CS8
AIFLADGK	417.74	2	1	AIFLADGK	0.00881856	0.000172334	Coronin	CORO1B	H7BWW0
AIFLADGNVFTTGFSR	858.442	2	1	AIFLADGNVFTTGFSR	0.0709434	0.000946827	Coronin	CORO1C	A2VDN8
AIFQETGTR	511.768	2	1	AIFQETGTR	0.00149863	0.000125319	VWFA domain-containing protein	ITGAX	A0A3Q1LZT3
AIFQGIAAK	459.775	2	1	AIFQGIAAK	0.00239023	0.000120811	6-phosphogluconate dehydrogenase, decarboxylating	PGD	A0A3S5ZPM3
AIFTGYYGK	510.264	2	1	AIFTGYYGK	0.142147	0.000640382	2',3'-cyclic-nucleotide 3'-phosphodiesterase	CNP	P06623
AIFYINK	868.49377, 434.75082	1, 2	1	AIFYINK	0.0215686	0.00051367	Fetuin-B	FETUB	Q58D62
AIFYINKEK	563.32	2	1	AIFYINKEK	0.000798103	0.000537993	Fetuin-B	FETUB	Q58D62
AIGAVPLLMGK	543.324	2	1	AIGAVPLLM(UniMod:35)GK	0.0134815	0.000120811	Napsin A aspartic peptidase	NAPSA	E1BJW6
AIGVKPPR	419.27	2	1	AIGVKPPR	0.00206401	0.000120811	Transitional endoplasmic reticulum ATPase	VCP	Q3ZBT1
AIGVLTSGGDAQGMNAAVR	894.458	2	0	AIGVLTSGGDAQGMNAAVR	0.00511107	0.000120811	ATP-dependent 6-phosphofructokinase, liver type	PFKL	A1A4J1
AIHLTMPQLTLK	683.40057, 455.93634, 691.39807, 461.26797	2, 3	1	AIHLTMPQLTLK, AIHLTM(UniMod:35)PQLTLK	0.0285198	0.000371408	Angiotensinogen	AGT	P01017
AIIIFVPVPQLK	669.432	2	1	AIIIFVPVPQLK	0.201155	0.0011669	Small ribosomal subunit protein eS7	RPS7	A6H769
AILGSVER	422.749	2	1	AILGSVER	0.0615688	0.000370954	Threonine--tRNA ligase 1, cytoplasmic	TARS1	Q3ZBV8
AILNYIATK	503.801	2	0	AILNYIATK	0.0362449	0.000501997	Glutathione S-transferase A2	GSTA2	O18879
AILPCQDTPSVK	664.848	2	1	AILPC(UniMod:4)QDTPSVK	0.0016713	0.000172334	Leukotriene A-4 hydrolase	LTA4H	Q3SZH7
AILVDLEPGTMDSVR	808.42242, 816.41992	2	0	AILVDLEPGTMDSVR, AILVDLEPGTM(UniMod:35)DSVR	0.0791714	0.00086906	Tubulin beta-5 chain	TUBB5	Q2KJD0
AILYLNTGYQR	656.357	2	1	AILYLNTGYQR	0.0034554	0.000132729	Alpha-2-macroglobulin	A2M	Q7SIH1
AILYNYR	456.751	2	1	AILYNYR	0.00462272	0.000232871	Complement C3	C3	Q2UVX4
AINQGGLTSVAVR	643.366	2	1	AINQGGLTSVAVR	0.338375	0.00170732	Proteasome subunit alpha type-6	PSMA6	Q2YDE4
AINQQTGAFVEISR	767.405	2	1	AINQQTGAFVEISR	0.0476778	0.000324792	KH-type splicing regulatory protein	KHSRP	A0A3Q1NE05
AIPDLTAPVAAVQAAVSNLVR	692.733	3	1	AIPDLTAPVAAVQAAVSNLVR	0.0119237	0.000111794	Vinculin	VCL	A0A3Q1MN97
AIPEAEDPQR	563.281	2	1	AIPEAEDPQR	0.00831751	0.000279939	Inhibitor of carbonic anhydrase	INHCA	A0A3Q1NEQ0
AIPPNTSNAAENDPPTVELQGLVPR	867.449	3	1	AIPPNTSNAAENDPPTVELQGLVPR	0.0206847	0.000161862	Coagulation factor XIII A chain (Fragment)	F13A1	P12260
AIQAAFFYLEPR	713.38074, 475.9231	2, 3	0	AIQAAFFYLEPR	0.00268186	0.000243639	Alpha-1-acid glycoprotein	ORM1	Q3SZR3
AIQASLAK	801.48395, 401.24591	1, 2	1	AIQASLAK	0.23787	0.00258593	ATP-binding cassette sub-family B member 6	ABCB6	A5D7P7
AIQISYNPDQPSKPNNIESATK	805.744	3	1	AIQISYNPDQPSKPNNIESATK	0.00337178	0.000120811	Fibrinogen gamma-B chain	FGG	P12799
AISDTQITASSHLR	750.39508, 500.59933	2, 3	1	AISDTQITASSHLR	0.155663	0.000526839	Coagulation factor VIII	F8	G5E5W1
AISYLISGYQR	635.844	2	1	AISYLISGYQR	0.0017294	0.000106114	Pregnancy zone protein	LOC506828	F1MJK3
AITGASLADIMAK	631.345	2	1	AITGASLADIMAK	0.074423	0.00107362	Large ribosomal subunit protein eL24	RPL24	Q862I1
AITIFQER	489.275	2	1	AITIFQER	0.010668	0.000491067	Glyceraldehyde-3-phosphate dehydrogenase	GAPDH	P10096
AITIFQERDPANIK	808.44458, 539.29901	2, 3	1	AITIFQERDPANIK	0.0553652	0.000404937	Glyceraldehyde-3-phosphate dehydrogenase	GAPDH	P10096
AITPAYPANHADIIFDITDGNLR	833.428	3	1	AITPAYPANHADIIFDITDGNLR	0.169738	0.000766917	Fibulin-1	FBLN1	A0A3Q1MJB2
AITSAYYR	472.746	2	0	AITSAYYR	0.0750638	0.00136136	Ras-related protein Rab-11B	RAB11B	Q3MHP2
AIVAIENPADVSVISSR	870.979	2	1	AIVAIENPADVSVISSR	0.00514253	0.000301157	Small ribosomal subunit protein uS2	RPSA	P26452
AIVDGNLK	829.47888, 415.24335	1, 2	0	AIVDGNLK	0.00554082	0.000150253	Filamin A	FLNA	F1N169
AIVQLVNER	521.307	2	1	AIVQLVNER	0.00378745	0.000120811	Platelet-activating factor acetylhydrolase IB subunit alpha1	PAFAH1B3	Q29460
AIVSALK	701.457	1	1	AIVSALK	0.0019331	0.000172334	Complement C5	C5	F1MY85
AIVSALKR	429.283	2	1	AIVSALKR	0.00551327	0.000172334	Complement C5	C5	F1MY85
AIVWGMQTR	531.282	2	1	AIVWGMQTR	0.00184063	0.000116591	ATP-citrate synthase	ACLY	Q32PF2
AIYEAVLR	467.772	2	1	AIYEAVLR	0.506824	0.00283648	Peptidase D	PEPD	F6Q234
AIYQATYR	493.26	2	1	AIYQATYR	0.00716033	0.000172334	Proteasome subunit beta type-5	PSMB5	Q32KL2
AKAEEWGVQYVETSAK	898.44751, 599.30096	2, 3	1	AKAEEWGVQYVETSAK	0.057017	0.000326202	RALB protein	RALB	A5D977
AKAQEVLQAIR	613.865	2	1	AKAQEVLQAIR	0.0102063	0.000741644	Sulfhydryl oxidase	QSOX1	A0A3Q1N9Y5
AKEAINQMMLSAR	488.25574, 493.58737	3	1	AKEAINQMMLSAR, AKEAINQMM(UniMod:35)LSAR	0.259843	0.00158077	Plasmalemma vesicle associated protein	PLVAP	Q3ZC85
AKEDFLK	425.738	2	0	AKEDFLK	0.0174078	0.000116591	cAMP-dependent protein kinase catalytic subunit beta	PRKACB	P05131
AKEILQR	429.265	2	1	AKEILQR	0.00286237	0.000114193	Solute carrier family 2, facilitated glucose transporter member 3	SLC2A3	P58352
AKEILTK	401.756	2	0	AKEILTK	0.00169929	0.000125319	Serine/threonine-protein phosphatase 2A catalytic subunit alpha isoform	PPP2CA	P67774
AKEIQLR	429.265	2	1	AKEIQLR	0.00257021	0.000134048	Fibronectin type III domain containing 3A	FNDC3A	A0A3Q1LW57
AKELGLGR	422.257	2	1	AKELGLGR	0.010334	0.000120811	Calpain-1 catalytic subunit	CAPN1	Q27970
AKEVGADFILQISNESPQEIAK	796.421	3	1	AKEVGADFILQISNESPQEIAK	0.000399728	0.000399728	Sorbitol dehydrogenase	SORD	Q58D31
AKEVLQR	422.257	2	1	AKEVLQR	0.00457124	0.000120811	Solute carrier family 2, facilitated glucose transporter member 3		A0A3Q1MA30
AKFYPEDVAEELIQDITQK	746.383	3	1	AKFYPEDVAEELIQDITQK	0.112217	0.000657823	Ezrin	EZR	P31976
AKFYPEDVSEELIQDITQR	761.05	3	1	AKFYPEDVSEELIQDITQR	0.00450323	0.000114193	Moesin	MSN	Q2HJ49
AKGSELQTQAK	580.818	2	1	AKGSELQTQAK	0.0597304	0.00152372	Apolipoprotein A-II	APOA2	P81644
AKPVLEDLR	520.809	2	1	AKPVLEDLR	0.026823	0.0011856	Apolipoprotein A-I	APOA1	P15497
AKQTLENER	544.789	2	1	AKQTLENER	0.00369821	0.000111794	Myosin heavy chain 9	MYH9	F1MQ37
AKVEFNIR	488.783	2	1	AKVEFNIR	0.0028268	0.000125319	SERPINE1 mRNA binding protein 1	SERBP1	A1L5B7
AKVIAAEGEMNASR	723.87292, 482.91791, 488.24954	2, 3	1	AKVIAAEGEMNASR, AKVIAAEGEM(UniMod:35)NASR	0.0702369	0.00043224	STOM protein	STOM	A8E4P3
AKWDTANNPLYK	710.86542, 474.24622	2, 3	1	AKWDTANNPLYK	0.00384775	0.000120811	Integrin beta	ITGB3	F1MTN1
AKWETSFNLK	612.32544, 408.55289	2, 3	1	AKWETSFNLK	0.00144728	0.000178226	Plasma serine protease inhibitor	SERPINA5	Q9N2I2
AKWSAFYEEQSR	501.241	3	1	AKWSAFYEEQSR	0.00328328	0.000116591	Angiotensin-converting enzyme 2	ACE2	Q58DD0
AKWYPEVR	524.783	2	0	AKWYPEVR	0.000634038	0.000315242	Ras-related C3 botulinum toxin substrate 1	RAC1	P62998
ALAAAGYDVEK	554.289	2	0	ALAAAGYDVEK	0.00158409	0.000138018	Histone H1.2	H1-2	P02253
ALAAAGYDVEKNNSR	789.89801, 526.93457	2, 3	0	ALAAAGYDVEKNNSR	0.00156966	0.000142028	Histone H1.2	H1-2	P02253
ALAAFLK	733.462	1	1	ALAAFLK	0.11252	0.000741385	Small ribosomal subunit protein eS19	RPS19	Q32PD5
ALAAFLKK	431.282	2	1	ALAAFLKK	0.00333662	0.000111794	Small ribosomal subunit protein eS19	RPS19	Q32PD5
ALAAGGVGSIVR	535.82	2	1	ALAAGGVGSIVR	0.139531	0.000640382	Actin-related protein 2/3 complex subunit 5	ARPC5	Q3SYX9
ALAEGVLLR	471.293	2	1	ALAEGVLLR	0.320356	0.00113588	Glutathione synthetase	GSS	Q5EAC2
ALAELAA	658.378	1	1	ALAELAA	0.0234187	0.000199555	Gelsolin	GSN	Q3SX14
ALAENSGVK	444.744	2	1	ALAENSGVK	0.503277	0.00268514	T-complex protein 1 subunit theta	CCT8	Q3ZCI9
ALAGVATVLAR	521.325	2	1	ALAGVATVLAR	0.0133062	0.000111794	Nicastrin	NCSTN	A0A3Q1MDC6
ALANSLACQGK	566.793	2	1	ALANSLAC(UniMod:4)QGK	0.0609497	0.000986666	Fructose-bisphosphate aldolase	ALDOA	A6QLL8
ALAQLTYR	468.27	2	1	ALAQLTYR	0.0038008	0.000120811	Arachidonate 12-lipoxygenase, 12S type	ALOX12	F1MFA8
ALASIDSK	804.44727, 402.72754	1, 2	1	ALASIDSK	0.0168779	0.000150253	Vinculin	VCL	A0A3Q1MN97
ALASQATR	409.231	2	1	ALASQATR	0.000748546	0.000326904	ADP-ribosylation factor GTPase-activating protein 3	ARFGAP3	Q17R07
ALASQLQDSLK	587.328	2	1	ALASQLQDSLK	0.00213355	0.000120811	Vinculin	VCL	A0A3Q1MN97
ALATSSTR	403.723	2	1	ALATSSTR	0.00247399	0.000120811	Neuroendocrine secretory protein 55	GNAS	O18979
ALCLKPEIEYGR	724.88275, 483.59113	2, 3	0	ALC(UniMod:4)LKPEIEYGR	0.00353407	0.000234455	C4b-binding protein alpha chain	C4BPA	Q28065
ALCQKPEISNGK	672.85144, 448.90359	2, 3	1	ALC(UniMod:4)QKPEISNGK	0.0131561	0.000150253	Sushi domain-containing protein		G3N0S9
ALDCSGVTVR	539.272	2	1	ALDC(UniMod:4)SGVTVR	0.356213	0.00177544	Nicotinate phosphoribosyltransferase	NAPRT	A5PK51
ALDDLLQASR	551.299	2	1	ALDDLLQASR	0.00320253	0.000120811	Pentraxin-related protein PTX3	PTX3	Q0VCG9
ALDFIASK	864.48364, 432.74573	1, 2	0	ALDFIASK	0.0060102	0.000120811	Alpha-actinin-1	ACTN1	Q3B7N2
ALDGAFTEENR	611.789	2	1	ALDGAFTEENR	0.00137595	9.32992e-05	Talin 1	TLN1	A0A3Q1MLQ7
ALDGIECASPR	594.788	2	1	ALDGIEC(UniMod:4)ASPR	0.203315	0.000960546	TM2 domain-containing protein 2	TM2D2	Q2TA35
ALDGSALYTGSALDFVR	878.45	2	1	ALDGSALYTGSALDFVR	0.0593034	0.000769928	Collagen type VI alpha 3 chain	COL6A3	E1BB91
ALDLDSNCK	518.243	2	1	ALDLDSNC(UniMod:4)K	0.452511	0.00217236	Stress-induced-phosphoprotein 1	STIP1	Q3ZBZ8
ALDLINK	786.473	1	1	ALDLINK	0.0074469	0.000172334	Histidine-rich glycoprotein	HRG	P33433
ALDMEDFK	484.72415, 492.72159	2	1	ALDMEDFK, ALDM(UniMod:35)EDFK	0.0124095	0.000180298	ITIH2 protein	ITIH2	A5D7R6
ALDMEDFKTEVSIAPGAK	641.32477, 646.65643	3	1	ALDMEDFKTEVSIAPGAK, ALDM(UniMod:35)EDFKTEVSIAPGAK	0.00919086	0.000271552	ITIH2 protein	ITIH2	A5D7R6
ALDPAQWTIQK	635.844	2	0	ALDPAQWTIQK	0.00243627	0.000120811	Membrane primary amine oxidase	AOC3	Q9TTK6
ALDTMGLQVDCR	689.82715, 697.82458	2	1	ALDTMGLQVDC(UniMod:4)R, ALDTM(UniMod:35)GLQVDC(UniMod:4)R	0.00301224	0.000120811	Glycoprotein IX platelet	GP9	F1N1G4
ALDTMNFDVIK	633.824	2	0	ALDTMNFDVIK	0.00238348	0.000116591	Polyadenylate-binding protein 1	PABPC1	P61286
ALDVNVALR	485.788	2	1	ALDVNVALR	0.101822	0.000492739	Retinol-binding protein 1	RBP1	P02694
ALDYYMLR	522.76361, 530.76105	2	1	ALDYYMLR, ALDYYM(UniMod:35)LR	0.00315525	0.000186851	Talin 1	TLN1	A0A3Q1MLQ7
ALEAFETSK	498.257	2	1	ALEAFETSK	0.253747	0.00139575	Sorbitol dehydrogenase	SORD	Q58D31
ALEAFETSKK	562.304	2	1	ALEAFETSKK	0.501055	0.00184644	Sorbitol dehydrogenase	SORD	Q58D31
ALEATTEHIR	570.805	2	1	ALEATTEHIR	0.00506053	0.000120811	Talin 1	TLN1	A0A3Q1MLQ7
ALECLGGISSGGSTGYNPALK	684.674	3	1	ALEC(UniMod:4)LGGISSGGSTGYNPALK	0.0252123	0.000120811	Ig-like domain-containing protein		A0A3Q1M667
ALEDEDVCK	539.741	2	1	ALEDEDVC(UniMod:4)K	0.00189356	0.000224531	Selenoprotein P	SELENOP	P49907
ALEEAGFK	432.728	2	1	ALEEAGFK	0.0036809	0.000120811	Calpain-2 catalytic subunit	CAPN2	Q27971
ALEEAMEQK	524.75342, 532.75092	2	1	ALEEAMEQK, ALEEAM(UniMod:35)EQK	0.00391915	0.000120811	Myosin heavy chain 9	MYH9	F1MQ37
ALEEAMEQKAELER	823.90717, 549.60736, 831.9046, 554.93903	2, 3	1	ALEEAMEQKAELER, ALEEAM(UniMod:35)EQKAELER	0.0914898	0.000609659	Myosin heavy chain 9	MYH9	F1MQ37
ALEEANADLEVK	651.334	2	0	ALEEANADLEVK	0.0337948	0.000338257	Keratin 14	KRT14	F1MC11
ALEEFQK	432.728	2	1	ALEEFQK	0.00350678	0.000185096	Complement C8 beta chain	C8B	F1N102
ALEFVAR	403.233	2	1	ALEFVAR	0.287505	0.000939904	Collagen type VI alpha 3 chain	COL6A3	E1BB91
ALEGINNGITQAGR	707.377	2	1	ALEGINNGITQAGR	0.002164	0.000120811	Suprabasin	SBSN	A6QQF6
ALEIIPR	406.256	2	1	ALEIIPR	0.0153697	0.000122921	T-complex protein 1 subunit eta	CCT7	Q2NKZ1
ALELDPNLYR	602.323	2	0	ALELDPNLYR	0.00388808	0.000120811	Myosin-10	MYH10	Q27991
ALELDSNLYR	597.312	2	1	ALELDSNLYR	0.00250429	0.000120811	Myosin heavy chain 9	MYH9	F1MQ37
ALELEQER	494.26	2	1	ALELEQER	0.0873479	0.00118774	Moesin	MSN	Q2HJ49
ALELNMISLK	566.327	2	1	ALELNMISLK	0.0206727	0.00138953	Phosphoserine aminotransferase	PSAT1	A0A3S5ZPF7
ALELTGLK	422.761	2	1	ALELTGLK	0.00236581	0.000120811	Nucleolin	NCL	E1B8K6
ALELVKQEGLR	628.37286, 419.25119	2, 3	1	ALELVKQEGLR	0.00144219	0.000321121	Phospholipid transfer protein	PLTP	Q58DL9
ALEQQVEEMK	602.79834, 610.79584	2	1	ALEQQVEEMK, ALEQQVEEM(UniMod:35)K	0.203505	0.00109539	Myosin heavy chain 9	MYH9	F1MQ37
ALESCSPELQQK	695.338	2	1	ALESC(UniMod:4)SPELQQK	0.00406209	0.000172334	Carbonyl reductase (NADPH)	MGC127133	Q3T0T9
ALESPERPFLAILGGAK	885.00226, 590.33746	2, 3	1	ALESPERPFLAILGGAK	0.00115207	0.000172959	Phosphoglycerate kinase 1	PGK1	Q3T0P6
ALETHTYFER	633.81012, 422.87604	2, 3	0	ALETHTYFER	0.00266836	0.000184565	Ig-like domain-containing protein		G5E513
ALEVEECR	503.238	2	1	ALEVEEC(UniMod:4)R	0.00257363	0.000120811	Heparan sulfate proteoglycan 2	HSPG2	F1MER7
ALEWLGGIDSGGSTGYNPGLK	698.017	3	1	ALEWLGGIDSGGSTGYNPGLK	0.0405062	0.000245807	Ig-like domain-containing protein		A0A3Q1LLT0
ALEWLGGIDTGGSTGYNPGLK	702.689	3	1	ALEWLGGIDTGGSTGYNPGLK	0.00509479	0.000120811	Ig-like domain-containing protein		G3MXG6
ALEWLGVIYSGGSTGYNPALK	732.717	3	1	ALEWLGVIYSGGSTGYNPALK	0.0670327	0.000375305	Ig-like domain-containing protein		G3N188
ALEWVGGISSGGSTCLNPALK	706.362	3	1	ALEWVGGISSGGSTC(UniMod:4)LNPALK	0.0353539	0.000116591	Ig-like domain-containing protein	LOC100300716	G3N1H5
ALFLIPR	415.269	2	0	ALFLIPR	0.0493015	0.000279511	Mitogen-activated protein kinase kinase kinase kinase 4	MAP4K4;MINK1	F1MI60;F6Q3P6
ALGALMQAWAGSPK	700.872	2	1	ALGALMQAWAGSPK	0.312862	0.00508943	D-3-phosphoglycerate dehydrogenase	PHGDH	Q5EAD2
ALGAQTSVGSR	523.784	2	1	ALGAQTSVGSR	0.359498	0.00178114	BRISC and BRCA1-A complex member 1	BABAM1	Q08E57
ALGATDCLNPK	580.293	2	1	ALGATDC(UniMod:4)LNPK	0.362228	0.0019927	Alcohol dehydrogenase 4 (class II), pi polypeptide	ADH4	F1MFZ4
ALGDLISATK	494.788	2	1	ALGDLISATK	0.00698863	0.000120811	Talin 1	TLN1	A0A3Q1MLQ7
ALGEKELHYDCCQK	875.8988, 584.26849, 438.45331	2, 3, 4	1	ALGEKELHYDC(UniMod:4)C(UniMod:4)QK	0.00221544	0.00014142	CD59 molecule	CD59	Q32PA1
ALGFTDTVTVR	590.323	2	1	ALGFTDTVTVR	0.00430464	0.000120811	Integrin beta-2	ITGB2	P32592
ALGGEDVR	816.42212, 408.71497	1, 2	1	ALGGEDVR	0.0387311	0.000959643	Alpha-2-HS-glycoprotein	AHSG	P12763
ALGLSNFNSR	539.786	2	1	ALGLSNFNSR	0.0619147	0.000111794	Aldo-keto reductase family 1 member A1	AKR1A1	Q3ZCJ2
ALGPALDSLPEFR	693.376	2	1	ALGPALDSLPEFR	0.0644683	0.000384809	Fc receptor like 1	FCRL1	A0A3Q1NGK4
ALGQNPTNAEVLK	677.871	2	1	ALGQNPTNAEVLK	0.0246612	0.000330378	Myosin light polypeptide 6	MYL6	P60661
ALGVTALFDK	517.799	2	1	ALGVTALFDK	0.00127391	7.65008e-05	Serpin family D member 1	SERPIND1	F6R4P6
ALGYVLDR	453.757	2	1	ALGYVLDR	0.00290053	0.000120811	inositol-polyphosphate 5-phosphatase	INPP5A	F1MHB9
ALHFYLTR	510.786	2	0	ALHFYLTR	0.0181473	0.000161862	Ecto-ADP-ribosyltransferase 5	ART5	Q0VC22
ALIAAQYSGAQVR	674.373	2	1	ALIAAQYSGAQVR	0.00166445	0.000124814	Elongation factor 1-gamma	EEF1G	Q3SZV3
ALIDASEASTTR	617.818	2	1	ALIDASEASTTR	0.0454565	0.000359942	TRIM25 protein	TRIM25	A6QLA8
ALIDYENSNK	583.789	2	1	ALIDYENSNK	0.500916	0.00184644	Sorting nexin-5	SNX5	Q3ZBM5
ALIEILATR	500.314	2	1	ALIEILATR	0.0567263	0.000329504	Annexin A6	ANXA6	P79134
ALIEWIR	450.77	2	1	ALIEWIR	0.00143242	0.000116591	Carboxypeptidase D	CPD	E1BLR9
ALIEYSCER	570.772	2	1	ALIEYSC(UniMod:4)ER	0.131506	0.000712222	MAM domain containing 2	MAMDC2	F1MZ93
ALILGIYK	445.79	2	1	ALILGIYK	0.0798885	0.000595898	RAS guanyl-releasing protein 2	RASGRP2	A6N9I4
ALILVGLER	492.317	2	1	ALILVGLER	0.00311116	0.000114193	Collagen type VI alpha 3 chain	COL6A3	E1BB91
ALIQCAK	402.227	2	1	ALIQC(UniMod:4)AK	0.272399	0.00104516	Vinculin	VCL	A0A3Q1MN97
ALITVAK	715.472	1	1	ALITVAK	0.00203294	0.000120811	Protein LEG1 homolog	LOC101907989	G3MX67
ALIYQYR	463.759	2	1	ALIYQYR	0.00396372	0.000122921	Gamma-glutamyl hydrolase	GGH	A7YWG4
ALKAWSVAR	501.299	2	1	ALKAWSVAR	0.00214284	0.000594934	Albumin	ALB	P02769
ALKEQVIR	478.799	2	1	ALKEQVIR	0.182073	0.000962242	S-adenosylmethionine synthase isoform type-1	MAT1A	Q2KJC6
ALKLLPCSYK	596.842	2	1	ALKLLPC(UniMod:4)SYK	0.00310186	0.000111794	XPA binding protein 2	XAB2	A4FUD8
ALLALAK	699.477	1	1	ALLALAK	0.00203611	0.000120811	AT-rich interaction domain 1A	ARID1A	A0A3Q1M2B9
ALLAYAFALAGDQAK	761.918	2	1	ALLAYAFALAGDQAK	0.00154439	0.000152926	Pregnancy zone protein	LOC506828	F1MJK3
ALLAYAFALAGNQER	804.43146, 536.6236	2, 3	1	ALLAYAFALAGNQER	0.00836213	0.000177018	Alpha-2-macroglobulin	A2M	Q7SIH1
ALLEMQQTK	531.28741, 539.28491	2	1	ALLEMQQTK, ALLEM(UniMod:35)QQTK	0.00443846	0.000120811	Fibrinogen alpha chain	FGA	P02672
ALLENEKK	472.775	2	1	ALLENEKK	0.00248352	0.000120811	Moesin	MSN	Q2HJ49
ALLEVVQSGGK	550.82	2	0	ALLEVVQSGGK	0.00536137	0.000120811	Proteasome subunit alpha type-7	PSMA7	Q3ZBG0
ALLEVYNMMSR	663.83167, 671.82916	2	1	ALLEVYNMMSR, ALLEVYNM(UniMod:35)MSR	0.00551093	0.000262298	Complement factor B	CFB	P81187
ALLFIPR	415.269	2	1	ALLFIPR	0.0609854	0.00113675	Heat shock protein HSP 90-beta	HSP90AB1	Q76LV1
ALLFTHDQFQDK	731.871	2	1	ALLFTHDQFQDK	0.0200616	0.000111794	Adiponectin	ADIPOQ	Q3Y5Z3
ALLFVPR	408.261	2	1	ALLFVPR	0.00617645	0.000374739	Heat shock protein HSP 90-alpha	HSP90AA1	Q76LV2
ALLGSGGSHAK	499.276	2	1	ALLGSGGSHAK	0.363869	0.00119476	RELT TNF receptor	RELT	F1N3F7
ALLGTYK	765.452	1	1	ALLGTYK	0.265474	0.00122555	Lipopolysaccharide-induced TNF factor	LITAF	Q2KHV3
ALLILANGR	470.801	2	1	ALLILANGR	0.0111346	0.000116591	Annexin A3	ANXA3	Q3SWX7
ALLIQGSNDVEIR	714.397	2	1	ALLIQGSNDVEIR	0.00366524	0.000114193	Collagen alpha-1(II) chain	COL2A1	P02459
ALLLGWVPTR	563.343	2	1	ALLLGWVPTR	0.0140597	0.000114193	F2R like thrombin or trypsin receptor 3	F2RL3	F1MCC4
ALLLLCGGEDD	588.285	2	1	ALLLLC(UniMod:4)GGEDD	0.0206359	0.000120811	Annexin A5	ANXA5	P81287
ALLLQGSNEIEIR	728.413	2	1	ALLLQGSNEIEIR	0.0113053	0.000114193	Collagen alpha-1(I) chain	COL1A1	P02453
ALLQSSASR	466.762	2	1	ALLQSSASR	0.364744	0.00143417	Proliferation-associated 2G4	PA2G4	Q3ZBH5
ALLSLAK	715.472	1	1	ALLSLAK	0.00274254	0.000120811	Annexin A1	ANXA1	P46193
ALLSLVPVQK	534.346	2	1	ALLSLVPVQK	0.00913056	0.000120811	Anion exchange protein	SLC4A1	F6QPG2
ALLVTASQCQQPAGNK	843.4364, 562.62689	2, 3	1	ALLVTASQC(UniMod:4)QQPAGNK	0.00868426	0.000116874	Adenylyl cyclase-associated protein 1	CAP1	Q3SYV4
ALMASMAR	425.718	2	1	ALMASMAR	0.00432533	0.000120811	MAGE family member D2	MAGED2	Q17QL4
ALMDEVVK	452.74487, 460.74234	2	1	ALMDEVVK, ALM(UniMod:35)DEVVK	0.0256985	0.00038899	Phosphoglycerate kinase 1	PGK1	Q3T0P6
ALMGSPQLVAAVVR	706.409	2	1	ALMGSPQLVAAVVR	0.0215861	0.000116591	Junction plakoglobin	JUP	Q8SPJ1
ALMNNSQGR	495.744	2	0	ALMNNSQGR	0.0167671	0.000125319	Dishevelled associated activator of morphosis 1	DAAM1	A0A3Q1LHF1
ALNGITESGR	509.271	2	1	ALNGITESGR	0.00226788	0.000120811	Integrin beta-2	ITGB2	P32592
ALNLGYALDYAQR	734.384	2	1	ALNLGYALDYAQR	0.0452067	0.000719316	Collagen type VI alpha 3 chain	COL6A3	E1BB91
ALNTEGVLK	472.775	2	1	ALNTEGVLK	0.0174646	0.000334235	Coagulation factor XIII A chain	F13A1	F1MW44
ALPAAAIEGPAYNR	707.37872, 471.92175	2, 3	1	ALPAAAIEGPAYNR	0.0102472	0.000172334	Heat shock protein beta-1	HSPB1	Q3T149
ALPFWNEEIVPQIK	842.46	2	1	ALPFWNEEIVPQIK	0.0647507	0.00043129	Phosphoglycerate mutase 1	PGAM1	Q3SZ62
ALPQGHPR	438.247	2	1	ALPQGHPR	0.00211638	0.000120811	Extracellular matrix protein 1	ECM1	A0A3Q1M5Q6
ALPSALFR	437.762	2	1	ALPSALFR	0.00218464	0.000120811	Glycoprotein V platelet	GP5	E1BG29
ALQALQQEHK	583.321	2	1	ALQALQQEHK	0.00501567	0.000111794	Vacuolar protein-sorting-associated protein 25	VPS25	Q5E9A6
ALQASALAAWGGK	622.344	2	1	ALQASALAAWGGK	0.000178163	0.000178163	Fructose-bisphosphate aldolase B	ALDOB	Q3T0S5
ALQASALNAWR	600.829	2	1	ALQASALNAWR	0.00206878	0.000120811	Fructose-bisphosphate aldolase	ALDOC	A0A3S5ZPB0
ALQATAGNSYK	562.292	2	1	ALQATAGNSYK	0.00200892	0.000120811	Lysosome-associated membrane glycoprotein 1	LAMP1	Q05204
ALQATLAAQQR	585.834	2	1	ALQATLAAQQR	0.00208249	0.000120811	Glypican-1	GPC1	G3X745
ALQCQDLPTSTK	681.341	2	1	ALQC(UniMod:4)QDLPTSTK	0.00271455	0.000172334	P-selectin	SELP	P42201
ALQDLGLR	443.262	2	1	ALQDLGLR	0.00292861	0.000120811	N(G),N(G)-dimethylarginine dimethylaminohydrolase 2	DDAH2	Q3SX44
ALQEATYQTPDFIVPLTDLR	764.403	3	1	ALQEATYQTPDFIVPLTDLR	0.0190064	0.000447725	Apolipoprotein B	APOB	E1BNR0
ALQELLK	814.504	1	1	ALQELLK	0.471048	0.00268841	RNA exonuclease 4	REXO4	F1N5B5
ALQFLEQVK	538.312	2	1	ALQFLEQVK	0.501211	0.00163302	T-complex protein 1 subunit zeta	CCT6A	Q3MHL7
ALQHSGTSALSAEK	700.36328, 467.24478	2, 3	1	ALQHSGTSALSAEK	0.0238196	0.000141337	Angiotensin-converting enzyme 2	ACE2	Q58DD0
ALQLLQGSGVCSR	694.87	2	1	ALQLLQGSGVC(UniMod:4)SR	0.00220414	0.000120811	NAD(P)(+)--arginine ADP-ribosyltransferase		A0A3Q1M8Q9
ALQQLLFPSK	572.841	2	1	ALQQLLFPSK	0.0801297	0.000554484	Sodium-coupled neutral amino acid transporter 5	SLC38A5	Q5E9S9
ALQQQLR	428.754	2	1	ALQQQLR	0.00330602	0.000122921	tRNA-dihydrouridine(47) synthase [NAD(P)(+)]	DUS3L	A0A3Q1M942
ALQSGQCAGAALDVFTEEPPRDR	830.068	3	1	ALQSGQC(UniMod:4)AGAALDVFTEEPPRDR	0.0206812	0.00140056	D-3-phosphoglycerate dehydrogenase	PHGDH	Q5EAD2
ALRDFLR	445.765	2	0	ALRDFLR	7.80493e-06	7.80493e-06	Carbonyl reductase [NADPH] 1	CBR1	Q3SZD7
ALSEQAEVQHGAHSAVAR	620.9826, 465.98892	3, 4	1	ALSEQAEVQHGAHSAVAR	0.0923811	0.000554127	Syntaxin 11	STX11	A0A3Q1LUL0
ALSKDQDFNPAVPLAENFCR	764.708	3	1	ALSKDQDFNPAVPLAENFC(UniMod:4)R	0.00688043	0.000229219	Prothrombin	F2	P00735
ALSNLESIPGGYNALR	837.945	2	0	ALSNLESIPGGYNALR	0.17133	0.00234731	Ubiquilin 1	UBQLN1	F1N1A3
ALSPDMLATDLAYYLVR	643.333	3	1	ALSPDM(UniMod:35)LATDLAYYLVR	0.00634657	0.000116591	Argininosuccinate lyase	ASL	Q3SZJ0
ALSSDQGSYR	542.258	2	1	ALSSDQGSYR	0.0020166	0.000120811	Prostaglandin F2 receptor inhibitor	PTGFRN	F1MT41
ALSSYQK	796.421	1	1	ALSSYQK	0.00635216	0.000111794	Afamin	AFM	G3MYZ3
ALSTDPAAPTLK	592.831	2	1	ALSTDPAAPTLK	0.00754387	0.000280121	Talin 1	TLN1	A0A3Q1MLQ7
ALSYLQSTMMTEMLSDLQR	745.356	3	1	ALSYLQSTMM(UniMod:35)TEMLSDLQR	0.0124771	0.000120811	Apolipoprotein B	APOB	E1BNR0
ALTDFFR	435.23	2	0	ALTDFFR	0.0686889	0.000375305	Abhydrolase domain containing 15	ABHD15;GCA	E1BKM2;F1N7I6
ALTEANVQYAAVR	703.376	2	1	ALTEANVQYAAVR	0.00380107	0.000116591	Protein tyrosine phosphatase non-receptor type 23	PTPN23	E1BIU7
ALTELQLHTNHLR	515.955	3	1	ALTELQLHTNHLR	0.0447178	0.000111794	Glycoprotein V platelet	GP5	E1BG29
ALTLPGSSENEYIMK	834.912	2	1	ALTLPGSSENEYIM(UniMod:35)K	0.0348342	0.000111794	Exportin-2	CSE1L	A5D785
ALTNQQEASVER	673.34	2	1	ALTNQQEASVER	0.0243584	0.000122921	Dynactin subunit 1	DCTN1	A0A3Q1M3Y3
ALTQTGGPHVK	554.81	2	1	ALTQTGGPHVK	0.0027452	0.000120811	Filamin A	FLNA	F1N169
ALTSELANAR	523.286	2	1	ALTSELANAR	0.00209273	0.000120811	Moesin	MSN	Q2HJ49
ALTSELANARDESK	752.88452, 502.25897	2, 3	1	ALTSELANARDESK	0.127598	0.000684798	Moesin	MSN	Q2HJ49
ALTTITALVK	515.83	2	1	ALTTITALVK	0.00315687	0.000120811	Sphingomyelin phosphodiesterase	SMPD1	Q0VD19
ALTTMGFR	448.737	2	1	ALTTMGFR	0.00211594	0.000120811	Sorcin	SRI	F6QQY9
ALTVAELTQQMFDAR	847.43335, 565.2915, 855.43079, 570.62317	2, 3	1	ALTVAELTQQMFDAR, ALTVAELTQQM(UniMod:35)FDAR	0.079796	0.000550453	Tubulin beta chain	TUBB1	E1BJK2
ALTVPELTQQMFDAK	846.43811, 854.43555	2	0	ALTVPELTQQMFDAK, ALTVPELTQQM(UniMod:35)FDAK	0.0150244	0.000347935	Tubulin beta-4B chain	TUBB4B	Q3MHM5
ALTVPELTQQVFDAK	830.45209, 553.97064	2, 3	1	ALTVPELTQQVFDAK	0.21138	0.00157599	Tubulin beta-5 chain	TUBB5	Q2KJD0
ALVALGAVDTALYAVGGK	844.98352, 563.65833	2, 3	0	ALVALGAVDTALYAVGGK	0.0112437	0.000454032	Uncharacterized protein	LOC107131209	F1MVK1
ALVAYYQK	478.267	2	1	ALVAYYQK	0.627679	0.00252141	Small ribosomal subunit protein uS9	RPS16	Q3T0X6
ALVDGPCTQVR	608.312	2	1	ALVDGPC(UniMod:4)TQVR	0.0324436	0.000403239	Large ribosomal subunit protein eL14	RPL14	Q3T0U2
ALVFVDNHDNQR	714.35577, 476.57312	2, 3	0	ALVFVDNHDNQR	0.0796313	0.000654088	Alpha-amylase	AMY2B	F1MJQ3
ALVHGEGTCEK	600.78833, 400.86151	2, 3	1	ALVHGEGTC(UniMod:4)EK	0.00770415	0.000172334	Insulin-like growth factor-binding protein 2	IGFBP2	P13384
ALVNHENVISCPHLGASTK	683.01855, 512.51587	3, 4	1	ALVNHENVISC(UniMod:4)PHLGASTK	0.0103545	0.000513931	D-3-phosphoglycerate dehydrogenase	PHGDH	Q5EAD2
ALVQNDTLLQVK	671.391	2	1	ALVQNDTLLQVK	0.00375968	0.000120811	H1.10 linker histone	H1-10	F1MMU4
ALVSAQWVAEALR	707.397	2	1	ALVSAQWVAEALR	0.000246791	0.000119238	Sulfurtransferase	MPST	A0A3Q1M9D2
ALWADSGIQNAYDR	790.379	2	1	ALWADSGIQNAYDR	0.00212756	0.000120811	G protein subunit alpha 13	GNA13	G5E6P3
ALWTGALTPGR	571.82	2	1	ALWTGALTPGR	0.00908808	9.38599e-05	Alpha-1B-glycoprotein	A1BG	Q2KJF1
ALYEAGER	454.728	2	1	ALYEAGER	0.00621244	0.000120811	Annexin A1	ANXA1	P46193
ALYEAGERR	532.779	2	1	ALYEAGERR	0.00680667	0.000125319	Annexin A1	ANXA1	P46193
ALYFISPTSK	563.812	2	1	ALYFISPTSK	0.00201946	0.000120811	Syntaxin binding protein 3	STXBP3	F1MXB4
ALYIQANNCVEAK	747.375	2	1	ALYIQANNC(UniMod:4)VEAK	0.00242036	0.000120811	Ras GTPase-activating protein 3	RASA3	Q28013
ALYSIDTEDVQDQCSCCSPTR	835.683	3	1	ALYSIDTEDVQDQC(UniMod:4)SC(UniMod:4)C(UniMod:4)SPTR	0.00306066	0.000120811	von Willebrand factor	VWF	A0A3Q1LLU1
ALYTFEPR	498.762	2	1	ALYTFEPR	0.00240002	0.000114193	Osteoclast-stimulating factor 1	OSTF1	Q8MJ50
ALYWVNGR	489.762	2	1	ALYWVNGR	0.00510491	0.000172334	Apolipoprotein B	APOB	E1BNR0
AMAAEAEASR	503.73557, 511.73303	2	1	AMAAEAEASR, AM(UniMod:35)AAEAEASR	0.0022399	0.000120811	STOM protein	STOM	A8E4P3
AMASAAGSPQQYK	655.3147, 663.31219	2	1	AMASAAGSPQQYK, AM(UniMod:35)ASAAGSPQQYK	0.00500621	0.000121655	NAD(P)(+)--arginine ADP-ribosyltransferase	ART4	G3N030
AMEAVAAQGK	488.251	2	0	AMEAVAAQGK	0.0268734	0.000236038	Phosphoglycerate mutase 1	PGAM1	Q3SZ62
AMEGAGTDEK	504.72	2	1	AMEGAGTDEK	0.0020345	0.000120811	Annexin A6	ANXA6	P79134
AMELLQEEDLIEEDDIPVR	753.036	3	0	AMELLQEEDLIEEDDIPVR	0.0510452	0.000324792	Uncharacterized protein	LOC107131209	F1MVK1
AMFYIGEK	479.73959, 487.73706	2	1	AMFYIGEK, AM(UniMod:35)FYIGEK	0.257215	0.00202801	Thyroxine-binding globulin	SERPINA7	Q9TT36
AMGAAQVVVTDLSASR	788.41241, 525.94421, 796.40985	2, 3	1	AMGAAQVVVTDLSASR, AM(UniMod:35)GAAQVVVTDLSASR	0.244518	0.00257133	Sorbitol dehydrogenase	SORD	Q58D31
AMGFTPVDMGSLASAR	805.8877, 813.88519	2	1	AMGFTPVDMGSLASAR, AM(UniMod:35)GFTPVDMGSLASAR, AMGFTPVDM(UniMod:35)GSLASAR	0.264419	0.00111789	STEAP3 metalloreductase	STEAP3	A0A3Q1LPT9
AMGIMNSFVNDIFER	872.41412, 880.41156	2	0	AMGIMNSFVNDIFER, AM(UniMod:35)GIMNSFVNDIFER	0.323198	0.00226027	Histone H2B type 1-K	H2BC12	Q2M2T1
AMGNLQIDFADPSR	767.87036, 775.86786	2	1	AMGNLQIDFADPSR, AM(UniMod:35)GNLQIDFADPSR	0.0194087	0.000183309	G protein subunit alpha i2	GNAI2	A7MBH9
AMGNLQIDFADPSRADDAR	688.32593, 693.65759	3	1	AMGNLQIDFADPSRADDAR, AM(UniMod:35)GNLQIDFADPSRADDAR	0.0592832	0.000416544	G protein subunit alpha i2	GNAI2	A7MBH9
AMGNMNSFVNDIFER	880.891	2	1	AM(UniMod:35)GNMNSFVNDIFER, AMGNM(UniMod:35)NSFVNDIFER	0.0301262	0.000768362	Histone H2B type 1-N	H2BC15	Q32L48
AMGVEDFISR	562.77472, 570.77216	2	1	AMGVEDFISR, AM(UniMod:35)GVEDFISR	0.0959522	0.00138008	Complement C8 alpha chain	C8A	F1MX87
AMNNSWHPECFR	516.88794, 522.2196	3	1	AMNNSWHPEC(UniMod:4)FR, AM(UniMod:35)NNSWHPEC(UniMod:4)FR	0.0542262	0.000558903	LIM zinc finger domain containing 1	LIMS1	F6QGZ0
AMQWISSK	475.743	2	1	AMQWISSK	0.333909	0.0045717	ATP-dependent 6-phosphofructokinase	PFKP	E1BCW3
AMTEYRDK	507.24	2	1	AMTEYRDK	0.0198313	0.000161862	Afamin	AFM	G3MYZ3
AMTGVEQWPYR	669.31982, 677.31726	2	1	AMTGVEQWPYR, AM(UniMod:35)TGVEQWPYR	0.0959509	0.000498069	T-complex protein 1 subunit gamma	CCT3	Q3T0K2
AMTPDVK	761.387	1	1	AMTPDVK	0.00275998	0.000120811	Glycoprotein Ib platelet subunit alpha	GP1BA	E1BB32
AMVAQPAER	494.748	2	1	AM(UniMod:35)VAQPAER	0.0596273	0.000334254	Niban apoptosis regulator 1	NIBAN1	F1N2F1
AMVGSDVQLR	546.28	2	1	AM(UniMod:35)VGSDVQLR	0.00453561	0.000120811	Inducible T cell costimulator ligand	ICOSLG	E1BCU8
AMVQQLDTLR	587.81689, 595.81433	2	1	AMVQQLDTLR, AM(UniMod:35)VQQLDTLR	0.00205613	0.000136907	Apolipoprotein A-IV	APOA4	Q32PJ2
ANCLVQTTEWSACSK	877.896	2	1	ANC(UniMod:4)LVQTTEWSAC(UniMod:4)SK	0.0028996	0.000120811	CCN family member 2	CCN2	O18739
ANCVVCNTLR	603.79	2	1	ANC(UniMod:4)VVC(UniMod:4)NTLR	0.00342363	0.000116591	Galectin	LGALS8	A0A3Q1LN15
ANDTTFGLAAGVFTR	770.892	2	1	ANDTTFGLAAGVFTR	0.000467782	0.000187053	4-trimethylaminobutyraldehyde dehydrogenase	ALDH9A1	Q2KJH9
ANDYLDSFASK	615.786	2	1	ANDYLDSFASK	0.00279337	0.000172334	Complement C3	LOC528040	E1B805
ANEGTVGVSAATQR	680.845	2	1	ANEGTVGVSAATQR	0.00906006	0.000120811	Alkaline phosphatase, tissue-nonspecific isozyme	ALPL	P09487
ANFDKESER	548.258	2	1	ANFDKESER	0.284292	0.0012246	Karyopherin subunit beta 1	KPNB1	E1BFV0
ANFFISNVR	534.286	2	1	ANFFISNVR	0.00315527	0.000111794	LOC407171 protein	LOC407171	A5D7Q0
ANGPDGAVGR	457.229	2	1	ANGPDGAVGR	0.0032939	0.000120811	small monomeric GTPase	RAB27A	A6QLB1
ANINIEK	801.44757, 401.22772	1, 2	1	ANINIEK	0.0612523	0.000328639	RAB10 protein	RAB10	A6QLS9
ANINVENAFYTLAR	798.413	2	1	ANINVENAFYTLAR	0.0605473	0.000775541	Ras-related protein Rab-8A	RAB8A	A4FV54
ANIPLISNEECQK	758.378	2	1	ANIPLISNEEC(UniMod:4)QK	0.125251	0.00174148	Plasma kallikrein	KLKB1	Q2KJ63
ANIQAVSLK	472.283	2	1	ANIQAVSLK	0.0933795	0.000671225	Charged multivesicular body protein 2A	CHMP2A	Q3T0U5
ANKPGDVVR	478.27	2	1	ANKPGDVVR	0.0152813	0.000111794	Cytosol aminopeptidase	LAP3	P00727
ANLPQSFQVDTSK	717.866	2	1	ANLPQSFQVDTSK	0.00307659	0.000167317	Filamin A	FLNA	F1N169
ANLQIDQLNTDLNLER	623.994	3	1	ANLQIDQLNTDLNLER	0.00232723	0.000114193	Myosin heavy chain 9	MYH9	F1MQ37
ANMALVPGAPSQGQVVAR	883.47333, 891.47083	2	1	ANMALVPGAPSQGQVVAR, ANM(UniMod:35)ALVPGAPSQGQVVAR	0.010715	0.000118557	Syndecan binding protein	SDCBP	F6QH17
ANMDLSGR	432.206	2	1	ANMDLSGR	0.00537797	0.000243075	Coagulation factor XIII A chain	F13A1	F1MW44
ANNNDNTFK	519.237	2	1	ANNNDNTFK	0.403984	0.00183766	Fibrinogen alpha chain	FGA	P02672
ANNNNQWLQIDLLK	842.445	2	1	ANNNNQWLQIDLLK	0.110283	0.00159032	Coagulation factor V	F5	Q28107
ANNYEDYGDYWR	783.319	2	1	ANNYEDYGDYWR	0.00206537	0.000120811	Angiotensin-converting enzyme 2	ACE2	Q58DD0
ANPFGGASHAK	528.765	2	1	ANPFGGASHAK	0.337115	0.00116668	Small ribosomal subunit protein uS12	RPS23	Q3T199
ANPWEGK	401.199	2	1	ANPWEGK	0.0280185	0.000287363	Aldo-keto reductase family 7 member A2	AKR7A2	F1MZC0
ANQVTDESLESTR	725.345	2	1	ANQVTDESLESTR	0.00207812	0.000120811	Synaptosomal-associated protein	SNAP23	Q2T9M8
ANQVTDESLESTRR	803.39581, 535.93317	2, 3	1	ANQVTDESLESTRR	0.197292	0.00065692	Synaptosomal-associated protein	SNAP23	Q2T9M8
ANRPFLVLIR	599.875	2	1	ANRPFLVLIR	0.000923625	0.000114846	Antithrombin-III	SERPINC1	A0A3Q1NJR8
ANSHFATAFYQHLADSK	636.64008, 477.73203	3, 4	1	ANSHFATAFYQHLADSK	0.0055551	0.00022725	Antithrombin-III	SERPINC1	P41361
ANTFLGAK	821.4527, 411.23026	1, 2	0	ANTFLGAK	0.0018281	0.000129556	Uncharacterized protein	LOC107131209	F1MVK1
ANWEAQQR	501.742	2	1	ANWEAQQR	0.173163	0.000899352	Septin-7	SEPTIN7	Q6Q137
ANWEEGAASELLSSLK	852.92639, 568.95355	2, 3	1	ANWEEGAASELLSSLK	0.062507	0.000416656	Apolipoprotein B	APOB	E1BNR0
ANWEEGAASELLSSLKDSVPR	753.714	3	1	ANWEEGAASELLSSLKDSVPR	0.016211	0.000348014	Apolipoprotein B	APOB	E1BNR0
APAMFNIR	468.243	2	1	APAM(UniMod:35)FNIR	0.00279904	0.000120811	Small ribosomal subunit protein eS1	RPS3A	Q56JV9
APASNVLVSASG	536.786	2	1	APASNVLVSASG	0.190322	0.00162532	Plasmalemma vesicle associated protein	PLVAP	Q3ZC85
APATATLASPGSTSR	694.363	2	1	APATATLASPGSTSR	0.334451	0.00137273	Microtubule-associated protein 4	MAP4	P36225
APDFVFYAPR	591.802	2	0	APDFVFYAPR	0.00234057	0.000236381	Moesin	MSN	Q2HJ49
APEIANSHVEYSVR	524.599	3	1	APEIANSHVEYSVR	0.400015	0.00262741	Haptoglobin	HP	Q2TBU0
APELGHGVEGGNVAKPDPEVTER	786.72839, 590.29828	3, 4	1	APELGHGVEGGNVAKPDPEVTER	0.0987508	0.000692191	Hemopexin	HPX	Q3SZV7
APEQLLR	413.744	2	1	APEQLLR	0.00213055	0.000120811	Glycoprotein IX platelet	GP9	F1N1G4
APEVPGAVVVSR	590.839	2	1	APEVPGAVVVSR	0.0198633	0.000172334	Stabilin 1	STAB1	E1BNJ1
APFDLFENR	554.776	2	1	APFDLFENR	0.461859	0.00234891	Heat shock protein HSP 90-alpha	HSP90AA1	Q76LV2
APGGATELR	436.236	2	1	APGGATELR	0.0117665	0.000120811	Arginyl aminopeptidase	RNPEP	G3X743
APGSASEAFFEQGPTR	826.39	2	1	APGSASEAFFEQGPTR	0.00330958	0.000120811	Ceruloplasmin	CP	F1N076
APIADIISSYR	603.331	2	1	APIADIISSYR	0.0172083	0.000120811	Integrin subunit alpha 2b	ITGA2B	F1MGZ4
APIIAVTR	420.77	2	1	APIIAVTR	0.063306	0.000444272	Pyruvate kinase	PKM	A5D984
APIRPDIVNFVHTNLR	621.35211, 466.26602	3, 4	1	APIRPDIVNFVHTNLR	0.022808	0.000484648	Large ribosomal subunit protein uL4	RPL4	Q58DW0
APLDVVAGFNVPLFK	793.951	2	1	APLDVVAGFNVPLFK	0.448683	0.00266763	BPI fold-containing family B member 1	BPIFB1	Q8SPF8
APLKVQVQDNEGCPVEATVK	728.045	3	1	APLKVQVQDNEGC(UniMod:4)PVEATVK	0.0234134	0.000114193	Filamin A	FLNA	F1N169
APLPFPPPGLR	581.343	2	1	APLPFPPPGLR	0.0730626	0.000817346	Histidine-rich glycoprotein	HRG	P33433
APLQGTLLGYR	594.841	2	1	APLQGTLLGYR	0.0014481	0.000116591	receptor protein-tyrosine kinase	AXL	A0A3Q1MRN2
APLSQLYFCR	627.819	2	1	APLSQLYFC(UniMod:4)R	0.023682	0.000111794	Dynactin subunit 4	DCTN4	E1BBI8
APNDFNLR	473.742	2	1	APNDFNLR	0.00158133	0.000243075	Glycogen phosphorylase, liver form	PYGL	Q0VCM4
APNDFNLRDFNVGDYIQAVLDR	851.423	3	1	APNDFNLRDFNVGDYIQAVLDR	0.00601842	0.000116591	Glycogen phosphorylase, liver form	PYGL	Q0VCM4
APPPSLTDCIGTVDSR	843.413	2	1	APPPSLTDC(UniMod:4)IGTVDSR	0.0959857	0.000624682	Charged multivesicular body protein 5	CHMP5	F1MZV2
APQAGQPLR	469.265	2	1	APQAGQPLR	0.00138507	0.000190368	Sulfurtransferase	MPST	A0A3Q1M9D2
APQLTSPELMALTR	764.41443, 772.41187	2	1	APQLTSPELMALTR, APQLTSPELM(UniMod:35)ALTR	0.162119	0.00165345	Alpha-fetoprotein	AFP	Q3SZ57
APQVLFR	415.749	2	1	APQVLFR	0.0703359	0.000552668	Chromogranin-A	CHGA	P05059
APSSLALGK	422.251	2	1	APSSLALGK	0.00609008	0.000120811	Protein 4.2	EPB42	O46510
APSWIDTGLSEMR	731.854	2	1	APSWIDTGLSEMR	0.00233011	0.000114193	Alpha-crystallin B chain	CRYAB	P02510
APVDAFKECHLAQVPSHAVVAR	601.316	4	1	APVDAFKEC(UniMod:4)HLAQVPSHAVVAR	0.128952	0.00214824	Lactotransferrin	LTF	P24627
APVLFFDR	482.767	2	0	APVLFFDR	0.335198	0.0019305	ATP binding cassette subfamily C member 4	LOC784305	G3X810
APVLFFNR	482.275	2	1	APVLFFNR	0.0236412	0.000161862	Uncharacterized protein	LOC100848700	A0A3Q1LPI1
APWCYTTNSEVR	742.336	2	1	APWC(UniMod:4)YTTNSEVR	0.0020326	9.4203e-05	Plasminogen	PLG	P06868
APWCYTTNSK	614.278	2	1	APWC(UniMod:4)YTTNSK	0.00160196	0.000103861	Plasminogen	PLG	E1B726
APYEWGQLR	560.284	2	1	APYEWGQLR	0.0193265	0.000588616	Gamma-glutamyl hydrolase	GGH	A7YWG4
AQAALAVNISAAR	628.36	2	1	AQAALAVNISAAR	0.134702	0.00089059	T-complex protein 1 subunit zeta	CCT6A	Q3MHL7
AQACAFWNR	562.26	2	1	AQAC(UniMod:4)AFWNR	0.00227708	0.000120811	Acetylcholinesterase	ACHE	P23795
AQAELNALKR	557.323	2	1	AQAELNALKR	0.0113965	0.000120811	TSG101 protein	TSG101	A3KN51
AQAGANTRPCPS	615.289	2	1	AQAGANTRPC(UniMod:4)PS	0.00957725	0.000120811	Heparan sulfate proteoglycan 2	HSPG2	F1MER7
AQALEQAK	429.738	2	1	AQALEQAK	0.222432	0.00421671	SPARC related modular calcium binding 1	SMOC1	F6QH10
AQASLNAGLDLK	600.834	2	1	AQASLNAGLDLK	0.314472	0.00130648	MOB kinase activator 3A	MOB3A	Q58D63
AQAWCYSK	507.23	2	1	AQAWC(UniMod:4)YSK	0.00216947	0.000120811	Ras-related protein Rab-7a	RAB7A	Q3T0F5
AQCGGGLLGVR	544.288	2	1	AQC(UniMod:4)GGGLLGVR	0.00203592	0.000120811	Versican core protein	VCAN	P81282
AQCPIVER	486.751	2	1	AQC(UniMod:4)PIVER	0.00364579	0.000120811	Small ribosomal subunit protein uS7	RPS5	Q5E988
AQDLATPQAFAR	644.837	2	1	AQDLATPQAFAR	0.0839618	0.000649562	NAD-dependent protein deacylase sirtuin-5, mitochondrial	SIRT5	Q3ZBQ0
AQDRLDK	423.228	2	1	AQDRLDK	0.00256107	0.000172334	Apolipoprotein E	APOE	Q03247
AQEACGPLEMDSALSVVQNLER	806.38678, 811.71838	3	1	AQEAC(UniMod:4)GPLEMDSALSVVQNLER, AQEAC(UniMod:4)GPLEM(UniMod:35)DSALSVVQNLER	0.0181291	0.000150544	Talin 1	TLN1	A0A3Q1MLQ7
AQEDLIPAVDR	613.823	2	1	AQEDLIPAVDR	0.00938407	0.000172334	Shiftless antiviral inhibitor of ribosomal frameshifting protein homolog	SHFL	Q32L09
AQEEAGRLEADR	448.889	3	1	AQEEAGRLEADR	0.0024086	0.000120811	Ezrin	EZR	P31976
AQEGPGQAEPPAAAAEER	889.91968, 593.61572	2, 3	1	AQEGPGQAEPPAAAAEER	0.00770884	0.000120811	Na(+)/H(+) exchange regulatory cofactor NHE-RF1	NHERF1	Q3SZK8
AQEREQIK	501.273	2	0	AQEREQIK	0.00733616	0.000116591	Keratin, type II cytoskeletal 71	KRT71	Q148H5
AQEWQPVYTMSQLSFDR	701.327	3	1	AQEWQPVYTM(UniMod:35)SQLSFDR	0.501025	0.00479695	Tyrosine-protein kinase	JAK1	F1N0D6
AQFILQGDACVK	675.349	2	1	AQFILQGDAC(UniMod:4)VK	0.00463546	0.000334912	Complement C3	C3	Q2UVX4
AQFVPLPVSVSVEFAVAATDCIAK	840.446	3	1	AQFVPLPVSVSVEFAVAATDC(UniMod:4)IAK	0.164746	0.00256265	Alpha-2-HS-glycoprotein	AHSG	P12763
AQFVTCGQDK	577.27	2	1	AQFVTC(UniMod:4)GQDK	0.00216926	0.000172334	EMAP like 2	EML2	E1BB08
AQGYSGLSVK	505.27	2	1	AQGYSGLSVK	0.178787	0.000972648	Thrombospondin-1	THBS1	Q28178
AQIHDLVLVGGSTR	733.41052, 489.27631	2, 3	0	AQIHDLVLVGGSTR	0.00728864	0.000196562	Heat shock 70 kDa protein 1B	HSPA1A;HSPA1B	Q27965;Q27975
AQILEGLGIGPGEGSEEELHSASQR	855.425	3	1	AQILEGLGIGPGEGSEEELHSASQR	1.7446e-05	1.7446e-05	Plasma serine protease inhibitor	SERPINA5	Q9N2I2
AQIWDTAGQER	637.811	2	0	AQIWDTAGQER	0.00178494	0.000116068	Ras-related protein Rab-11B	RAB11B	Q3MHP2
AQLEDAGVYQCESK	799.363	2	1	AQLEDAGVYQC(UniMod:4)ESK	0.276734	0.0014934	Vascular cell adhesion molecule 1	VCAM1	Q9GKR3
AQLFALTGVQPAR	686.392	2	1	AQLFALTGVQPAR	0.0194588	0.000740138	Ubiquitin carboxyl-terminal hydrolase 14	USP14	Q0IIF7
AQLGEDIR	451.241	2	1	AQLGEDIR	0.00351859	0.000120811	TFG protein	TFG	Q3SX36
AQLGGPEAGK	464.249	2	1	AQLGGPEAGK	0.0646467	0.000685711	Heat shock protein beta-1	HSPB1	Q3T149
AQLSDPTLNPLVLK	754.939	2	1	AQLSDPTLNPLVLK	0.00128129	0.000109135	Apolipoprotein B	APOB	E1BNR0
AQMVQEDLEK	595.79053, 603.78802	2	1	AQMVQEDLEK, AQM(UniMod:35)VQEDLEK	0.00235198	0.000120811	Moesin	MSN	Q2HJ49
AQPDTLR	400.717	2	1	AQPDTLR	0.0109652	0.000120811	Ras homolog family member G	RHOG	Q1RMI2
AQPEDIISEGR	607.805	2	1	AQPEDIISEGR	0.0133702	0.000334235	Sulfurtransferase	MPST	A0A3Q1M9D2
AQPEDIPVK	498.772	2	1	AQPEDIPVK	0.0105447	0.000172334	Collagen alpha-2(I) chain	COL1A2	P02465
AQPGGELMLGGTDSK	730.857	2	1	AQPGGELMLGGTDSK	0.00300589	0.000125319	Cathepsin D	CTSD	P80209
AQPTQPADEPAEK	691.334	2	1	AQPTQPADEPAEK	0.762645	0.00260469	Proteasome subunit alpha type-1	PSMA1	Q3T0X5
AQPVQVAEGSEPDSFWEALGGK	768.038	3	1	AQPVQVAEGSEPDSFWEALGGK	0.0196583	0.000161862	Gelsolin	GSN	Q3SX14
AQQEFATGVMSNK	713.836	2	1	AQQEFATGVM(UniMod:35)SNK	0.0738005	0.000519285	Secretory carrier-associated membrane protein	SCAMP1	A0A3Q1LYD5
AQQELEEQTR	616.3	2	1	AQQELEEQTR	0.0023573	0.000120811	Moesin	MSN	Q2HJ49
AQQELEEQTRR	463.236	3	1	AQQELEEQTRR	0.00231624	0.000120811	Moesin	MSN	Q2HJ49
AQQHYPVSAGYTK	483.91	3	1	AQQHYPVSAGYTK	0.012705	0.000172334	Lipoprotein lipase	LPL	P11151
AQQTESPPHASPK	459.897	3	1	AQQTESPPHASPK	0.00468248	0.000101822	Argininosuccinate lyase	ASL	Q3SZJ0
AQQVAVQEQEIAR	735.39	2	1	AQQVAVQEQEIAR	0.00322388	0.000172334	Flotillin-1	FLOT1	Q08DN8
AQQVAVQEQEIARR	542.63	3	1	AQQVAVQEQEIARR	0.0286806	0.000161862	Flotillin-1	FLOT1	Q08DN8
AQQVSQGLDVLTAK	729.402	2	1	AQQVSQGLDVLTAK	0.119092	0.00160576	Vinculin	VCL	A0A3Q1MN97
AQRPDFCLEPPYTGPCK	679.318	3	0	AQRPDFC(UniMod:4)LEPPYTGPC(UniMod:4)K	0.000762055	0.000148709	BPTI/Kunitz inhibitor domain-containing protein	LOC404103	A0A3Q1M0F4
AQSELAAHQK	541.784	2	1	AQSELAAHQK	0.00148453	0.000125319	Proteasome subunit alpha type-1	PSMA1	Q3T0X5
AQSHLCGGSIIGR	678.34686, 452.5672	2, 3	1	AQSHLC(UniMod:4)GGSIIGR	0.00549532	0.000120811	Plasma kallikrein	KLKB1	Q2KJ63
AQSVYQELLAQEDR	825.41095, 550.60986	2, 3	1	AQSVYQELLAQEDR	0.0424764	0.000718422	Apolipoprotein B	APOB	E1BNR0
AQTEWSTGTWR	661.811	2	1	AQTEWSTGTWR	0.00305032	0.000120811	Secretory carrier-associated membrane protein 4	SCAMP4	Q58DF6
AQVARPGGDTIFGK	708.884	2	1	AQVARPGGDTIFGK	0.00495042	0.000985222	Adenosine 5'-monophosphoramidase HINT1	HINT1	P62958
AQVIYTR	425.744	2	1	AQVIYTR	0.00627612	0.000172334	Small ribosomal subunit protein eS25	RPS25	Q56JX5
AQVLDAVK	422.251	2	1	AQVLDAVK	0.00426279	0.000114193	Collagen type VI alpha 3 chain	COL6A3	E1BB91
AQVLGASEEPTR	629.326	2	1	AQVLGASEEPTR	0.00573952	0.000120811	Heparan sulfate proteoglycan 2	HSPG2	F1MER7
AQVSDSAAYK	520.257	2	1	AQVSDSAAYK	0.10152	0.000597249	Hemicentin 1	HMCN1	E1BE11
AQVVSNLK	429.757	2	1	AQVVSNLK	0.00409644	0.000172334	Talin 1	TLN1	A0A3Q1MLQ7
AQVYLLETR	546.807	2	1	AQVYLLETR	0.0153212	0.000111794	Fibrinogen-like protein 1	FGL1	Q3SZZ7
AQYDELAQK	533.265	2	1	AQYDELAQK	0.0107499	0.000299744	Keratin 18	KRT18	F6S1Q0
AQYEEIANR	547.268	2	0	AQYEEIANR	0.00349758	0.000214234	Keratin, type II cytoskeletal 75	KRT75	Q08D91
AQYEEIAQR	554.276	2	0	AQYEEIAQR	0.018045	0.0006328	Keratin, type II cytoskeletal 1	KRT1	G3N0V2
AQYVLISPEAGSR	695.87073, 464.24976	2, 3	1	AQYVLISPEAGSR	0.164808	0.0013186	Phosphatidylinositol-glycan-specific phospholipase D	GPLD1	P80109
ARAHVETLR	526.802	2	1	ARAHVETLR	0.00124117	0.00058309	Apolipoprotein A-I	APOA1	P15497
ARDHPPQEPR	401.54	3	1	ARDHPPQEPR	0.00764709	0.000122921	Tetraspanin 32	TSPAN32	A0A3Q1MJV5
AREEGIR	415.728	2	1	AREEGIR	0.00160174	0.000116591	Collagen type VI alpha 2 chain	COL6A2	F1MKG2
AREEHTVPER	612.31085, 408.54315	2, 3	1	AREEHTVPER	0.0317361	0.000279048	Inter-alpha-trypsin inhibitor heavy chain H3	ITIH3	P56652
AREHMILLFTR	462.928	3	1	AREHMILLFTR	0.0012195	0.00058309	AIG1-type G domain-containing protein	LOC768255	A0A3Q1MAF9
ARFEELNADLFR	740.88159, 494.25702	2, 3	0	ARFEELNADLFR	0.00324305	0.000272935	Heat shock cognate 71 kDa protein	HSPA8	P19120
ARGPGLEK	414.241	2	1	ARGPGLEK	0.00216068	0.000120811	Filamin A	FLNA	F1N169
ARPATATVGQK	550.315	2	1	ARPATATVGQK	0.00344853	0.000120811	Fibrinogen beta chain	FGB	P02676
ARPEDVVNLDLK	684.87854, 456.92163	2, 3	1	ARPEDVVNLDLK	0.125238	0.000663607	PARVB protein	PARVB	A6QLQ6
ARPEFMLPVHFYGR	573.96515, 430.72583, 434.72458	3, 4	1	ARPEFMLPVHFYGR, ARPEFM(UniMod:35)LPVHFYGR	0.00374911	0.000390716	Glycogen phosphorylase, liver form	PYGL	Q0VCM4
ARPNCGGNLLGVR	461.915	3	1	ARPNC(UniMod:4)GGNLLGVR	0.00279826	0.000120811	Aggrecan core protein	ACAN	P13608
ARYEEIAR	504.268	2	1	ARYEEIAR	0.0012902	0.000116591	Keratin, type II cytoskeletal 78	KRT78	A6QNX5
ASAFYAK	757.389	1	1	ASAFYAK	0.00191944	0.000172334	Apolipoprotein B	APOB	E1BNR0
ASAGPQPLLVQSCK	728.386	2	1	ASAGPQPLLVQSC(UniMod:4)K	0.00195361	0.000130475	Talin 1	TLN1	A0A3Q1MLQ7
ASAPSGSFFAR	549.273	2	1	ASAPSGSFFAR	0.0140929	0.000326904	GAS2 protein	GAS2	A8E4Q5
ASASDGSSFVVAR	627.31	2	1	ASASDGSSFVVAR	0.00178619	0.000150707	GLI pathosis related 2	GLIPR2	F6RBS0
ASCGELQADSR	597.265	2	1	ASC(UniMod:4)GELQADSR	0.570719	0.00343333	Glucose-6-phosphate 1-dehydrogenase	G6PD	A0A3Q1MM55
ASCLYGQLPK	568.793	2	1	ASC(UniMod:4)LYGQLPK	0.00260674	0.000172334	Glutathione S-transferase P	GSTP1	P28801
ASCQDMSCSK	587.221	2	1	ASC(UniMod:4)QDMSC(UniMod:4)SK	0.0155216	0.000116591	P-selectin	SELP	P42201
ASDELVDK	438.72	2	1	ASDELVDK	0.00161248	0.000153658	Sulfotransferase 1E1	SULT1E1	P19217
ASDVHEVR	456.731	2	1	ASDVHEVR	0.220045	0.000776308	Pyruvate kinase	PKM	A5D984
ASEAEAAEPAAPTKDDK	567.605	3	1	ASEAEAAEPAAPTKDDK	0.0967944	0.00054052	Brain acid soluble protein 1	BASP1	P80724
ASEELRQEGVR	425.222	3	1	ASEELRQEGVR	0.00259914	0.000120811	Collagen type VI alpha 3 chain	COL6A3	E1BB91
ASEQIYYENSQGYR	854.385	2	1	ASEQIYYENSQGYR	0.00605502	0.000172334	ANTXR cell adhesion molecule 1	ANTXR1	A0A3Q1MVZ0
ASEQLKALGEK	587.328	2	1	ASEQLKALGEK	0.00160322	0.000172334	Apolipoprotein A-I	APOA1	P15497
ASEQVLLPR	506.794	2	1	ASEQVLLPR	0.0270794	0.000226299	Out at first protein homolog	OAF	E1BLL9
ASFIPPLEK	501.288	2	1	ASFIPPLEK	0.00331193	0.000336914	Pigment epithelium-derived factor	SERPINF1	Q95121
ASFSVLGDILGSAMR	762.3988, 508.60181, 770.39624, 513.93341	2, 3	1	ASFSVLGDILGSAMR, ASFSVLGDILGSAM(UniMod:35)R	0.0210928	0.00039693	Alpha-2-macroglobulin	A2M	Q7SIH1
ASFTIYDCGR	595.27	2	1	ASFTIYDC(UniMod:4)GR	0.061674	0.000444272	Plexin D1	PLXND1	F1N4C5
ASGILEAR	408.733	2	1	ASGILEAR	0.00448655	0.000120811	Choline transporter-like protein 2	SLC44A2	A5D7H3
ASGLGAAAGQR	479.758	2	1	ASGLGAAAGQR	0.152382	0.00208151	Thyroglobulin	TG	P01267
ASGNYATVISHNPETK	844.91638, 563.61353	2, 3	1	ASGNYATVISHNPETK	0.0629705	0.000407667	Large ribosomal subunit protein uL2	RPL8	Q3T0S6
ASGPGLNTTGVPASLPVEFTIDAK	781.414	3	1	ASGPGLNTTGVPASLPVEFTIDAK	0.0149434	0.000120811	Filamin A	FLNA	F1N169
ASGPPKGPSK	463.26	2	1	ASGPPKGPSK	0.00208296	0.000116591	Cysteine-rich protein 2	CRIP2	Q0VFX8
ASGPPVSELITK	599.838	2	0	ASGPPVSELITK	0.0018549	0.000172334	Histone H1.2	H1-2	P02253
ASGVPDRFSGSR	412.543	3	0	ASGVPDRFSGSR	0.338608	0.0019305	Ig-like domain-containing protein		A0A3Q1LUE9
ASIAALEAK	873.50513, 437.25647	1, 2	1	ASIAALEAK	0.00231764	0.000120811	Myosin heavy chain 9	MYH9	F1MQ37
ASIDVIAATENIK	672.873	2	1	ASIDVIAATENIK	0.00239819	0.000120811	Integrin subunit alpha 6	ITGA6	E1BFQ6
ASKPGWWLLDTEVGEIQR	695.698	3	1	ASKPGWWLLDTEVGEIQR	0.0119136	0.000486281	Coagulation factor V	F5	Q28107
ASLAFLQK	439.262	2	1	ASLAFLQK	0.0194534	0.000120811	Platelet-activating factor acetylhydrolase	PLA2G7	Q28017
ASLASSSVSDEYFEVTDRSACLR	850.731	3	1	ASLASSSVSDEYFEVTDRSAC(UniMod:4)LR	0.050402	0.000948324	Family with sequence similarity 83 member G	FAM83G	E1BCY1
ASLENSLEETK	610.805	2	1	ASLENSLEETK	0.0804614	0.000437784	Keratin 14	KRT14	F1MC11
ASLENWSTQPGAIR	765.39	2	1	ASLENWSTQPGAIR	0.00291595	0.000120811	Aldehyde dehydrogenase family 16 member A1	ALDH16A1	A6QR56
ASLHGGEPATIVR	436.574	3	1	ASLHGGEPATIVR	0.0767991	0.000519285	NID1 protein	NID1	A6QNS6
ASLISAVSDK	495.778	2	1	ASLISAVSDK	0.0167679	0.000114193	TSG101 protein	TSG101	A3KN51
ASLVNIPR	435.265	2	1	ASLVNIPR	0.122881	0.000708514	Secreted frizzled-related protein 3	FRZB	Q95117
ASMAEVAGGLSR	574.79089, 582.78833	2	1	ASMAEVAGGLSR, ASM(UniMod:35)AEVAGGLSR	0.00154457	9.20318e-05	Elastin microfibril interfacer 3	EMILIN3	F1N2E4
ASQPVYQQGR	567.289	2	1	ASQPVYQQGR	0.0126391	0.000120811	[F-actin]-monooxygenase MICAL1	MICAL1	F1MH07
ASQTSMLLR	503.772	2	1	ASQTSMLLR	0.00513244	0.000120811	Stabilin 1	STAB1	E1BNJ1
ASRDEIFAQSK	417.883	3	1	ASRDEIFAQSK	0.0991648	0.000597249	Myosin-10	MYH10	Q27991
ASREEILAQSK	616.33649, 411.22696	2, 3	1	ASREEILAQSK	0.0580604	0.000771889	Myosin heavy chain 9	MYH9	F1MQ37
ASSEGSAAAGAGLDSLHK	543.601	3	1	ASSEGSAAAGAGLDSLHK	0.0395666	0.000301222	Actin-related protein 2/3 complex subunit 1B	ARPC1B	Q58CQ2
ASSELFNQK	512.26	2	1	ASSELFNQK	0.238861	0.0026167	Hydroxymethylglutaryl-CoA synthase	HMGCS1	A0A3Q1LPX4
ASSEQELR	460.228	2	1	ASSEQELR	0.109027	0.000723031	Endophilin-B1	SH3GLB1	Q32LM0
ASSIMDELFQDR	706.33057, 471.22299, 714.328	2, 3	1	ASSIMDELFQDR, ASSIM(UniMod:35)DELFQDR	0.0562644	0.000695879	Clusterin	CLU	P17697
ASSIMDELFQDRFFLR	658.99701, 664.32861	3	1	ASSIMDELFQDRFFLR, ASSIM(UniMod:35)DELFQDRFFLR	0.0244846	0.000459319	Clusterin	CLU	P17697
ASSLIEEAK	474.257	2	1	ASSLIEEAK	0.335634	0.00151225	Talin 1	TLN1	A0A3Q1MLQ7
ASSLPTGTSLPAR	629.344	2	1	ASSLPTGTSLPAR	0.0194713	0.000120811	SLC3A2 protein	SLC3A2	Q08DL0
ASSQVNVEGQSR	631.311	2	1	ASSQVNVEGQSR	0.00347982	0.000286925	Regulator of G-protein signaling 10	RGS10	Q2KHW7
ASSVTTFTGEPNMCPR	877.8963, 885.89374, 590.93176	2, 3	1	ASSVTTFTGEPNMC(UniMod:4)PR, ASSVTTFTGEPNM(UniMod:35)C(UniMod:4)PR	0.0259232	0.000237912	Cysteine-rich protein 2	CRIP2	Q0VFX8
ASSVVVSGTPIR	586.836	2	1	ASSVVVSGTPIR	0.0034441	0.000120811	Fumarylacetoacetase	FAH	A5PKH3
ASTSPDRVFFR	428.224	3	1	ASTSPDRVFFR	0.000149208	0.000149208	Alpha-1B-glycoprotein	A1BG	Q2KJF1
ASVDELFAEIVR	674.86	2	1	ASVDELFAEIVR	0.0234826	0.000161862	Ras-related protein Rap-2	RAP2B	A4IFU2
ASVGFGGSCFQK	622.791	2	1	ASVGFGGSC(UniMod:4)FQK	0.00150904	0.000107053	UDP-glucose 6-dehydrogenase	UGDH	P12378
ASVPCEPGGPAPR	647.815	2	1	ASVPC(UniMod:4)EPGGPAPR	0.558757	0.00619446	phosphoribosylformylglycinamidine synthase	PFAS	A0A3Q1M913
ASVPTIQDQASAMQLSQCAK	717.346	3	1	ASVPTIQDQASAM(UniMod:35)QLSQC(UniMod:4)AK	0.195792	0.00153694	Talin 1	TLN1	A0A3Q1MLQ7
ASYDLQDLLAQAK	718.376	2	1	ASYDLQDLLAQAK	3.26546e-06	3.26546e-06	Angiotensinogen	AGT	P01017
ASYFGSIVLMSPAVIDSPLK	704.375	3	1	ASYFGSIVLM(UniMod:35)SPAVIDSPLK	0.0966314	0.00066701	Phospholipid transfer protein	PLTP	Q58DL9
ASYRPSEQK	533.271	2	1	ASYRPSEQK	0.00581108	0.000125319	Unc-13 homolog D	UNC13D	E1BFF0
ATAFPEPNPK	536.278	2	1	ATAFPEPNPK	0.0244815	0.000120811	Integrin subunit alpha 4	ITGA4	F1MEF6
ATAGAYIASQTVK	640.847	2	1	ATAGAYIASQTVK	0.059719	0.000481938	Proteasome subunit beta type-5	PSMB5	Q32KL2
ATAGDTHLGGEDFDNR	838.36981, 559.24915	2, 3	0	ATAGDTHLGGEDFDNR	0.0126326	0.000150253	Heat shock protein family A (Hsp70) member 6	HSPA6	F1MWU9
ATANSQVTGSANSTLR	789.398	2	1	ATANSQVTGSANSTLR	0.00272571	0.000120811	G-protein coupled receptor family C group 5 member C	GPRC5C	Q2YDG0
ATAQIGFIK	474.78	2	1	ATAQIGFIK	0.00529863	0.000111794	Phosphodiesterase	PDE9A	A0A3Q1N569
ATAVMPDGQFK	582.79	2	1	ATAVMPDGQFK	0.00510876	0.000120811	Peroxiredoxin-1	PRDX1	Q5E947
ATCAPGALCR	538.753	2	1	ATC(UniMod:4)APGALC(UniMod:4)R	0.00260664	0.000120811	Glycoprotein Ib platelet subunit beta	GP1BB	E1B863
ATCLPMFGYK	594.28381, 602.28131	2	1	ATC(UniMod:4)LPMFGYK, ATC(UniMod:4)LPM(UniMod:35)FGYK	0.00280291	0.000120811	Integrin beta	ITGB3	F1MTN1
ATDFVVPGPGK	544.294	2	1	ATDFVVPGPGK	0.000524443	0.000326904	Isocitrate dehydrogenase [NADP] cytoplasmic	IDH1	Q9XSG3
ATDKSFVEK	512.77	2	0	ATDKSFVEK	0.00208502	0.000120811	Myosin heavy chain 9	MYH9	F1MQ37
ATDVMIAGK	453.24249, 461.23996	2	1	ATDVMIAGK, ATDVM(UniMod:35)IAGK	0.00622457	0.000213643	Adenosylhomocysteinase	AHCY	Q3MHL4
ATEEQLK	818.42651, 409.71716	1, 2	1	ATEEQLK	0.00189284	0.000214392	Albumin	ALB	P02769
ATEEQLKTVMENFVAFVDK	733.706	3	1	ATEEQLKTVMENFVAFVDK	0.0149795	0.000116591	Albumin	ALB	P02769
ATEGQGSEQKIPGATNR	872.43549, 581.95959	2, 3	1	ATEGQGSEQKIPGATNR	0.00647628	0.000179693	Antithrombin-III	SERPINC1	P41361
ATEKLEAEDR	581.292	2	1	ATEKLEAEDR	0.0355558	0.000562315	Angiotensinogen	AGT	P01017
ATEQYYAMK	552.756	2	1	ATEQYYAMK	0.00234218	0.000120811	cAMP-dependent protein kinase catalytic subunit beta	PRKACB	P05131
ATFASQVQPGQYVLVAGVPGLQPAR	852.131	3	1	ATFASQVQPGQYVLVAGVPGLQPAR	0.013551	0.000380781	Hedgehog protein	IHH	F6QA78
ATFDAISK	426.728	2	1	ATFDAISK	0.00624332	0.000120811	Small ribosomal subunit protein uS5	RPS2	O18789
ATFYGEQVDYYK	742.341	2	1	ATFYGEQVDYYK	0.00933597	0.000120811	IQ motif containing GTPase activating protein 1	IQGAP1	F1MC48
ATGALYDYVNK	607.807	2	1	ATGALYDYVNK	0.00198969	0.000172334	Apolipoprotein B	APOB	E1BNR0
ATGDETGAKVER	617.30792, 411.87457	2, 3	1	ATGDETGAKVER	0.0277765	0.000193694	Small ribosomal subunit protein eS1	RPS3A	Q56JV9
ATGDWFYDQK	615.776	2	1	ATGDWFYDQK	0.202675	0.000671981	Synaptotagmin like 4	SYTL4	E1BPE2
ATIGADFLTK	518.788	2	1	ATIGADFLTK	0.00210715	0.000120811	Ras-related protein Rab-7a	RAB7A	Q3T0F5
ATISALEAK	452.262	2	1	ATISALEAK	0.0972152	0.000471604	Myosin-10	MYH10	Q27991
ATLELSLWK	530.806	2	1	ATLELSLWK	0.0175666	0.000437991	Apolipoprotein B	APOB	E1BNR0
ATLGETHR	442.734	2	1	ATLGETHR	0.00414263	0.000120811	Lysosomal acid glucosylceramidase	GBA1	Q2KHZ8
ATLPDADKER	558.289	2	1	ATLPDADKER	0.00889338	0.000120811	Alpha-actinin-1	ACTN1	Q3B7N2
ATLPSPEK	421.735	2	1	ATLPSPEK	0.105359	0.000484897	Ubiquitin-like modifier-activating enzyme 1	UBA1	A3KMV5
ATLPYQR	424.736	2	1	ATLPYQR	0.0118059	0.000134048	MARVEL domain-containing protein		A0A3Q1LIT9
ATLQSELNQIK	622.847	2	1	ATLQSELNQIK	0.00532035	0.000111794	Mannose-binding protein C	MBL	O02659
ATMEAYSR	464.714	2	1	ATMEAYSR	0.00212615	0.000120811	Annexin A7	ANXA7	P20072
ATMQNLNDR	531.754	2	1	ATMQNLNDR	0.134157	0.000734505	Keratin, type I cytoskeletal 17	KRT17	A1L595
ATNLEGEAQCECR	769.323	2	1	ATNLEGEAQC(UniMod:4)EC(UniMod:4)R	0.0185051	0.000326904	Myosin binding protein C3	MYBPC3	A0A3Q1M4Y0
ATNVVMNYSEIESK	800.881	2	1	ATNVVM(UniMod:35)NYSEIESK	0.019893	0.000125319	Clathrin interactor 1	CLINT1	A7Z035
ATPEPSDWR	529.75	2	1	ATPEPSDWR	0.00275594	0.000120811	Glycoprotein Ib platelet subunit beta	GP1BB	E1B863
ATQALVLAPTR	570.841	2	1	ATQALVLAPTR	0.00862933	0.000172334	Eukaryotic initiation factor 4A-I	EIF4A1	Q3SZ54
ATSGTEHQFCGGR	469.875	3	1	ATSGTEHQFC(UniMod:4)GGR	0.227441	0.00116328	Procollagen C-endopeptidase enhancer	PCOLCE	Q2HJB6
ATSISTQLPDDPAK	722.371	2	1	ATSISTQLPDDPAK	0.007339	0.000172334	Dynactin subunit 4	DCTN4	E1BBI8
ATSNFPVDLSAFPK	747.386	2	1	ATSNFPVDLSAFPK	3.69892e-05	3.69892e-05	Apolipoprotein B	APOB	E1BNR0
ATSNVFAMFDQSQIQEFK	702.999	3	0	ATSNVFAM(UniMod:35)FDQSQIQEFK	0.470483	0.00139033	Myosin regulatory light polypeptide 9	MYL9	Q5E9E2
ATSYVDPR	454.728	2	0	ATSYVDPR	0.328606	0.00114461	Uncharacterized protein	LOC100337390	G3MW10
ATVDVSER	438.726	2	1	ATVDVSER	0.00990205	0.000201711	SERPINA11 protein	SERPINA11	A5PK77
ATVFDDCKK	542.261	2	1	ATVFDDC(UniMod:4)KK	0.00359856	0.000120811	Syntaxin binding protein 3	STXBP3	F1MXB4
ATVIAVTR	415.759	2	1	ATVIAVTR	0.00333222	0.000172334	Pyruvate kinase	PKLR	Q1JPG7
ATVIVMVTR	495.295	2	1	ATVIVMVTR	0.00264599	0.000114193	protein-tyrosine-phosphatase	PTPRC	F1MJS9
ATVIYEGER	519.268	2	1	ATVIYEGER	0.00524107	0.00022508	Beta-2-glycoprotein 1	APOH	P17690
ATVLEDSYRR	403.88	3	1	ATVLEDSYRR	0.166873	0.000826548	HECT-type E3 ubiquitin transferase	NEDD4	F1MJ10
ATVLNYLPK	509.801	2	1	ATVLNYLPK	0.0045303	0.000363991	Alpha-2-macroglobulin	A2M	Q7SIH1
ATVMLYDDSNKR	706.84637, 471.56686, 714.84381, 476.8985	2, 3	1	ATVMLYDDSNKR, ATVM(UniMod:35)LYDDSNKR	0.0753099	0.000333353	Vasodilator-stimulated phosphoprotein	VASP	Q2TA49
ATVQVVAGLK	493.306	2	1	ATVQVVAGLK	0.00326365	0.000311394	Kininogen-1	KNG1	P01044
ATVQVVGGLK	486.299	2	1	ATVQVVGGLK	0.00169688	0.000153189	Kininogen-2	KNG2	P01045
ATVVESSEK	475.246	2	1	ATVVESSEK	0.0023104	0.000120811	14-3-3 protein gamma	YWHAG	P68252
ATWGDGGDNSPSNIVSK	852.896	2	1	ATWGDGGDNSPSNIVSK	0.0020474	0.000120811	Synaptosomal-associated protein	SNAP23	Q2T9M8
ATWVDAESQCR	661.794	2	1	ATWVDAESQC(UniMod:4)R	0.0160887	0.000120811	Aggrecan core protein	ACAN	P13608
AVAASSVAEK	466.757	2	1	AVAASSVAEK	0.278651	0.00148652	Junctophilin	JPH4	E1BL01
AVAAVAATGPAGPAGPGASR	824.943	2	1	AVAAVAATGPAGPAGPGASR	0.0107915	0.000981836	FRAT regulator of WNT signaling pathway 2	FRAT2	G3N174
AVADFLR	791.442	1	1	AVADFLR	0.108027	0.000489408	Carboxypeptidase B2	CPB2	Q2KIG3
AVADFLRR	474.276	2	1	AVADFLRR	0.00990573	0.000116591	Carboxypeptidase B2	CPB2	Q2KIG3
AVAEPGIQLK	513.304	2	0	AVAEPGIQLK	0.013844	0.000243075	Thrombospondin-4	THBS4	Q3SWW8
AVAEQIPLLVQGVR	746.94678, 498.30045	2, 3	1	AVAEQIPLLVQGVR	0.0636308	0.000539718	Talin 1	TLN1	A0A3Q1MLQ7
AVAGDASESALLK	616.331	2	1	AVAGDASESALLK	0.00205523	0.000120811	Sodium/potassium-transporting ATPase subunit alpha-1	ATP1A1	Q08DA1
AVAGNISDPGLQK	635.344	2	1	AVAGNISDPGLQK	0.00185927	0.000243075	Vinculin	VCL	A0A3Q1MN97
AVAHVELR	447.762	2	1	AVAHVELR	0.00260342	0.000120811	Integrin subunit alpha 2b	ITGA2B	F1MGZ4
AVAIDLPGLGR	541.323	2	1	AVAIDLPGLGR	0.0440923	0.000783542	Putative protein-lysine deacylase ABHD14B	ABHD14B	A7YY28
AVALPLQK	839.53601, 420.27191	1, 2	1	AVALPLQK	0.0503217	0.000353087	Integrin subunit alpha 6	ITGA6	E1BFQ6
AVAQALEVIPR	583.849	2	1	AVAQALEVIPR	0.00764039	0.000120811	T-complex protein 1 subunit gamma	CCT3	Q3T0K2
AVASAAAALVLK	542.841	2	1	AVASAAAALVLK	0.00210713	0.000236381	Talin 1	TLN1	A0A3Q1MLQ7
AVASLNTPFMPSNPK	795.404	2	1	AVASLNTPFM(UniMod:35)PSNPK	0.195512	0.00103135	Epoxide hydrolase 2	EPHX2	F6QS88
AVASQPGSVDAAER	679.34	2	1	AVASQPGSVDAAER	0.0754878	0.000257202	4'-phosphopantetheine phosphatase	PANK4	F1MLD0
AVAVVVDPIQSVK	662.896	2	1	AVAVVVDPIQSVK	0.312864	0.00154177	Proteasome (Prosome, macropain) 26S subunit, non-ATPase, 14	PSMD14	Q17QP9
AVCLAAQSIR	544.799	2	1	AVC(UniMod:4)LAAQSIR	0.00732869	0.000172334	Acetyl-CoA acetyltransferase 2	ACAT2	Q17QI3
AVCMLSNTTAIAEAWAR	622.30707, 627.63867	3	0	AVC(UniMod:4)MLSNTTAIAEAWAR, AVC(UniMod:4)M(UniMod:35)LSNTTAIAEAWAR	0.0257616	0.000536379	Tubulin alpha-4A chain	TUBA4A	P81948
AVDAALTK	788.452	1	0	AVDAALTK	0.0015405	0.000111698	Kininogen-1	KNG1	P01044
AVDDGVNTFK	533.265	2	1	AVDDGVNTFK	0.027863	0.000157105	T-complex protein 1 subunit theta	CCT8	Q3ZCI9
AVDFAER	404.204	2	1	AVDFAER	0.048748	0.000557608	Large ribosomal subunit protein uL2	RPL8	Q3T0S6
AVDGIEVYSTK	591.307	2	1	AVDGIEVYSTK	0.00170104	0.000179283	Inter-alpha-trypsin inhibitor heavy chain H3	ITIH3	P56652
AVDLIQK	786.473	1	0	AVDLIQK	0.051729	0.000705426	Uncharacterized protein	LOC107131209	F1MVK1
AVDPDSPAEASGLR	692.84	2	1	AVDPDSPAEASGLR	0.00520244	0.000120811	Na(+)/H(+) exchange regulatory cofactor NHE-RF1	NHERF1	Q3SZK8
AVDQFNER	489.736	2	0	AVDQFNER	0.00173944	0.000266901	Cathelicidin-7	CATHL7	P56425
AVDQLNELSSEANLYR	607.971	3	1	AVDQLNELSSEANLYR	0.00267988	0.000120811	Cathelicidin-4	CATHL4	P33046
AVDQLNEQSSEPNIYR	621.635	3	1	AVDQLNEQSSEPNIYR	0.00673128	0.000172334	Cathelicidin-1	CATHL1	P22226
AVDQSVLLMRPEAELSAATVYNLLPVK	732.65393, 736.65265	4	1	AVDQSVLLMRPEAELSAATVYNLLPVK, AVDQSVLLM(UniMod:35)RPEAELSAATVYNLLPVK	0.196478	0.000870456	Alpha-2-macroglobulin	A2M	Q7SIH1
AVDSFHPEPHPR	463.562	3	1	AVDSFHPEPHPR	0.0483649	0.000324792	Dickkopf like acrosomal protein 1	DKKL1	A0A3Q1MC89
AVDSQILR	451.26	2	1	AVDSQILR	0.00563704	0.000120811	Large ribosomal subunit protein eL6	RPL6	Q58DQ3
AVEDEATK	431.712	2	1	AVEDEATK	0.0126332	0.000172334	Talin 1	TLN1	A0A3Q1MLQ7
AVEDEATKGTR	588.797	2	1	AVEDEATKGTR	0.00211173	0.000120811	Talin 1	TLN1	A0A3Q1MLQ7
AVEESKPGLR	543.302	2	1	AVEESKPGLR	0.191459	0.00104982	Ribonuclease inhibitor	RNH1	Q3SZN8
AVEGCVSASQAATEDAQLLR	692.673	3	1	AVEGC(UniMod:4)VSASQAATEDAQLLR	0.0159826	0.000120811	Talin 1	TLN1	A0A3Q1MLQ7
AVEHINK	405.728	2	0	AVEHINK	0.00318586	0.000120811	Alpha-enolase	ENO1	Q9XSJ4
AVEHIQK	412.736	2	1	AVEHIQK	0.00208299	0.000120811	Apolipoprotein A-IV	APOA4	Q32PJ2
AVEHLDDLPGALSELSDLHAHK	789.73688, 592.55463	3, 4	0	AVEHLDDLPGALSELSDLHAHK	0.0285835	0.000763927	Hemoglobin subunit alpha	HBA	P01966
AVEHLDDLPGALSELSDLHAHKLR	879.46527, 659.85089	3, 4	0	AVEHLDDLPGALSELSDLHAHKLR	0.00248925	0.000405444	Hemoglobin subunit alpha	HBA	P01966
AVELAANTK	458.759	2	1	AVELAANTK	0.273345	0.00114102	Transketolase	TKT	Q6B855
AVELGNGQTR	522.776	2	1	AVELGNGQTR	0.470703	0.00185304	Fumarylacetoacetase	FAH	A5PKH3
AVENSSTAIGIR	609.329	2	1	AVENSSTAIGIR	0.00149568	9.22715e-05	Proteasome subunit alpha type-3	PSMA3	Q58DU5
AVENYCASISPR	683.825	2	1	AVENYC(UniMod:4)ASISPR	0.0025485	0.000120811	Reversion inducing cysteine rich protein with kazal motifs	RECK	E1BCI6
AVEPQLQEEER	664.329	2	1	AVEPQLQEEER	0.00214327	0.000216287	Phospholipid transfer protein	PLTP	Q58DL9
AVETELNALYDVFLDASGR	695.017	3	1	AVETELNALYDVFLDASGR	0.0171959	0.000111794	Deoxyribonuclease-1-like 1	DNASE1L1	Q2QDE9
AVETLKEMIK	581.332	2	1	AVETLKEMIK	0.000196304	0.000196304	Pyruvate kinase	PKM	A5D984
AVETLLDLIMK	623.3606, 631.35803	2	1	AVETLLDLIMK	0.00739415	0.000114193	Ras-related protein Rab-27B	RAB27B	Q8HZJ5
AVEYDCYAEQVVAR	836.886	2	1	AVEYDC(UniMod:4)YAEQVVAR	0.00209054	0.000120811	Semaphorin 4C	SEMA4C	A0A3Q1LRI4
AVFDETYPDPVR	704.842	2	1	AVFDETYPDPVR	0.68446	0.00548528	Alanine--tRNA ligase	AARS1	A6QLT9
AVFMAETK	448.73178, 456.72922	2	1	AVFMAETK, AVFM(UniMod:35)AETK	0.0306119	0.000275907	Argininosuccinate lyase	ASL	Q3SZJ0
AVFPSIVGR	473.28	2	0	AVFPSIVGR	0.00185205	0.000236381	Actin, cytoplasmic 1	ACTB;ACTG1	P60712;P63258
AVFPSIVGRPR	599.857	2	0	AVFPSIVGRPR	0.461039	0.00216743	Actin, cytoplasmic 1	ACTB;ACTG1	P60712;P63258
AVFQANQDNLPILK	785.934	2	1	AVFQANQDNLPILK	0.00521717	0.000114193	Sodium/potassium-transporting ATPase subunit alpha-1	ATP1A1	Q08DA1
AVFVDLEPTVIDEIR	858.46515, 572.64606	2, 3	1	AVFVDLEPTVIDEIR	0.0026887	0.000270801	Tubulin alpha-4A chain	TUBA4A	P81948
AVFVDLEPTVIDEVR	851.45734, 567.97418	2, 3	0	AVFVDLEPTVIDEVR	0.00611646	0.000241028	Tubulin alpha-1D chain	TUBA1D	Q2HJ86
AVFVSDGK	822.43671, 411.72226	1, 2	1	AVFVSDGK	0.0176799	0.000389674	Coronin-1A	CORO1A	Q92176
AVGESFMVR	498.253	2	1	AVGESFMVR	0.0173923	0.000120811	ADAM metallopeptidase with thrombospondin type 1 motif 13	ADAMTS13	F1MVP0
AVGIVGIER	457.278	2	1	AVGIVGIER	0.508462	0.00150057	Vacuolar protein-sorting-associated protein 36	VPS36	A5PK00
AVGMPDDIIQK	593.811	2	1	AVGMPDDIIQK	0.138412	0.000916849	Fatty acid-binding protein, liver	FABP1	P80425
AVGPEITK	407.738	2	1	AVGPEITK	0.00398347	0.000172334	Serine/threonine-protein phosphatase 2A 65 kDa regulatory subunit A alpha isoform	PPP2R1A	Q32PI5
AVGPPPQTPPRK	622.86	2	1	AVGPPPQTPPRK	7.32565e-05	7.32565e-05	Striated muscle enriched protein kinase	SPEG	G3N022
AVGVSIDCSK	518.261	2	1	AVGVSIDC(UniMod:4)SK	0.254688	0.00140523	Ig-like domain-containing protein		G3N0V0
AVGYQYFR	502.254	2	1	AVGYQYFR	0.122393	0.00174148	Complement component C6	C6	Q29RU4
AVINSAGYK	461.754	2	1	AVINSAGYK	0.0236826	0.000226299	Niban apoptosis regulator 2	NIBAN2	F1MD34
AVIQVSQIVAR	592.362	2	1	AVIQVSQIVAR	0.00464774	0.000120811	L-xylulose reductase	DCXR	Q1JP75
AVIYNPATQADWTAK	824.921	2	1	AVIYNPATQADWTAK	0.00335878	0.000114193	Myosin-10	MYH10	Q27991
AVLAELPQQVVQYFK	866.986	2	1	AVLAELPQQVVQYFK	0.217342	0.00111643	Copine 2	CPNE2	F1MS45
AVLAESYER	519.268	2	1	AVLAESYER	0.00148717	0.000243075	Cytoplasmic aconitate hydratase	ACO1	Q0VCU1
AVLCPPPVK	490.784	2	0	AVLC(UniMod:4)PPPVK	0.00224436	0.000172334	Ras-related C3 botulinum toxin substrate 1	RAC1	P62998
AVLCPQPTRPQK	697.88312, 465.59134	2, 3	1	AVLC(UniMod:4)PQPTRPQK	0.0121758	0.000120811	Ras-related C3 botulinum toxin substrate 2	RAC2	Q9TU25
AVLDVGEEGTEGAAATGVK	887.448	2	1	AVLDVGEEGTEGAAATGVK	0.0174945	0.000120811	Serpin A3-8	SERPINA3-8	A6QPQ2
AVLFCLSEDK	591.298	2	1	AVLFC(UniMod:4)LSEDK	0.0827734	0.000434357	Cofilin-1	CFL1	Q5E9F7
AVLFCLSEDKK	655.34546, 437.23294	2, 3	1	AVLFC(UniMod:4)LSEDKK	0.0708744	0.00102529	Cofilin-1	CFL1	Q5E9F7
AVLFPDGQAVGEK	665.855	2	0	AVLFPDGQAVGEK	0.0536717	0.000778893	Collectin-43	CL43	P42916
AVLIAGQPGTGK	556.328	2	1	AVLIAGQPGTGK	0.0654696	0.000398604	RuvB-like 2	RUVBL2	Q2TBU9
AVLLAGPPGTGK	540.825	2	1	AVLLAGPPGTGK	0.221268	0.00103718	RuvB-like helicase	RUVBL1	A7MBG8
AVLLLEK	785.514	1	0	AVLLLEK	0.00211427	0.000120811	Ecto-ADP-ribosyltransferase 5	ART5	Q0VC22
AVLNPTPVKR	547.838	2	1	AVLNPTPVKR	0.0617396	0.000336539	Ras homolog family member G	RHOG	Q1RMI2
AVLTCSER	468.235	2	1	AVLTC(UniMod:4)SER	0.00700536	0.000120811	Junctional adhesion molecule A	F11R	Q9XT56
AVLVDLEPGTMDSIR	808.42242, 816.41992, 544.61591	2, 3	1	AVLVDLEPGTMDSIR, AVLVDLEPGTM(UniMod:35)DSIR	0.0549015	0.000501736	Tubulin beta chain	TUBB1	E1BJK2
AVLVDLEPGTMDSVR	801.41461, 809.41211	2	0	AVLVDLEPGTMDSVR, AVLVDLEPGTM(UniMod:35)DSVR	0.124066	0.00140307	Tubulin beta-4B chain	TUBB4B	Q3MHM5
AVNTQALSGAGILR	685.892	2	1	AVNTQALSGAGILR	0.17875	0.000962242	Sorting nexin-2	SNX2	Q2TBW7
AVNVAGTSQK	487.768	2	1	AVNVAGTSQK	0.127616	0.000698643	Hemicentin 1	HMCN1	E1BE11
AVNYFSK	828.426	1	1	AVNYFSK	0.00213218	0.000120811	Clathrin heavy chain 1	CLTC	P49951
AVPQLQGYLR	572.828	2	1	AVPQLQGYLR	0.00284569	0.000120811	Large ribosomal subunit protein eL6	RPL6	Q58DQ3
AVPTDEAR	429.72	2	0	AVPTDEAR	0.0346195	0.000562315	Ras-related protein Rab-11B	RAB11B	Q3MHP2
AVPTGDASK	423.223	2	1	AVPTGDASK	0.00248448	0.000120811	Filamin A	FLNA	F1N169
AVPYPQR	415.73	2	1	AVPYPQR	0.252256	0.00141266	Beta-casein	CSN2	P02666
AVQGWAASR	473.25	2	1	AVQGWAASR	0.00246746	0.000120811	Pentraxin-related protein PTX3	PTX3	Q0VCG9
AVQTSIATAYR	590.821	2	1	AVQTSIATAYR	0.00349109	0.000114193	Arf-GAP with coiled-coil, ANK repeat and PH domain-containing protein	ACAP2	F1MZ03
AVQYLSSQDEK	634.313	2	1	AVQYLSSQDEK	0.00127652	0.000116591	Plakophilin-1	PKP1	Q28161
AVRPGETYTYK	642.83362, 428.89166	2, 3	1	AVRPGETYTYK	0.00227924	0.000112996	Coagulation factor V	F5	Q28107
AVRPGYPK	887.51086, 444.25934	1, 2	1	AVRPGYPK	0.0224362	0.000375488	Vitronectin	VTN	Q3ZBS7
AVSNMEGFER	570.26196, 578.2594	2	1	AVSNMEGFER, AVSNM(UniMod:35)EGFER	0.00271235	0.000120811	Integrin subunit alpha 2b	ITGA2B	F1MGZ4
AVSSAIAQLLGEVAQGNENYAGIAAR	858.45	3	1	AVSSAIAQLLGEVAQGNENYAGIAAR	0.00788365	0.000114193	Talin 1	TLN1	A0A3Q1MLQ7
AVSYPASIR	482.267	2	1	AVSYPASIR	0.0145394	0.000120811	Tenascin XB	TNXB	F1MPK6
AVTAADMEAR	517.75122, 525.74866	2	1	AVTAADMEAR, AVTAADM(UniMod:35)EAR	0.00567605	0.000120811	Calpain 5	CAPN5	F1MQD1
AVTDEEPFLIFANR	811.415	2	1	AVTDEEPFLIFANR	0.532608	0.00387569	LDL receptor related protein 1	LRP1	E1BGJ0
AVTELNEPLSNEDR	793.887	2	1	AVTELNEPLSNEDR	0.00902562	0.000120811	14-3-3 protein eta	YWHAH	P68509
AVTEQGAELSNEER	766.864	2	1	AVTEQGAELSNEER	0.17058	0.0007417	14-3-3 protein theta	YWHAQ	Q3SZI4
AVTEQGHELSNEER	799.87469, 533.58575	2, 3	1	AVTEQGHELSNEER	0.0736945	0.000431098	14-3-3 protein beta/alpha	YWHAB	P68250
AVTQALNR	436.752	2	1	AVTQALNR	0.0016224	0.000169372	Talin 1	TLN1	A0A3Q1MLQ7
AVVEVDESGTQAAAATGMVITFK	765.72345, 771.05511	3	1	AVVEVDESGTQAAAATGMVITFK, AVVEVDESGTQAAAATGM(UniMod:35)VITFK	0.0996236	0.00169822	Plasma serine protease inhibitor	SERPINA5	Q9N2I2
AVVGTTNFK	468.762	2	1	AVVGTTNFK	0.00164854	0.000161441	Transferrin receptor protein 1	TFRC	E1BIG6
AVVGVVAGGGR	471.281	2	1	AVVGVVAGGGR	0.00462697	0.000172334	Large ribosomal subunit protein uL2	RPL8	Q3T0S6
AVVMISCNR	525.266	2	1	AVVMISC(UniMod:4)NR	0.0344164	0.000192764	Cation-dependent mannose-6-phosphate receptor	M6PR	P11456
AVVQQEGDNK	544.273	2	1	AVVQQEGDNK	0.00347869	0.000116591	Fatty acid-binding protein, liver	FABP1	P80425
AVVQVFEGTSGIDAK	760.902	2	1	AVVQVFEGTSGIDAK	0.227229	0.000938305	V-type proton ATPase subunit B, brain isoform	ATP6V1B2	P31408
AVVYSNTIQSIMAIVK	868.98523, 876.98267	2	1	AVVYSNTIQSIMAIVK, AVVYSNTIQSIM(UniMod:35)AIVK	0.16709	0.000568206	G protein subunit alpha i2	GNAI2	A7MBH9
AVYIFAK	406.24	2	1	AVYIFAK	0.0342044	0.000120811	glutathione transferase	GSTT2	A0A3S5ZPD5
AVYLPNCDR	554.267	2	1	AVYLPNC(UniMod:4)DR	0.00141352	0.000140782	Insulin-like growth factor-binding protein 5	IGFBP5	Q05717
AVYLPNCDRK	618.31451, 412.54562	2, 3	1	AVYLPNC(UniMod:4)DRK	0.0417954	0.00031662	Insulin-like growth factor-binding protein 5	IGFBP5	Q05717
AVYLQYTDENFR	759.866	2	1	AVYLQYTDENFR	0.00261734	0.000120811	Ceruloplasmin	CP	F1N076
AWAYYSAVNPEK	699.839	2	1	AWAYYSAVNPEK	0.00210223	0.000120811	Coagulation factor V	F5	Q28107
AWCVHCFACSTCSAK	615.583	3	1	AWC(UniMod:4)VHC(UniMod:4)FAC(UniMod:4)STC(UniMod:4)SAK	0.00203011	0.000120811	LIM zinc finger domain containing 1	LIMS1	F6QGZ0
AWDQEAEGAGPELGR	793.367	2	1	AWDQEAEGAGPELGR	0.00490784	0.000120811	Aldehyde dehydrogenase family 16 member A1	ALDH16A1	A6QR56
AWEITQK	875.46326, 438.23553	1, 2	1	AWEITQK	0.102598	0.000804023	Glycogen phosphorylase, liver form	PYGL	Q0VCM4
AWGPGLEGGVVGK	613.831	2	1	AWGPGLEGGVVGK	0.0992371	0.0012602	Filamin A	FLNA	F1N169
AWNIMVLK	495.777	2	1	AWNIM(UniMod:35)VLK	0.0547085	0.000769272	Glycogen phosphorylase, liver form	PYGL	Q0VCM4
AWVEQEGVSVK	616.32	2	1	AWVEQEGVSVK	0.0099999	0.000120811	Annexin A8	ANXA8	Q95L54
AYEFAER	443.209	2	1	AYEFAER	0.00456191	0.000120811	Clathrin heavy chain 1	CLTC	P49951
AYELQVLYAPR	661.86	2	1	AYELQVLYAPR	0.0023081	0.000120811	CD22 molecule	CD22	A0A3Q1NI55
AYEQLGQR	482.747	2	1	AYEQLGQR	0.00366229	0.000120811	Sodium-coupled neutral amino acid transporter 5	SLC38A5	Q5E9S9
AYFEKTQEELTPFFK	626.65	3	1	AYFEKTQEELTPFFK	0.401281	0.00261609	Apolipoprotein A-II	APOA2	P81644
AYGELPEHAK	557.781	2	1	AYGELPEHAK	0.00299881	0.00016195	Eukaryotic translation initiation factor 4C	EIF1AX	Q32LC3
AYGPGIEPTGNMVK	717.35913, 725.35657	2	1	AYGPGIEPTGNMVK, AYGPGIEPTGNM(UniMod:35)VK	0.00479522	0.000120811	Filamin A	FLNA	F1N169
AYIATQGPLK	531.304	2	1	AYIATQGPLK	0.335274	0.00302706	protein-tyrosine-phosphatase	PTPRG	G3MXS7
AYIDSFR	436.22	2	1	AYIDSFR	0.00720247	0.000111794	Aspartate--tRNA ligase, cytoplasmic	DARS1	Q3SYZ4
AYIFSIDAK	514.277	2	1	AYIFSIDAK	0.00211053	0.000120811	Integrin subunit alpha 4	ITGA4	F1MEF6
AYIKDCVTPNEYTAACSR	706.992	3	1	AYIKDC(UniMod:4)VTPNEYTAAC(UniMod:4)SR	0.364488	0.00273287	Vacuolar protein sorting-associated protein 28 homolog	VPS28	Q3T178
AYISMHSYSQK	665.80927, 444.20877	2, 3	1	AYISM(UniMod:35)HSYSQK	0.188031	0.00140894	Carboxypeptidase B2	CPB2	Q2KIG3
AYKEDYHK	527.254	2	1	AYKEDYHK	0.028164	0.000161862	Annexin A6	ANXA6	P79134
AYKEELEGQLGPMAQETQAR	750.3678, 563.02783, 755.69946, 567.02655	3, 4	1	AYKEELEGQLGPMAQETQAR, AYKEELEGQLGPM(UniMod:35)AQETQAR	0.133431	0.00092843	Apolipoprotein E	APOE	Q03247
AYLPDFR	441.23	2	1	AYLPDFR	0.0349411	0.000161862	GDP-L-fucose synthase	GFUS	A0A3Q1M2A1
AYPAIGTPIPFDK	695.37512, 463.91934	2, 3	1	AYPAIGTPIPFDK	0.0724356	0.000429293	Collagen alpha-1(X) chain	COL10A1	P23206
AYQDQKPGTSGLR	474.245	3	1	AYQDQKPGTSGLR	0.50048	0.00408739	Phosphoglucomutase-1	PGM1	Q08DP0
AYRPGDTVK	503.77	2	0	AYRPGDTVK	0.00218382	0.000120811	Uncharacterized protein	LOC107131209	F1MVK1
AYSMLTITER	592.80347, 600.8009	2	1	AYSMLTITER, AYSM(UniMod:35)LTITER	0.120516	0.00144189	Ig-like domain-containing protein		G5E513
AYTNFDAER	543.747	2	1	AYTNFDAER	0.00327344	0.000120811	Annexin A2	ANXA2	P04272
AYYEDSPQQVFSAEFEVK	712.998	3	1	AYYEDSPQQVFSAEFEVK	0.0443157	0.000111794	Complement C3	C3	Q2UVX4
AYYLACGFCR	640.782	2	1	AYYLAC(UniMod:4)GFC(UniMod:4)R	0.00266322	0.000114193	Dynactin subunit 4	DCTN4	E1BBI8
CAAEENCLASSAYR	801.339	2	1	C(UniMod:4)AAEENC(UniMod:4)LASSAYR	0.0014683	0.000125319	Protein-lysine 6-oxidase	LOX	P33072
CAAGFEYGQR	579.754	2	1	C(UniMod:4)AAGFEYGQR	0.00204334	0.000120811	Complement factor H	CFH	Q28085
CAAPPALR	428.23	2	1	C(UniMod:4)AAPPALR	0.00224301	0.000120811	Glycoprotein Ib platelet subunit beta	GP1BB	E1B863
CACASGWAGPR	596.754	2	1	C(UniMod:4)AC(UniMod:4)ASGWAGPR	0.00221529	0.000120811	Notch receptor 3	NOTCH3	E1BPT8
CACPPGLSGPACR	701.806	2	1	C(UniMod:4)AC(UniMod:4)PPGLSGPAC(UniMod:4)R	0.00209104	0.000120811	Notch receptor 3	NOTCH3	E1BPT8
CACPTNFYLGGDGR	794.338	2	1	C(UniMod:4)AC(UniMod:4)PTNFYLGGDGR	0.019048	0.000114193	LDL receptor related protein 1	LRP1	E1BGJ0
CACSNHEPYFGYSGAFK	665.611	3	1	C(UniMod:4)AC(UniMod:4)SNHEPYFGYSGAFK	0.00146728	7.2487e-05	Serotransferrin	TF	Q29443
CADYVVTGSWSAK	722.333	2	1	C(UniMod:4)ADYVVTGSWSAK	0.0149382	0.000116591	Phosphoserine aminotransferase	PSAT1	A0A3S5ZPF7
CAEENCFMHHTEK	423.92	4	1	C(UniMod:4)AEENC(UniMod:4)FMHHTEK	0.00934543	0.000120811	Complement C3	C3	Q2UVX4
CAEENCFMHHTEKEVTLEDR	638.522	4	1	C(UniMod:4)AEENC(UniMod:4)FM(UniMod:35)HHTEKEVTLEDR	0.00672479	0.000111794	Complement C3	C3	Q2UVX4
CAEEQCPSPK	603.251	2	1	C(UniMod:4)AEEQC(UniMod:4)PSPK	0.14174	0.00081882	Complement C3	LOC528040	E1B805
CAEGFEGTVCER	707.791	2	1	C(UniMod:4)AEGFEGTVC(UniMod:4)ER	0.00203309	0.000120811	Notch receptor 3	NOTCH3	E1BPT8
CAEYWPSMDEGSR	794.315	2	1	C(UniMod:4)AEYWPSMDEGSR	0.247659	0.000865063	protein-tyrosine-phosphatase	PTPRC	F1MJS9
CAGPAHAADR	513.234	2	1	C(UniMod:4)AGPAHAADR	0.00202394	0.000120811	Glycoprotein IX platelet	GP9	F1N1G4
CAGPEALK	423.214	2	1	C(UniMod:4)AGPEALK	0.00872792	0.000122921	Leucine rich alpha-2-glycoprotein 1	LRG1	F6RMV5
CALSSVDIYR	592.293	2	1	C(UniMod:4)ALSSVDIYR	0.00245122	0.000120811	Protein MEMO1	MEMO1	Q2HJH7
CAQDLGNSTK	547.252	2	1	C(UniMod:4)AQDLGNSTK	0.00210709	0.000120811	Talin 1	TLN1	A0A3Q1MLQ7
CAQGCICK	498.707	2	1	C(UniMod:4)AQGC(UniMod:4)IC(UniMod:4)K	0.502576	0.00412595	Metallothionein	MT1E	A0A3Q1M6T1;A0A3Q1M9T6
CAQGCVCK	491.7	2	0	C(UniMod:4)AQGC(UniMod:4)VC(UniMod:4)K	0.00321866	0.000114193	Metallothionein-1A	MT1A	P67983
CASFRENVLR	417.881	3	1	C(UniMod:4)ASFRENVLR	0.00079057	0.000526039	Serotransferrin	TF	Q29443
CASQSGMTAYGTR	695.29877, 703.2962	2	1	C(UniMod:4)ASQSGMTAYGTR, C(UniMod:4)ASQSGM(UniMod:35)TAYGTR	0.00265727	0.000104733	Calponin-2	CNN2	Q3SYU6
CASQVGMTAPGTR	668.31165, 676.30908	2	1	C(UniMod:4)ASQVGMTAPGTR, C(UniMod:4)ASQVGM(UniMod:35)TAPGTR	0.0289245	0.000452176	Calponin-2	CNN2	Q3SYU6
CATSQPMFFAEK	716.816	2	1	C(UniMod:4)ATSQPM(UniMod:35)FFAEK	0.0211625	0.000120811	Annexin A1	ANXA1	P46193
CAVVGNSGNLR	573.789	2	0	C(UniMod:4)AVVGNSGNLR	0.00601963	0.000120811	ST3 beta-galactoside alpha-2,3-sialyltransferase 1	ST3GAL1;ST3GAL2	A5D960;Q6H8M9
CAWKPCSYPVIK	503.585	3	1	C(UniMod:4)AWKPC(UniMod:4)SYPVIK	0.0863203	0.000327654	Complement factor H	CFH	Q28085
CCAADDKEACFAVEGPK	643.272	3	1	C(UniMod:4)C(UniMod:4)AADDKEAC(UniMod:4)FAVEGPK	0.00746704	0.000401602	Albumin	ALB	P02769
CCDLPFPEQACCAEEEK	714.947	3	1	C(UniMod:4)C(UniMod:4)DLPFPEQAC(UniMod:4)C(UniMod:4)AEEEK	0.0285416	0.000231023	Extracellular matrix protein 1	ECM1	A0A3Q1M5Q6
CCDSVSEDCIK	686.763	2	1	C(UniMod:4)C(UniMod:4)DSVSEDC(UniMod:4)IK	0.021023	0.000621168	Vitamin D-binding protein	GC	Q3MHN5
CCEDGMR	464.16	2	1	C(UniMod:4)C(UniMod:4)EDGMR	0.00174997	0.000116591	Complement C3	C3	Q2UVX4
CCHCCLLGR	618.24951, 412.50226	2, 3	1	C(UniMod:4)C(UniMod:4)HC(UniMod:4)C(UniMod:4)LLGR	0.00245085	0.000120811	Fibulin-1	FBLN1	A0A3Q1MJB2
CCHGDYSFR	601.23	2	1	C(UniMod:4)C(UniMod:4)HGDYSFR	0.00267361	0.000120811	Adiponectin M	C1QTNF3	A7MB82
CCQDGLTR	505.214	2	0	C(UniMod:4)C(UniMod:4)QDGLTR	0.00322581	0.000220002	Uncharacterized protein	LOC107131209	F1MVK1
CCQSQEQEVCFTEEGPALISK	834.032	3	1	C(UniMod:4)C(UniMod:4)QSQEQEVC(UniMod:4)FTEEGPALISK	0.00701939	0.000111794	Alpha-fetoprotein	AFP	Q3SZ57
CCSGAIIVLTK	611.321	2	1	C(UniMod:4)C(UniMod:4)SGAIIVLTK	0.00204086	0.000120811	Pyruvate kinase	PKM	A5D984
CCTESLVNR	569.753	2	1	C(UniMod:4)C(UniMod:4)TESLVNR	0.00230361	0.000133756	Albumin	ALB	P02769
CCTESLVNRR	432.205	3	1	C(UniMod:4)C(UniMod:4)TESLVNRR	0.00307097	0.000120811	Albumin	ALB	P02769
CCTKPESER	583.751	2	1	C(UniMod:4)C(UniMod:4)TKPESER	0.0397482	0.00062615	Albumin	ALB	P02769
CDAEGSECVCR	671.745	2	1	C(UniMod:4)DAEGSEC(UniMod:4)VC(UniMod:4)R	0.00106938	7.91604e-05	Complement component C7	C7	Q29RQ1
CDAGWLADGSVR	653.797	2	1	C(UniMod:4)DAGWLADGSVR	0.0290986	0.000161862	Hyaluronan and proteoglycan link protein 1	HAPLN1	P55252
CDCAEGWEGR	620.23	2	1	C(UniMod:4)DC(UniMod:4)AEGWEGR	0.00206634	0.000120811	Vitamin K-dependent protein C (Fragment)	PROC	P00745
CDCGLVYLR	578.269	2	1	C(UniMod:4)DC(UniMod:4)GLVYLR	0.00209002	0.000120811	Glycoprotein IX platelet	GP9	F1N1G4
CDCHLVPLR	585.282	2	1	C(UniMod:4)DC(UniMod:4)HLVPLR	0.00206435	0.000120811	Glycoprotein Ib platelet subunit beta	GP1BB	E1B863
CDCICSSRPPR	469.87	3	1	C(UniMod:4)DC(UniMod:4)IC(UniMod:4)SSRPPR	0.00285977	0.000134048	PDGFD protein	PDGFD	A4IFC0
CDDLEALK	482.227	2	1	C(UniMod:4)DDLEALK	0.00204735	0.000120811	Integrin beta-1	ITGB1	P53712
CDDLEALKK	546.275	2	1	C(UniMod:4)DDLEALKK	0.00213595	0.000120811	Integrin beta-1	ITGB1	P53712
CDENILWLDYK	734.843	2	1	C(UniMod:4)DENILWLDYK	0.106584	0.000538212	Pyruvate kinase	PKM	A5D984
CDEQYEGSACQCLK	874.34	2	1	C(UniMod:4)DEQYEGSAC(UniMod:4)QC(UniMod:4)LK	0.00200782	0.000120811	Integrin beta-2	ITGB2	P32592
CDHFQPISTGVSPLALIR	671.02	3	1	C(UniMod:4)DHFQPISTGVSPLALIR	0.000171191	0.000120518	Apolipoprotein B	APOB	E1BNR0
CDKTVYFAEK	630.8009, 420.86987	2, 3	1	C(UniMod:4)DKTVYFAEK	0.00752083	0.000118164	Cysteine-rich protein 2	CRIP2	Q0VFX8
CDLCQEVLADIGFVK	883.927	2	1	C(UniMod:4)DLC(UniMod:4)QEVLADIGFVK	0.082209	0.000621285	LIM zinc finger domain containing 1	LIMS1	F6QGZ0
CDLEDER	468.691	2	0	C(UniMod:4)DLEDER	0.00227641	0.000120811	Ras-related protein Rap-1b	RAP1B	P61223
CDLEDERVVGK	660.31744, 440.54758	2, 3	0	C(UniMod:4)DLEDERVVGK	0.00841913	0.000121655	Ras-related protein Rap-1b	RAP1B	P61223
CDLLQAMPR	552.271	2	1	C(UniMod:4)DLLQAMPR	0.0206246	0.000161862	Divergent protein kinase domain 2A	DIPK2A	E1BNC4
CDLYPVK	447.724	2	1	C(UniMod:4)DLYPVK	0.0532763	0.000336539	Kininogen-1	KNG1	P01044
CDLYPVKDFVQPPTR	612.311	3	1	C(UniMod:4)DLYPVKDFVQPPTR	0.00311232	6.42841e-05	Kininogen-1	KNG1	P01044
CDPHEATCYDDGK	784.29382, 523.19849	2, 3	1	C(UniMod:4)DPHEATC(UniMod:4)YDDGK	0.209633	0.00125052	Fibronectin	FN1	P07589
CDPVDQCQDSETR	805.315	2	1	C(UniMod:4)DPVDQC(UniMod:4)QDSETR	0.00250235	0.000120811	Fibronectin	FN1	P07589
CDSNPCFR	528.206	2	1	C(UniMod:4)DSNPC(UniMod:4)FR	0.00229457	0.000120811	Thrombospondin-4	THBS4	Q3SWW8
CDSSPDSAEDVR	669.26819, 446.51471	2, 3	1	C(UniMod:4)DSSPDSAEDVR	0.128255	0.00083633	Alpha-2-HS-glycoprotein	AHSG	P12763
CDSSPDSAEDVRK	733.31561, 489.21304	2, 3	1	C(UniMod:4)DSSPDSAEDVRK	0.00283007	0.000107391	Alpha-2-HS-glycoprotein	AHSG	P12763
CDVDIRK	453.23	2	0	C(UniMod:4)DVDIRK	0.00235175	0.000120811	Actin, cytoplasmic 1	ACTB;ACTG1	P60712;P63258
CDYQIQLEEGFR	779.355	2	1	C(UniMod:4)DYQIQLEEGFR	0.00890021	0.000116591	Complement C1s subcomponent	C1S	Q0VCX1
CEAEVPDVSFLLLR	824.425	2	1	C(UniMod:4)EAEVPDVSFLLLR	0.00669494	0.000385437	Alpha-1B-glycoprotein	A1BG	Q2KJF1
CEANSETLK	526.241	2	1	C(UniMod:4)EANSETLK	0.00335627	0.000114193	Hepatic triacylglycerol lipase	LIPC	Q3SZ79
CEANSETLKR	604.29126, 403.19678	2, 3	1	C(UniMod:4)EANSETLKR	0.00389418	0.000120811	Hepatic triacylglycerol lipase	LIPC	Q3SZ79
CECGSCVCIQPGSYGDTCEK	789.633	3	1	C(UniMod:4)EC(UniMod:4)GSC(UniMod:4)VC(UniMod:4)IQPGSYGDTC(UniMod:4)EK	0.0020598	0.000120811	Integrin beta	ITGB3	F1MTN1
CECICPAGFQGSACEVTHR	746.977	3	1	C(UniMod:4)EC(UniMod:4)IC(UniMod:4)PAGFQGSAC(UniMod:4)EVTHR	0.229833	0.00111471	Complement C8 beta chain	C8B	F1N102
CEEETDFVCR	672.764	2	1	C(UniMod:4)EEETDFVC(UniMod:4)R	0.0062766	0.000138281	Plasminogen	PLG	P06868
CEGETLACPPAS	646.269	2	0	C(UniMod:4)EGETLAC(UniMod:4)PPAS	0.013181	0.000222118	Phospholipase A2	PLA2G2D1	G3N3U6
CEGETLACPPSS	654.267	2	1	C(UniMod:4)EGETLAC(UniMod:4)PPSS	0.0233637	0.000336067	Phospholipase A2	PLA2G2D5	F1MQ77
CEGFVCAQTGR	642.777	2	1	C(UniMod:4)EGFVC(UniMod:4)AQTGR	0.00114188	0.000144275	Complement C8 beta chain	C8B	F1N102
CEGRVEVER	567.273	2	0	C(UniMod:4)EGRVEVER	0.00207864	0.000120811	CD5 molecule like	CD5L	A6QNW7
CEGSSVQTR	512.231	2	1	C(UniMod:4)EGSSVQTR	0.00220432	0.000114193	Thrombospondin-1	THBS1	Q28178
CEGTVTLDQVR	639.312	2	1	C(UniMod:4)EGTVTLDQVR	0.116702	0.00216982	Cathelicidin-1	CATHL1	P22226
CENGKWTEPPR	458.548	3	1	C(UniMod:4)ENGKWTEPPR	0.0418865	0.000264352	Coagulation factor XIII B chain	F13B	Q2TBQ1
CENPGELLNGQVIVK	835.433	2	1	C(UniMod:4)ENPGELLNGQVIVK	0.00744284	0.000120811	C4b-binding protein alpha chain	C4BPA	Q28065
CEPPPTISNGR	614.294	2	1	C(UniMod:4)EPPPTISNGR	0.00293486	0.000222118	C4b-binding protein alpha chain	C4BPA	Q28065
CEQGTYGNDCHQR	542.213	3	1	C(UniMod:4)EQGTYGNDC(UniMod:4)HQR	0.533108	0.00176426	Multiple EGF like domains 10	MEGF10	F1MET4
CESQVDECR	591.73	2	1	C(UniMod:4)ESQVDEC(UniMod:4)R	0.0020279	0.000120811	Notch receptor 3	NOTCH3	E1BPT8
CEWEYPEGCEQVVTGR	666.95	3	0	C(UniMod:4)EWEYPEGC(UniMod:4)EQVVTGR	0.00315706	0.000120811	C4b-binding protein alpha chain	C4BPA	Q28065
CEWEYPEGCEQVVTGRK	709.648	3	0	C(UniMod:4)EWEYPEGC(UniMod:4)EQVVTGRK	0.0024008	0.000120811	C4b-binding protein alpha chain	C4BPA	Q28065
CFEPQFFR	565.759	2	1	C(UniMod:4)FEPQFFR	0.02597	0.00100213	Coagulation factor XII	F12	P98140
CFIVGADNVGSK	633.812	2	1	C(UniMod:4)FIVGADNVGSK	0.00349056	0.000111794	Large ribosomal subunit protein uL10	RPLP0	Q95140
CFLAFVQAK	542.287	2	1	C(UniMod:4)FLAFVQAK	7.00459e-07	7.00459e-07	Tetranectin	CLEC3B	Q2KIS7
CFPAVHAHK	533.767	2	1	C(UniMod:4)FPAVHAHK	0.00544412	0.000111794	Choline transporter-like protein 2	SLC44A2	A5D7H3
CFSGQCISK	543.74	2	1	C(UniMod:4)FSGQC(UniMod:4)ISK	0.00153085	0.000100905	Complement component C7	C7	Q29RQ1
CFVGTGTEYR	595.27	2	1	C(UniMod:4)FVGTGTEYR	0.00849234	0.000120811	HGF activator	HGFAC	E1BCW0
CGACPPGYSGDGVECK	857.338	2	1	C(UniMod:4)GAC(UniMod:4)PPGYSGDGVEC(UniMod:4)K	0.0326503	0.000122921	Thrombospondin-1	THBS1	Q28178
CGEDLQWLVGNMHCQK	658.96	3	1	C(UniMod:4)GEDLQWLVGNMHC(UniMod:4)QK	0.00967213	0.000985222	Complement component C7	C7	Q29RQ1
CGGHCIGEAQESEPCDTK	678.937	3	1	C(UniMod:4)GGHC(UniMod:4)IGEAQESEPC(UniMod:4)DTK	0.00209936	0.000120811	Complement factor properdin	CFP	A0A3Q1M2R9
CGGNCGCGTVNWK	735.29	2	1	C(UniMod:4)GGNC(UniMod:4)GC(UniMod:4)GTVNWK	0.0479848	0.000395935	PDGFD protein	PDGFD	A4IFC0
CGHQISACHR	409.183	3	1	C(UniMod:4)GHQISAC(UniMod:4)HR	0.00265573	0.000120811	Plasma kallikrein	KLKB1	Q2KJ63
CGLCNQPIR	559.267	2	1	C(UniMod:4)GLC(UniMod:4)NQPIR	0.0016771	0.000134048	Transforming growth factor beta-1-induced transcript 1 protein	TGFB1I1	Q3MHZ4
CGLVPVLAENYK	681.859	2	1	C(UniMod:4)GLVPVLAENYK	0.0561458	0.00082415	Serotransferrin	TF	Q29443
CGLVPVLAENYKTEGESCK	718.679	3	1	C(UniMod:4)GLVPVLAENYKTEGESC(UniMod:4)K	0.00239885	0.000142787	Serotransferrin	TF	Q29443
CGNQLEVHLSPETDAYSPGQR	786.698	3	1	C(UniMod:4)GNQLEVHLSPETDAYSPGQR	0.0350246	0.000267259	Complement C5	C5	F1MY85
CGPASVQAIK	515.772	2	1	C(UniMod:4)GPASVQAIK	0.00214709	0.000120811	Coagulation factor XIII A chain	F13A1	F1MW44
CGPCKPGYIGDQMR	546.912	3	1	C(UniMod:4)GPC(UniMod:4)KPGYIGDQMR	0.326551	0.00103379	Thrombospondin-4	THBS4	Q3SWW8
CGPGWLGSQCECSEEDYRPSQQDECSPR	844.336	4	1	C(UniMod:4)GPGWLGSQC(UniMod:4)EC(UniMod:4)SEEDYRPSQQDEC(UniMod:4)SPR	0.00241913	0.000120811	Integrin beta	ITGB3	F1MTN1
CGPLIDLCR	552.271	2	1	C(UniMod:4)GPLIDLC(UniMod:4)R	0.00462366	0.000120811	Threonine--tRNA ligase 1, cytoplasmic	TARS1	Q3ZBV8
CGVPDQTR	466.717	2	1	C(UniMod:4)GVPDQTR	0.00319767	0.000120811	Matrix metallopeptidase 16	MMP16	F1N797
CGVYTPR	426.706	2	1	C(UniMod:4)GVYTPR	0.00161291	9.3876e-05	Insulin-like growth factor-binding protein 2	IGFBP2	P13384
CHNQPCVR	535.735	2	1	C(UniMod:4)HNQPC(UniMod:4)VR	0.0266011	0.000186896	Ig-like domain-containing protein		G3N0V0
CHQPLAR	441.225	2	1	C(UniMod:4)HQPLAR	0.00301481	0.000120811	Zyxin	ZYX	Q08DQ6
CHVQAGVISGFK	434.893	3	1	C(UniMod:4)HVQAGVISGFK	0.0702554	0.000384809	von Willebrand factor	VWF	A0A3Q1LLU1
CIAVCGTPSEPFR	747.348	2	1	C(UniMod:4)IAVC(UniMod:4)GTPSEPFR	0.002079	0.000120811	Complement C1s subcomponent	C1S	Q0VCX1
CICPLGYTGK	584.779	2	1	C(UniMod:4)IC(UniMod:4)PLGYTGK	0.200586	0.000638487	Notch receptor 2	NOTCH2	A0A3Q1MTU2
CIDGTCLCK	563.739	2	1	C(UniMod:4)IDGTC(UniMod:4)LC(UniMod:4)K	0.00277972	0.000143397	Complement factor I	CFI	A0A3Q1MF14
CIEVCCGSVK	606.265	2	1	C(UniMod:4)IEVC(UniMod:4)C(UniMod:4)GSVK	0.00214408	0.000120811	Sodium/potassium-transporting ATPase subunit alpha-1	ATP1A1	Q08DA1
CIGIQESEIIYTDEK	899.433	2	0	C(UniMod:4)IGIQESEIIYTDEK	0.19663	0.00107392	Alpha-1-acid glycoprotein	ORM1	Q3SZR3
CIGIQESEIIYTDEKK	642.656	3	0	C(UniMod:4)IGIQESEIIYTDEKK	0.00152502	7.27814e-05	Alpha-1-acid glycoprotein	ORM1	Q3SZR3
CIIPNHEK	505.759	2	0	C(UniMod:4)IIPNHEK	0.345019	0.00284052	Myosin-10	MYH10	Q27991
CINTSPGFR	526.254	2	1	C(UniMod:4)INTSPGFR	0.00345966	0.000120811	Cartilage oligomeric matrix protein	COMP	P35445
CKEDVIFNR	590.793	2	1	C(UniMod:4)KEDVIFNR	0.0997958	0.000671225	Sulfotransferase 1E1	SULT1E1	P19217
CKPGYVTADGK	598.293	2	0	C(UniMod:4)KPGYVTADGK	0.0222874	0.000161862	Complement factor H	CFH	Q28085
CKVHNEGLPAPIVR	530.625	3	1	C(UniMod:4)KVHNEGLPAPIVR	5.66545e-05	5.66545e-05	Ig-like domain-containing protein		A0A3Q1M3L6
CLAEGGEIMK	554.263	2	1	C(UniMod:4)LAEGGEIMK	0.0045901	0.000120811	von Willebrand factor	VWF	A0A3Q1LLU1
CLAFECPENYR	729.811	2	1	C(UniMod:4)LAFEC(UniMod:4)PENYR	0.00316448	0.000120811	Fibulin-1	FBLN1	A0A3Q1MJB2
CLAFECPENYRR	807.86206, 538.91064	2, 3	1	C(UniMod:4)LAFEC(UniMod:4)PENYRR	0.0328317	0.000537773	Fibulin-1	FBLN1	A0A3Q1MJB2
CLASIAK	762.419	1	1	C(UniMod:4)LASIAK	0.00159889	0.0001069	Serotransferrin	TF	Q29443
CLASIAKK	445.761	2	1	C(UniMod:4)LASIAKK	0.0902512	0.000671225	Serotransferrin	TF	Q29443
CLAWSSEQAK	590.278	2	1	C(UniMod:4)LAWSSEQAK	0.0814308	0.00121858	Prothrombin	F2	P00735
CLCHPGFTGPR	434.535	3	1	C(UniMod:4)LC(UniMod:4)HPGFTGPR	0.502957	0.00442512	Notch receptor 3	NOTCH3	E1BPT8
CLDEFPNLK	568.277	2	0	C(UniMod:4)LDEFPNLK	0.145483	0.000763775	Glutathione S-transferase	GSTM3	Q2KIV8
CLMEGAGDVAFVK	698.83441, 706.83191, 471.55719	2, 3	1	C(UniMod:4)LMEGAGDVAFVK, C(UniMod:4)LM(UniMod:35)EGAGDVAFVK	0.00804302	0.000256474	Serotransferrin	TF	Q29443
CLPGFAGER	503.743	2	1	C(UniMod:4)LPGFAGER	0.0287139	0.000122921	Notch receptor 2	NOTCH2	A0A3Q1MTU2
CLPNAMEAK	517.24469, 525.24219	2	1	C(UniMod:4)LPNAMEAK, C(UniMod:4)LPNAM(UniMod:35)EAK	0.00291542	0.000181163	Sushi domain-containing protein		G3N0S9
CLPSACEVVTGSPR	766.864	2	1	C(UniMod:4)LPSAC(UniMod:4)EVVTGSPR	0.00328151	0.000120811	von Willebrand factor	VWF	A0A3Q1LLU1
CLPTACTIQLR	666.843	2	1	C(UniMod:4)LPTAC(UniMod:4)TIQLR	0.00253686	0.000120811	von Willebrand factor	VWF	A0A3Q1LLU1
CLPVTEPENGK	622.304	2	1	C(UniMod:4)LPVTEPENGK	0.233982	0.00122549	Complement factor H	CFH	Q28085
CLQDGVGDVSFVR	726.352	2	1	C(UniMod:4)LQDGVGDVSFVR	0.00329459	0.000120811	Inhibitor of carbonic anhydrase	INHCA	A0A3Q1NEQ0
CLQPLASETFVAK	732.383	2	1	C(UniMod:4)LQPLASETFVAK	0.0495379	0.000821592	Four and a half LIM domains 1	FHL1	A0A3Q1LZP8
CLQPLASETFVAKDNK	607.646	3	1	C(UniMod:4)LQPLASETFVAKDNK	0.00154833	0.000153493	Four and a half LIM domains 1	FHL1	A0A3Q1LZP8
CLSPGCDGILGSGR	724.836	2	1	C(UniMod:4)LSPGC(UniMod:4)DGILGSGR	0.00209817	0.000120811	ADAMTS like 4	ADAMTSL4	F1MXR3
CLSRPEEVK	559.288	2	1	C(UniMod:4)LSRPEEVK	0.00338873	0.000120811	C4b-binding protein alpha-like	LOC510860	Q1RMN9
CLTVIVK	416.752	2	1	C(UniMod:4)LTVIVK	0.0152708	0.000120811	Annexin A1	ANXA1	P46193
CLVEKGDVAFVK	682.86658, 455.58032	2, 3	0	C(UniMod:4)LVEKGDVAFVK	0.0398964	0.00059065	Serotransferrin	TF	Q29443
CLVLTGFGGYDK	665.33	2	1	C(UniMod:4)LVLTGFGGYDK	0.00259466	0.000120811	Vesicle amine transport 1	VAT1	F1MUP9
CLVMGMK	427.701	2	1	C(UniMod:4)LVMGM(UniMod:35)K	0.0457292	0.000301222	Retinoic acid receptor RXR-gamma	RXRG	Q0VC20
CMCPAENPGCR	676.25494, 684.25244	2	1	C(UniMod:4)MC(UniMod:4)PAENPGC(UniMod:4)R, C(UniMod:4)M(UniMod:35)C(UniMod:4)PAENPGC(UniMod:4)R	0.00412672	0.000121655	Fibulin-5	FBLN5	Q5EA62
CMHCSGENYEGK	491.18555, 496.51718	3	1	C(UniMod:4)MHC(UniMod:4)SGENYEGK, C(UniMod:4)M(UniMod:35)HC(UniMod:4)SGENYEGK	0.0133088	0.000155863	Plasminogen	PLG	P06868
CNDELLYTDGTK	714.82	2	1	C(UniMod:4)NDELLYTDGTK	0.0215776	0.000120811	T cell immunoglobulin and mucin domain containing 4	TIMD4	E1BGK0
CNEFYTMTTNDGK	790.82227, 798.8197	2	1	C(UniMod:4)NEFYTMTTNDGK, C(UniMod:4)NEFYTM(UniMod:35)TTNDGK	0.018586	0.000196652	MBL associated serine protease 2	MASP2	E1BJ49
CNEPAVWSQLAK	701.844	2	1	C(UniMod:4)NEPAVWSQLAK	0.00259682	0.000120811	Clathrin heavy chain 1	CLTC	P49951
CNEYYLLR	565.769	2	1	C(UniMod:4)NEYYLLR	0.00209935	0.000120811	Coagulation factor XIII B chain	F13B	Q2TBQ1
CNGVLEGIR	509.262	2	0	C(UniMod:4)NGVLEGIR	0.00202624	0.000120811	Myosin-10	MYH10	Q27991
CNIQVCPGGPQR	693.325	2	1	C(UniMod:4)NIQVC(UniMod:4)PGGPQR	0.00630149	0.000114193	Hemicentin 1	HMCN1	E1BE11
CNLKENLLK	566.314	2	1	C(UniMod:4)NLKENLLK	0.00208195	0.000120811	Integrin beta	ITGB3	F1MTN1
CNLLAEK	847.4353, 424.22156	1, 2	1	C(UniMod:4)NLLAEK	0.00230348	0.000263947	Alpha-2-HS-glycoprotein	AHSG	P12763
CNLLAEKQYGFCK	815.89026, 544.26276	2, 3	1	C(UniMod:4)NLLAEKQYGFC(UniMod:4)K	0.00118547	0.000115279	Alpha-2-HS-glycoprotein	AHSG	P12763
CNNMGYEINK	621.767	2	1	C(UniMod:4)NNMGYEINK	0.294893	0.000940947	Lipoprotein lipase	LPL	P11151
CNNVGVR	409.701	2	0	C(UniMod:4)NNVGVR	0.00460393	0.000120811	Alpha-amylase	AMY2B	F1MJQ3
CNPCDTHWR	623.24884, 415.83517	2, 3	1	C(UniMod:4)NPC(UniMod:4)DTHWR	0.00213887	0.000120811	C-type lectin domain family 1 member B	CLEC1B	E1BLL1
CNTLGYHTR	561.262	2	1	C(UniMod:4)NTLGYHTR	0.00290351	0.000120811	Hepatic triacylglycerol lipase	LIPC	Q3SZ79
CPACFGTSWCR	701.279	2	1	C(UniMod:4)PAC(UniMod:4)FGTSWC(UniMod:4)R	0.00223562	0.000120811	Divergent protein kinase domain 2A	DIPK2A	E1BNC4
CPAEAEAHR	520.733	2	1	C(UniMod:4)PAEAEAHR	0.0492076	0.000338028	Flotillin-2	FLOT2	A6QLR4
CPAGTYGYGCR	631.259	2	1	C(UniMod:4)PAGTYGYGC(UniMod:4)R	0.00211988	0.000120811	Multiple EGF like domains 10	MEGF10	F1MET4
CPDPFSGNR	525.228	2	1	C(UniMod:4)PDPFSGNR	0.00446812	0.000138958	Hyaluronan-binding protein 2	HABP2	Q5E9Z2
CPEPLGGLSVFIFPPKPK	661.698	3	1	C(UniMod:4)PEPLGGLSVFIFPPKPK	0.00337397	0.000134048	Ig-like domain-containing protein		A0A3Q1LPG0
CPFPSRPDNGFVNHPANPVLYYK	897.10492, 673.08063	3, 4	1	C(UniMod:4)PFPSRPDNGFVNHPANPVLYYK	0.0408085	0.000223021	Beta-2-glycoprotein 1	APOH	P17690
CPFTGNVSIR	575.788	2	1	C(UniMod:4)PFTGNVSIR	0.00678517	0.000120811	Small ribosomal subunit protein uS17	RPS11	Q3T0V4
CPHPPVQENFDVNK	840.89441, 560.93219	2, 3	1	C(UniMod:4)PHPPVQENFDVNK	0.00220878	0.000186851	Apolipoprotein D	APOD	Q32KY0
CPKPDLK	429.232	2	1	C(UniMod:4)PKPDLK	0.0021434	0.000120811	Coagulation factor XIII B chain	F13B	Q2TBQ1
CPLNYFACPSGR	721.322	2	1	C(UniMod:4)PLNYFAC(UniMod:4)PSGR	0.0104021	0.000114193	LDL receptor related protein 1	LRP1	E1BGJ0
CPPLPLPLNSNLQTYSTTYR	779.064	3	1	C(UniMod:4)PPLPLPLNSNLQTYSTTYR	0.00296904	0.000120811	Coagulation factor XIII B chain	F13B	Q2TBQ1
CPPLPQSAFSVK	665.846	2	1	C(UniMod:4)PPLPQSAFSVK	0.00713769	0.000114193	Protein HP-25 homolog 1		Q2KIX7
CPRPQDFENGEYWPR	650.957	3	1	C(UniMod:4)PRPQDFENGEYWPR	0.308097	0.00172373	Complement factor B	CFB	P81187
CPTCPDACTFK	678.774	2	1	C(UniMod:4)PTC(UniMod:4)PDAC(UniMod:4)TFK	0.00231699	0.000120811	Integrin beta	ITGB3	F1MTN1
CPTCPDACTFKK	742.82098, 495.54993	2, 3	1	C(UniMod:4)PTC(UniMod:4)PDAC(UniMod:4)TFKK	0.00227563	0.000120811	Integrin beta	ITGB3	F1MTN1
CPVDLSTTTCEK	705.816	2	1	C(UniMod:4)PVDLSTTTC(UniMod:4)EK	0.00223529	0.000120811	Integrin alpha-2 (Fragment)	ITGA2	P53710
CPVGYQLEK	547.272	2	1	C(UniMod:4)PVGYQLEK	0.00210135	0.000120811	Heart development protein with EGF like domains 1	HEG1	F1MXE0
CQAYYELR	551.754	2	0	C(UniMod:4)QAYYELR	0.00318457	0.000222118	Complement factor H	CFH	Q28085
CQCDELCSYYQSCCADFMAECKPQVTR	867.341, 871.33972	4	1	C(UniMod:4)QC(UniMod:4)DELC(UniMod:4)SYYQSC(UniMod:4)C(UniMod:4)ADFMAEC(UniMod:4)KPQVTR, C(UniMod:4)QC(UniMod:4)DELC(UniMod:4)SYYQSC(UniMod:4)C(UniMod:4)ADFM(UniMod:35)AEC(UniMod:4)KPQVTR	0.0237191	0.000530878	Vitronectin	VTN	Q3ZBS7
CQDEQQYAR	599.252	2	1	C(UniMod:4)QDEQQYAR	0.00827769	0.000138375	Fermitin family homolog 3	FERMT3	Q32LP0
CQDTAQELR	560.757	2	1	C(UniMod:4)QDTAQELR	0.00358506	0.000120811	Elastin microfibril interfacer 3	EMILIN3	F1N2E4
CQEILEVDCSASNPTQTLLR	778.708	3	1	C(UniMod:4)QEILEVDC(UniMod:4)SASNPTQTLLR	0.011057	0.000113631	Clusterin	CLU	P17697
CQETLGR	432.206	2	1	C(UniMod:4)QETLGR	0.0424162	0.000301222	Synaptotagmin like 4	SYTL4	E1BPE2
CQGPPDAELYR	653.299	2	1	C(UniMod:4)QGPPDAELYR	0.254327	0.00133541	Immunoglobulin subtype domain-containing protein		G3MX19
CQNSVTICK	555.258	2	1	C(UniMod:4)QNSVTIC(UniMod:4)K	0.0115973	0.000120811	Thrombospondin-1	THBS1	Q28178
CQPVDCGAPEPIQHGR	607.611	3	1	C(UniMod:4)QPVDC(UniMod:4)GAPEPIQHGR	0.165292	0.000958035	Complement C1s subcomponent	C1S	Q0VCX1
CQSWSSMTPHR	464.865	3	1	C(UniMod:4)QSWSSM(UniMod:35)TPHR	0.0525415	0.000336539	Plasminogen	PLG	P06868
CQTLGCCPTCR	706.781	2	1	C(UniMod:4)QTLGC(UniMod:4)C(UniMod:4)PTC(UniMod:4)R	0.00208841	0.000120811	von Willebrand factor	VWF	A0A3Q1LLU1
CQVFEETQIGGER	776.857	2	1	C(UniMod:4)QVFEETQIGGER	0.0594018	0.000481938	T-complex protein 1 subunit eta	CCT7	Q2NKZ1
CQYVTEK	464.216	2	0	C(UniMod:4)QYVTEK	0.0548379	0.000334254	Fructose-bisphosphate aldolase	ALDOA	A6QLL8
CRDPTLAVAHR	432.56	3	1	C(UniMod:4)RDPTLAVAHR	0.171664	0.000687607	SPARC related modular calcium binding 1	SMOC1	F6QH10
CSCAHGYVLGDDSK	784.82788, 523.5545	2, 3	1	C(UniMod:4)SC(UniMod:4)AHGYVLGDDSK	0.00202573	0.000120811	Coagulation factor X	F10	P00743
CSDGWGFDATTLDEHGNMLFLK	844.039	3	1	C(UniMod:4)SDGWGFDATTLDEHGNM(UniMod:35)LFLK	0.0407586	0.000184498	Hemopexin	HPX	Q3SZV7
CSDILNEIKDR	454.895	3	1	C(UniMod:4)SDILNEIKDR	0.00392236	0.000421771	Complement C8 beta chain	C8B	F1N102
CSEEIKNYIEER	523.913	3	1	C(UniMod:4)SEEIKNYIEER	0.131923	0.00089059	Guanine nucleotide-binding protein G(I)/G(S)/G(O) subunit gamma-11	GNG11	Q5E9F0
CSGESEQLR	533.236	2	1	C(UniMod:4)SGESEQLR	0.00203363	0.000120811	ADAMTS like 4	ADAMTSL4	F1MXR3
CSGPGLER	438.206	2	1	C(UniMod:4)SGPGLER	0.00240226	0.000120811	Filamin A	FLNA	F1N169
CSGPGLSPGMVR	609.29272, 617.29016	2	1	C(UniMod:4)SGPGLSPGMVR, C(UniMod:4)SGPGLSPGM(UniMod:35)VR	0.00824773	0.000121655	Filamin A	FLNA	F1N169
CSLNPEWNETFR	776.847	2	1	C(UniMod:4)SLNPEWNETFR	0.00226663	0.000120811	Protein kinase C beta type	PRKCB	P05126
CSPFLPGVYAR	633.819	2	1	C(UniMod:4)SPFLPGVYAR	0.00764615	0.000114193	CTRB1 protein	CTRB1	A5PJB8
CSPSEAAVR	488.73	2	1	C(UniMod:4)SPSEAAVR	0.00226114	0.000120811	Hyaluronan and proteoglycan link protein 1	HAPLN1	P55252
CSQAVYAAEK	563.764	2	1	C(UniMod:4)SQAVYAAEK	0.00258392	0.000280487	Cysteine and glycine-rich protein 1	CSRP1	Q3MHY1
CSQSENPSECQDKGEEELEK	794.994	3	1	C(UniMod:4)SQSENPSEC(UniMod:4)QDKGEEELEK	0.00154821	0.000139466	Alpha-fetoprotein	AFP	Q3SZ57
CSTCGQPITDR	647.78	2	1	C(UniMod:4)STC(UniMod:4)GQPITDR	0.00239726	0.000222118	Zyxin	ZYX	Q08DQ6
CSVCAEPIMPEPGREETVR	739.675	3	1	C(UniMod:4)SVC(UniMod:4)AEPIMPEPGREETVR	0.228348	0.000962242	Zyxin	ZYX	Q08DQ6
CSVFYGAPR	528.751	2	0	C(UniMod:4)SVFYGAPR	0.0205527	0.000621168	Uncharacterized protein	LOC107131209	F1MVK1
CSYTEDAQCIDGTIEIPK	700.648	3	1	C(UniMod:4)SYTEDAQC(UniMod:4)IDGTIEIPK	0.0469077	0.000775541	Beta-2-glycoprotein 1	APOH	P17690
CTAAYEK	421.69	2	1	C(UniMod:4)TAAYEK	0.00220249	0.000120811	MBL associated serine protease 2	MASP2	E1BJ49
CTDESWEYLQAVSNQLVK	724.01	3	1	C(UniMod:4)TDESWEYLQAVSNQLVK	0.0179141	0.000120811	ApoN protein	APON	Q2KIH2
CTEGFNATR	528.233	2	1	C(UniMod:4)TEGFNATR	0.00171013	0.000254548	Vitronectin	VTN	Q3ZBS7
CTESLQANVQR	653.315	2	1	C(UniMod:4)TESLQANVQR	0.0020156	0.000120811	Large ribosomal subunit protein eL13	RPL13	Q56JZ1
CTQGYQLEDTPR	734.331	2	1	C(UniMod:4)TQGYQLEDTPR	0.00217772	0.000120811	Stabilin 1	STAB1	E1BNJ1
CTQLPSR	431.217	2	1	C(UniMod:4)TQLPSR	0.00268421	0.000120811	Notch receptor 3	NOTCH3	E1BPT8
CTTMEEVLK	555.76294, 563.76038	2	1	C(UniMod:4)TTMEEVLK, C(UniMod:4)TTM(UniMod:35)EEVLK	0.0784708	0.000493999	Complement component C7	C7	Q29RQ1
CTTPPPSSGPK	564.772	2	1	C(UniMod:4)TTPPPSSGPK	0.00322268	0.000269738	Plasminogen	PLG	P06868
CTVCFEDR	543.722	2	1	C(UniMod:4)TVC(UniMod:4)FEDR	0.00209144	0.000120811	Synaptotagmin like 3	SYTL3	E1B796
CTWTPPQSYFDR	779.344	2	1	C(UniMod:4)TWTPPQSYFDR	0.00206171	0.000120811	protein-tyrosine-phosphatase	PTPRC	F1MJS9
CVCLLPSQCTK	683.321	2	1	C(UniMod:4)VC(UniMod:4)LLPSQC(UniMod:4)TK	0.0208155	0.000120811	Complement component C6	C6	Q29RU4
CVCNPGYSGEDCGVR	865.341	2	1	C(UniMod:4)VC(UniMod:4)NPGYSGEDC(UniMod:4)GVR	0.00218461	0.000114193	Tenascin XB	TNXB	F1MPK6
CVCNPGYTGDDCGVR	865.341	2	1	C(UniMod:4)VC(UniMod:4)NPGYTGDDC(UniMod:4)GVR	0.00229899	0.000125319	Tenascin XB	TNXB	F1MPK6
CVCPVSNAMCR	677.28101, 685.27844	2	1	C(UniMod:4)VC(UniMod:4)PVSNAMC(UniMod:4)R, C(UniMod:4)VC(UniMod:4)PVSNAM(UniMod:35)C(UniMod:4)R	0.00456604	0.000120811	EGF containing fibulin extracellular matrix protein 1	EFEMP1	A2VE41
CVDAVGDR	446.204	2	1	C(UniMod:4)VDAVGDR	0.0217352	0.00036951	Complement component C9	C9	Q3MHN2
CVDLEHSDKGSTSSPSK	611.948	3	1	C(UniMod:4)VDLEHSDKGSTSSPSK	0.508315	0.00239448	Complement component C9	C9	Q3MHN2
CVDQPDGYECR	699.775	2	1	C(UniMod:4)VDQPDGYEC(UniMod:4)R	0.0620835	0.000338233	Notch receptor 3	NOTCH3	E1BPT8
CVEEFQSLTSCLDFK	621.616	3	1	C(UniMod:4)VEEFQSLTSC(UniMod:4)LDFK	0.115687	0.00148418	Apolipoprotein M	APOM	F1MYX2
CVEIFCK	478.223	2	1	C(UniMod:4)VEIFC(UniMod:4)K	0.00496451	0.000111794	Complement factor H	CFH	Q28085
CVHGVCR	444.203	2	1	C(UniMod:4)VHGVC(UniMod:4)R	0.00988626	0.000125319	Stabilin 1	STAB1	E1BNJ1
CVMAQYNR	521.235	2	1	C(UniMod:4)VMAQYNR	0.00419446	0.000114193	Stress-induced-phosphoprotein 1	STIP1	Q3ZBZ8
CVMNVPSLCGTDHTER	625.94379, 631.27545	3	1	C(UniMod:4)VMNVPSLC(UniMod:4)GTDHTER, C(UniMod:4)VM(UniMod:35)NVPSLC(UniMod:4)GTDHTER	0.0734835	0.000311949	Protein kinase C beta type	PRKCB	P05126
CVNLAPGFR	517.267	2	1	C(UniMod:4)VNLAPGFR	0.00262235	0.000120811	Thrombospondin-4	THBS4	Q3SWW8
CVNQGGVSR	488.736	2	1	C(UniMod:4)VNQGGVSR	0.0021494	0.000125319	Stabilin 1	STAB1	E1BNJ1
CVNSTLQIK	531.785	2	1	C(UniMod:4)VNSTLQIK	0.0125385	0.000120811	Adenylyl cyclase-associated protein 1	CAP1	Q3SYV4
CVPGDPQEDGALR	707.326	2	1	C(UniMod:4)VPGDPQEDGALR	0.00770911	0.000120811	ADAM metallopeptidase with thrombospondin type 1 motif 13	ADAMTS13	F1MVP0
CVQGVCVCR	569.253	2	1	C(UniMod:4)VQGVC(UniMod:4)VC(UniMod:4)R	0.00328777	0.000120811	Tenascin XB	TNXB	F1MPK6
CVSCLPGQR	538.753	2	1	C(UniMod:4)VSC(UniMod:4)LPGQR	0.00404283	0.000336067	Talin 1	TLN1	A0A3Q1MLQ7
CVVDLTTHPGYR	709.34906, 473.23532	2, 3	1	C(UniMod:4)VVDLTTHPGYR	0.0285855	0.000211016	Heart development protein with EGF like domains 1	HEG1	F1MXE0
CVVVGDGAVGK	530.777	2	0	C(UniMod:4)VVVGDGAVGK	0.00271413	0.000222118	Ras-related C3 botulinum toxin substrate 1	RAC1	P62998
CVWCSGR	462.695	2	1	C(UniMod:4)VWC(UniMod:4)SGR	0.00359362	0.000120811	Plexin B2	PLXNB2	A0A3Q1MQ74
CVWPSALR	494.756	2	1	C(UniMod:4)VWPSALR	0.0217518	0.000111794	Monocyte differentiation antigen CD14	CD14	Q95122
CWQTNALYR	606.286	2	1	C(UniMod:4)WQTNALYR	0.00946089	0.000114193	Neurogenic locus notch homolog protein 1	NOTCH1	F1MSM3
CYAGWLADGSLR	684.823	2	1	C(UniMod:4)YAGWLADGSLR	0.501933	0.00462188	Aggrecan core protein	ACAN	P13608
CYDGYTLR	524.233	2	1	C(UniMod:4)YDGYTLR	0.00227443	0.000119314	Complement factor B	CFB	P81187
CYEMASHLR	583.759	2	1	C(UniMod:4)YEMASHLR	0.00372344	0.000120811	Profilin-1	PFN1	P02584
CYPNPGSELPLR	701.844	2	1	C(UniMod:4)YPNPGSELPLR	0.0162808	0.000120811	Insulin-like growth factor-binding protein 2	IGFBP2	P13384
CYQSEFGR	523.722	2	1	C(UniMod:4)YQSEFGR	0.00314453	0.000120811	Annexin A7	ANXA7	P20072
CYTQNIDTLER	706.828	2	1	C(UniMod:4)YTQNIDTLER	0.0664055	0.00043703	Sirtuin 2	SIRT2	F6QK60
CYVLSQNLR	576.796	2	1	C(UniMod:4)YVLSQNLR	0.00209409	0.000120811	Integrin subunit alpha 6	ITGA6	E1BFQ6
DAAGLESQLQDTQELLQEETR	792.051	3	1	DAAGLESQLQDTQELLQEETR	0.629421	0.0028953	Myosin-10	MYH10	Q27991
DAAGLYEEIWK	647.82	2	1	DAAGLYEEIWK	0.509851	0.00358306	MAM domain containing 2	MAMDC2	F1MZ93
DAAQTFR	404.702	2	1	DAAQTFR	0.00261526	0.000120811	MHC class I heavy chain	BOLA	E1BI37
DACEGDSGGPMVTFFR	873.367	2	1	DAC(UniMod:4)EGDSGGPMVTFFR	0.00234415	0.000114193	Vitamin K-dependent protein C (Fragment)	PROC	P00745
DACGCCPVCAR	663.247	2	1	DAC(UniMod:4)GC(UniMod:4)C(UniMod:4)PVC(UniMod:4)AR	0.101935	0.000597249	Insulin like growth factor binding protein 7	IGFBP7	F1MPP2
DACGPLEK	445.209	2	0	DAC(UniMod:4)GPLEK	0.00111186	8.3364e-05	Alpha-1-acid glycoprotein	ORM1	Q3SZR3
DACGPLEKQHEEER	849.38184, 566.59052, 425.19482	2, 3, 4	0	DAC(UniMod:4)GPLEKQHEEER	0.0116184	0.000178725	Alpha-1-acid glycoprotein	ORM1	Q3SZR3
DADDLKK	402.709	2	1	DADDLKK	0.00276418	0.000116591	Apolipoprotein E	APOE	Q03247
DADIGVAEAER	573.276	2	1	DADIGVAEAER	0.018503	0.000172334	Flotillin-2	FLOT2	A6QLR4
DADLTDAAQTR	588.779	2	1	DADLTDAAQTR	0.0201284	0.000326436	GDP-L-fucose synthase	GFUS	A0A3Q1M2A1
DAEAFYASEVLSTNFK	896.42627, 597.95343	2, 3	0	DAEAFYASEVLSTNFK	0.152635	0.00178802	Serpin A3-7	SERPINA3-7	A2I7N3
DAEAWFNEK	555.249	2	0	DAEAWFNEK	0.00621389	0.000479776	Keratin, type I cytoskeletal 10	KRT10	P06394
DAEITFIK	468.756	2	1	DAEITFIK	0.00477402	0.000114193	Complement C5	C5	F1MY85
DAEITFIKK	532.804	2	1	DAEITFIKK	0.000879177	0.000454997	Complement C5	C5	F1MY85
DAEMPATEKDLAEDAPWK	672.98	3	1	DAEMPATEKDLAEDAPWK	0.539152	0.0026907	Filamin A	FLNA	F1N169
DAEVLRK	415.741	2	0	DAEVLRK	0.00447814	0.000120811	Annexin A11	ANXA11	P27214
DAEWTTVFK	548.77	2	1	DAEWTTVFK	0.00654651	0.000116591	ARVCF delta catenin family member	ARVCF	A0A3Q1LH28
DAFAADVVLPESFDAR	861.921	2	1	DAFAADVVLPESFDAR	0.265231	0.000839022	Cathepsin B	CTSB	P07688
DAFLGSFLYEYSR	784.37579, 523.25317	2, 3	1	DAFLGSFLYEYSR	0.064265	0.000825214	Albumin	ALB	P02769
DAGAWGAEQR	530.745	2	1	DAGAWGAEQR	0.00122781	0.000129111	Galectin-1	LGALS1	P11116
DAGEGGLSLAIEGPSK	750.881	2	1	DAGEGGLSLAIEGPSK	0.0027263	0.000120811	Filamin A	FLNA	F1N169
DAGEGLLAVQITDPEGKPK	646.678	3	1	DAGEGLLAVQITDPEGKPK	0.0127587	0.000120811	Filamin A	FLNA	F1N169
DAGIREAK	430.236	2	1	DAGIREAK	0.0194324	0.000125319	Flotillin-1	FLOT1	Q08DN8
DAGPLLISLK	513.814	2	1	DAGPLLISLK	0.00443137	0.000120811	Coronin-1A	CORO1A	Q92176
DAGTIAGLNVLR	600.342	2	1	DAGTIAGLNVLR	0.0144284	0.000120811	Heat shock cognate 71 kDa protein	HSPA8	P19120
DAGTITGLNVLR	615.347	2	1	DAGTITGLNVLR	0.00205522	0.000120811	Heat shock-related 70 kDa protein 2	HSPA2	P34933
DAGVIAGLNVLR	599.352	2	0	DAGVIAGLNVLR	0.00407534	0.000277315	Heat shock 70 kDa protein 1B	HSPA1A;HSPA1B	Q27965;Q27975
DAGYGGLSLSIEGPSK	775.889	2	1	DAGYGGLSLSIEGPSK	0.00228422	0.000120811	Filamin A	FLNA	F1N169
DAIPENLPPLTADFAEDK	652.659	3	1	DAIPENLPPLTADFAEDK	0.0984913	0.00156472	Albumin	ALB	P02769
DAIPENLPPLTADFAEDKDVCK	820.066	3	1	DAIPENLPPLTADFAEDKDVC(UniMod:4)K	0.00199115	0.000140116	Albumin	ALB	P02769
DAISGIGTDEK	553.273	2	1	DAISGIGTDEK	0.0103607	0.000120811	Annexin A6	ANXA6	P79134
DAITVFNPYSNR	698.847	2	1	DAITVFNPYSNR	0.0663885	0.000408066	protein-tyrosine-phosphatase	PTPRB	E1BFE2
DALGPEGQGIK	542.786	2	1	DALGPEGQGIK	0.00236471	0.000172334	Pyruvate kinase	PKLR	Q1JPG7
DALNIETAIK	544.304	2	1	DALNIETAIK	0.177154	0.000929138	Annexin A2	ANXA2	P04272
DALRAPGYEK	560.294	2	1	DALRAPGYEK	0.501727	0.00338352	Complement factor B	CFB	P81187
DALSSVQESQVAQQAR	858.92999, 572.95593	2, 3	1	DALSSVQESQVAQQAR	0.00282095	0.000133102	Apolipoprotein C-III	APOC3	P19035
DANGNSFATR	526.742	2	0	DANGNSFATR	0.336871	0.00291491	Small ribosomal subunit protein eS4	RPS4	P79103
DANLWSLHEK	606.805	2	1	DANLWSLHEK	0.138965	0.00192932	Serine hydroxymethyltransferase, cytosolic	SHMT1	Q5E9P9
DAPEGGFDAIMQATVCDEK	685.30029, 690.63196	3	1	DAPEGGFDAIMQATVC(UniMod:4)DEK, DAPEGGFDAIM(UniMod:35)QATVC(UniMod:4)DEK	0.258023	0.00132826	Integrin beta	ITGB3	F1MTN1
DAPQDFHPDR	599.269	2	1	DAPQDFHPDR	0.00410129	0.000120811	Filamin A	FLNA	F1N169
DAPQDFHPDRVK	712.85034, 475.56949	2, 3	1	DAPQDFHPDRVK	0.00770628	0.000118164	Filamin A	FLNA	F1N169
DAPSPVDAAFR	573.284	2	1	DAPSPVDAAFR	0.00251904	0.000172334	Hemopexin	HPX	Q3SZV7
DAPSPVDAAFRYDR	527.256	3	1	DAPSPVDAAFRYDR	0.172549	0.000813338	Hemopexin	HPX	Q3SZV7
DAQELQEGAK	544.765	2	1	DAQELQEGAK	0.00681776	0.000125319	LOC510193 protein	LOC510193	A6QP86
DASLMVTNDGATILK	774.90137, 782.8988	2	1	DASLMVTNDGATILK, DASLM(UniMod:35)VTNDGATILK	0.471087	0.00187273	T-complex protein 1 subunit beta	CCT2	Q3ZBH0
DASNNGIGAPTSGAGPAGPYTR	677.656	3	1	DASNNGIGAPTSGAGPAGPYTR	0.0138393	0.000122921	Acidic mammalian chitinase	CHIA	Q95M17
DASPILISLR	542.823	2	1	DASPILISLR	0.0131362	0.000588616	Coronin	CORO1B	H7BWW0
DASQILILK	500.806	2	0	DASQILILK	0.00600149	0.000120811	Uncharacterized protein	LOC100848700	A0A3Q1LPI1
DATDWCCR	542.204	2	0	DATDWC(UniMod:4)C(UniMod:4)R	0.0015989	0.00022947	Phospholipase A2, membrane associated	PLA2G2A	Q56JZ2
DAVAITK	717.415	1	1	DAVAITK	0.0461809	0.000705426	Vacuolar protein sorting 45 homolog	VPS45	F1MDA6
DAVLLLFANK	552.327	2	1	DAVLLLFANK	0.00336089	0.000111794	ADP-ribosylation factor 4	ARF4	Q3SZF2
DAVLLVFANK	545.32	2	0	DAVLLVFANK	0.00248105	0.000347442	ADP-ribosylation factor 1	ARF1;ARF3	P84080;Q5E9I6
DAVQALQEAQSR	658.334	2	1	DAVQALQEAQSR	0.00353961	0.000235487	C-type lectin domain containing 11A	CLEC11A	A5D7L1
DAVTYTEHAK	567.776	2	0	DAVTYTEHAK	0.00166518	0.000137264	Histone H4	H4C9;LOC112445458	A0A3Q1MEZ8;G3X807
DAVTYTEHAKR	430.887	3	0	DAVTYTEHAKR	0.121389	0.000591402	Histone H4	H4C9;LOC112445458	A0A3Q1MEZ8;G3X807
DAWEIPR	443.725	2	0	DAWEIPR	0.0031815	0.000122921	Tyrosine-protein kinase	LYN	F1N261
DAWEISR	438.715	2	1	DAWEISR	0.0403718	0.000264352	Tyrosine-protein kinase	FGR	A5PKG9
DAWGPGAAK	872.42719, 436.7175	1, 2	0	DAWGPGAAK	0.00206255	0.000133348	Transferrin receptor protein 1	TFRC	E1BIG6
DAYSGGSVSLYHVR	755.86871, 504.24841	2, 3	1	DAYSGGSVSLYHVR	0.0693577	0.000431098	Proteasome subunit beta type-5	PSMB5	Q32KL2
DCEQEQEQSVHK	758.82111, 506.21667	2, 3	1	DC(UniMod:4)EQEQEQSVHK	0.269416	0.00134347	APOF protein	APOF	Q17QH1
DCESPSFSWR	635.762	2	1	DC(UniMod:4)ESPSFSWR	0.0648242	0.000336539	Vascular cell adhesion molecule 1	VCAM1	Q9GKR3
DCFGCLR	464.195	2	1	DC(UniMod:4)FGC(UniMod:4)LR	0.00472727	0.000120811	Barrier-to-autointegration factor	BANF1	P61283
DCFTCSNCK	596.216	2	1	DC(UniMod:4)FTC(UniMod:4)SNC(UniMod:4)K	0.00108296	7.8791e-05	Four and a half LIM domains 1	FHL1	A0A3Q1LZP8
DCGICLPENFSIK	776.861	2	1	DC(UniMod:4)GIC(UniMod:4)LPENFSIK	3.2476e-05	3.2476e-05	Epoxide hydrolase 2	EPHX2	F6QS88
DCGVGFR	405.683	2	1	DC(UniMod:4)GVGFR	0.00463018	0.000243075	Midkine	MDK	Q9N0E6
DCIESGPGCAWCQK	834.335	2	1	DC(UniMod:4)IESGPGC(UniMod:4)AWC(UniMod:4)QK	0.00204194	0.000120811	Integrin beta-2	ITGB2	P32592
DCIGDVTENQICNK	833.365	2	1	DC(UniMod:4)IGDVTENQIC(UniMod:4)NK	0.175868	0.00106045	Thrombospondin 1	THBS1	A0A3Q1MQV3
DCLPTNVECSR	675.793	2	1	DC(UniMod:4)LPTNVEC(UniMod:4)SR	0.00267784	0.000120811	Reelin	RELN	F1MUS6
DCLQDPGGGFR	611.27	2	1	DC(UniMod:4)LQDPGGGFR	0.00525623	0.000172334	Notch receptor 3	NOTCH3	E1BPT8
DCPLNAEAVSSR	659.807	2	1	DC(UniMod:4)PLNAEAVSSR	0.0059074	0.000120811	AP complex subunit beta	AP1B1	A0A3Q1LMB5
DCQAWDSQSPHAHGYIPSK	728.658	3	1	DC(UniMod:4)QAWDSQSPHAHGYIPSK	0.114843	0.00059215	Plasminogen	PLG	P06868
DCQAWDSQSPHAHGYIPSKFPNK	668.31	4	1	DC(UniMod:4)QAWDSQSPHAHGYIPSKFPNK	0.00750706	0.000548508	Plasminogen	PLG	P06868
DCQAWDSQSPHAHGYIPSKFPSK	661.557	4	1	DC(UniMod:4)QAWDSQSPHAHGYIPSKFPSK	0.00236865	0.000612722	Plasminogen	PLG	E1B726
DCQPGLCCAFQR	756.314	2	1	DC(UniMod:4)QPGLC(UniMod:4)C(UniMod:4)AFQR	0.00242047	0.000120811	DKK3 protein	DKK3	A6QL81
DCVDVDECR	584.225	2	1	DC(UniMod:4)VDVDEC(UniMod:4)R	0.0046856	0.000111794	CD93 molecule	CD93	E1BGJ5
DCVGDVTENQICNK	826.357	2	1	DC(UniMod:4)VGDVTENQIC(UniMod:4)NK	0.0281074	0.000122921	Thrombospondin-1	THBS1	Q28178
DCVGPEVEK	516.738	2	1	DC(UniMod:4)VGPEVEK	0.00200596	0.000185533	Phosphoglycerate kinase 1	PGK1	Q3T0P6
DCVTPNEYTAACSR	822.344	2	1	DC(UniMod:4)VTPNEYTAAC(UniMod:4)SR	0.00367824	0.000134048	Vacuolar protein sorting-associated protein 28 homolog	VPS28	Q3T178
DDGGGEPESMEPR	688.276, 696.27344	2	1	DDGGGEPESMEPR, DDGGGEPESM(UniMod:35)EPR	0.00290802	9.63766e-05	Serpin family D member 1	SERPIND1	F6R4P6
DDGLFSGDPNWFPK	797.863	2	1	DDGLFSGDPNWFPK	0.114162	0.00118774	Transgelin-2	TAGLN2	Q5E9F5
DDGPFHDPCPVIHR	554.58856, 416.19336	3, 4	0	DDGPFHDPC(UniMod:4)PVIHR	0.0320356	0.000142794	Complement component 4A	C4A	E1BH06
DDGSFHDPFPVMDR	817.84967, 545.56903, 825.84711, 550.9007	2, 3	1	DDGSFHDPFPVMDR, DDGSFHDPFPVM(UniMod:35)DR	0.00887482	0.000119608	Uncharacterized protein	LOC107131209	F1MVK1
DDILNGSHPVSFDK	772.374	2	1	DDILNGSHPVSFDK	0.00384545	0.000236381	Talin 1	TLN1	A0A3Q1MLQ7
DDLLLYTNAR	597.312	2	1	DDLLLYTNAR	0.00289683	0.000120811	Olfactomedin 4	OLFM4	F1MVJ8
DDMEIQVYR	584.77	2	1	DDMEIQVYR	0.00434707	0.000120811	ADAM metallopeptidase with thrombospondin type 1 motif 13	ADAMTS13	F1MVP0
DDPHACYSTVFDK	777.83093, 518.88989	2, 3	1	DDPHAC(UniMod:4)YSTVFDK	0.00216871	0.000194306	Albumin	ALB	P02769
DDPHACYSTVFDKLK	898.42041, 599.2829, 449.71414	2, 3, 4	1	DDPHAC(UniMod:4)YSTVFDKLK	0.00240531	8.61322e-05	Albumin	ALB	P02769
DDQGEWSGPLPQCR	822.858	2	1	DDQGEWSGPLPQC(UniMod:4)R	0.336183	0.00223357	CD55 molecule (Cromer blood group)	CD55	A0A3Q1LQX2
DDRFPVAFLAPVMNLPEEHSR	814.07483, 610.80811, 819.40649, 614.80682	3, 4	1	DDRFPVAFLAPVMNLPEEHSR, DDRFPVAFLAPVM(UniMod:35)NLPEEHSR	0.0696944	0.000339679	Lipopolysaccharide-binding protein	LBP	Q2TBI0
DDRPNDLSLR	600.803	2	1	DDRPNDLSLR	0.211192	0.000888003	Afamin	AFM	G3MYZ3
DDSPDLPK	886.41632, 443.7121	1, 2	1	DDSPDLPK	0.00546142	0.000204983	Albumin	ALB	P02769
DEAANTLLADYVSK	755.376	2	1	DEAANTLLADYVSK	0.0265448	0.000161862	Collectin subfamily member 10	COLEC10	A0A3Q1MLF4
DEADFRDK	498.226	2	1	DEADFRDK	0.00389751	0.000120811	Integrin subunit alpha 2b	ITGA2B	F1MGZ4
DEFLIQASPR	588.307	2	1	DEFLIQASPR	0.00400444	0.000111794	Ras-related protein Rab-7a	RAB7A	Q3T0F5
DEGIYTCELR	628.286	2	1	DEGIYTC(UniMod:4)ELR	0.131026	0.000503087	Thy-1 cell surface antigen	THY1	Q3SX33
DEIEPVKELK	600.33038, 400.55618	2, 3	1	DEIEPVKELK	0.0354742	0.000222801	Integrin beta	ITGB3	F1MTN1
DEITFVSGAPR	596.305	2	1	DEITFVSGAPR	0.0054072	0.000120811	Integrin subunit alpha 6	ITGA6	E1BFQ6
DELADEIANSSGK	674.816	2	1	DELADEIANSSGK	0.118075	0.00136438	Myosin heavy chain 9	MYH9	F1MQ37
DEPQRETLK	558.289	2	1	DEPQRETLK	0.0183408	0.000194623	CD9 antigen	CD9	P30932
DESLKVDEQLAR	701.863	2	1	DESLKVDEQLAR	0.509535	0.00283986	Annexin A3	ANXA3	Q3SWX7
DESTNVDMTLVQR	754.357	2	1	DESTNVDMTLVQR	0.0139335	0.000120811	Annexin A11	ANXA11	P27214
DETNYGIPQR	596.784	2	1	DETNYGIPQR	0.0141047	0.000172334	Small ribosomal subunit protein RACK1	RACK1	P63243
DETVDDFWR	591.758	2	1	DETVDDFWR	0.00636797	0.000120811	protein-tyrosine-phosphatase	PTPRC	F1MJS9
DEVLENVSPSCPK	737.34894, 491.90192	2, 3	1	DEVLENVSPSC(UniMod:4)PK	0.0517484	0.000790327	Apolipoprotein B	APOB	E1BNR0
DEVLENVSPSCPKDAVR	638.98	3	1	DEVLENVSPSC(UniMod:4)PKDAVR	0.024821	0.000161862	Apolipoprotein B	APOB	E1BNR0
DFADIPNLR	530.776	2	1	DFADIPNLR	0.0194505	0.000194623	Mimecan	OGN	P19879
DFATVYVEAIK	628.33289, 419.22455	2, 3	1	DFATVYVEAIK	0.146341	0.000950838	Apolipoprotein A-I	APOA1	P15497
DFATVYVEAIKDSGR	835.92365, 557.61841	2, 3	1	DFATVYVEAIKDSGR	0.132716	0.000575929	Apolipoprotein A-I	APOA1	P15497
DFDPALTEYVQR	727.352	2	1	DFDPALTEYVQR	0.144544	0.00143132	Fructose-1,6-bisphosphatase 1	FBP1	Q3SZB7
DFEAQAAAQAR	589.284	2	1	DFEAQAAAQAR	0.00213363	0.00010605	C-type lectin domain containing 11A	CLEC11A	A5D7L1
DFESCLGAK	513.732	2	1	DFESC(UniMod:4)LGAK	0.0333187	0.000254901	Cytoplasmic aconitate hydratase	ACO1	Q0VCU1
DFFLSNASR	528.76	2	1	DFFLSNASR	0.00210294	0.000120811	Calpain-1 catalytic subunit	CAPN1	Q27970
DFGHIQYVAAYR	480.574	3	1	DFGHIQYVAAYR	0.00775217	0.000114193	Lactadherin	MFGE8	Q95114
DFHINLYQVLPWLK	595.995	3	1	DFHINLYQVLPWLK	0.0121004	0.000116591	Complement factor B	CFB	P81187
DFHVDEQTTVK	659.81818, 440.21472	2, 3	1	DFHVDEQTTVK	0.014209	0.000306812	Alpha-1-antiproteinase	SERPINA1	P34955
DFHVDEQTTVKVPMMNR	682.99677, 512.49951, 688.32843, 516.49829	3, 4	1	DFHVDEQTTVKVPMMNR, DFHVDEQTTVKVPM(UniMod:35)MNR, DFHVDEQTTVKVPMM(UniMod:35)NR	0.139461	0.000586378	Alpha-1-antiproteinase	SERPINA1	P34955
DFIGGYR	414.207	2	1	DFIGGYR	0.00378955	0.000122921	Notch receptor 2	NOTCH2	A0A3Q1MTU2
DFLFLGTNVR	591.32	2	1	DFLFLGTNVR	0.00307474	0.000276752	Lipopolysaccharide-binding protein	LBP	Q2TBI0
DFLLKPELLR	622.375	2	0	DFLLKPELLR	0.000170786	0.000170786	Spliceosome RNA helicase DDX39B	DDX39B	Q3T147
DFLQLFAPR	553.804	2	1	DFLQLFAPR	0.500944	0.00407624	Transforming growth factor beta-1-induced transcript 1 protein	TGFB1I1	Q3MHZ4
DFNEECPR	533.717	2	1	DFNEEC(UniMod:4)PR	0.0011537	8.53187e-05	Integrin-linked protein kinase	ILK	Q3SWY2
DFNIPGFPTVR	631.831	2	1	DFNIPGFPTVR	0.0824429	0.000964725	Sulfhydryl oxidase	QSOX1	A0A3Q1N9Y5
DFNQLSSR	483.736	2	1	DFNQLSSR	0.00130903	0.000137308	Alpha-fetoprotein	AFP	Q3SZ57
DFNVGDYIQAVLDR	812.90271, 542.27112	2, 3	1	DFNVGDYIQAVLDR	0.0117705	0.000580322	Glycogen phosphorylase, liver form	PYGL	Q0VCM4
DFSAEYEEDGK	645.263	2	1	DFSAEYEEDGK	0.00255117	0.000122921	Apolipoprotein B	APOB	E1BNR0
DFSALESQLQDTQELLQEENR	831.73	3	1	DFSALESQLQDTQELLQEENR	0.00335089	0.000114193	Myosin heavy chain 9	MYH9	F1MQ37
DFTMPMQDQLYFIK	896.919	2	1	DFTMPM(UniMod:35)QDQLYFIK	0.339585	0.00104158	ApoN protein	APON	Q2KIH2
DFTNFEITIR	628.32	2	1	DFTNFEITIR	0.0057127	7.88955e-05	Complement C5	C5	F1MY85
DFTPAELR	474.744	2	1	DFTPAELR	0.0154105	0.000120811	Membrane-associated progesterone receptor component 1	PGRMC1	Q17QC0
DFTPVCTTELGR	698.333	2	1	DFTPVC(UniMod:4)TTELGR	0.0033935	0.000120811	Peroxiredoxin-6	PRDX6	O77834
DFVFDLYR	537.767	2	1	DFVFDLYR	0.00711739	0.000294312	Plasma serine protease inhibitor	SERPINA5	Q9N2I2
DFVHFDDTSEPPTETVR	664.638	3	1	DFVHFDDTSEPPTETVR	0.00246735	0.000187459	Alpha-2-macroglobulin	A2M	Q7SIH1
DFVHFDDTSEPPTETVRK	707.337	3	1	DFVHFDDTSEPPTETVRK	0.100865	0.00104065	Alpha-2-macroglobulin	A2M	Q7SIH1
DFVPNSVSFSWK	706.847	2	0	DFVPNSVSFSWK	0.00166756	7.29806e-05	Ig-like domain-containing protein		G5E513
DFVQPPTR	480.252	2	1	DFVQPPTR	0.0684224	0.000744961	Kininogen-1	KNG1	P01044
DGAFAEFLR	513.257	2	1	DGAFAEFLR	0.0438741	0.000324792	Multidrug resistance-associated protein 1	ABCC1	Q8HXQ5
DGALELAR	844.45343, 422.73062	1, 2	1	DGALELAR	0.112118	0.00143365	Complement C3	C3	Q2UVX4
DGALICTSCR	576.761	2	1	DGALIC(UniMod:4)TSC(UniMod:4)R	0.00139384	0.000127668	Coronin-1A	CORO1A	Q92176
DGDCPAVLIPSKPFAQR	624.322	3	1	DGDC(UniMod:4)PAVLIPSKPFAQR	0.0040509	0.000120811	Choline transporter-like protein 2	SLC44A2	A5D7H3
DGDQCEGHPCLNQGHCK	671.266	3	1	DGDQC(UniMod:4)EGHPC(UniMod:4)LNQGHC(UniMod:4)K	0.629879	0.00248655	Coagulation factor X	F10	P00743
DGEAGAQGPPGPAGPAGER	845.893	2	1	DGEAGAQGPPGPAGPAGER	0.00990351	0.000120811	Collagen alpha-1(I) chain	COL1A1	P02453
DGEALVDMLK	545.77692, 553.77435	2	1	DGEALVDMLK, DGEALVDM(UniMod:35)LK	0.00867273	0.00038033	Apolipoprotein B	APOB	E1BNR0
DGEAPDPEDPNR	656.277	2	1	DGEAPDPEDPNR	0.225612	0.001803	Leukotriene A-4 hydrolase	LTA4H	Q3SZH7
DGEAPDPEDPNRK	720.32434, 480.55215	2, 3	1	DGEAPDPEDPNRK	0.146722	0.000937173	Leukotriene A-4 hydrolase	LTA4H	Q3SZH7
DGEPVPGDR	471.221	2	1	DGEPVPGDR	0.00577548	0.000366766	Vitamin K-dependent protein Z	PROZ	P00744
DGFIYGR	414.207	2	1	DGFIYGR	0.0150302	0.000120811	N-fatty-acyl-amino acid synthase/hydrolase PM20D1	PM20D1	Q2T9M7
DGFVQDEGATFPVGK	783.876	2	1	DGFVQDEGATFPVGK	0.0257186	0.000120811	Complement component C7	C7	Q29RQ1
DGGAPALVLHGNTHVQEQTR	700.69159, 525.77069	3, 4	1	DGGAPALVLHGNTHVQEQTR	0.00968325	0.000120811	Integrin subunit alpha 2b	ITGA2B	F1MGZ4
DGGCSLPILR	544.283	2	1	DGGC(UniMod:4)SLPILR	0.00725371	0.000120811	Latent transforming growth factor beta binding protein 4	LTBP4	G3MZT8
DGGVQACFSR	548.746	2	1	DGGVQAC(UniMod:4)FSR	0.00211238	0.000120811	G protein subunit alpha i3	GNAI3	Q3ZCA7
DGHFTLFAPTNEAFEK	608.626	3	1	DGHFTLFAPTNEAFEK	0.00297693	0.000439475	Periostin	POSTN	D1Z308
DGHWFPETISCSPK	554.253	3	1	DGHWFPETISC(UniMod:4)SPK	0.085606	0.00043925	Sushi, von Willebrand factor type A, EGF and pentraxin domain containing 1	SVEP1	F1MNH3
DGKYGFYTHVFR	745.3656, 497.24634	2, 3	1	DGKYGFYTHVFR	0.144017	0.00139897	Prothrombin	F2	P00735
DGLGGLPDIVR	556.31	2	1	DGLGGLPDIVR	0.00435363	0.000120811	Ubiquitin carboxyl-terminal hydrolase	USP5	F1N3P2
DGLILTSR	437.754	2	1	DGLILTSR	0.00211613	0.000125319	Parkinson disease protein 7 homolog	PARK7	Q5E946
DGLIVPIFQER	643.86	2	1	DGLIVPIFQER	0.0428719	0.000161862	Tissue alpha-L-fucosidase	FUCA1	Q2KIM0
DGLLPEDTYIVGYAR	841.426	2	1	DGLLPEDTYIVGYAR	0.126982	0.000742436	Glucose-6-phosphate 1-dehydrogenase	G6PD	A0A3Q1MM55
DGMSTSATTSLK	599.78546, 607.7829	2	1	DGMSTSATTSLK, DGM(UniMod:35)STSATTSLK	0.00231793	7.37522e-05	Apolipoprotein B	APOB	E1BNR0
DGNSWGAEQR	560.245	2	1	DGNSWGAEQR	0.156846	0.000698734	Galectin	LGALS2	A0A3Q1MK76
DGQATFTCICK	650.787	2	1	DGQATFTC(UniMod:4)IC(UniMod:4)K	0.0264371	0.000194623	Vitamin K-dependent protein S	PROS1	P07224
DGRLEALLDECANPK	567.615	3	1	DGRLEALLDEC(UniMod:4)ANPK	0.269143	0.00100596	Divergent protein kinase domain 2A	DIPK2A	E1BNC4
DGSAAATCFCK	594.245	2	1	DGSAAATC(UniMod:4)FC(UniMod:4)K	0.125402	0.000837951	Platelet-activating factor acetylhydrolase 2, cytoplasmic	PAFAH2	P79106
DGSCGVAYVVQEPGDYEVSVK	753.348	3	1	DGSC(UniMod:4)GVAYVVQEPGDYEVSVK	0.0042201	0.000120811	Filamin A	FLNA	F1N169
DGSDVIYPAR	546.77	2	1	DGSDVIYPAR	0.0216955	0.000120811	DnaJ homolog subfamily B member 1	DNAJB1	Q3MI00
DGSNVIVTER	545.281	2	1	DGSNVIVTER	0.00127424	0.000116591	Desmoglein-1	DSG1	Q03763
DGSPPSEYK	490.223	2	1	DGSPPSEYK	0.00267401	0.000120811	Junctional adhesion molecule A	F11R	Q9XT56
DGSPPSEYKWFK	720.844	2	1	DGSPPSEYKWFK	0.0159558	0.000114193	Junctional adhesion molecule A	F11R	Q9XT56
DGSVDFFR	471.72	2	1	DGSVDFFR	0.00285834	0.000120811	Ficolin-2	FCN2	Q5I2E5
DGSYGAWLHR	581.276	2	0	DGSYGAWLHR	0.018102	0.000211313	Uncharacterized protein	LOC107131209	F1MVK1
DGTHVVEALDTTHIGK	846.93201, 564.95728, 423.96994	2, 3, 4	1	DGTHVVEALDTTHIGK	0.0431486	0.000279093	Coagulation factor XIII A chain	F13A1	F1MW44
DGTISEDTIR	553.771	2	1	DGTISEDTIR	0.00443668	0.000120811	TSG101 protein	TSG101	A3KN51
DGTPPINAR	470.747	2	1	DGTPPINAR	0.0546536	0.000638911	Transforming growth factor-beta-induced protein ig-h3	TGFBI	P55906
DGTVTEDWK	525.741	2	1	DGTVTEDWK	0.526028	0.00241402	von Willebrand factor	VWF	A0A3Q1LLU1
DGVEMPLEPK	557.77692, 565.77435	2	1	DGVEMPLEPK, DGVEM(UniMod:35)PLEPK	0.00424532	0.000120811	Junctional adhesion molecule A	F11R	Q9XT56
DGVGQEPVHLESPAHEHR	665.321	3	1	DGVGQEPVHLESPAHEHR	0.151088	0.000752122	Alpha-1B-glycoprotein	A1BG	Q2KJF1
DGVLALEGFHR	607.321	2	1	DGVLALEGFHR	0.0373608	0.000224911	Unc-13 homolog D	UNC13D	E1BFF0
DGVREVFEMATR	705.347	2	1	DGVREVFEMATR	0.133496	0.00198556	Transforming protein RhoA	RHOA	P61585
DGVVEITGK	459.251	2	1	DGVVEITGK	0.0272524	0.00036951	Heat shock protein beta-1	HSPB1	Q3T149
DGVVEITGKHEER	734.87396, 490.25192	2, 3	1	DGVVEITGKHEER	0.00457219	0.000121655	Heat shock protein beta-1	HSPB1	Q3T149
DGWHSWR	472.213	2	1	DGWHSWR	0.0131896	0.000254485	Hemopexin	HPX	Q3SZV7
DGWQIEEADDWLR	816.869	2	1	DGWQIEEADDWLR	0.12917	0.000752122	Glycogen phosphorylase, liver form	PYGL	Q0VCM4
DGWVPVPR	463.249	2	1	DGWVPVPR	0.00409312	0.000120811	Complement factor H	CFH	Q28085
DGYVLSLNR	518.776	2	1	DGYVLSLNR	0.0071299	0.000172334	Fetuin-B	FETUB	Q58D62
DHADSNIVIMLVGNK	542.616	3	0	DHADSNIVIMLVGNK	0.0505568	0.000338028	Ras-related protein Rab-11B	RAB11B	Q3MHP2
DHASNIYK	474.234	2	1	DHASNIYK	0.00241824	0.000120811	CD151 antigen	CD151	Q3ZBH3
DHFEEAMR	525.72	2	1	DHFEEAM(UniMod:35)R	0.048011	0.000177362	Transitional endoplasmic reticulum ATPase	VCP	Q3ZBT1
DHFSVFCETGYELLQGNLPLK	823.071	3	1	DHFSVFC(UniMod:4)ETGYELLQGNLPLK	0.134237	0.000640382	MBL associated serine protease 2	MASP2	E1BJ49
DHGHPHESYNFR	499.221	3	1	DHGHPHESYNFR	0.00287968	0.000120811	Histidine-rich glycoprotein	HRG	P33433
DHHDVSGTDSPFR	490.552	3	1	DHHDVSGTDSPFR	0.00156543	0.000326904	urocanate hydratase	UROC1	A0A3Q1LXH7
DIAKEVK	802.46802, 401.73792	1, 2	1	DIAKEVK	0.178359	0.0018317	Synaptic vesicle glycoprotein 2A	SV2A	Q29397
DIANTPHELYR	664.83411, 443.55869	2, 3	1	DIANTPHELYR	0.0136425	0.000120811	Collagen type VI alpha 2 chain	COL6A2	F1MKG2
DIASDTSGDYEK	650.781	2	1	DIASDTSGDYEK	0.00265833	0.000120811	Annexin A1	ANXA1	P46193
DICEAQVNSLGR	681.328	2	1	DIC(UniMod:4)EAQVNSLGR	0.00167367	0.000172334	Complement C3	C3	Q2UVX4
DIEQSIK	832.442	1	1	DIEQSIK	0.0497834	0.000279511	Annexin A4	ANXA4	P13214
DIEVIMGGGR	523.769	2	1	DIEVIMGGGR	0.0546368	0.000111794	Alkaline phosphatase, tissue-nonspecific isozyme	ALPL	P09487
DIFTSDADLTGISNHSSIR	683.668	3	1	DIFTSDADLTGISNHSSIR	0.214235	0.00432635	Plasma serine protease inhibitor	SERPINA5	Q9N2I2
DIGAIAQVHAENGDIIAEEQQR	793.064	3	1	DIGAIAQVHAENGDIIAEEQQR	0.00190277	0.000116591	Dihydropyrimidinase-related protein 2	DPYSL2	O02675
DIGVPMTSVR	545.783	2	1	DIGVPM(UniMod:35)TSVR	0.270434	0.00138609	NmrA-like family domain-containing protein 1	NMRAL1	Q0VCN1
DIHDDQDYLHSLGK	552.594	3	1	DIHDDQDYLHSLGK	0.0202954	0.000114193	Flotillin-1	FLOT1	Q08DN8
DIHSGLIGPLLICR	521.961	3	1	DIHSGLIGPLLIC(UniMod:4)R	0.500166	0.00304665	Coagulation factor V	F5	Q28107
DIHTEGCVEK	594.273	2	1	DIHTEGC(UniMod:4)VEK	0.0021097	0.000120811	CD63 antigen	CD63	Q9XSK2
DIICQIAYAR	611.817	2	1	DIIC(UniMod:4)QIAYAR	0.0204179	0.000120811	Large ribosomal subunit protein uL18	RPL5	Q58DW5
DIIHDPGR	461.742	2	1	DIIHDPGR	0.00429328	0.000120811	Large ribosomal subunit protein uL2	RPL8	Q3T0S6
DIILPFR	437.264	2	1	DIILPFR	0.00266767	0.000114193	AP-2 complex subunit mu	AP2M1	Q3ZC13
DILSQLGIK	493.798	2	0	DILSQLGIK	0.0459281	0.00090988	Serpin A3-7	SERPINA3-7	A2I7N3
DILSQLGIKK	557.846	2	0	DILSQLGIKK	0.00285585	0.000157998	Serpin A3-7	SERPINA3-7	A2I7N3
DILTLDLSR	523.299	2	1	DILTLDLSR	0.0699135	0.000481938	Extracellular matrix protein 1	ECM1	A0A3Q1M5Q6
DILTSNNIEVEK	687.86	2	1	DILTSNNIEVEK	0.00224788	0.000146065	Apolipoprotein D	APOD	Q32KY0
DINAVAASLR	515.289	2	1	DINAVAASLR	0.0194338	0.000120811	Basic leucine zipper and W2 domains 1	BZW1	F1MZK4
DINSLYDVSR	591.294	2	1	DINSLYDVSR	0.486607	0.0045004	1-phosphatidylinositol 4,5-bisphosphate phosphodiesterase gamma	PLCG2	F1N4C7
DIPDDAMEIPIGDR	786.865	2	1	DIPDDAM(UniMod:35)EIPIGDR	0.210936	0.000947034	Sushi domain containing 1	SUSD1	F1MQ74
DIPEDSADMAK	596.26434, 604.26184	2	1	DIPEDSADMAK, DIPEDSADM(UniMod:35)AK	0.600953	0.00315912	Bifunctional purine biosynthesis protein ATIC	ATIC	Q0VCK0
DIPVNPMCIYR	689.33716, 697.33459	2	1	DIPVNPMC(UniMod:4)IYR, DIPVNPM(UniMod:35)C(UniMod:4)IYR	0.00668672	0.000221567	Antithrombin-III	SERPINC1	P41361
DIQLTAFPSER	638.831	2	1	DIQLTAFPSER	0.00380611	0.000120811	Vascular cell adhesion molecule 1	VCAM1	Q9GKR3
DIQSLPR	414.733	2	0	DIQSLPR	0.0128397	0.000334235	EH domain containing 3	EHD3	A5D7E1
DIQYLPLIK	551.83	2	1	DIQYLPLIK	0.03613	0.000231023	Fibrinogen alpha chain	FGA	P02672
DISPVLKDPTSFR	492.269	3	1	DISPVLKDPTSFR	0.0834532	0.00063831	Adenine phosphoribosyltransferase	APRT	Q56JW4
DISSLLSR	445.752	2	1	DISSLLSR	0.00952225	0.000120811	Renin receptor	ATP6AP2	P81134
DISTNYYASQK	645.305	2	1	DISTNYYASQK	0.12045	0.000741385	Endoplasmin	HSP90B1	Q95M18
DITDTYK	428.209	2	1	DITDTYK	0.344207	0.00126995	Coagulation factor XIII A chain	F13A1	F1MW44
DITEIGLLGAQDR	700.873	2	1	DITEIGLLGAQDR	0.660736	0.00263063	Polyunsaturated fatty acid lipoxygenase ALOX15	ALOX15	P27479
DITGTLSNPGFFNYGVEAHK	723.021	3	1	DITGTLSNPGFFNYGVEAHK	2.07463e-05	2.07463e-05	N-ribosyldihydronicotinamide:quinone reductase 2	NQO2	Q3SZT2
DITPTLR	408.236	2	1	DITPTLR	0.337361	0.00248015	Haptoglobin	HP	Q2TBU0
DITSTIHFEAYR	484.91	3	1	DITSTIHFEAYR	0.00290336	0.000116591	Septin 9	SEPTIN9	A0A3Q1MH57
DIVQFVPFR	560.812	2	0	DIVQFVPFR	0.0371526	0.000324792	CPNE3 protein	CPNE3	A5PJY9
DIVQFVPYR	568.809	2	1	DIVQFVPYR	0.00259222	0.000120811	Copine-1	CPNE1	Q08DB4
DIVQFVPYRR	431.576	3	1	DIVQFVPYRR	0.0241046	0.000111794	Copine-1	CPNE1	Q08DB4
DIVTNCEVFNLK	726.364	2	1	DIVTNC(UniMod:4)EVFNLK	0.0120315	0.000120811	Histidine rich glycoprotein	HRG	F1MKS5
DIVTNNGVIHLIDQVLVPDSAK	787.433	3	1	DIVTNNGVIHLIDQVLVPDSAK	0.15517	0.000640382	Periostin	POSTN	D1Z308
DIVYIGLR	474.78	2	1	DIVYIGLR	0.00154502	0.000116591	Arginase-1	ARG1	Q2KJ64
DIWNMEPSDIK	674.31696, 682.31439	2	1	DIWNMEPSDIK, DIWNM(UniMod:35)EPSDIK	0.097236	0.000490293	Glycogen phosphorylase, liver form	PYGL	Q0VCM4
DKAGVELSGR	516.278	2	1	DKAGVELSGR	0.00414154	0.000273519	Apolipoprotein B	APOB	E1BNR0
DKAPGQLECETAIAALNSCLR	773.048	3	1	DKAPGQLEC(UniMod:4)ETAIAALNSC(UniMod:4)LR	0.00319045	0.000334378	Talin 1	TLN1	A0A3Q1MLQ7
DKAQSVYQELLAQEDR	631.651	3	1	DKAQSVYQELLAQEDR	1.13622e-05	1.13622e-05	Apolipoprotein B	APOB	E1BNR0
DKATCVEK	475.735	2	1	DKATC(UniMod:4)VEK	0.00209739	0.000120811	Serotransferrin	TF	Q29443
DKAVESLR	459.257	2	0	DKAVESLR	0.0126222	0.000172334	Serine/threonine-protein phosphatase 2A 65 kDa regulatory subunit A alpha isoform	PPP2R1A	Q32PI5
DKDDFFTR	522.244	2	1	DKDDFFTR	0.0841042	0.00167136	Fibrinogen alpha chain	FGA	P02672
DKDGLTVGK	466.757	2	1	DKDGLTVGK	0.0109169	0.000120811	Plasmalemma vesicle associated protein	PLVAP	Q3ZC85
DKDLSMAR	468.2352, 476.23267	2	1	DKDLSMAR, DKDLSM(UniMod:35)AR	0.00564491	0.000306108	Alpha-fetoprotein	AFP	Q3SZ57
DKGEYTLVVK	576.32	2	1	DKGEYTLVVK	0.00407067	0.000172334	Filamin A	FLNA	F1N169
DKHADPDFTK	587.281	2	1	DKHADPDFTK	0.00209899	0.000120811	ITIH2 protein	ITIH2	A5D7R6
DKHSIPVPLDAFYALIHR	698.05017, 523.78961	3, 4	1	DKHSIPVPLDAFYALIHR	0.0823145	0.000501461	Apolipoprotein B	APOB	E1BNR0
DKLPQPGQVDPLSHCK	606.97784, 455.48532	3, 4	1	DKLPQPGQVDPLSHC(UniMod:4)K	0.0298726	0.000282541	Integrin beta-1	ITGB1	P53712
DKLPYVCQFAIV	726.882	2	1	DKLPYVC(UniMod:4)QFAIV	0.000968978	0.000554564	Tetranectin	CLEC3B	Q2KIS7
DKLSDSAYQSINIPVTQDMVPSAR	879.10663, 884.43829	3	1	DKLSDSAYQSINIPVTQDMVPSAR, DKLSDSAYQSINIPVTQDM(UniMod:35)VPSAR	0.019463	0.000325265	Complement C5	C5	F1MY85
DKLSGEYEK	534.765	2	1	DKLSGEYEK	0.00296275	0.000172334	Heat shock 70 kDa protein 4	HSPA4	E1BBY7
DKPDNFQLFQSPHGK	879.43475, 586.62579, 440.22128	2, 3, 4	1	DKPDNFQLFQSPHGK	0.213335	0.00155433	Serotransferrin	TF	Q29443
DKPMYDEIFYTLSPVDGK	706.6756, 712.0072	3	1	DKPMYDEIFYTLSPVDGK, DKPM(UniMod:35)YDEIFYTLSPVDGK	0.099674	0.00123066	EH domain containing 3	EHD3	A5D7E1
DKSSVLEK	453.251	2	1	DKSSVLEK	0.0119551	0.000172334	Protein HP-20 homolog		Q2KIT0
DKVSSFFNTLK	643.34381, 429.23181	2, 3	1	DKVSSFFNTLK	0.000949514	0.000180356	Apolipoprotein A-IV	APOA4	Q32PJ2
DKVVQLEANCQEPCQDTVK	754.357	3	1	DKVVQLEANC(UniMod:4)QEPC(UniMod:4)QDTVK	0.00239625	0.000120811	Fibrinogen gamma-B chain	FGG	P12799
DLAAFDK	779.394	1	1	DLAAFDK	0.000165479	0.000165479	Leukotriene A-4 hydrolase	LTA4H	Q3SZH7
DLAAFDKSHDQAIR	529.603	3	1	DLAAFDKSHDQAIR	0.157068	0.00135883	Leukotriene A-4 hydrolase	LTA4H	Q3SZH7
DLAEDAPWK	522.754	2	0	DLAEDAPWK	0.381059	0.00128779	Filamin A	FLNA	F1N169
DLAGVIAIQR	528.315	2	1	DLAGVIAIQR	0.0674791	0.000384809	Spectrin beta chain	SPTB	F1MKE9
DLAKDIASDTSGDYEK	864.40295, 576.60461	2, 3	1	DLAKDIASDTSGDYEK	0.00215734	0.000120811	Annexin A1	ANXA1	P46193
DLAPNNVDFAFTLYK	864.436	2	1	DLAPNNVDFAFTLYK	0.128274	0.00087603	Corticosteroid-binding globulin	SERPINA6	E1BF81
DLASGLIGLLLICK	743.44	2	1	DLASGLIGLLLIC(UniMod:4)K	0.099769	0.00127116	Coagulation factor V	F5	Q28107
DLASLGR	731.406	1	1	DLASLGR	0.00149539	0.000116118	Vitamin D-binding protein	GC	Q3MHN5
DLCCHLSYK	598.266	2	1	DLC(UniMod:4)C(UniMod:4)HLSYK	0.00214056	0.000120811	Pantetheinase	VNN1	Q58CQ9
DLCQVQGVPLQTMK	808.91119, 816.90863	2	1	DLC(UniMod:4)QVQGVPLQTMK, DLC(UniMod:4)QVQGVPLQTM(UniMod:35)K	0.00966657	0.000150253	Alpha-fetoprotein	AFP	Q3SZ57
DLDLLSPSAFK	603.325	2	1	DLDLLSPSAFK	0.328901	0.00163518	MBL associated serine protease 1	MASP1	A0A3Q1MG08
DLDLSHAR	463.739	2	1	DLDLSHAR	0.00395961	0.000120811	Reelin	RELN	F1MUS6
DLDQASLAAVSQQLAPR	891.97168, 594.9837	2, 3	1	DLDQASLAAVSQQLAPR	0.0431817	0.000652946	Talin 1	TLN1	A0A3Q1MLQ7
DLEADITGDTSGHFR	817.37708, 545.25403	2, 3	1	DLEADITGDTSGHFR	0.0865143	0.000470777	Annexin A6	ANXA6	P79134
DLEAHIDSANK	606.79724, 404.86743	2, 3	1	DLEAHIDSANK	0.132618	0.000605663	Myosin heavy chain 9	MYH9	F1MQ37
DLEEVKQK	494.77	2	1	DLEEVKQK	0.00197879	0.000218716	Apolipoprotein A-I	APOA1	P15497
DLEEWNQR	545.252	2	1	DLEEWNQR	0.00213511	0.000120811	Clathrin light chain B	CLTB	P04975
DLEGLSQCYEEK	735.825	2	1	DLEGLSQC(UniMod:4)YEEK	0.0703061	0.000986666	Myosin heavy chain 9	MYH9	F1MQ37
DLELQAASSR	545.281	2	1	DLELQAASSR	0.00252556	9.70466e-05	Unc-13 homolog D	UNC13D	E1BFF0
DLFHCVSFTLPR	746.37512, 497.91934	2, 3	1	DLFHC(UniMod:4)VSFTLPR	0.0215885	0.000251035	Alpha-2-macroglobulin	A2M	Q7SIH1
DLGATWVVLGHSER	513.936	3	1	DLGATWVVLGHSER	0.000997568	0.00058309	Triosephosphate isomerase	TPI1	Q5E956
DLGEEHFK	487.733	2	1	DLGEEHFK	0.00220396	0.000218669	Albumin	ALB	P02769
DLGEELEALK	558.794	2	0	DLGEELEALK	0.12657	0.000736626	Myosin heavy chain 9	MYH9	F1MQ37
DLGEELEALKTELEDTLDSTAAQQELR	755.126	4	1	DLGEELEALKTELEDTLDSTAAQQELR	0.055734	0.000338028	Myosin heavy chain 9	MYH9	F1MQ37
DLGQIEENDLVR	700.855	2	1	DLGQIEENDLVR	0.0420826	0.000186896	Disco interacting B	DIP2B	F1MLE1
DLGTESQIFISR	683.355	2	1	DLGTESQIFISR	0.0052029	0.000120811	Rab GDP dissociation inhibitor beta	GDI2	P50397
DLHAFQCSNR	416.525	3	1	DLHAFQC(UniMod:4)SNR	0.501361	0.00178815	Phenazine biosynthesis-like domain-containing protein	PBLD	Q2HJF4
DLHSGLIGPILICR	521.961	3	1	DLHSGLIGPILIC(UniMod:4)R	0.0650452	0.000838127	Coagulation factor VIII	F8	G5E5W1
DLIKDLK	422.761	2	0	DLIKDLK	0.00413312	0.000120811	Annexin A11	ANXA11	P27214
DLISTLLCTIK	638.864	2	1	DLISTLLC(UniMod:4)TIK	0.184574	0.00106045	Endoglin	ENG	E1BJ42
DLIVATIAVK	521.83	2	1	DLIVATIAVK	0.00508904	0.000116591	Bifunctional purine biosynthesis protein ATIC	ATIC	Q0VCK0
DLKLDNVMLDSEGHIK	614.981	3	0	DLKLDNVM(UniMod:35)LDSEGHIK	0.00295141	0.000114193	Protein kinase C beta type	PRKCB	P05126
DLKPAIVK	883.56226, 442.28503	1, 2	1	DLKPAIVK	0.00338473	0.000123497	Alpha-2-macroglobulin	A2M	Q7SIH1
DLKPVLDSYVFNDGSSR	637.987	3	1	DLKPVLDSYVFNDGSSR	0.0517031	0.000224911	TSG101 protein	TSG101	A3KN51
DLKSELSGNFEK	456.234	3	1	DLKSELSGNFEK	0.0621316	0.000370954	Annexin A11	ANXA11	P27214
DLLASVTAPQK	571.825	2	1	DLLASVTAPQK	0.00577378	0.000120811	Pigment epithelium-derived factor	SERPINF1	Q95121
DLLDDLK	416.227	2	1	DLLDDLK	0.00414055	0.000120811	Annexin A5	ANXA5	P81287
DLLFKDSADGFLK	734.88855, 490.26166	2, 3	1	DLLFKDSADGFLK	0.0318323	0.000232489	Serotransferrin	TF	Q29443
DLLFRDDTK	561.794	2	1	DLLFRDDTK	0.0159807	0.000269856	Serotransferrin	TF	Q29443
DLLNSVSR	452.249	2	1	DLLNSVSR	0.0038364	0.000120811	Annexin A7	ANXA7	P20072
DLLPASLGSYYR	677.855	2	1	DLLPASLGSYYR	0.098301	0.000671225	protein-tyrosine-phosphatase	PTPRG	G3MXS7
DLLVTNTR	466.265	2	1	DLLVTNTR	0.00235488	0.000120811	Receptor-type tyrosine-protein phosphatase alpha	PTPRA	A0A3Q1MK12
DLMADLK	403.211	2	1	DLMADLK	0.154713	0.000544139	Annexin A6	ANXA6	P79134
DLMSTEAFR	535.254	2	1	DLMSTEAFR	0.0430042	0.000301222	Galactokinase	GALK1	A6H768
DLMVGDEASELR	675.815	2	1	DLM(UniMod:35)VGDEASELR	0.0592709	0.000439989	Actin-related protein 2	ACTR2	A7MB62
DLNPDVNVFQR	658.834	2	1	DLNPDVNVFQR	0.0298922	0.000194623	V-type proton ATPase 116 kDa subunit a 1	ATP6V0A1	Q29466
DLPIYTR	439.243	2	1	DLPIYTR	0.501685	0.00451454	Palmitoyltransferase	ZDHHC2	G3MXF3
DLPQAQR	414.223	2	1	DLPQAQR	0.00439222	0.000215801	Hemopexin	HPX	Q3SZV7
DLPSIEER	479.746	2	1	DLPSIEER	0.00270411	0.000134048	Collagen type VI alpha 3 chain	COL6A3	E1BB91
DLPVTFR	424.238	2	1	DLPVTFR	0.00507781	0.000120811	Angiotensin-converting enzyme	ACE	P12820
DLQEDTGVFTCR	720.826	2	1	DLQEDTGVFTC(UniMod:4)R	0.00218188	0.000120811	Protein HP-20 homolog		Q2KIT0
DLQEMKEESR	632.79639, 422.20016, 640.79382, 427.53183	2, 3	1	DLQEMKEESR, DLQEM(UniMod:35)KEESR	0.00922577	0.000121631	Solute carrier family 2, facilitated glucose transporter member 1	SLC2A1	P27674
DLQFVEVTDVK	646.841	2	1	DLQFVEVTDVK	0.00212765	0.000120811	Fibronectin	FN1	P07589
DLQGRDEQSEEK	717.32959, 478.55569	2, 3	1	DLQGRDEQSEEK	0.0101757	0.000120811	Myosin heavy chain 9	MYH9	F1MQ37
DLQLQCEANVR	673.331	2	1	DLQLQC(UniMod:4)EANVR	0.493357	0.00158601	non-specific serine/threonine protein kinase	SLK	G3X696
DLQLSDVFLK	589.328	2	1	DLQLSDVFLK	0.0762128	0.000220677	Complement component C6	C6	Q29RU4
DLQQSIAR	465.755	2	1	DLQQSIAR	0.33491	0.00176467	Programmed cell death 6 interacting protein	PDCD6IP	E1BKM4
DLSHILK	413.246	2	1	DLSHILK	0.184846	0.000687607	Syntaxin binding protein 2	STXBP2	F1MHC2
DLTDYLMK	499.74762, 507.74506	2	0	DLTDYLMK, DLTDYLM(UniMod:35)K	0.0220282	0.000388128	Actin, cytoplasmic 1	ACTB;ACTG1	P60712;P63258
DLTPEQAAER	565.279	2	1	DLTPEQAAER	0.259386	0.000987471	Galactose-1-phosphate uridylyltransferase	GALT	Q58CX1
DLTTAGAVTQCYR	728.349	2	1	DLTTAGAVTQC(UniMod:4)YR	0.13995	0.000741385	Large ribosomal subunit protein eL20	RPL18A	Q3T003
DLTTDIKPGEK	608.825	2	1	DLTTDIKPGEK	0.00269165	0.000120811	ATP binding cassette subfamily C member 4	LOC784305	G3X810
DLTTFLESQK	591.307	2	1	DLTTFLESQK	0.678652	0.00455951	TAO kinase 3	TAOK3	A0A3Q1LPH8
DLVHGNVCTK	571.786	2	1	DLVHGNVC(UniMod:4)TK	0.0443271	0.000231023	Tyrosine-protein kinase	JAK1	F1N0D6
DLVIQNEYLR	631.841	2	1	DLVIQNEYLR	0.0124755	0.000120811	Lysosomal alpha-mannosidase	MAN2B1	Q29451
DLVVLVR	407.264	2	1	DLVVLVR	0.00553603	0.000120811	Complement C8 beta chain	C8B	F1N102
DLYAGLNQR	525.273	2	1	DLYAGLNQR	0.0104948	0.000120811	T-cell surface glycoprotein CD3 epsilon chain	CD3E	Q28073
DLYANTVLSGGTTMYPGIADR	739.02887, 744.36053	3	0	DLYANTVLSGGTTMYPGIADR, DLYANTVLSGGTTM(UniMod:35)YPGIADR	0.000300069	0.000149165	Actin, cytoplasmic 1	ACTB;ACTG1	P60712;P63258
DLYDAGVK	440.725	2	1	DLYDAGVK	0.00686987	0.000120811	Annexin A2	ANXA2	P04272
DLYDAGVKR	518.776	2	1	DLYDAGVKR	0.00223057	0.000120811	Annexin A2	ANXA2	P04272
DMGLNMQWLYSAR	792.86932, 800.86676	2	1	DMGLNMQWLYSAR, DM(UniMod:35)GLNMQWLYSAR, DMGLNM(UniMod:35)QWLYSAR	0.00633266	0.000207252	Transferrin receptor protein 1	TFRC	E1BIG6
DMICAGEK	462.203	2	1	DMIC(UniMod:4)AGEK	0.00260843	0.000120811	MBL associated serine protease 1	MASP1	A0A3Q1MG08
DMICAGEKEGGR	661.79584, 441.53317	2, 3	1	DMIC(UniMod:4)AGEKEGGR	0.26717	0.00150264	MBL associated serine protease 1	MASP1	A0A3Q1MG08
DMNYVNPVIK	596.80597, 604.80347	2	1	DMNYVNPVIK, DM(UniMod:35)NYVNPVIK	0.222413	0.000865529	Complement C5	C5	F1MY85
DMSGSPASGIPVK	623.31165, 631.30908	2	1	DMSGSPASGIPVK, DM(UniMod:35)SGSPASGIPVK	0.00354173	0.000132234	Uncharacterized protein	LOC107131209	F1MVK1
DMSGSPASSIPVK	638.31696, 646.31439	2	1	DMSGSPASSIPVK, DM(UniMod:35)SGSPASSIPVK	0.00630072	0.000326202	Complement component 4A	C4A	E1BH06
DMYSFLQDMGLK	724.33423, 732.33173	2	1	DMYSFLQDMGLK, DM(UniMod:35)YSFLQDMGLK, DMYSFLQDM(UniMod:35)GLK	0.166642	0.00137751	Alpha-2-macroglobulin	A2M	Q7SIH1
DNALELSQLENR	701.353	2	1	DNALELSQLENR	0.0919886	0.000545075	Angiopoietin like 2	ANGPTL2	B2Z4B0
DNCCILDER	597.748	2	1	DNC(UniMod:4)C(UniMod:4)ILDER	0.00144171	0.000155735	Fibrinogen gamma-B chain	FGG	P12799
DNCHPESIEFPISEAR	634.289	3	1	DNC(UniMod:4)HPESIEFPISEAR	0.00294528	0.000120811	Integrin beta	ITGB3	F1MTN1
DNCQYVYNVDQK	773.336	2	1	DNC(UniMod:4)QYVYNVDQK	0.0129131	0.000756177	Thrombospondin-1	THBS1	Q28178
DNDLISLPK	507.778	2	1	DNDLISLPK	0.201685	0.000735256	Ras suppressor protein 1	RSU1	Q5E9C0
DNFTLIPEGTNGTEER	896.922	2	1	DNFTLIPEGTNGTEER	0.49008	0.00168306	Dihydropyrimidinase-related protein 2	DPYSL2	O02675
DNGNGTYSCSYVPR	795.337	2	1	DNGNGTYSC(UniMod:4)SYVPR	0.0119837	0.000120811	Filamin A	FLNA	F1N169
DNIPEGR	400.699	2	1	DNIPEGR	0.00461244	0.000199613	Complement C3	C3	Q2UVX4
DNIQGITKPAIR	663.38123, 442.59012	2, 3	0	DNIQGITKPAIR	0.00353663	0.000120811	Histone H4	H4C9;LOC112445458	A0A3Q1MEZ8;G3X807
DNKMSQFYER	445.2	3	1	DNKM(UniMod:35)SQFYER	0.0202744	0.000120811	Integrin subunit alpha 2b	ITGA2B	F1MGZ4
DNMVSYYHFHR	495.551	3	1	DNM(UniMod:35)VSYYHFHR	0.00021125	0.00021125	Sulfotransferase	SULT1C4	A0A3Q1MP36
DNPGVVTCLDEAR	723.339	2	1	DNPGVVTC(UniMod:4)LDEAR	0.0096397	0.000172334	Ubiquitin-like modifier-activating enzyme 1	UBA1	A3KMV5
DNPMKFPCQR	654.79565, 436.86636	2, 3	1	DNPM(UniMod:35)KFPC(UniMod:4)QR	0.0291728	0.000241343	Complement C3	C3	Q2UVX4
DNPQTHYYAVAVVK	802.90784, 535.60785	2, 3	1	DNPQTHYYAVAVVK	0.0680423	0.000999414	Serotransferrin	TF	Q29443
DNPQTHYYAVAVVKK	578.306	3	1	DNPQTHYYAVAVVKK	0.0123763	0.000985222	Serotransferrin	TF	Q29443
DNQWLGVTLSR	644.837	2	1	DNQWLGVTLSR	0.00201199	0.000120811	Integrin subunit alpha 4	ITGA4	F1MEF6
DNRPLSDSSSVTFLNR	603.303	3	1	DNRPLSDSSSVTFLNR	0.0388989	0.000111794	Hemicentin 1	HMCN1	E1BE11
DNSIYIVANIGDKK	775.415	2	1	DNSIYIVANIGDKK	0.0819098	0.00172761	Pantetheinase	VNN1	Q58CQ9
DNSTMGYMAAK	594.75562, 602.75311	2	1	DNSTMGYMAAK, DNSTMGYM(UniMod:35)AAK	0.0184505	0.00012412	Heat shock protein HSP 90-alpha	HSP90AA1	Q76LV2
DNSTMGYMMAK	624.757	2	1	DNSTMGYMMAK	0.00241085	0.000116591	Heat shock protein HSP 90-beta	HSP90AB1	Q76LV1
DNTNEIYSGK	570.763	2	1	DNTNEIYSGK	0.0035656	0.000243075	Integrin beta-1	ITGB1	P53712
DNTNEIYSGKFCECDNFNCDR	886.682	3	1	DNTNEIYSGKFC(UniMod:4)EC(UniMod:4)DNFNC(UniMod:4)DR	0.00424025	0.000120811	Integrin beta-1	ITGB1	P53712
DNVDDPTGNFR	625.277	2	1	DNVDDPTGNFR	0.011157	0.000243075	LMAN2 protein	LMAN2	A6QP36
DNVNIDEAAR	558.768	2	1	DNVNIDEAAR	0.00334917	0.000120811	Ras-related protein Rab	RAB32	E1BA60
DNVVVFGK	877.47888, 439.24335	1, 2	1	DNVVVFGK	0.0779839	0.000395515	Complement C1q subcomponent subunit A	C1QA	Q5E9E3
DPATGQLTGESNLR	729.86365, 486.91168	2, 3	1	DPATGQLTGESNLR	0.0021352	9.33179e-05	Apolipoprotein B	APOB	E1BNR0
DPDPNSAECLHVR	503.897	3	1	DPDPNSAEC(UniMod:4)LHVR	0.307246	0.00367781	Complement factor I	CFI	A0A3Q1MF14
DPENFPFVVLGNK	738.381	2	1	DPENFPFVVLGNK	0.031787	0.000245807	Ras-related protein Rab-7a	RAB7A	Q3T0F5
DPKDFADR	482.231	2	1	DPKDFADR	0.0017399	0.000120092	Vitamin D-binding protein	GC	Q3MHN5
DPLGPAEK	413.72	2	1	DPLGPAEK	0.00300438	0.000263827	Olfactomedin-like protein 3	OLFML3	Q0VCP3
DPLTITVR	457.77	2	1	DPLTITVR	0.00371452	0.000172334	Complement C3	C3	Q2UVX4
DPNASPGDAGEQAIR	749.351	2	1	DPNASPGDAGEQAIR	0.0604839	0.000986666	Vinculin	VCL	A0A3Q1MN97
DPSGFSPEVQK	595.789	2	1	DPSGFSPEVQK	0.00141432	8.84974e-05	Retinol-binding protein 4	RBP4	P18902
DPSPESPSKR	550.273	2	1	DPSPESPSKR	0.00266153	0.000120811	Neuroendocrine secretory protein 55	GNAS	O18979
DPSPWIK	421.725	2	1	DPSPWIK	0.0625658	0.000329504	Coagulation factor VIII	F8	G5E5W1
DPTAFGSGTHK	559.268	2	1	DPTAFGSGTHK	0.00200718	0.000125319	Hyaluronan and proteoglycan link protein 1	HAPLN1	P55252
DPVASTSNLDMEFR	791.36511, 799.36261	2	1	DPVASTSNLDMEFR, DPVASTSNLDM(UniMod:35)EFR	0.0565935	0.000314086	Phospholipid transfer protein	PLTP	Q58DL9
DQDFNPAVPLAENFCR	631.625	3	1	DQDFNPAVPLAENFC(UniMod:4)R	0.0817754	0.000384862	Prothrombin	F2	P00735
DQDLEPGAPSMGAK	708.328, 716.3255	2	1	DQDLEPGAPSMGAK, DQDLEPGAPSM(UniMod:35)GAK	0.0372468	0.000472372	Glutamyl-prolyl-tRNA synthetase 1	EPRS1	G3X6L9
DQEKLLR	451.26	2	1	DQEKLLR	0.0684965	0.000849254	Trinucleotide repeat containing 18	TNRC18	A0A3Q1M3L3
DQGPNVCALQQILGTK	871.45	2	1	DQGPNVC(UniMod:4)ALQQILGTK	0.0148397	8.6408e-05	Periostin	POSTN	D1Z308
DQGTYEDYVEGLR	772.848	2	1	DQGTYEDYVEGLR	0.00208707	0.000120811	Myosin light polypeptide 6	MYL6	P60661
DQIQPLGFCDFNSK	834.889	2	1	DQIQPLGFC(UniMod:4)DFNSK	0.0184957	0.000588616	Complement C1q subcomponent subunit A	C1QA	Q5E9E3
DQITAGNAAR	508.76	2	1	DQITAGNAAR	0.0130481	0.000534568	Phosphoribosylaminoimidazole carboxylase, phosphoribosylaminoimidazole succinocarboxamide synthetase	PAICS	Q2HJ26
DQLIQNLLK	542.823	2	1	DQLIQNLLK	0.0169658	0.000111794	L-lactate dehydrogenase A chain	LDHA	P19858
DQLQAPGTK	479.254	2	1	DQLQAPGTK	0.296691	0.00198854	Tyrosine-protein kinase	TYK2	F1MCX4
DQLVDMK	424.714	2	1	DQLVDMK	0.00971494	0.000120811	Fibrinogen alpha chain	FGA	P02672
DQPFTILYR	576.807	2	1	DQPFTILYR	0.192075	0.000962242	Fibulin-5	FBLN5	Q5EA62
DQPQFQNMR	582.268	2	1	DQPQFQNMR	0.00248385	0.000116591	UV excision repair protein RAD23 homolog A	RAD23A	A3KMV2
DQPRPAFSAVGPNSVSR	595.64	3	1	DQPRPAFSAVGPNSVSR	0.0580532	0.000444272	Complement C1q subcomponent subunit A	C1QA	Q5E9E3
DQTTIIGR	452.249	2	1	DQTTIIGR	0.0627025	0.000809827	Phospholipase A1 member A	PLA1A	Q5E9H0
DQTVIQNTDGNNNEAWAK	673.313	3	1	DQTVIQNTDGNNNEAWAK	0.00169429	7.41902e-05	Serotransferrin	TF	Q29443
DQVANSAFVER	618.305	2	1	DQVANSAFVER	0.00834372	0.000243075	Heat shock protein HSP 90-alpha	HSP90AA1	Q76LV2
DQVLISCDTGYK	699.833	2	1	DQVLISC(UniMod:4)DTGYK	0.0135776	0.000172334	MBL associated serine protease 1	MASP1	A0A3Q1MG08
DQYFLQR	485.244	2	1	DQYFLQR	0.00401546	0.000125319	Serine/threonine-protein kinase 10	STK10	E1BK52
DQYVSPETVTVR	697.35236, 465.23752	2, 3	1	DQYVSPETVTVR	0.00603093	0.000254201	Sushi domain-containing protein		G3N0S9
DQYYNIDVPSR	685.324	2	1	DQYYNIDVPSR	0.143333	0.000537561	Proteoglycan 4	PRG4	A0A3Q1LZ67
DRAVDLIQK	529.304	2	0	DRAVDLIQK	0.0497389	0.000537082	Uncharacterized protein	LOC107131209	F1MVK1
DRDLEVDTTLK	652.83905, 435.56198	2, 3	1	DRDLEVDTTLK	0.210191	0.000725695	Collagen alpha-1(I) chain	COL1A1	P02453
DREAAEGLGSHER	476.228	3	1	DREAAEGLGSHER	0.00252371	0.000120811	Calpain-2 catalytic subunit	CAPN2	Q27971
DREVQNTEAER	449.549	3	1	DREVQNTEAER	0.0157614	0.000125319	Synaptotagmin like 3	SYTL3	E1B796
DRPAPYK	423.728	2	1	DRPAPYK	0.00656814	0.000120811	Out at first protein homolog	OAF	E1BLL9
DSADGFLK	852.41089, 426.70935	1, 2	1	DSADGFLK	0.0108198	0.000340436	Serotransferrin	TF	Q29443
DSADGFLKIPSK	639.34125, 426.56345	2, 3	1	DSADGFLKIPSK	0.0439588	0.000494942	Serotransferrin	TF	Q29443
DSALCCK	427.182	2	1	DSALC(UniMod:4)C(UniMod:4)K	0.00601513	0.000172334	Extracellular matrix protein 1	ECM1	A0A3Q1M5Q6
DSALSWEYCR	643.778	2	1	DSALSWEYC(UniMod:4)R	0.00253903	0.000172334	HGF activator	HGFAC	E1BCW0
DSAMLEYLK	535.266	2	1	DSAMLEYLK	0.00368478	0.000120811	Ezrin	EZR	P31976
DSAPNTLSDLTTQALR	851.935	2	1	DSAPNTLSDLTTQALR	0.0270451	0.000161862	Pantetheinase	VNN1	Q58CQ9
DSAQAATGECTATVAK	790.865	2	1	DSAQAATGEC(UniMod:4)TATVAK	0.00109382	6.88671e-05	Kininogen-1	KNG1	P01044
DSAQAATGECTATVAKR	579.613	3	1	DSAQAATGEC(UniMod:4)TATVAKR	0.0181014	0.000120811	Kininogen-1	KNG1	P01044
DSAQAATGQCTATVAK	790.373	2	1	DSAQAATGQC(UniMod:4)TATVAK	6.79166e-05	6.79166e-05	Kininogen-2	KNG2	P01045
DSCMGTLVVK	555.27094, 563.26837	2	1	DSC(UniMod:4)MGTLVVK, DSC(UniMod:4)M(UniMod:35)GTLVVK	0.00262768	0.000132571	Complement C3	C3	Q2UVX4
DSCRGDSGGALVFLDNETQK	723.668	3	1	DSC(UniMod:4)RGDSGGALVFLDNETQK	0.669946	0.00345451	MBL associated serine protease 2	MASP2	E1BJ49
DSECCGDQLCVWGR	871.341	2	1	DSEC(UniMod:4)C(UniMod:4)GDQLC(UniMod:4)VWGR	0.0990427	0.000549339	DKK3 protein	DKK3	A6QL81
DSEGCWMTYTLVQR	873.38556, 881.383	2	1	DSEGC(UniMod:4)WMTYTLVQR, DSEGC(UniMod:4)WM(UniMod:35)TYTLVQR	0.0152265	0.000118557	Integrin beta-2	ITGB2	P32592
DSERPSGISDR	609.79	2	1	DSERPSGISDR	0.0102009	0.000114193	Ig-like domain-containing protein		A0A3Q1LJT1
DSESALSSCCCHCR	864.81409, 576.87866	2, 3	1	DSESALSSC(UniMod:4)C(UniMod:4)C(UniMod:4)HC(UniMod:4)R	0.0197887	0.000228621	Selenoprotein P	SELENOP	P49907
DSFDHLVGGIPVTLSAK	878.46826, 585.98145	2, 3	1	DSFDHLVGGIPVTLSAK	3.23383e-05	3.23383e-05	Complement C5	C5	F1MY85
DSFDIIK	419.222	2	1	DSFDIIK	0.0362898	0.000194623	Fibulin-1	FBLN1	A0A3Q1MJB2
DSFDIIKR	497.273	2	1	DSFDIIKR	0.00992955	0.000254485	Fibulin-1	FBLN1	A0A3Q1MJB2
DSFFQNPQYIFDVK	874.421	2	1	DSFFQNPQYIFDVK	0.0977805	0.000444542	Calpain 5	CAPN5	F1MQD1
DSFHSEDFQR	634.27136, 423.1835	2, 3	1	DSFHSEDFQR	0.00207214	0.000120811	Vitamin K-dependent protein S	PROS1	P07224
DSFQCVNGK	527.736	2	1	DSFQC(UniMod:4)VNGK	0.337128	0.00129901	Complement factor I	CFI	A0A3Q1MF14
DSFQDHK	438.697	2	1	DSFQDHK	0.290287	0.00112163	Alpha-2-antiplasmin	SERPINF2	P28800
DSFQEVLR	497.254	2	1	DSFQEVLR	0.00223714	0.000120811	Collagen type VI alpha 3 chain	COL6A3	E1BB91
DSFVPNTGTAR	582.787	2	1	DSFVPNTGTAR	0.00161408	0.000158782	Complement C5	C5	F1MY85
DSGEGDTTSLR	569.255	2	1	DSGEGDTTSLR	0.00631257	0.000120811	Ankyrin 1		A0A3Q1NCL2
DSGGYYHPAR	561.753	2	1	DSGGYYHPAR	0.00251242	0.000120811	Protein tyrosine phosphatase receptor type C-associated protein	PTPRCAP	Q1RMJ1
DSGKEQGPTHGHGWDHGK	643.9585, 483.22079	3, 4	0	DSGKEQGPTHGHGWDHGK	0.0364624	0.0005795	Kininogen-1	KNG1	P01044
DSGQTPSQMDQFCK	814.838	2	1	DSGQTPSQMDQFC(UniMod:4)K	0.281643	0.00116897	Ras-related protein Rab	RAB32	E1BA60
DSGRDYVAQFEASALGK	605.296	3	1	DSGRDYVAQFEASALGK	0.00789777	0.000459537	Apolipoprotein A-I	APOA1	P15497
DSGSFLLR	447.738	2	1	DSGSFLLR	0.00219669	0.000120811	Divergent protein kinase domain 2A	DIPK2A	E1BNC4
DSHGVAQVR	484.75	2	0	DSHGVAQVR	0.00311622	0.000120811	Small ribosomal subunit protein uS15	RPS13	Q56JX8
DSLLQDGEFTMDLR	820.38605, 828.38354	2	1	DSLLQDGEFTMDLR, DSLLQDGEFTM(UniMod:35)DLR	0.400818	0.0022173	Profilin-1	PFN1	P02584
DSLVPATPENIQEASK	849.932	2	1	DSLVPATPENIQEASK	0.00196491	0.000172334	Inter-alpha-trypsin inhibitor heavy chain H3	ITIH3	P56652
DSMFGIAVK	484.25	2	1	DSMFGIAVK	0.00206173	0.000120811	Integrin subunit alpha 6	ITGA6	E1BFQ6
DSMIWDCTCIGAGR	821.3454, 829.34283	2	1	DSMIWDC(UniMod:4)TC(UniMod:4)IGAGR, DSM(UniMod:35)IWDC(UniMod:4)TC(UniMod:4)IGAGR	0.00205593	0.000120811	Fibronectin	FN1	P07589
DSNIPGSDYINANYVK	885.422	2	1	DSNIPGSDYINANYVK	0.00521414	0.000125319	Tyrosine-protein phosphatase non-receptor type	PTPN6	A0A3Q1M739
DSNKNTLIIYLDK	768.91785, 512.94788	2, 3	1	DSNKNTLIIYLDK	0.0309655	0.000739686	Complement C3	C3	Q2UVX4
DSNWISK	849.41119, 425.2095	1, 2	1	DSNWISK	0.00263211	0.000172334	Transferrin receptor protein 1	TFRC	E1BIG6
DSPSVWAAVPGK	607.315	2	1	DSPSVWAAVPGK	0.00297859	0.000120811	Profilin-1	PFN1	P02584
DSPTGANSYVIIK	682.857	2	1	DSPTGANSYVIIK	0.482402	0.00278298	Calpain 5	CAPN5	F1MQD1
DSQEEEKTEALTSAK	833.39514, 555.93268	2, 3	1	DSQEEEKTEALTSAK	0.0282896	0.000167846	Gelsolin	GSN	Q3SX14
DSQGSLQGYVAEGGAK	783.874	2	1	DSQGSLQGYVAEGGAK	0.00191553	0.000172334	Aldehyde dehydrogenase family 16 member A1	ALDH16A1	F1N441
DSQPWEQALGR	643.811	2	1	DSQPWEQALGR	0.00466023	0.000120811	Apolipoprotein E	APOE	Q03247
DSQVEVNCENK	661.289	2	1	DSQVEVNC(UniMod:4)ENK	0.00266699	0.000120811	Glycoprotein Ib platelet subunit alpha	GP1BA	E1BB32
DSSSSLQHK	494.739	2	1	DSSSSLQHK	0.0765389	0.000814727	Inactive rhomboid protein 1	RHBDF1	A7YWH9
DSSTWLTAFVLK	684.365	2	0	DSSTWLTAFVLK	0.00427856	0.000213074	Uncharacterized protein	LOC107131209	F1MVK1
DSTEAAICDIR	625.789	2	1	DSTEAAIC(UniMod:4)DIR	0.00406852	0.000120811	Multivesicular body subunit 12B	MVB12B	A0A3Q1LLZ4
DSTGHVGFVFK	597.302	2	1	DSTGHVGFVFK	0.00259848	0.000120811	Syndecan binding protein	SDCBP	F6QH17
DSTLIMQLLR	595.335	2	0	DSTLIMQLLR	0.3731	0.00302415	14-3-3 protein zeta/delta	YWHAZ	P63103
DSTPGAVSQIQGVK	693.866	2	1	DSTPGAVSQIQGVK	0.00254493	0.000120811	Anion exchange protein	SLC4A1	F6QPG2
DSVGQPQEFTLVASVK	852.945	2	1	DSVGQPQEFTLVASVK	0.000846017	0.000189184	Apolipoprotein B	APOB	E1BNR0
DSVQVPDDQDFR	710.821	2	1	DSVQVPDDQDFR	0.00544539	0.000326904	StAR related lipid transfer domain containing 10	STARD10	F1MXU5
DSVTGTLPR	473.254	2	1	DSVTGTLPR	0.01437	0.000417979	Plasma kallikrein	KLKB1	Q2KJ63
DSWVDIFR	519.257	2	1	DSWVDIFR	0.00160167	0.000465218	Vitronectin	VTN	Q3ZBS7
DSYVGDEAQSK	599.766	2	0	DSYVGDEAQSK	0.00139142	0.000108764	Actin, cytoplasmic 1	ACTB;ACTG1	P60712;P63258
DSYVGDEAQSKR	677.8161, 452.21335	2, 3	0	DSYVGDEAQSKR	0.00320989	0.000208545	Actin, cytoplasmic 1	ACTB;ACTG1	P60712;P63258
DTAEYAANTR	556.255	2	1	DTAEYAANTR	0.0030034	0.000120811	Perilipin	PLIN1	A4IFB3
DTAISVNPSTR	580.8	2	1	DTAISVNPSTR	0.0016795	0.000138507	Vascular cell adhesion molecule 1	VCAM1	Q9GKR3
DTATFGCHETYSLDGPEEVECSK	878.033	3	1	DTATFGC(UniMod:4)HETYSLDGPEEVEC(UniMod:4)SK	0.00247692	0.000104907	Beta-2-glycoprotein 1	APOH	P17690
DTAYSTAAGGR	535.25	2	1	DTAYSTAAGGR	0.00730481	0.000125319	Integrin alpha-2 (Fragment)	ITGA2	P53710
DTAYSTAAGGRPGATK	762.37689, 508.58719	2, 3	1	DTAYSTAAGGRPGATK	0.00355006	0.000150253	Integrin alpha-2 (Fragment)	ITGA2	P53710
DTCKGDSGGPLVCGSVAEGVVTSGSR	851.396	3	1	DTC(UniMod:4)KGDSGGPLVC(UniMod:4)GSVAEGVVTSGSR	0.0398603	0.000685094	Complement factor D	CFD	Q3T0A3
DTDFKLNELR	625.82324, 417.55142	2, 3	1	DTDFKLNELR	0.00391674	0.00031309	Serotransferrin	TF	Q29443
DTDNKVVCSCTDGYR	895.37842, 597.25488	2, 3	1	DTDNKVVC(UniMod:4)SC(UniMod:4)TDGYR	0.00228925	0.000178038	Coagulation factor IX	F9	P00741
DTDTGALLFIGK	625.836	2	1	DTDTGALLFIGK	0.00296984	0.000120811	Pigment epithelium-derived factor	SERPINF1	Q95121
DTFAEASQR	512.739	2	1	DTFAEASQR	0.00169859	0.000230076	Serpin family G member 1	SERPING1	E1BMJ0
DTFFNPATR	534.76	2	1	DTFFNPATR	0.00208469	0.000120811	Anoctamin	ANO6	A0A3Q1M2M7
DTGEKLTIAENEAETK	583.624	3	1	DTGEKLTIAENEAETK	0.0659264	0.000444272	Glutamyl-prolyl-tRNA synthetase 1	EPRS1	G3X6L9
DTGLGLSPTASLR	644.35	2	1	DTGLGLSPTASLR	0.00432502	0.000120811	Alpha-2-macroglobulin	A2M	Q7SIH1
DTGLLCSTTQGK	640.812	2	1	DTGLLC(UniMod:4)STTQGK	0.0187373	0.000116591	Alpha-mannosidase	MAN2A1	F1N7T2
DTHKSEIAHR	597.306	2	1	DTHKSEIAHR	0.00306371	0.000120811	Albumin	ALB	P02769
DTIFDVPVER	595.807	2	1	DTIFDVPVER	0.0987843	0.00058852	gamma-butyrobetaine dioxygenase	BBOX1	F1N4U6
DTIIKPLLVEPEGLEK	897.5174, 598.68091	2, 3	1	DTIIKPLLVEPEGLEK	0.00293327	0.000134001	Alpha-2-macroglobulin	A2M	Q7SIH1
DTLYEAVR	483.749	2	1	DTLYEAVR	0.041228	0.000626847	Large ribosomal subunit protein uL1	RPL10A	Q5E9E6
DTNFGTNCICR	679.286	2	1	DTNFGTNC(UniMod:4)IC(UniMod:4)R	0.00362991	0.000222118	Protein BUD31 homolog	BUD31	Q2NKU3
DTNSIGKDIK	545.791	2	1	DTNSIGKDIK	0.00201297	0.000120811	Syntaxin 11	STX11	A0A3Q1LUL0
DTQSGSLLFIGR	647.344	2	1	DTQSGSLLFIGR	0.00176244	0.000236381	Serpin H1	SERPINH1	Q2KJH6
DTQSIIFLGK	561.315	2	0	DTQSIIFLGK	0.0105924	0.000532108	Serpin A3-5	SERPINA3-5	A2I7N1
DTQYLLR	454.746	2	1	DTQYLLR	0.0272494	0.000330378	Serpin B6	SERPINB6	O02739
DTSSDPGQLLR	594.797	2	1	DTSSDPGQLLR	0.00447123	0.000221747	LOC508963 protein	OTULIN	A6QLU9
DTSSQGHLFR	574.279	2	1	DTSSQGHLFR	0.0023421	0.000172334	Phosphatidylinositol-glycan-specific phospholipase D	GPLD1	P80109
DTSVLQWR	502.762	2	1	DTSVLQWR	0.00349402	0.000120811	EMAP like 2	EML2	E1BB08
DTTAWTVGR	503.752	2	1	DTTAWTVGR	0.0818745	0.00105243	Karyopherin subunit beta 1	KPNB1	E1BFV0
DTTPLSVLCGPDIQVVSVGIK	733.397	3	1	DTTPLSVLC(UniMod:4)GPDIQVVSVGIK	0.567852	0.00215455	Collagen type VI alpha 1 chain	COL6A1	E1BI98
DTTSFVLR	469.752	2	1	DTTSFVLR	0.00315093	0.000116591	Tenascin C	TNC	A0A3Q1LKE5
DTVLPVYDK	525.28	2	1	DTVLPVYDK	0.0118129	0.000172334	Apolipoprotein B	APOB	E1BNR0
DTVVGSMGLK	503.766	2	1	DTVVGSMGLK	0.0236014	0.000620504	SIRT6 protein	SIRT6	A5D7K6
DTYECTCQVGFTGK	833.349	2	1	DTYEC(UniMod:4)TC(UniMod:4)QVGFTGK	0.312813	0.00141236	Notch receptor 2	NOTCH2	A0A3Q1MTU2
DVAGDIFR	446.731	2	1	DVAGDIFR	0.501875	0.00382361	Glucose-6-phosphate 1-dehydrogenase	G6PD	A0A3Q1MM55
DVALLQGR	436.254	2	1	DVALLQGR	0.020797	0.000114193	MAGE family member D2	MAGED2	Q17QL4
DVAMKPPSVYLLPPTR	892.49323, 595.33142, 600.66302	2, 3	0	DVAMKPPSVYLLPPTR, DVAM(UniMod:35)KPPSVYLLPPTR	0.0158799	0.000368218	Ig-like domain-containing protein		G5E513
DVAVSYYHFYR	710.33905, 473.89529	2, 3	1	DVAVSYYHFYR	0.000624132	0.000338282	Sulfotransferase 1A1	SULT1A1	P50227
DVAWAPSIGLPTSTIASCSQDGR	797.054	3	1	DVAWAPSIGLPTSTIASC(UniMod:4)SQDGR	0.0189574	0.000114193	Protein SEC13 homolog	SEC13	Q3ZCC9
DVCDEGNTK	519.215	2	1	DVC(UniMod:4)DEGNTK	0.00181379	0.000102332	Vitamin D-binding protein	GC	Q3MHN5
DVCKNYQEAK	627.794	2	1	DVC(UniMod:4)KNYQEAK	0.501534	0.00420249	Albumin	ALB	P02769
DVCLYPR	461.727	2	0	DVC(UniMod:4)LYPR	0.114642	0.000584391	Asparagine--tRNA ligase, cytoplasmic	NARS	Q2KJG3
DVCTELLPLIKPQGR	869.98047, 580.32294	2, 3	0	DVC(UniMod:4)TELLPLIKPQGR	0.0908284	0.00127912	Carbonyl reductase [NADPH] 1	CBR1	Q3SZD7
DVDAAYMSK	508.224	2	1	DVDAAYM(UniMod:35)SK	0.0277172	0.00050523	Keratin, type II cytoskeletal 73	KRT73	A7YWK3
DVDECVLKPSICGTAVCK	684.326	3	1	DVDEC(UniMod:4)VLKPSIC(UniMod:4)GTAVC(UniMod:4)K	0.552001	0.00218154	Vitamin K-dependent protein S	PROS1	P07224
DVDIIDHHDNTYTVK	892.92694, 595.62054	2, 3	1	DVDIIDHHDNTYTVK	0.0541914	0.000396018	Filamin A	FLNA	F1N169
DVDLEFLAK	525.28	2	1	DVDLEFLAK	0.0021598	0.000120811	Transitional endoplasmic reticulum ATPase	VCP	Q3ZBT1
DVDPGEHYILK	643.326	2	1	DVDPGEHYILK	0.0150729	0.000116591	Arginase-1	ARG1	Q2KJ64
DVEELSK	819.41052, 410.20917	1, 2	1	DVEELSK	0.00870197	0.000197226	Hemopexin	HPX	Q3SZV7
DVEFLAQLK	531.796	2	0	DVEFLAQLK	0.0159704	0.000114193	Phosphatidylinositol-5-phosphate 4-kinase type 2 alpha	PIP4K2A	F1MHR4
DVELLYPR	502.775	2	1	DVELLYPR	0.0022165	0.000120811	Inter-alpha-trypsin inhibitor heavy chain H1	ITIH1	Q0VCM5
DVEQIGSGDTK	574.776	2	1	DVEQIGSGDTK	0.00773259	0.000111794	T-cell surface glycoprotein CD3 gamma chain	CD3G	Q28074
DVEQIGSGDTKK	638.823	2	1	DVEQIGSGDTKK	0.174076	0.000960896	T-cell surface glycoprotein CD3 gamma chain	CD3G	Q28074
DVEVVCR	438.717	2	0	DVEVVC(UniMod:4)R	0.0464431	0.000659184	CD5 molecule like	CD5L	A6QNW7
DVEYCCSADNCHSHSK	656.915	3	1	DVEYC(UniMod:4)C(UniMod:4)SADNC(UniMod:4)HSHSK	0.123026	0.000512655	Platelet endothelial cell adhesion molecule	PECAM1	P51866
DVFFGPK	405.214	2	1	DVFFGPK	0.331336	0.00217691	SCRG1 protein	SCRG1	A6QPC2
DVFGLAAGSDQLNVISCQGLAPQGR	858.431	3	1	DVFGLAAGSDQLNVISC(UniMod:4)QGLAPQGR	0.0451183	0.000232585	Collagen type VI alpha 1 chain	COL6A1	E1BI98
DVFISAAER	504.262	2	1	DVFISAAER	0.018443	0.000120811	Proteasome subunit beta type-1	PSMB1	Q2TBX6
DVFVAIVQSVK	602.851	2	1	DVFVAIVQSVK	0.00254119	0.000114193	Annexin A6	ANXA6	P79134
DVGEAHFAHC	571.739	2	1	DVGEAHFAHC(UniMod:4)	0.0269138	0.000111794	Insulin-like growth factor binding protein acid labile subunit	IGFALS	Q09TE3
DVKDTILHDNLK	705.88385, 470.92517	2, 3	1	DVKDTILHDNLK	0.0110133	0.000113393	G protein subunit alpha 13	GNA13	G5E6P3
DVKPSNILVNSR	671.37872, 447.92175	2, 3	0	DVKPSNILVNSR	0.0049391	0.000118164	MAP2K1 protein	MAP2K1;MAP2K2	Q0VD16;Q17QH2
DVLFLKDCVGPEVEK	874.451	2	1	DVLFLKDC(UniMod:4)VGPEVEK	0.00184704	0.00058309	Phosphoglycerate kinase 1	PGK1	Q3T0P6
DVLLQVDDERR	453.241	3	1	DVLLQVDDERR	0.0163461	0.000120811	Myosin heavy chain 9	MYH9	F1MQ37
DVLTIIEKPTGSK	700.90424, 467.60544	2, 3	1	DVLTIIEKPTGSK	0.00793808	0.000166085	Alpha-fetoprotein	AFP	Q3SZ57
DVNAAIAAIK	493.288	2	1	DVNAAIAAIK	0.00178861	0.000172334	Tubulin alpha-4A chain	TUBA4A	P81948
DVNAAIATIK	508.294	2	0	DVNAAIATIK	0.00165742	0.000117597	Tubulin alpha-1D chain	TUBA1D	Q2HJ86
DVNFEFPEFQL	692.825	2	1	DVNFEFPEFQL	0.574663	0.0046955	Small ribosomal subunit protein eS7	RPS7	A6H769
DVNIQISPNTEIQSEKR	657.677	3	1	DVNIQISPNTEIQSEKR	0.160758	0.000893505	CD22 molecule	CD22	A0A3Q1NI55
DVNQQEFVR	567.781	2	1	DVNQQEFVR	0.00225486	0.000120811	Small ribosomal subunit protein eS19	RPS19	Q32PD5
DVPIVHTETK	569.81	2	1	DVPIVHTETK	0.00464833	0.000120811	Protein 4.1	EPB41	Q9N179
DVPVVAILGSGGGFR	722.402	2	1	DVPVVAILGSGGGFR	0.431834	0.00134283	Cytosolic phospholipase A2	PLA2G4A	A4IFJ5
DVQCVQR	452.72	2	1	DVQC(UniMod:4)VQR	0.00676255	0.000165591	Complement component C7	C7	Q29RQ1
DVQDSVTVSNEAQTAK	846.409	2	1	DVQDSVTVSNEAQTAK	0.0219802	0.000134048	F-actin-capping protein subunit alpha-1	CAPZA1	A4FUA8
DVQELYAAGENR	682.82648, 455.55362	2, 3	1	DVQELYAAGENR	0.00247674	0.000120811	Annexin A11	ANXA11	P27214
DVQQTLSPGDELYK	796.895	2	1	DVQQTLSPGDELYK	0.00268671	0.000172334	Peptidoglycan recognition protein 1	PGLYRP1	Q8SPP7
DVRDYFMSCPNR	780.34094, 520.56323, 788.33838, 525.8949	2, 3	1	DVRDYFMSC(UniMod:4)PNR, DVRDYFM(UniMod:35)SC(UniMod:4)PNR	0.026616	0.000517253	Hemopexin	HPX	Q3SZV7
DVSCGNPPQVENAIIHNQK	707.345	3	1	DVSC(UniMod:4)GNPPQVENAIIHNQK	0.0184589	0.000293363	Complement factor H	CFH	Q28085
DVSELTGFPEMLGGR	804.39117, 812.38861	2	1	DVSELTGFPEMLGGR, DVSELTGFPEM(UniMod:35)LGGR	0.0483658	0.000640493	Bifunctional purine biosynthesis protein ATIC	ATIC	Q0VCK0
DVSEVVTPR	501.268	2	1	DVSEVVTPR	0.396253	0.0020215	Complement factor B	CFB	P81187
DVTNNVHYENYR	508.568	3	1	DVTNNVHYENYR	0.0782799	0.000480566	Septin-7	SEPTIN7	Q6Q137
DVVFLIDGSEGVR	703.371	2	1	DVVFLIDGSEGVR	0.0308257	0.000114193	Collagen type VI alpha 3 chain	COL6A3	E1BB91
[truncated: 8,237 more rows]
