# Supplementary material for: Filter-Aided Extracellular Vesicle Enrichment (FAEVEr) for Proteomics
Source: Mol Cell Proteomics. 2025 Jan 21;24(2):100907. doi: 10.1016/j.mcpro.2025.100907 (PMC11872570; doi:10.1016/j.mcpro.2025.100907)
Supplement: Suppl data D [file mmc4.xlsx]

## Sheet: Overview
Sheet number	Title	Description
S01	EV Max.LFQ	Raw log2 transformed Max.LFQ intensities of proteins identified in the FAEVEr isolated EVs from MCF7 cells cultured in DMEM with 0%, 2%, 5% or 10% EV-depleted serum.
S02	Heatmap	Hierarchical clustered data of the significant differentially regulated proteins after multiple sample testing (p-value < 0.05). Two main clusters were observed and are indicated in the column 'cluster'
S03	List of Sign Protein	Gene list of the significantly differentially regulated proteins as identified in the heatmap. Here, 0% EDS was supplmented with the list of proteins that were uniquely identified in the 0% EDS
S04	GO 0% EDS	Gene ontology analysis (Webgestalt online tool) of the significantly differentially abundant proteins in cluster 0% EDS
S05	GO 2,5,10% EDS	Gene ontology analysis (Webgestalt online tool) of the significantly differentially abundant proteins in cluster 2,5,10% EDS
S06	Protein list	list of protein identification
S07	Peptide List	list of identified peptides

## Sheet: S01 EV Max.LFQ
0%EDS_EV_01	0%EDS_EV_02	2%EDS_EV_01	2%EDS_EV_02	5%EDS_EV_01	5%EDS_EV_02	10%EDS_EV_01	10%EDS_EV_02	Organism	Subcellular.Location	First.Protein.Description	Genes	Protein.Group
16.9107	NaN	NaN	NaN	NaN	NaN	NaN	NaN	bovine		Serpin A3-7	SERPINA3-7	A0A0A0MP92
18.0121	NaN	20.4938	19.8481	NaN	NaN	NaN	NaN	bovine		SERPIN domain-containing protein	LOC784932	A0A0A0MPA0
18.3358	NaN	NaN	NaN	NaN	NaN	NaN	NaN	human	Secreted	Immunoglobulin heavy variable 3-49	IGHV3-49	A0A0A0MS15
17.2819	NaN	NaN	NaN	NaN	NaN	NaN	NaN	human	Secreted	Immunoglobulin kappa variable 6-21	IGKV6-21	A0A0C4DH24
17.6904	15.9871	21.1202	21.4377	21.3283	NaN	22.4383	23.1001	bovine		Bradykinin	KNG1	A0A140T8C8
NaN	NaN	NaN	NaN	NaN	NaN	18.4222	NaN	human	Intracellular	Glutathione S-transferase theta-4	GSTT4	A0A1W2PR19
NaN	17.5239	NaN	NaN	20.0537	NaN	21.634	21.7773	bovine		Adiponectin B	C1QC	A0A3B0IZF8
23.5212	23.3616	22.8145	22.3674	23.3505	23.0261	23.5506	23.6465	bovine		Inter-alpha-trypsin inhibitor heavy chain H2	ITIH2	A0A3Q1LK49;A5D7R6
NaN	NaN	NaN	18.5366	NaN	19.4756	19.9674	19.7448	bovine		C-X-C motif chemokine 12	CXCL12	A0A3Q1LKC4;A0A3Q1M085;A0A3Q1M5N8;Q0P5I9
23.8685	24.0865	24.3552	25.2447	24.344	24.8509	26.0667	25.9665	bovine		Vitronectin	VTN	A0A3Q1LNE9
NaN	NaN	NaN	23.9912	NaN	NaN	NaN	NaN	bovine		Albumin	ALB	A0A3Q1LNN7
NaN	NaN	NaN	NaN	NaN	NaN	20.6805	20.6647	bovine		Ig-like domain-containing protein		A0A3Q1LSF0
18.109	17.7912	NaN	NaN	NaN	17.5078	NaN	19.8991	bovine		Complement C8 alpha chain	C8A	A0A3Q1LSP4;F1MX87
NaN	NaN	19.3817	20.0782	19.496	NaN	20.8981	21.0211	bovine		SCY domain-containing protein	LOC508666	A0A3Q1LTV3
21.3889	19.9318	NaN	NaN	NaN	17.2467	NaN	NaN	bovine		Nicotinamide phosphoribosyltransferase	NAMPT	A0A3Q1M241;F1MJ80
17.0334	16.9892	NaN	NaN	18.4086	NaN	19.9361	19.7344	bovine		Uncharacterized protein	LOC528040	A0A3Q1M3A4;E1B805
NaN	NaN	NaN	23.6005	NaN	NaN	25.9897	25.8374	bovine		Extracellular matrix protein 1	ECM1	A0A3Q1M5Q6
NaN	NaN	23.1492	23.6005	22.1672	NaN	25.9897	25.8374	bovine		Extracellular matrix protein 1	ECM1	A0A3Q1M5Q6
18.1948	17.5553	23.1492	23.6005	22.1672	22.3276	25.9897	25.8374	bovine		Extracellular matrix protein 1	ECM1	A0A3Q1M5Q6
NaN	15.1212	18.9443	19.9182	19.3063	NaN	18.7216	19.962	bovine		BPTI/Kunitz inhibitor domain-containing protein		A0A3Q1M7A0
NaN	NaN	NaN	NaN	NaN	NaN	20.949	21.3341	bovine		C-C motif chemokine	CCL16	A0A3Q1M976
21.2857	21.28	19.3791	19.4747	20.2167	NaN	20.8129	20.9946	bovine		Inter-alpha-trypsin inhibitor heavy chain H4	ITIH4	A0A3Q1MA31
21.2857	21.28	19.3791	19.4747	20.2167	NaN	NaN	20.9946	bovine		Inter-alpha-trypsin inhibitor heavy chain H4	ITIH4	A0A3Q1MA31
22.1265	21.8448	19.5957	20.015	20.5727	21.0785	21.1737	21.3711	bovine		Fibulin-1	FBLN1	A0A3Q1MG73;F1MYN5
21.4023	20.6181	23.4917	NaN	21.6202	23.6292	21.3105	20.1098	bovine		Hedgehog protein	SHH	A0A3Q1MQ63;F1MM97
15.9383	NaN	18.245	NaN	NaN	19.1345	NaN	NaN	bovine		Galectin	LGALS7	A0A3Q1MR74
18.3265	NaN	NaN	NaN	NaN	NaN	NaN	NaN	bovine		Transmembrane protease serine	TMPRSS11BNL	A0A3Q1MRJ0
18.0731	17.7665	NaN	NaN	NaN	NaN	17.5746	18.2942	bovine		Lipocln_cytosolic_FA-bd_dom domain-containing protein	C8G	A0A3Q1MRQ2
16.8164	NaN	NaN	NaN	22.468	NaN	NaN	NaN	bovine		Uncharacterized protein	LOC100140503	A0A3Q1N2C2;A0A3Q1N6I8
NaN	NaN	NaN	NaN	NaN	NaN	17.6422	18.6406	bovine		Collagen type XIV alpha 1 chain	COL14A1	A0A3Q1N775;E1BA17
21.0817	20.2999	21.4405	21.3126	22.171	22.4626	23.2158	23.1574	bovine		Sulfhydryl oxidase	QSOX1	A0A3Q1N9Y5
18.9605	19.1985	NaN	17.6872	NaN	NaN	NaN	NaN	bovine		Uncharacterized protein	LOC538435	A0A3Q1NDV9
NaN	20.8982	NaN	22.7012	NaN	NaN	NaN	NaN	bovine		Antithrombin-III	SERPINC1	A0A3Q1NJR8
21.1012	20.8982	21.8517	22.7012	21.8533	21.6715	25.1814	25.584	bovine		Antithrombin-III	SERPINC1	A0A3Q1NJR8
20.7749	20.2563	22.947	22.9538	23.2471	20.6093	23.0687	23.0915	bovine		Beta-casein	CSN2	A0A452DHW7
17.2486	16.6848	NaN	NaN	NaN	NaN	NaN	18.6079	human	Intracellular	RNA-binding protein 47	RBM47	A0AV96
16.0337	NaN	NaN	NaN	NaN	NaN	NaN	NaN	human	Intracellular	Intraflagellar transport protein 56	TTC26	A0AVF1
19.1255	18.4784	NaN	NaN	NaN	NaN	NaN	NaN	human	Intracellular	Ubiquitin-like modifier-activating enzyme 6	UBA6	A0AVT1
17.6033	17.2938	NaN	18.4105	NaN	NaN	18.5599	19.7304	human	TM.protein	Extended synaptotagmin-2	ESYT2	A0FGR8
19.2395	18.6214	NaN	NaN	NaN	NaN	NaN	19.1776	human	Intracellular	Shootin-1	SHTN1	A0MZ66
NaN	NaN	NaN	NaN	NaN	NaN	NaN	17.5867	human	TM.protein	Anoctamin-9	ANO9	A1A5B4
NaN	18.8017	NaN	NaN	NaN	NaN	NaN	NaN	human	Intracellular	Uncharacterized protein C1orf226	C1orf226	A1L170
17.0825	15.8748	NaN	NaN	NaN	NaN	NaN	NaN	human	Intracellular	Pleckstrin homology domain-containing family G member 3	PLEKHG3	A1L390
17.8114	NaN	NaN	NaN	NaN	NaN	NaN	NaN	bovine		Cell recognition molecule CASPR3	CNTNAP3	A1L585
17.3272	NaN	NaN	NaN	NaN	NaN	NaN	NaN	human	Intracellular	tRNA wybutosine-synthesizing protein 5	TYW5	A2RUC4
17.9804	17.6201	NaN	NaN	NaN	NaN	NaN	NaN	bovine		EGF containing fibulin extracellular matrix protein 1	EFEMP1	A2VE41
15.8399	18.1291	NaN	NaN	NaN	NaN	NaN	NaN	human	Intracellular	Protein strawberry notch homolog 1	SBNO1	A3KN83
17.4618	17.1621	NaN	NaN	NaN	NaN	NaN	NaN	human	Secreted	Laminin subunit beta-4	LAMB4	A4D0S4
NaN	17.661	NaN	18.2946	NaN	NaN	NaN	NaN	human	Intracellular	WD repeat-containing protein 91	WDR91	A4D1P6
17.2316	17.4886	20.2592	19.5609	NaN	19.9198	18.9689	20.3742	human	Intracellular	Vacuolar protein sorting-associated protein 37C	VPS37C	A5D8V6
19.7474	19.3895	18.8866	18.1167	19.2919	NaN	20.2687	NaN	bovine		SERPINA10 protein	SERPINA10	A5PJ69
19.7474	NaN	NaN	NaN	19.2919	NaN	20.2687	20.0352	bovine		SERPINA10 protein	SERPINA10	A5PJ69
17.3137	NaN	NaN	NaN	NaN	NaN	NaN	NaN	bovine		SERPINA11 protein	SERPINA11	A5PK77
19.2928	19.5011	NaN	NaN	NaN	NaN	NaN	19.3923	human	other	CCR4-NOT transcription complex subunit 1	CNOT1	A5YKK6
NaN	18.4794	NaN	NaN	NaN	NaN	NaN	NaN	human	Intracellular	Transcription factor TFIIIB component B'' homolog	BDP1	A6H8Y1
16.0777	16.6399	18.6467	NaN	17.6261	NaN	NaN	17.6832	human	Intracellular	Protein FAM83G	FAM83G	A6ND36
21.1225	20.7438	NaN	19.2062	19.367	NaN	NaN	NaN	human	Intracellular	Glycerol-3-phosphate phosphatase	PGP	A6NDG6
17.8307	19.1446	NaN	16.536	NaN	NaN	NaN	NaN	human	Intracellular	Protein FAM186A	FAM186A	A6NE01
NaN	13.9853	NaN	NaN	NaN	NaN	NaN	18.2569	human	Intracellular	Zinc finger protein 316	ZNF316	A6NFI3
15.7256	NaN	NaN	NaN	NaN	NaN	NaN	NaN	human	Intracellular	TRPM8 channel-associated factor 2	TCAF2	A6NFQ2
16.5426	17.1172	NaN	NaN	NaN	NaN	NaN	NaN	human	Intracellular	Structural maintenance of chromosomes flexible hinge domain-containing protein 1	SMCHD1	A6NHR9
17.6009	16.6836	NaN	NaN	NaN	NaN	NaN	NaN	human	Intracellular	Cytosolic arginine sensor for mTORC1 subunit 2	CASTOR2	A6NHX0
16.5224	17.0671	NaN	NaN	NaN	NaN	NaN	NaN	human	Intracellular	Protein unc-119 homolog B	UNC119B	A6NIH7
17.5467	NaN	NaN	NaN	NaN	NaN	NaN	NaN	human	TM.protein	Pecanex-like protein 2	PCNX2	A6NKB5
16.5265	15.7275	18.7924	17.8508	16.5905	NaN	19.486	18.8299	bovine		Mammalian ependymin-related protein 1	EPDR1	A6QLI0;Q9UM22
17.5406	17.1515	NaN	NaN	NaN	NaN	NaN	NaN	bovine		CPN2 protein	CPN2	A6QP30
20.8849	NaN	NaN	NaN	NaN	NaN	NaN	NaN	bovine		MPO protein	MPO	A6QPT4
NaN	17.4452	NaN	NaN	19.4563	19.6864	20.9527	21.0349	bovine	Bovine	Gamma-glutamyl hydrolase	GGH	A7YWG4
19.3803	19.3649	21.316	21.3533	20.0807	NaN	21.1891	20.6442	bovine		Gamma-glutamyl hydrolase	GGH	A7YWG4;Q92820
20.2379	20.3654	21.301	20.8206	21.7767	21.6857	21.0607	21.0195	human	Secreted	Alpha-2-macroglobulin-like protein 1	A2ML1	A8K2U0
NaN	20.3654	NaN	20.8206	NaN	21.6857	21.0607	NaN	human	Secreted	Alpha-2-macroglobulin-like protein 1	A2ML1	A8K2U0
17.5234	NaN	NaN	NaN	NaN	NaN	NaN	NaN	human	TM.protein	Beta-1,3-galactosyltransferase 9	B3GALT9	A8MXE2
21.3329	20.7424	NaN	NaN	NaN	NaN	NaN	NaN	human	Secreted	Collagen alpha-5(VI) chain	COL6A5	A8TX70
15.7186	NaN	NaN	NaN	NaN	NaN	NaN	NaN	human	Intracellular	Espin	ESPN	B1AK53
16.0877	16.664	NaN	18.02	NaN	18.109	NaN	19.127	human	Intracellular	UBAP1-MVB12-associated (UMA)-domain containing protein 1	UMAD1	C9J7I0
NaN	14.9383	NaN	NaN	NaN	NaN	NaN	NaN	human	Intracellular	Ankyrin repeat domain-containing protein 63	ANKRD63	C9JTQ0
20.1592	19.652	NaN	NaN	NaN	NaN	19.2854	18.8638	bovine		Periostin	POSTN	D1Z308
18.4241	18.9929	20.3881	21.1531	21.1739	21.4976	22.5445	22.7055	bovine		Lipocalin 2	LCN2	E1B6Z6
20.5085	20.19	NaN	NaN	NaN	NaN	NaN	NaN	bovine		ADAM metallopeptidase with thrombospondin type 1 motif 17	ADAMTS17	E1B6Z9;G3N381
NaN	NaN	NaN	21.9853	NaN	NaN	NaN	NaN	bovine		Chromosome 1 C3orf33 homolog	C1H3orf33	E1B722
17.3283	18.4607	NaN	NaN	NaN	NaN	NaN	NaN	bovine		Collagen type VI alpha 3 chain	COL6A3	E1BB91
NaN	NaN	NaN	NaN	18.0238	NaN	18.6202	19.2127	bovine		HGF activator	HGFAC	E1BCW0
18.4637	18.2091	NaN	NaN	NaN	NaN	NaN	18.5106	bovine	Bovine	Corticosteroid-binding globulin	SERPINA6	E1BF81
19.3576	19.4928	18.5366	21.1805	20.3105	22.5655	21.2043	21.429	bovine		C4a anaphylatoxin	C4A	E1BH06
NaN	NaN	NaN	NaN	NaN	NaN	NaN	21.1503	bovine		Ig-like domain-containing protein	BOLA	E1BI37
19.5662	19.6516	18.3886	NaN	NaN	NaN	19.396	19.9057	bovine		Collagen type VI alpha 1 chain	COL6A1	E1BI98
NaN	18.9338	NaN	NaN	NaN	NaN	NaN	NaN	bovine		Serpin family G member 1	SERPING1	E1BMJ0
19.4616	18.9338	19.247	18.8929	20.2047	19.5735	20.355	20.4135	bovine		Serpin family G member 1	SERPING1	E1BMJ0
15.4991	NaN	NaN	NaN	NaN	NaN	NaN	NaN	human	TM.protein	RING finger protein 223	RNF223	E7ERA6
19.0018	19.2474	21.5595	20.7939	21.9919	20.2667	22.093	20.8439	human	Intracellular	Nascent polypeptide-associated complex subunit alpha, muscle-specific form	NACA	E9PAV3
18.8965	NaN	NaN	NaN	NaN	NaN	18.9066	NaN	human	Intracellular	Uncharacterized protein C11orf98	C11orf98	E9PRG8
NaN	NaN	19.1487	NaN	18.767	NaN	19.6355	19.521	bovine		Glypican 4	GPC4	F1MCX1
NaN	NaN	20.0394	21.2515	21.6295	21.0104	22.5969	23.0029	bovine		C-X-C motif chemokine	PPBP	F1MD83
NaN	NaN	20.0394	21.2515	21.6295	21.0104	22.5969	23.0029	bovine		C-X-C motif chemokine	PPBP	F1MD83
18.2627	NaN	NaN	19.1329	19.5805	NaN	18.4944	18.7592	bovine		Calsyntenin 1	CLSTN1	F1MD95
NaN	18.9193	NaN	NaN	NaN	NaN	NaN	NaN	bovine		Uncharacterized protein	LOC506828	F1MJK3
19.3598	18.9193	18.6267	NaN	NaN	NaN	19.394	19.6422	bovine		Uncharacterized protein	LOC506828	F1MJK3
19.3598	18.9193	18.6267	NaN	NaN	NaN	19.394	19.6422	bovine		Uncharacterized protein	LOC506828	F1MJK3
19.3598	NaN	NaN	NaN	NaN	NaN	NaN	NaN	bovine		Uncharacterized protein	LOC506828	F1MJK3
19.3598	18.9193	NaN	NaN	NaN	NaN	19.394	19.6422	bovine		Uncharacterized protein	LOC506828	F1MJK3
19.3598	18.9193	NaN	NaN	NaN	NaN	NaN	NaN	bovine		Uncharacterized protein	LOC506828	F1MJK3
NaN	18.9193	NaN	NaN	NaN	NaN	NaN	NaN	bovine		Uncharacterized protein	LOC506828	F1MJK3
NaN	16.754	19.7253	NaN	21.0803	NaN	21.4788	21.6338	bovine		Uncharacterized protein	LOC100847119	F1MLW8
NaN	NaN	19.7253	NaN	21.0803	NaN	21.4788	21.6338	bovine		Uncharacterized protein	LOC100847119	F1MLW8
19.0089	18.0282	19.2796	NaN	19.864	NaN	19.5506	18.8085	bovine		C4a anaphylatoxin	LOC107131209	F1MVK1
NaN	NaN	22.1085	22.031	23.4736	23.1885	24.6717	24.4374	bovine		Transmembrane serine protease 6	TMPRSS6	F1MWW8
21.0633	20.962	22.4357	22.9052	22.3783	22.8344	24.1745	24.1904	bovine		Complement C5a anaphylatoxin	C5	F1MY85
16.0762	NaN	19.4975	NaN	NaN	18.8894	19.5028	19.2429	bovine		Apolipoprotein M	APOM	F1MYX2
16.5269	16.2643	17.4007	NaN	18.5698	17.5981	18.986	18.9016	bovine		Ceruloplasmin	CP	F1N076
18.9538	NaN	23.2015	22.8721	22.7627	23.4671	22.8266	22.8257	bovine		Coagulation factor V	F5	F1N0I3
NaN	18.6861	NaN	NaN	NaN	NaN	NaN	NaN	bovine		SERPIN domain-containing protein	LOC617406	F1N0T3
18.2647	NaN	18.8697	20.0863	19.6973	20.3218	20.5846	20.7672	bovine		Complement component 8 subunit beta	C8B	F1N102
NaN	16.8565	NaN	18.8355	NaN	NaN	NaN	NaN	bovine		Uncharacterized protein		F1N160
17.2481	17.6487	NaN	19.1562	20.4133	NaN	21.321	21.1825	bovine		Actin-depolymerizing factor	GSN	F1N1I6
NaN	18.5619	NaN	NaN	NaN	22.5254	NaN	NaN	bovine		Carboxypeptidase Z	CPZ	F1N2T3
20.9857	20.6756	18.8586	NaN	19.4312	NaN	19.6547	20.2186	bovine		Collagen alpha-1(XII) chain	COL12A1	F1N401
NaN	NaN	NaN	NaN	20.3093	19.5299	19.7567	19.8615	bovine		Cathepsin C	CTSC	F1N455
NaN	NaN	17.0772	NaN	NaN	NaN	NaN	NaN	bovine		Glycerophosphocholine choline phosphodiesterase ENPP6	ENPP6	F1N5C8
18.5471	NaN	22.3462	20.9809	22.2193	22.4046	23.3093	23.0931	bovine		Gc-globulin	GC	F1N5M2
NaN	20.4271	22.3462	NaN	22.2193	NaN	23.3093	23.0931	bovine		Gc-globulin	GC	F1N5M2
NaN	NaN	18.4911	18.7176	19.9372	NaN	21.084	21.1057	bovine		Collagen type XVIII alpha 1 chain	COL18A1	F1N6W9
NaN	NaN	NaN	NaN	NaN	NaN	20.3164	NaN	bovine		Uncharacterized protein	DNAH11	F1N724
22.2697	21.9235	21.7178	21.8065	23.0245	22.7501	23.8052	23.6566	bovine		Serpin family D member 1	SERPIND1	F6R4P6
22.2697	21.9235	NaN	21.8065	23.0245	22.7501	23.8052	23.6566	bovine		Serpin family D member 1	SERPIND1	F6R4P6
18.3865	NaN	NaN	NaN	NaN	NaN	NaN	NaN	bovine		Integrin subunit alpha M	ITGAM	G3MYD9
19.002	18.5448	18.2076	20.0276	17.7665	NaN	18.5823	18.5986	bovine	Bovine	Afamin	AFM	G3MYZ3
16.6246	NaN	18.5014	NaN	18.3732	NaN	NaN	NaN	bovine		Afamin	AFM	G3MYZ3;P43652
19.7567	19.6491	22.5259	21.3132	22.7007	21.9783	22.924	22.8824	bovine		Beta-1 metal-binding globulin	TF	G3X6N3
NaN	NaN	19.3324	NaN	19.9165	20.4356	19.076	19.4687	human	Intracellular	Deoxyribonuclease-2-alpha	DNASE2	O00115
18.1803	18.1076	NaN	NaN	NaN	NaN	18.3779	18.7744	human	Intracellular	Kinesin-like protein KIF2A	KIF2A	O00139
20.8218	20.5283	NaN	NaN	NaN	NaN	NaN	NaN	human	Intracellular	ATP-dependent RNA helicase DDX39A	DDX39A	O00148
18.6374	18.3039	NaN	NaN	NaN	NaN	NaN	NaN	human	Intracellular	PDZ and LIM domain protein 1	PDLIM1	O00151
22.1469	22.5044	NaN	21.0465	NaN	NaN	NaN	NaN	human	Intracellular	Cytosolic acyl coenzyme A thioester hydrolase	ACOT7	O00154
20.1025	20.5504	22.1511	22.1791	22.367	22.6381	22.7217	22.8947	human	Intracellular	Unconventional myosin-Ic	MYO1C	O00159
17.5894	17.5263	20.8739	20.4591	20.8485	20.8989	20.8461	20.7189	human	other	Synaptosomal-associated protein 23	SNAP23	O00161
19.1785	18.6782	NaN	NaN	NaN	NaN	NaN	NaN	human	Intracellular	AH receptor-interacting protein	AIP	O00170
18.95	18.7119	20.7194	20.7508	21.5641	21.7767	21.6949	21.765	human	Intracellular	Syntaxin-binding protein 3	STXBP3	O00186
17.2753	NaN	NaN	NaN	NaN	NaN	NaN	NaN	human	Intracellular	AP-4 complex subunit mu-1	AP4M1	O00189
NaN	17.2001	NaN	NaN	NaN	NaN	NaN	NaN	human	other	Small acidic protein	SMAP	O00193
19.4196	20.2164	21.7483	20.4309	22.47	NaN	22.8549	22.7004	human	Intracellular	Ras-related protein Rab-27B	RAB27B	O00194
18.6513	19.5505	NaN	18.1128	NaN	NaN	17.8964	NaN	human	Intracellular	AP-3 complex subunit beta-1	AP3B1	O00203
20.2977	19.4642	18.2233	18.8726	18.4251	NaN	NaN	NaN	human	Intracellular	Sulfotransferase 2B1	SULT2B1	O00204
16.4038	NaN	19.3005	17.8515	NaN	NaN	19.0208	20.2558	human	Intracellular	Rho-related GTP-binding protein RhoD	RHOD	O00212
21.5208	21.6166	19.2609	19.4649	19.4081	19.6486	20.2951	20.1581	human	Intracellular	26S proteasome non-ATPase regulatory subunit 11	PSMD11	O00231
20.0206	20.5443	NaN	20.7847	NaN	19.7464	18.5003	NaN	human	Intracellular	26S proteasome non-ATPase regulatory subunit 12	PSMD12	O00232
19.8983	19.8983	17.2224	NaN	16.8033	NaN	NaN	18.5143	human	Intracellular	26S proteasome non-ATPase regulatory subunit 9	PSMD9	O00233
17.8438	17.9864	NaN	NaN	NaN	NaN	NaN	NaN	human	Intracellular	Menin	MEN1	O00255
18.1961	19.045	19.6185	20.0588	20.9787	20.4361	21.2473	21.3736	human	TM.protein	Membrane-associated progesterone receptor component 1	PGRMC1	O00264
19.2651	20.4023	20.8461	20.5236	19.5649	NaN	NaN	19.7675	human	Intracellular	Transcription elongation factor SPT5	SUPT5H	O00267
16.2031	NaN	NaN	NaN	NaN	NaN	NaN	NaN	human	Intracellular	DNA fragmentation factor subunit alpha	DFFA	O00273
18.2519	18.2407	NaN	NaN	NaN	NaN	NaN	NaN	human	Intracellular	Huntingtin-interacting protein 1	HIP1	O00291
23.6258	22.9677	21.9537	21.7341	21.9735	21.8241	22.4493	22.3517	human	TM.protein	Chloride intracellular channel protein 1	CLIC1	O00299
16.8557	NaN	NaN	NaN	NaN	NaN	NaN	NaN	human	Secreted	Tumor necrosis factor receptor superfamily member 11B	TNFRSF11B	O00300
20.0832	21.5022	20.744	19.7478	19.7454	NaN	19.5289	19.583	human	Intracellular	Eukaryotic translation initiation factor 3 subunit F	EIF3F	O00303
17.5901	NaN	NaN	NaN	NaN	NaN	NaN	NaN	human	Intracellular	NEDD4-like E3 ubiquitin-protein ligase WWP2	WWP2	O00308
16.8888	NaN	NaN	NaN	NaN	NaN	NaN	NaN	human	Intracellular	Pyruvate dehydrogenase protein X component, mitochondrial	PDHX	O00330
19.6683	19.9355	22.5097	22.2808	22.0842	22.2259	22.499	22.9255	human	Secreted	Matrilin-2	MATN2	O00339
23.5946	23.2223	22.952	22.4919	23.348	22.3945	23.4409	23.3531	human	TM.protein	Sulfhydryl oxidase 1	QSOX1	O00391
23.5946	23.2223	22.952	22.4919	23.348	22.3945	23.4409	23.3531	human	TM.protein	Sulfhydryl oxidase 1	QSOX1	O00391
NaN	17.2874	NaN	NaN	NaN	NaN	NaN	NaN	human	Intracellular	Dynactin subunit 6	DCTN6	O00399
19.1517	19.1396	18.8117	NaN	18.907	NaN	NaN	NaN	human	Intracellular	Neural Wiskott-Aldrich syndrome protein	WASL	O00401
19.1385	18.7079	20.891	17.8906	NaN	19.3859	19.8912	NaN	human	Intracellular	Importin-5	IPO5	O00410
NaN	16.1086	NaN	NaN	NaN	NaN	NaN	NaN	human	Intracellular	Eukaryotic elongation factor 2 kinase	EEF2K	O00418
24.9331	19.8928	NaN	26.2035	27.4375	26.628	27.2751	NaN	human	Intracellular	Histone deacetylase complex subunit SAP18	SAP18	O00422
NaN	17.7495	NaN	NaN	NaN	NaN	NaN	NaN	human	Intracellular	Echinoderm microtubule-associated protein-like 1	EML1	O00423
16.062	NaN	NaN	NaN	NaN	NaN	NaN	NaN	human	Intracellular	Insulin-like growth factor 2 mRNA-binding protein 3	IGF2BP3	O00425
19.4544	18.8561	NaN	NaN	NaN	NaN	NaN	NaN	human	Intracellular	Dynamin-1-like protein	DNM1L	O00429
18.9187	17.7928	NaN	NaN	NaN	NaN	NaN	NaN	human	Intracellular	RNA 3'-terminal phosphate cyclase	RTCA	O00442
NaN	14.0103	NaN	NaN	NaN	NaN	NaN	NaN	human	other	Interferon-related developmental regulator 1	IFRD1	O00458
15.1969	16.9696	NaN	NaN	NaN	NaN	NaN	NaN	human	Intracellular	Phosphatidylinositol 3-kinase regulatory subunit beta	PIK3R2	O00459
19.4324	19.1941	NaN	NaN	NaN	NaN	NaN	NaN	human	Intracellular	Beta-mannosidase	MANBA	O00462
23.3692	23.3049	21.8446	22.8282	23.1783	23.0367	22.6226	22.6985	human	Secreted	Agrin	AGRN	O00468
16.8961	16.7508	NaN	NaN	NaN	NaN	NaN	NaN	human	other	Procollagen-lysine,2-oxoglutarate 5-dioxygenase 2	PLOD2	O00469
18.1191	17.7249	NaN	NaN	NaN	NaN	NaN	NaN	human	Intracellular	Exocyst complex component 5	EXOC5	O00471
NaN	NaN	NaN	19.1634	NaN	NaN	NaN	NaN	human	Intracellular	High mobility group nucleosome-binding domain-containing protein 4	HMGN4	O00479
21.2658	22.5335	21.4234	20.7422	21.5646	20.9318	22.474	22.4369	human	Intracellular	26S proteasome non-ATPase regulatory subunit 14	PSMD14	O00487
NaN	NaN	16.409	NaN	17.7083	NaN	NaN	18.8223	human	Intracellular	Zinc finger protein 593	ZNF593	O00488
18.6939	19.2416	NaN	NaN	NaN	NaN	NaN	NaN	human	Intracellular	Importin subunit alpha-4	KPNA3	O00505
NaN	15.7848	NaN	NaN	NaN	NaN	NaN	NaN	human	Intracellular	Serine/threonine-protein kinase 25	STK25	O00506
19.0377	18.5054	20.822	20.28	20.8115	20.9187	19.9501	20.918	human	Secreted	Ladinin-1	LAD1	O00515
NaN	17.7197	NaN	NaN	NaN	NaN	NaN	NaN	human	TM.protein	Fatty-acid amide hydrolase 1	FAAH	O00519
15.7804	16.6826	NaN	NaN	NaN	NaN	NaN	NaN	human	Intracellular	Krev interaction trapped protein 1	KRIT1	O00522
NaN	NaN	19.7361	NaN	18.374	20.0761	19.4391	NaN	human	TM.protein	Neural cell adhesion molecule L1-like protein	CHL1	O00533
18.3981	18.6459	17.5509	NaN	NaN	NaN	NaN	19.0472	human	Intracellular	Pescadillo homolog	PES1	O00541
20.7741	21.4979	22.8989	22.611	21.8	22.2376	22.4813	23.2531	human	Intracellular	Syntenin-1	SDCBP	O00560
18.7673	19.6519	19.954	20.6329	20.5962	21.0829	20.5338	20.6314	human	Intracellular	Nucleolar protein 56	NOP56	O00567
21.2802	21.1594	21.5443	21.1779	21.7858	21.9949	21.78	21.7981	human	other	ATP-dependent RNA helicase DDX3X	DDX3X	O00571
16.944	NaN	NaN	NaN	NaN	NaN	NaN	NaN	human	Secreted	Ribonuclease T2	RNASET2	O00584
18.1079	18.9003	22.9876	21.5799	23.1297	22.6709	22.9872	23.5527	human	TM.protein	Podocalyxin	PODXL	O00592
21.6858	21.4885	21.6766	21.467	NaN	23.2398	22.3476	NaN	human	Intracellular	Pirin	PIR	O00625
19.3694	18.4431	NaN	NaN	NaN	NaN	NaN	NaN	human	Intracellular	Importin subunit alpha-3	KPNA4	O00629
18.8094	18.9921	NaN	NaN	NaN	NaN	NaN	NaN	human	Intracellular	Serine/threonine-protein phosphatase 6 catalytic subunit	PPP6C	O00743
17.7897	NaN	NaN	NaN	NaN	NaN	NaN	NaN	human	Intracellular	Lysosomal alpha-mannosidase	MAN2B1	O00754
22.5356	22.5383	19.2831	NaN	17.6873	NaN	NaN	NaN	human	Intracellular	Fructose-1,6-bisphosphatase isozyme 2	FBP2	O00757
NaN	17.1196	NaN	NaN	NaN	NaN	NaN	NaN	human	Intracellular	Ubiquitin-conjugating enzyme E2 C	UBE2C	O00762
21.01	20.4048	NaN	NaN	NaN	NaN	NaN	NaN	human	Intracellular	Pyridoxal kinase	PDXK	O00764
NaN	NaN	NaN	NaN	NaN	NaN	18.1061	17.8352	human	TM.protein	Stearoyl-CoA desaturase	SCD	O00767
NaN	NaN	NaN	NaN	NaN	NaN	19.099	20.0894	bovine	Bovine	Mannose-binding protein C	MBL	O02659
18.7478	18.9479	23.2075	NaN	23.3983	23.6994	24.0272	23.7515	human	TM.protein	Claudin-4	CLDN4	O14493
18.4204	18.8936	NaN	NaN	NaN	NaN	NaN	20.5467	human	Intracellular	AT-rich interactive domain-containing protein 1A	ARID1A	O14497
16.8462	18.1415	NaN	NaN	NaN	NaN	NaN	NaN	human	Intracellular	Thioredoxin domain-containing protein 9	TXNDC9	O14530
16.131	16.2052	NaN	NaN	NaN	NaN	NaN	NaN	human	Intracellular	Dihydropyrimidinase-related protein 4	DPYSL4	O14531
16.9795	17.4017	NaN	NaN	NaN	NaN	NaN	NaN	human	Intracellular	TRAF-type zinc finger domain-containing protein 1	TRAFD1	O14545
18.6544	NaN	18.5312	NaN	NaN	NaN	20.6581	21.0677	human	Intracellular	Glyceraldehyde-3-phosphate dehydrogenase, testis-specific	GAPDHS	O14556
18.6776	19.6273	NaN	NaN	NaN	NaN	NaN	NaN	human	Intracellular	Ubiquitin domain-containing protein UBFD1	UBFD1	O14562
17.7449	17.3504	NaN	NaN	18.3988	NaN	19.7179	19.0746	human	Intracellular	Citron Rho-interacting kinase	CIT	O14578
21.1377	21.7549	NaN	20.1548	NaN	NaN	NaN	NaN	human	Intracellular	Coatomer subunit epsilon	COPE	O14579
17.7028	18.5683	NaN	NaN	NaN	NaN	NaN	NaN	human	Intracellular	AP-3 complex subunit delta-1	AP3D1	O14617
17.1699	NaN	NaN	NaN	NaN	NaN	NaN	NaN	human	Intracellular	Copper chaperone for superoxide dismutase	CCS	O14618
17.2402	17.9101	NaN	NaN	NaN	NaN	NaN	NaN	human	Intracellular	Chromodomain-helicase-DNA-binding protein 1	CHD1	O14646
NaN	NaN	NaN	18.419	18.8593	NaN	19.1071	18.6634	human	Intracellular	Torsin-1A	TOR1A	O14656
17.2753	NaN	NaN	18.9729	19.6957	NaN	20.2433	NaN	human	Intracellular	Torsin-1B	TOR1B	O14657
16.304	16.7065	NaN	NaN	NaN	NaN	NaN	18.5707	human	TM.protein	Syntaxin-16	STX16	O14662
20.0938	20.0903	23.5548	23.4849	23.7324	23.9023	23.9963	23.9976	human	TM.protein	Disintegrin and metalloproteinase domain-containing protein 10	ADAM10	O14672
19.213	19.8049	20.9794	20.8414	20.978	21.2804	NaN	20.225	human	Intracellular	Inositol monophosphatase 2	IMPA2	O14732
17.885	17.0079	NaN	NaN	NaN	NaN	NaN	NaN	human	Intracellular	Acyl-coenzyme A thioesterase 8	ACOT8	O14734
15.8967	NaN	NaN	NaN	NaN	NaN	NaN	NaN	human	TM.protein	CDP-diacylglycerol--inositol 3-phosphatidyltransferase	CDIPT	O14735
17.5434	17.2733	20.3173	18.4122	18.5395	19.1798	19.2948	17.416	human	Intracellular	Programmed cell death protein 5	PDCD5	O14737
20.96	20.4761	19.2043	19.5083	19.5354	20.3065	19.2573	19.8368	human	Intracellular	Protein arginine N-methyltransferase 5	PRMT5	O14744
21.5337	21.383	21.1827	21.3214	21.4032	21.6331	21.7624	21.8235	human	Intracellular	Na(+)/H(+) exchange regulatory cofactor NHE-RF1	SLC9A3R1	O14745
21.4512	21.8555	21.1124	21.1745	21.1939	21.742	21.7751	21.8992	bovine		Na(+)/H(+) exchange regulatory cofactor NHE-RF1	SLC9A3R1	O14745;Q3SZK8
15.8387	16.9564	17.38	NaN	NaN	20.4815	17.2174	17.6627	human	TM.protein	Tumor necrosis factor receptor superfamily member 10B	TNFRSF10B	O14763
18.6179	18.9238	NaN	18.4296	NaN	20.667	NaN	19.8676	human	Intracellular	Tripeptidyl-peptidase 1	TPP1	O14773
19.2831	19.0348	18.7312	18.7754	20.7031	19.2376	20.3727	18.8483	human	Intracellular	Transcription elongation regulator 1	TCERG1	O14776
16.2234	NaN	18.8843	19.0112	19.0144	NaN	19.7464	19.8854	human	TM.protein	Neuropilin-1	NRP1	O14786
17.3785	17.2523	NaN	NaN	NaN	NaN	NaN	NaN	human	Intracellular	Transportin-2	TNPO2	O14787
16.3374	15.5261	NaN	NaN	18.2291	NaN	NaN	18.6755	human	other	Apolipoprotein L1	APOL1	O14791
NaN	19.6379	NaN	NaN	NaN	NaN	NaN	NaN	human	Intracellular	DNA-directed RNA polymerase III subunit RPC1	POLR3A	O14802
20.6271	20.0678	20.6729	20.0594	20.3062	NaN	19.669	19.6511	human	Intracellular	Proteasome subunit alpha type-7	PSMA7	O14818
18.3659	18.981	19.8978	20.551	20.4023	20.935	21.0145	20.7101	human	TM.protein	Secretory carrier-associated membrane protein 3	SCAMP3	O14828
17.6639	NaN	NaN	NaN	NaN	NaN	NaN	19.07	human	Intracellular	5-oxoprolinase	OPLAH	O14841
NaN	17.2879	NaN	NaN	NaN	NaN	NaN	NaN	human	Intracellular	Gem-associated protein 2	GEMIN2	O14893
16.2518	NaN	NaN	NaN	NaN	NaN	NaN	NaN	human	Intracellular	Tax1-binding protein 3	TAX1BP3	O14907
19.7001	19.5969	20.2622	20.2035	20.477	19.9894	20.7403	20.0766	human	Intracellular	PDZ domain-containing protein GIPC1	GIPC1	O14908
18.3991	NaN	21.0244	NaN	21.9163	20.952	22.1786	22.2672	human	Intracellular	Protein lin-7 homolog A	LIN7A	O14910
20.6076	20.5598	NaN	NaN	NaN	NaN	NaN	NaN	human	Intracellular	Histone acetyltransferase type B catalytic subunit	HAT1	O14929
18.9545	18.5535	21.119	19.5828	NaN	19.9785	17.528	20.2103	human	other	Peripheral plasma membrane protein CASK	CASK	O14936
20.2437	19.7549	19.5079	19.417	20.6153	20.6326	20.6356	20.9547	human	Intracellular	Hepatocyte growth factor-regulated tyrosine kinase substrate	HGS	O14964
NaN	16.2061	NaN	NaN	NaN	NaN	NaN	NaN	human	Intracellular	Aurora kinase A	AURKA	O14965
17.5318	17.5668	NaN	NaN	NaN	NaN	NaN	NaN	human	Intracellular	Vacuolar protein sorting-associated protein 26C	VPS26C	O14972
18.8681	19.9755	19.4397	19.0045	NaN	NaN	18.7542	20.3726	human	Intracellular	Protein phosphatase 1 regulatory subunit 12A	PPP1R12A	O14974
NaN	16.5261	NaN	NaN	NaN	NaN	NaN	NaN	human	Intracellular	Cyclin-G-associated kinase	GAK	O14976
20.2929	20.4459	22.9292	22.398	23.3191	22.9227	22.6229	21.9744	human	Intracellular	Heterogeneous nuclear ribonucleoprotein D-like	HNRNPDL	O14979
20.7147	20.6861	20.699	NaN	NaN	NaN	NaN	NaN	human	Intracellular	Exportin-1	XPO1	O14980
18.1311	18.7245	NaN	NaN	NaN	NaN	NaN	NaN	human	Intracellular	TATA-binding protein-associated factor 172	BTAF1	O14981
NaN	17.2076	NaN	NaN	NaN	NaN	NaN	NaN	human	Intracellular	Zinc finger protein 609	ZNF609	O15014
18.7147	19.1282	19.7354	20.5009	18.7365	19.9256	18.6021	19.0019	human	Intracellular	Spectrin beta chain, non-erythrocytic 2	SPTBN2	O15020
18.1887	19.0898	NaN	NaN	NaN	NaN	18.7531	19.1603	human	Intracellular	Protein transport protein Sec16A	SEC16A	O15027
NaN	17.2836	20.2363	20.7952	20.4335	21.2737	20.1436	19.8361	human	TM.protein	Plexin-B2	PLXNB2	O15031
16.2143	16.6424	17.6209	NaN	18.5755	17.8662	17.7113	17.9706	human	Intracellular	Tectonin beta-propeller repeat-containing protein 2	TECPR2	O15040
NaN	NaN	NaN	NaN	NaN	NaN	NaN	19.2651	human	Secreted	Semaphorin-3E	SEMA3E	O15041
19.0045	19.3565	19.3108	20.4227	18.6974	16.6232	18.7922	19.4956	human	Intracellular	U2 snRNP-associated SURP motif-containing protein	U2SURP	O15042
16.6536	17.942	NaN	NaN	NaN	NaN	NaN	NaN	human	Intracellular	Histone-lysine N-methyltransferase SETD1A	SETD1A	O15047
19.2207	18.7847	NaN	NaN	NaN	NaN	17.6854	NaN	human	Intracellular	Phosphoribosylformylglycinamidine synthase	PFAS	O15067
18.2045	18.0156	20.0447	NaN	19.9073	19.6164	21.098	16.6296	human	other	Serine/threonine-protein kinase DCLK1	DCLK1	O15075
19.2622	NaN	NaN	NaN	NaN	NaN	NaN	NaN	human	Intracellular	Centrosomal protein of 290 kDa	CEP290	O15078
NaN	17.3609	NaN	NaN	NaN	NaN	NaN	NaN	human	Intracellular	Serine/threonine-protein phosphatase 6 regulatory ankyrin repeat subunit A	ANKRD28	O15084
17.3229	18.8622	NaN	NaN	NaN	NaN	NaN	NaN	human	Intracellular	Inhibitor of nuclear factor kappa-B kinase subunit alpha	CHUK	O15111
NaN	NaN	NaN	NaN	19.595	NaN	19.2916	NaN	human	TM.protein	NPC intracellular cholesterol transporter 1	NPC1	O15118
NaN	NaN	NaN	NaN	NaN	NaN	NaN	17.6856	human	TM.protein	NPC intracellular cholesterol transporter 1	NPC1	O15118
17.1073	17.5041	19.6022	18.1676	NaN	NaN	17.5003	18.8464	human	TM.protein	Secretory carrier-associated membrane protein 1	SCAMP1	O15126
20.0808	18.4608	20.0169	20.3662	NaN	20.7734	NaN	NaN	human	TM.protein	Secretory carrier-associated membrane protein 2	SCAMP2	O15127
21.8148	21.2206	19.8485	20.5132	20.4724	NaN	20.1872	20.1209	human	Intracellular	Actin-related protein 2/3 complex subunit 1B	ARPC1B	O15143
22.4659	21.0157	19.3787	20.0828	NaN	NaN	NaN	NaN	human	Intracellular	Actin-related protein 2/3 complex subunit 2	ARPC2	O15144
22.3765	22.3252	21.6013	20.5496	21.6715	22.0623	20.8454	21.1609	human	Intracellular	Actin-related protein 2/3 complex subunit 3	ARPC3	O15145
20.2167	20.0825	18.8154	NaN	NaN	NaN	19.4508	19.5521	human	Intracellular	DNA-directed RNA polymerases I and III subunit RPAC1	POLR1C	O15160
NaN	NaN	NaN	NaN	18.4372	NaN	NaN	19.443	human	TM.protein	Phospholipid scramblase 1	PLSCR1	O15162
17.9323	18.9753	NaN	NaN	NaN	NaN	NaN	NaN	human	Intracellular	Transcription intermediary factor 1-alpha	TRIM24	O15164
16.281	NaN	18.7719	NaN	NaN	NaN	19.0545	19.5858	human	TM.protein	Membrane-associated progesterone receptor component 2	PGRMC2	O15173
15.9369	NaN	NaN	NaN	NaN	NaN	NaN	NaN	human	Intracellular	Prefoldin subunit 6	PFDN6	O15212
NaN	15.7862	NaN	NaN	NaN	NaN	NaN	NaN	human	Intracellular	NF-kappa-B-repressing factor	NKRF	O15226
21.5881	21.2956	19.8804	20.2947	20.2539	21.0138	20.4474	20.1758	human	Secreted	Laminin subunit alpha-5	LAMA5	O15230
21.5881	21.2956	NaN	NaN	NaN	NaN	20.4474	20.1758	human	Secreted	Laminin subunit alpha-5	LAMA5	O15230
19.6283	19.4035	19.6292	18.4906	19.4986	NaN	NaN	18.7929	human	Intracellular	Zinc finger protein 185	ZNF185	O15231
19.7359	19.0838	NaN	NaN	NaN	NaN	NaN	NaN	human	Secreted	Matrilin-3	MATN3	O15232
16.704	18.0732	NaN	NaN	NaN	NaN	NaN	20.3512	human	Secreted	Neurosecretory protein VGF	VGF	O15240
NaN	14.5316	NaN	NaN	NaN	NaN	NaN	NaN	human	TM.protein	Leptin receptor gene-related protein	LEPROT	O15243
NaN	16.8873	NaN	NaN	NaN	NaN	NaN	NaN	human	Intracellular	Peroxisomal acyl-coenzyme A oxidase 3	ACOX3	O15254
18.1396	17.4343	19.5307	20.2506	NaN	21.2065	NaN	NaN	human	TM.protein	Protein RER1	RER1	O15258
17.92	18.1562	NaN	19.6899	NaN	NaN	NaN	21.6524	human	TM.protein	Surfeit locus protein 4	SURF4	O15260
20.5553	NaN	NaN	NaN	NaN	NaN	NaN	NaN	human	TM.protein	Serine palmitoyltransferase 1	SPTLC1	O15269
19.3184	19.2945	NaN	NaN	NaN	NaN	NaN	NaN	human	Intracellular	UDP-N-acetylglucosamine--peptide N-acetylglucosaminyltransferase 110 kDa subunit	OGT	O15294
16.7798	17.497	18.2459	NaN	17.5923	NaN	NaN	NaN	human	Intracellular	Protein phosphatase 1D	PPM1D	O15297
19.6463	18.6564	NaN	NaN	NaN	NaN	NaN	18.3029	human	Intracellular	Phosphomannomutase 2	PMM2	O15305
NaN	16.0427	18.012	NaN	NaN	NaN	17.7586	17.4949	human	TM.protein	Transmembrane 9 superfamily member 1	TM9SF1	O15321
20.6382	19.5769	NaN	NaN	NaN	NaN	NaN	NaN	human	other	Inositol polyphosphate 4-phosphatase type II	INPP4B	O15327
NaN	NaN	NaN	NaN	NaN	NaN	17.8194	18.188	bovine		Chondroadherin	CHAD	O15335;Q27972
19.1883	19.2632	20.3238	22.2589	20.8479	20.6206	20.94	20.5662	human	Intracellular	High mobility group protein B3	HMGB3	O15347
18.7741	19.7477	18.8153	19.3949	18.7031	NaN	19.1837	19.8012	human	Intracellular	Protein phosphatase 1G	PPM1G	O15355
18.3146	18.9064	NaN	NaN	NaN	NaN	NaN	NaN	human	Intracellular	Phosphatidylinositol 3,4,5-trisphosphate 5-phosphatase 2	INPPL1	O15357
19.9322	21.1857	20.553	20.3745	19.7674	20.6513	19.8089	19.6485	human	Intracellular	Eukaryotic translation initiation factor 3 subunit D	EIF3D	O15371
21.0281	22.2626	19.6613	20.9904	19.648	NaN	NaN	20.3205	human	Intracellular	Eukaryotic translation initiation factor 3 subunit H	EIF3H	O15372
NaN	16.4381	NaN	NaN	NaN	NaN	NaN	NaN	human	Intracellular	Histone deacetylase 3	HDAC3	O15379
NaN	16.4294	NaN	NaN	NaN	NaN	NaN	NaN	human	Intracellular	Branched-chain-amino-acid aminotransferase, mitochondrial	BCAT2	O15382
NaN	NaN	NaN	NaN	NaN	NaN	18.7281	20.2077	human	Intracellular	Transcription factor YY2	YY2	O15391
20.3439	20.1247	22.2011	22.9198	22.6136	22.9257	22.8661	22.724	human	TM.protein	Neural cell adhesion molecule 2	NCAM2	O15394
17.6794	17.5826	20.1029	19.7851	20.7365	19.5493	20.8666	20.8323	human	TM.protein	Syntaxin-7	STX7	O15400
NaN	NaN	NaN	21.7216	NaN	NaN	NaN	23.2128	human	TM.protein	High affinity copper uptake protein 1	SLC31A1	O15431
20.523	NaN	NaN	NaN	NaN	NaN	NaN	NaN	human	TM.protein	ATP-binding cassette sub-family C member 3	ABCC3	O15438
17.5914	16.9542	NaN	18.3579	18.0672	NaN	NaN	16.6363	human	Intracellular	DNA-directed RNA polymerase I subunit RPA34	POLR1G	O15446
17.4457	NaN	NaN	NaN	NaN	NaN	NaN	NaN	human	Intracellular	Prolyl 4-hydroxylase subunit alpha-2	P4HA2	O15460
17.6982	NaN	NaN	NaN	NaN	NaN	NaN	NaN	human	Intracellular	Melanoma-associated antigen B4	MAGEB4	O15481
NaN	18.367	19.5186	NaN	19.8591	20.9414	20.1303	20.5209	human	Intracellular	Calpain-5	CAPN5	O15484
20.4051	19.8552	21.4793	20.1739	NaN	NaN	NaN	19.1993	human	Intracellular	Synaptobrevin homolog YKT6	YKT6	O15498
19.0321	18.8984	NaN	19.6619	19.8826	NaN	18.7346	20.1286	human	Intracellular	Actin-related protein 2/3 complex subunit 5	ARPC5	O15511
NaN	17.5504	NaN	NaN	NaN	NaN	NaN	NaN	human	Intracellular	DNA-directed RNA polymerase II subunit RPB4	POLR2D	O15514
NaN	18.0759	NaN	NaN	NaN	NaN	NaN	NaN	human	Intracellular	3-phosphoinositide-dependent protein kinase 1	PDPK1	O15530
17.9098	NaN	NaN	NaN	NaN	NaN	17.4315	19.5371	human	TM.protein	Tapasin	TAPBP	O15533
16.84	17.4537	18.4108	NaN	NaN	20.1523	20.93	19.5267	human	Intracellular	Fatty acid-binding protein, brain	FABP7	O15540
NaN	18.1795	NaN	NaN	NaN	NaN	NaN	NaN	human	Intracellular	E3 ubiquitin-protein ligase RNF113A	RNF113A	O15541
NaN	17.7188	NaN	NaN	NaN	NaN	NaN	NaN	human	TM.protein	P2X purinoceptor 6	P2RX6	O15547
NaN	15.2458	NaN	NaN	NaN	NaN	NaN	NaN	human	Intracellular	Lysine-specific demethylase 6A	KDM6A	O15550
19.5203	19.5134	23.6623	23.6687	23.6772	22.8821	24.072	24.096	human	TM.protein	Claudin-3	CLDN3	O15551
21.1021	21.0241	NaN	19.2495	19.3983	NaN	19.4859	20.003	human	Intracellular	Pre-mRNA-splicing factor ATP-dependent RNA helicase DHX15	DHX15	O43143
17.2699	17.8109	NaN	NaN	NaN	NaN	NaN	NaN	human	Intracellular	mRNA cap guanine-N7 methyltransferase	RNMT	O43148
16.7634	16.4327	NaN	NaN	NaN	NaN	NaN	NaN	human	Intracellular	Arf-GAP with SH3 domain, ANK repeat and PH domain-containing protein 2	ASAP2	O43150
16.3173	NaN	NaN	NaN	NaN	NaN	NaN	NaN	human	Intracellular	TELO2-interacting protein 1 homolog	TTI1	O43156
NaN	NaN	NaN	NaN	NaN	NaN	NaN	20.2117	human	TM.protein	Plexin-B1	PLXNB1	O43157
NaN	14.5312	NaN	NaN	NaN	NaN	NaN	NaN	human	Intracellular	Signal-induced proliferation-associated 1-like protein 1	SIPA1L1	O43166
19.0166	15.6224	20.2142	NaN	20.038	NaN	18.8784	18.2879	human	TM.protein	Cytochrome b5 type B	CYB5B	O43169
20.1947	20.0957	NaN	18.8104	NaN	NaN	18.563	20.2207	human	Intracellular	U4/U6 small nuclear ribonucleoprotein Prp4	PRPF4	O43172
19.5832	20.0561	19.7438	19.187	19.679	23.1548	19.9747	20.3706	human	Intracellular	D-3-phosphoglycerate dehydrogenase	PHGDH	O43175
19.2488	18.8464	17.2538	NaN	NaN	NaN	NaN	NaN	human	Intracellular	Cytoplasmic dynein 1 light intermediate chain 2	DYNC1LI2	O43237
19.2703	18.524	20.3768	20.044	20.4753	22.1578	18.9076	19.7797	human	Secreted	Kallikrein-10	KLK10	O43240
21.0137	20.561	20.1909	20.5093	19.8659	NaN	20.729	20.7356	human	Intracellular	26S proteasome non-ATPase regulatory subunit 3	PSMD3	O43242
19.956	19.564	NaN	NaN	NaN	NaN	NaN	NaN	human	Intracellular	Bifunctional 3'-phosphoadenosine 5'-phosphosulfate synthase 1	PAPSS1	O43252
16.7743	NaN	NaN	NaN	NaN	NaN	NaN	NaN	human	Intracellular	E3 ubiquitin-protein ligase SIAH2	SIAH2	O43255
17.5559	16.0996	NaN	NaN	NaN	NaN	NaN	NaN	human	Intracellular	Centromere/kinetochore protein zw10 homolog	ZW10	O43264
17.1431	16.8206	NaN	NaN	NaN	NaN	NaN	NaN	human	other	Kunitz-type protease inhibitor 1	SPINT1	O43278
23.0344	22.6808	20.1793	20.0903	NaN	20.7496	NaN	NaN	human	TM.protein	Beta-1,4-galactosyltransferase 5	B4GALT5	O43286
18.4547	19.3484	19.9302	20.5028	21.2942	21.0821	21.3688	21.3781	human	Intracellular	U4/U6.U5 tri-snRNP-associated protein 1	SART1	O43290
17.2476	17.9914	19.8953	20.1562	19.8714	NaN	20.226	20.8095	human	TM.protein	Kunitz-type protease inhibitor 2	SPINT2	O43291
NaN	16.386	NaN	NaN	NaN	NaN	NaN	NaN	human	Intracellular	Inositol hexakisphosphate and diphosphoinositol-pentakisphosphate kinase 2	PPIP5K2	O43314
19.3153	19.391	NaN	NaN	NaN	NaN	NaN	NaN	human	other	Eukaryotic translation elongation factor 1 epsilon-1	EEF1E1	O43324
17.0588	NaN	NaN	NaN	NaN	NaN	NaN	NaN	human	Intracellular	Receptor-interacting serine/threonine-protein kinase 2	RIPK2	O43353
20.1715	20.2696	20.8561	21.6629	21.5161	21.3835	20.8599	21.8258	human	Intracellular	Heterogeneous nuclear ribonucleoprotein R	HNRNPR	O43390
18.1718	19.2668	20.7299	20.0144	21.5371	21.7766	21.8215	21.5673	human	Intracellular	U4/U6 small nuclear ribonucleoprotein Prp3	PRPF3	O43395
21.1812	21.1131	NaN	17.76	NaN	NaN	NaN	NaN	human	Intracellular	Thioredoxin-like protein 1	TXNL1	O43396
19.8627	20.5969	19.4047	NaN	18.227	NaN	24.824	24.306	human	Intracellular	Tumor protein D54	TPD52L2	O43399
NaN	NaN	NaN	NaN	NaN	NaN	16.6613	NaN	human	Intracellular	ER membrane protein complex subunit 8	EMC8	O43402
18.8259	18.323	NaN	NaN	NaN	NaN	NaN	NaN	human	Secreted	Cochlin	COCH	O43405
18.8259	18.323	NaN	NaN	NaN	NaN	NaN	17.0586	human	Secreted	Cochlin	COCH	O43405
17.3464	NaN	NaN	NaN	NaN	NaN	NaN	NaN	human	Intracellular	ERI1 exoribonuclease 3	ERI3	O43414
18.2642	16.3898	NaN	20.1363	NaN	NaN	NaN	NaN	human	Intracellular	Eukaryotic translation initiation factor 4 gamma 3	EIF4G3	O43432
18.0256	18.3966	NaN	NaN	NaN	NaN	NaN	NaN	human	Intracellular	Peptidyl-prolyl cis-trans isomerase H	PPIH	O43447
16.5575	NaN	NaN	NaN	NaN	NaN	NaN	NaN	human	TM.protein	Serine protease HTRA2, mitochondrial	HTRA2	O43464
19.8145	19.7279	NaN	NaN	NaN	NaN	NaN	19.5682	human	Intracellular	Aflatoxin B1 aldehyde reductase member 2	AKR7A2	O43488
18.2783	19.9339	19.7777	19.8848	20.4685	21.0388	20.9562	20.4607	human	other	Band 4.1-like protein 2	EPB41L2	O43491
15.4606	17.3364	NaN	NaN	NaN	NaN	NaN	17.7749	human	TM.protein	Trans-Golgi network integral membrane protein 2	TGOLN2	O43493
16.9275	NaN	NaN	NaN	NaN	NaN	NaN	NaN	human	Intracellular	DNA repair protein RAD51 homolog 3	RAD51C	O43502
17.2852	NaN	NaN	NaN	NaN	NaN	NaN	NaN	human	TM.protein	Beta-1,4-glucuronyltransferase 1	B4GAT1	O43505
NaN	NaN	19.2522	19.5163	19.2285	18.6775	19.5812	19.3993	human	TM.protein	Phospholipid-transporting ATPase IC	ATP8B1	O43520
19.0754	18.2931	21.7498	20.3834	NaN	21.3248	19.6128	NaN	human	Intracellular	Protein-glutamine gamma-glutamyltransferase 5	TGM5	O43548
17.9343	17.3459	21.5059	21.5183	21.2721	21.0709	21.778	20.3843	human	TM.protein	Carbonic anhydrase 12	CA12	O43570
19.2512	19.3828	NaN	NaN	NaN	NaN	NaN	NaN	human	Intracellular	Exportin-T	XPOT	O43592
18.7054	18.5996	NaN	NaN	NaN	19.1335	NaN	NaN	human	Intracellular	2'-deoxynucleoside 5'-phosphate N-hydrolase 1	DNPH1	O43598
18.9781	19.87	NaN	NaN	18.0103	NaN	18.8136	18.2567	human	Intracellular	Trafficking protein particle complex subunit 3	TRAPPC3	O43617
19.3315	17.7313	21.6756	22.2976	21.4038	21.709	22.0918	21.5856	human	Intracellular	Charged multivesicular body protein 2a	CHMP2A	O43633
18.9106	NaN	NaN	NaN	NaN	NaN	NaN	NaN	human	other	Prostate stem cell antigen	PSCA	O43653
18.4033	19.2131	NaN	NaN	NaN	NaN	NaN	NaN	human	Intracellular	Pleiotropic regulator 1	PLRG1	O43660
19.2669	17.8412	NaN	NaN	NaN	NaN	NaN	19.8695	human	Intracellular	Protein regulator of cytokinesis 1	PRC1	O43663
19.9324	19.2425	21.0814	21.138	20.818	20.9762	19.9623	19.9829	human	Intracellular	BUB3-interacting and GLEBS motif-containing protein ZNF207	ZNF207	O43670
20.7489	20.6612	NaN	NaN	NaN	NaN	NaN	NaN	human	Intracellular	ATPase GET3	GET3	O43681
21.5551	21.2553	19.829	19.7385	19.8563	NaN	20.1496	20.1999	human	Intracellular	Mitotic checkpoint protein BUB3	BUB3	O43684
17.3578	16.6825	18.9644	NaN	20.2223	20.279	19.5822	20.3356	human	TM.protein	Phospholipid phosphatase 2	PLPP2	O43688
23.5095	22.8128	20.6786	19.1978	21.2752	19.5343	17.8896	20.4117	human	Intracellular	Alpha-actinin-4	ACTN4	O43707
19.8933	19.1486	NaN	NaN	NaN	NaN	NaN	NaN	human	Intracellular	Maleylacetoacetate isomerase	GSTZ1	O43708
18.6308	18.6194	NaN	NaN	NaN	NaN	NaN	NaN	human	Intracellular	Probable 18S rRNA (guanine-N(7))-methyltransferase	BUD23	O43709
19.6753	20.686	20.6229	21.4347	NaN	NaN	NaN	21.1414	human	Intracellular	HIV Tat-specific factor 1	HTATSF1	O43719
21.5326	20.8895	NaN	18.47	NaN	NaN	NaN	18.194	human	Intracellular	AP-1 complex subunit gamma-1	AP1G1	O43747
15.8981	NaN	18.4674	NaN	19.5108	NaN	19.4342	19.8425	human	TM.protein	Syntaxin-6	STX6	O43752
19.2737	19.8852	21.0007	20.8581	21.2765	21.4463	21.0732	21.7051	human	TM.protein	Synaptogyrin-2	SYNGR2	O43760
17.7853	18.0881	NaN	NaN	NaN	NaN	NaN	NaN	human	Intracellular	Small glutamine-rich tetratricopeptide repeat-containing protein alpha	SGTA	O43765
21.1896	21.1753	NaN	17.0464	NaN	NaN	18.7093	NaN	human	Intracellular	Asparagine--tRNA ligase, cytoplasmic	NARS1	O43776
20.2264	20.5041	21.8614	21.9104	21.7273	22.4959	22.2159	22.3187	human	Intracellular	Unconventional myosin-Ib	MYO1B	O43795
21.8025	21.4267	20.005	20.6732	21.1284	NaN	NaN	NaN	human	Intracellular	Cleavage and polyadenylation specificity factor subunit 5	NUDT21	O43809
20.4309	20.2035	20.2127	19.4741	20.1064	20.2087	19.8804	19.8845	human	Intracellular	Glutathione S-transferase LANCL1	LANCL1	O43813
18.0485	17.6048	NaN	NaN	NaN	21.3698	NaN	17.0478	human	Intracellular	Striatin	STRN	O43815
19.1755	19.7679	NaN	18.9845	18.8759	NaN	19.1178	18.9746	human	Intracellular	U3 small nucleolar RNA-interacting protein 2	RRP9	O43818
15.8681	17.4558	NaN	NaN	NaN	NaN	NaN	19.691	human	Intracellular	A-kinase anchor protein 8	AKAP8	O43823
17.794	17.5223	NaN	NaN	NaN	NaN	NaN	NaN	human	Intracellular	Nardilysin	NRDC	O43847
19.3782	19.6319	NaN	NaN	NaN	NaN	NaN	NaN	human	Intracellular	S-adenosylhomocysteine hydrolase-like protein 1	AHCYL1	O43865
NaN	NaN	17.3133	NaN	17.896	17.8855	18.0947	18.6885	human	Intracellular	Kinesin-like protein KIF1C	KIF1C	O43896
NaN	18.4125	NaN	NaN	NaN	NaN	NaN	NaN	human	Intracellular	Origin recognition complex subunit 5	ORC5	O43913
NaN	NaN	17.9189	18.9412	19.7546	NaN	19.0441	19.2319	human	Intracellular	NADH dehydrogenase [ubiquinone] iron-sulfur protein 5	NDUFS5	O43920
17.2117	17.3562	NaN	NaN	NaN	NaN	NaN	NaN	human	Intracellular	Origin recognition complex subunit 4	ORC4	O43929
NaN	NaN	NaN	22.2014	NaN	NaN	NaN	NaN	bovine	Bovine	Transthyretin	TTR	O46375
20.5653	18.8319	22.7453	22.2014	23.2302	22.366	23.7032	23.5253	bovine	Bovine	Transthyretin	TTR	O46375
18.913	19.2915	NaN	NaN	NaN	NaN	NaN	NaN	human	Intracellular	Double-strand-break repair protein rad21 homolog	RAD21	O60216
22.247	19.0966	23.2461	20.965	22.2651	21.8694	22.0181	20.3002	human	Secreted	Aldo-keto reductase family 1 member B10	AKR1B10	O60218
19.4393	20.5037	NaN	NaN	26.3409	NaN	NaN	NaN	human	Intracellular	Pre-mRNA-splicing factor ATP-dependent RNA helicase DHX16	DHX16	O60231
18.2476	18.8019	NaN	NaN	NaN	NaN	NaN	NaN	human	Intracellular	Protein ZNRD2	ZNRD2	O60232
20.1709	19.4533	NaN	NaN	NaN	NaN	NaN	NaN	human	TM.protein	Heparan-sulfate 6-O-sulfotransferase 1	HS6ST1	O60243
17.0027	17.279	NaN	NaN	NaN	NaN	NaN	NaN	human	Intracellular	Mediator of RNA polymerase II transcription subunit 14	MED14	O60244
19.11	18.8619	NaN	NaN	NaN	NaN	18.6393	NaN	human	Intracellular	Phosphoribosyl pyrophosphate synthase-associated protein 2	PRPSAP2	O60256
19.2607	20.2202	19.5603	19.3222	19.3349	NaN	19.6852	20.4623	human	Intracellular	SWI/SNF-related matrix-associated actin-dependent regulator of chromatin subfamily A member 5	SMARCA5	O60264
18.6291	18.8157	NaN	NaN	NaN	NaN	NaN	NaN	human	other	C-Jun-amino-terminal kinase-interacting protein 4	SPAG9	O60271
17.6272	NaN	NaN	NaN	NaN	NaN	NaN	NaN	human	Intracellular	E3 ubiquitin-protein ligase MGRN1	MGRN1	O60291
17.5537	NaN	NaN	NaN	NaN	NaN	NaN	NaN	human	Intracellular	tRNA wybutosine-synthesizing protein 4	LCMT2	O60294
17.9488	18.619	NaN	NaN	NaN	NaN	NaN	NaN	human	other	RNA helicase aquarius	AQR	O60306
19.9194	17.1676	NaN	NaN	NaN	NaN	NaN	NaN	human	TM.protein	Phospholipid-transporting ATPase VA	ATP10A	O60312
17.265	17.6239	NaN	NaN	NaN	NaN	NaN	NaN	human	TM.protein	Dynamin-like 120 kDa protein, mitochondrial	OPA1	O60313
18.8953	19.4266	NaN	NaN	NaN	NaN	NaN	18.3912	human	Intracellular	Lysine-specific histone demethylase 1A	KDM1A	O60341
NaN	NaN	19.2474	20.0497	NaN	NaN	19.8627	20.4648	human	TM.protein	Frizzled-6	FZD6	O60353
20.6731	20.4425	19.8596	19.846	21.2775	21.2702	NaN	20.548	human	Intracellular	Periplakin	PPL	O60437
NaN	18.2623	18.8997	18.2012	18.9963	18.9886	19.2181	19.2056	human	TM.protein	Myelin protein zero-like protein 2	MPZL2	O60487
21.0548	20.6768	18.8702	NaN	18.935	NaN	19.8646	19.9111	human	Intracellular	Sorting nexin-3	SNX3	O60493
NaN	16.6633	NaN	NaN	17.1657	NaN	NaN	16.8597	human	TM.protein	Syntaxin-10	STX10	O60499
19.6867	19.327	NaN	NaN	NaN	NaN	NaN	NaN	human	Intracellular	Protein O-GlcNAcase	OGA	O60502
NaN	NaN	NaN	NaN	18.1425	NaN	18.7625	19.2887	human	TM.protein	Adenylate cyclase type 9	ADCY9	O60503
21.2934	21.2048	22.2516	22.5619	21.838	23.1302	22.191	22.8137	human	Intracellular	Heterogeneous nuclear ribonucleoprotein Q	SYNCRIP	O60506
16.7932	18.1681	NaN	NaN	NaN	NaN	18.4862	NaN	human	Intracellular	Pre-mRNA-processing factor 17	CDC40	O60508
NaN	NaN	NaN	18.6102	17.6601	19.7951	19.3202	19.5085	human	TM.protein	Beta-1,4-galactosyltransferase 4	B4GALT4	O60513
19.599	NaN	NaN	NaN	NaN	NaN	NaN	NaN	human	Intracellular	Ran-binding protein 6	RANBP6	O60518
18.4725	19.4895	NaN	NaN	NaN	NaN	NaN	19.3411	human	Intracellular	Nuclear export mediator factor NEMF	NEMF	O60524
20.5634	20.1491	NaN	NaN	NaN	NaN	NaN	NaN	human	Intracellular	GDP-mannose 4,6 dehydratase	GMDS	O60547
17.293	NaN	NaN	NaN	NaN	NaN	NaN	NaN	human	Intracellular	Cyclin-T1	CCNT1	O60563
20.9928	19.9882	NaN	NaN	NaN	NaN	NaN	NaN	human	Secreted	Multifunctional procollagen lysine hydroxylase and glycosyltransferase LH3	PLOD3	O60568
20.9928	19.9882	NaN	NaN	NaN	NaN	NaN	NaN	human	Secreted	Multifunctional procollagen lysine hydroxylase and glycosyltransferase LH3	PLOD3	O60568
18.3712	18.6232	NaN	NaN	NaN	NaN	NaN	NaN	human	Intracellular	Eukaryotic translation initiation factor 4E type 2	EIF4E2	O60573
19.9862	19.3318	18.9354	NaN	18.9603	NaN	NaN	20.3337	human	Intracellular	Protein diaphanous homolog 1	DIAPH1	O60610
16.4853	NaN	NaN	NaN	NaN	NaN	NaN	NaN	human	TM.protein	Tetraspanin-1	TSPAN1	O60635
18.187	19.0753	NaN	NaN	23.2752	NaN	23.2136	19.154	human	Intracellular	Exocyst complex component 3	EXOC3	O60645
19.956	18.8849	NaN	NaN	NaN	NaN	NaN	20.6031	human	Intracellular	Perilipin-3	PLIN3	O60664
NaN	17.4821	22.2164	22.3393	22.4455	22.5461	22.9695	22.7621	human	TM.protein	Monocarboxylate transporter 2	SLC16A7	O60669
17.5824	NaN	NaN	NaN	NaN	NaN	NaN	NaN	human	Intracellular	Cell cycle checkpoint protein RAD1	RAD1	O60671
18.8725	19.7255	NaN	NaN	NaN	NaN	NaN	19.704	human	Intracellular	Protein arginine N-methyltransferase 3	PRMT3	O60678
19.983	18.6202	NaN	NaN	NaN	NaN	NaN	NaN	human	Intracellular	Importin subunit alpha-7	KPNA6	O60684
25.6517	25.2548	22.7381	23.1009	23.134	23.4664	23.6888	23.3049	human	Intracellular	UDP-glucose 6-dehydrogenase	UGDH	O60701
19.9021	19.9398	21.667	21.8112	22.1934	21.9608	22.5514	22.2121	human	Intracellular	Catenin delta-1	CTNND1	O60716
21.1102	20.8957	18.1816	19.4967	NaN	NaN	18.1621	20.4636	human	Intracellular	Sorting nexin-2	SNX2	O60749
19.9445	NaN	NaN	NaN	NaN	NaN	NaN	NaN	human	Intracellular	Dolichol-phosphate mannosyltransferase subunit 1	DPM1	O60762
19.0734	18.99	18.3633	NaN	NaN	NaN	NaN	NaN	human	Intracellular	General vesicular transport factor p115	USO1	O60763
NaN	NaN	NaN	NaN	NaN	NaN	NaN	17.4891	human	TM.protein	Thiamine transporter 1	SLC19A2	O60779
NaN	17.6716	NaN	NaN	NaN	NaN	NaN	NaN	human	Intracellular	Target of Myb protein 1	TOM1	O60784
17.0408	16.8622	NaN	NaN	NaN	NaN	NaN	NaN	human	Intracellular	6-phosphofructo-2-kinase/fructose-2,6-bisphosphatase 2	PFKFB2	O60825
19.082	19.0196	NaN	NaN	NaN	NaN	NaN	NaN	human	Intracellular	Coiled-coil domain-containing protein 22	CCDC22	O60826
NaN	15.091	NaN	NaN	NaN	NaN	NaN	NaN	human	Intracellular	Polyglutamine-binding protein 1	PQBP1	O60828
NaN	NaN	18.4259	18.6322	NaN	19.0716	NaN	NaN	human	TM.protein	PRA1 family protein 2	PRAF2	O60831
19.5554	20.2757	19.2379	19.1779	19.0523	18.7601	19.7421	19.7345	human	Intracellular	H/ACA ribonucleoprotein complex subunit DKC1	DKC1	O60832
19.2298	20.3251	19.1917	19.8084	19.5336	18.8019	20.0822	19.356	human	Intracellular	Eukaryotic translation initiation factor 5B	EIF5B	O60841
18.8789	20.0522	21.7618	22.4801	22.1259	22.3209	22.7096	22.6471	human	Intracellular	Endothelial differentiation-related factor 1	EDF1	O60869
NaN	16.1009	NaN	NaN	NaN	NaN	NaN	NaN	human	Intracellular	DNA/RNA-binding protein KIN17	KIN	O60870
NaN	15.8818	NaN	NaN	NaN	NaN	NaN	NaN	human	Intracellular	Protein diaphanous homolog 2	DIAPH2	O60879
20.187	20.456	21.1094	21.6496	20.7766	20.4924	21.763	21.8458	human	Intracellular	DnaJ homolog subfamily A member 2	DNAJA2	O60884
NaN	17.3758	NaN	NaN	NaN	NaN	NaN	NaN	human	Intracellular	Bromodomain-containing protein 4	BRD4	O60885
20.6515	19.5584	21.1197	NaN	20.6439	21.6498	20.5718	19.6376	human	Secreted	Protein CutA	CUTA	O60888
18.2885	19.5553	19.6139	19.8891	19.5006	NaN	19.4801	20.2403	human	Intracellular	Cathepsin L2	CTSV	O60911
17.4508	17.6014	NaN	NaN	NaN	NaN	NaN	NaN	human	Intracellular	Nibrin	NBN	O60934
16.4858	16.5343	NaN	NaN	NaN	NaN	NaN	NaN	human	Intracellular	Nucleolar protein 3	NOL3	O60936
17.2526	16.8473	NaN	NaN	NaN	NaN	NaN	NaN	human	Intracellular	mRNA-capping enzyme	RNGTT	O60942
NaN	NaN	NaN	NaN	NaN	NaN	19.8316	19.8453	bovine	Bovine	Leukocyte cell-derived chemotaxin-2	LECT2	O62644
NaN	NaN	NaN	NaN	NaN	NaN	19.8316	19.8453	bovine	Bovine	Leukocyte cell-derived chemotaxin-2	LECT2	O62644
17.8468	17.8578	19.9993	20.5534	20.4593	20.4924	20.9139	20.6165	human	Intracellular	SLIT-ROBO Rho GTPase-activating protein 2	SRGAP2	O75044
16.4328	NaN	17.8099	NaN	NaN	NaN	NaN	NaN	human	Intracellular	Carboxyl-terminal PDZ ligand of neuronal nitric oxide synthase protein	NOS1AP	O75052
17.8927	18.3888	21.4422	21.8382	22.0844	21.5728	22.5541	22.4456	human	TM.protein	Immunoglobulin superfamily member 3	IGSF3	O75054
NaN	14.621	NaN	NaN	16.5888	NaN	NaN	NaN	human	TM.protein	Glycosaminoglycan xylosylkinase	FAM20B	O75063
23.9538	23.5585	21.4401	21.7687	21.0946	21.6536	22.1478	22.4676	human	Intracellular	WD repeat-containing protein 1	WDR1	O75083
NaN	NaN	20.1191	NaN	19.6303	20.1611	19.6386	20.0492	human	Secreted	Multiple epidermal growth factor-like domains protein 6	MEGF6	O75095
NaN	17.9617	18.5087	19.6323	21.5196	19.5018	19.5931	20.9746	human	TM.protein	Probable phospholipid-transporting ATPase IIA	ATP9A	O75110
18.5054	17.5825	NaN	NaN	NaN	NaN	NaN	NaN	human	Intracellular	Rho-associated protein kinase 2	ROCK2	O75116
16.2683	17.2975	NaN	NaN	NaN	NaN	NaN	NaN	human	Intracellular	CLIP-associating protein 2	CLASP2	O75122
20.4119	20.5696	22.0959	21.6959	22.4967	20.9131	22.5864	22.134	human	Intracellular	Copine-3	CPNE3	O75131
19.6661	19.8537	NaN	NaN	18.3346	NaN	NaN	18.256	human	Intracellular	Huntingtin-interacting protein 1-related protein	HIP1R	O75146
18.4318	18.9113	NaN	NaN	NaN	NaN	NaN	NaN	human	Intracellular	E3 ubiquitin-protein ligase BRE1B	RNF40	O75150
16.0034	NaN	NaN	17.0445	NaN	NaN	NaN	NaN	human	Intracellular	Lysine-specific demethylase PHF2	PHF2	O75151
17.9206	17.2686	NaN	18.6178	NaN	NaN	NaN	NaN	human	Intracellular	Zinc finger CCCH domain-containing protein 11A	ZC3H11A	O75152
20.4688	19.9591	NaN	NaN	NaN	NaN	18.4234	NaN	human	Intracellular	Clustered mitochondria protein homolog	CLUH	O75153
17.8565	17.8604	NaN	NaN	NaN	NaN	NaN	NaN	human	Intracellular	TSC22 domain family protein 2	TSC22D2	O75157
18.2287	17.8558	NaN	NaN	NaN	NaN	NaN	21.6624	human	other	DnaJ homolog subfamily C member 13	DNAJC13	O75165
NaN	NaN	NaN	NaN	NaN	NaN	NaN	16.7567	human	Intracellular	Phosphatase and actin regulator 2	PHACTR2	O75167
NaN	16.237	NaN	NaN	NaN	NaN	NaN	NaN	human	Intracellular	Serine/threonine-protein phosphatase 6 regulatory subunit 2	PPP6R2	O75170
18.2585	18.4905	NaN	NaN	NaN	NaN	NaN	NaN	human	Intracellular	CCR4-NOT transcription complex subunit 3	CNOT3	O75175
NaN	16.4751	NaN	20.822	NaN	NaN	NaN	NaN	human	Intracellular	Ankyrin repeat domain-containing protein 17	ANKRD17	O75179
18.0461	18.1143	NaN	18.3021	NaN	NaN	NaN	NaN	human	Intracellular	DnaJ homolog subfamily B member 6	DNAJB6	O75190
20.5647	20.6335	21.9785	21.9035	22.3099	22.1826	21.0294	20.9063	human	Intracellular	Gamma-glutamylcyclotransferase	GGCT	O75223
NaN	NaN	NaN	NaN	NaN	NaN	NaN	20.7209	human	other	NADH dehydrogenase [ubiquinone] iron-sulfur protein 2, mitochondrial	NDUFS2	O75306
18.818	18.5523	NaN	NaN	NaN	NaN	NaN	NaN	human	Intracellular	Zinc finger protein ZPR1	ZPR1	O75312
17.3143	NaN	NaN	NaN	NaN	NaN	NaN	NaN	human	TM.protein	Stannin	SNN	O75324
19.4247	19.6101	21.4366	21.6716	22.6638	20.6677	22.4469	23.5955	human	Intracellular	Programmed cell death protein 6	PDCD6	O75340
20.276	19.9232	21.1739	21.7823	21.4244	21.1517	20.7048	21.1987	human	Intracellular	Arachidonate 12-lipoxygenase, 12R-type	ALOX12B	O75342
19.1448	19.0414	19.5458	NaN	NaN	NaN	NaN	NaN	human	Intracellular	Tubulin-specific chaperone A	TBCA	O75347
16.2851	NaN	NaN	NaN	NaN	NaN	NaN	17.8469	human	Intracellular	V-type proton ATPase subunit G 1	ATP6V1G1	O75348
17.1828	18.0655	NaN	19.2066	NaN	NaN	NaN	17.6841	human	Intracellular	Vacuolar protein sorting-associated protein 4B	VPS4B	O75351
16.5374	NaN	NaN	NaN	NaN	NaN	NaN	17.4253	human	TM.protein	Mannose-P-dolichol utilization defect 1 protein	MPDU1	O75352
18.3146	18.6149	NaN	NaN	NaN	NaN	NaN	NaN	human	Intracellular	Zinc finger protein 217	ZNF217	O75362
21.1335	19.4421	21.533	20.5722	22.0804	20.7222	22.5612	22.576	human	Intracellular	Core histone macro-H2A.1	MACROH2A1	O75367
18.0808	14.862	18.5176	NaN	18.4139	NaN	NaN	NaN	human	Intracellular	SH3 domain-binding glutamic acid-rich-like protein	SH3BGRL	O75368
23.4294	22.9487	20.9412	20.6031	20.4753	20.9209	20.7369	20.3182	human	Intracellular	Filamin-B	FLNB	O75369
18.7038	19.8699	NaN	NaN	NaN	NaN	NaN	NaN	human	Intracellular	Nuclear receptor corepressor 1	NCOR1	O75376
19.3625	19.37	19.925	NaN	18.211	20.0471	20.063	16.8701	human	other	Citrate synthase, mitochondrial	CS	O75390
19.3878	19.9055	20.5626	20.7168	21.1562	21.2122	21.1824	21.5043	human	TM.protein	Vesicle-trafficking protein SEC22b	SEC22B	O75396
18.2666	20.2473	19.8835	20.1639	16.7983	NaN	18.4979	19.1014	human	Intracellular	Pre-mRNA-processing factor 40 homolog A	PRPF40A	O75400
NaN	20.2191	NaN	NaN	NaN	NaN	NaN	NaN	human	Intracellular	Cell division control protein 45 homolog	CDC45	O75419
21.0941	19.8619	21.8509	21.8228	20.7341	NaN	NaN	NaN	human	Intracellular	Vacuolar protein sorting-associated protein 26A	VPS26A	O75436
16.3729	16.0671	NaN	NaN	NaN	NaN	NaN	NaN	human	Intracellular	Mitochondrial-processing peptidase subunit beta	PMPCB	O75439
NaN	19.2705	NaN	NaN	NaN	NaN	NaN	NaN	human	Intracellular	Histone deacetylase complex subunit SAP30	SAP30	O75446
NaN	17.1701	20.6329	20.4734	21.2001	21.5945	22.1568	22.2449	human	Secreted	Cytokine receptor-like factor 1	CRLF1	O75462
17.3725	18.2093	19.2474	19.848	19.7601	20.1105	20.3149	20.1704	human	Intracellular	PC4 and SFRS1-interacting protein	PSIP1	O75475
16.7869	NaN	17.3029	17.8744	NaN	18.4854	17.895	17.6498	human	other	Glypican-4	GPC4	O75487
20.7298	21.4658	19.7395	20.8742	NaN	19.1618	NaN	NaN	human	Intracellular	Serine/arginine-rich splicing factor 10	SRSF10	O75494
16.8054	17.3597	NaN	NaN	NaN	NaN	NaN	NaN	human	Intracellular	Polycomb protein EED	EED	O75530
20.0441	20.3904	20.8588	19.749	20.3692	20.5616	20.8737	21.2499	human	Intracellular	Barrier-to-autointegration factor	BANF1	O75531
21.1454	21.8404	19.077	19.8008	19.2835	NaN	19.5054	19.7938	human	other	Splicing factor 3B subunit 1	SF3B1	O75533
20.8408	20.3473	NaN	NaN	18.3485	NaN	18.4958	19.0359	human	Intracellular	Cold shock domain-containing protein E1	CSDE1	O75534
20.7157	NaN	20.9992	NaN	20.2673	NaN	NaN	NaN	human	Secreted	Mammaglobin-B	SCGB2A1	O75556
18.7037	18.6167	NaN	NaN	NaN	NaN	NaN	18.551	human	Intracellular	Interferon-inducible double-stranded RNA-dependent protein kinase activator A	PRKRA	O75569
NaN	14.7272	NaN	NaN	NaN	NaN	NaN	NaN	human	Intracellular	E3 ubiquitin-protein ligase MYCBP2	MYCBP2	O75592
20.1293	NaN	NaN	NaN	NaN	NaN	NaN	NaN	human	Secreted	Peptidoglycan recognition protein 1	PGLYRP1	O75594
20.5089	20.4271	21.2321	20.7891	20.9675	21.367	20.2084	20.378	human	other	Acyl-protein thioesterase 1	LYPLA1	O75608
18.8126	17.467	21.614	21.9035	22.2304	22.2719	20.8999	20.2041	human	Secreted	Protein CREG1	CREG1	O75629
19.0258	19.4414	21.1648	20.7729	20.3015	21.1073	19.4608	20.075	human	Intracellular	Serpin B7	SERPINB7	O75635
NaN	NaN	NaN	20.7729	NaN	NaN	NaN	NaN	human	Intracellular	Serpin B7	SERPINB7	O75635
19.9168	20.8922	19.6036	18.9317	19.1759	NaN	19.5666	19.7067	human	Intracellular	U5 small nuclear ribonucleoprotein 200 kDa helicase	SNRNP200	O75643
19.3636	19.0274	NaN	NaN	NaN	NaN	NaN	NaN	human	Intracellular	TIP41-like protein	TIPRL	O75663
NaN	NaN	NaN	25.6377	NaN	21.4401	NaN	NaN	human	Intracellular	Oral-facial-digital syndrome 1 protein	OFD1	O75665
18.9439	18.8868	NaN	NaN	NaN	NaN	NaN	NaN	human	Intracellular	TOM1-like protein 1	TOM1L1	O75674
NaN	17.8287	NaN	NaN	NaN	NaN	NaN	NaN	human	Intracellular	Ribosomal protein S6 kinase alpha-4	RPS6KA4	O75676
19.075	17.8734	NaN	NaN	19.7299	NaN	19.0121	19.9079	human	Intracellular	Surfeit locus protein 6	SURF6	O75683
18.2514	17.419	NaN	NaN	NaN	NaN	NaN	NaN	human	Intracellular	Protein phosphatase 1B	PPM1B	O75688
17.4539	NaN	NaN	NaN	NaN	NaN	NaN	NaN	human	Intracellular	Small subunit processome component 20 homolog	UTP20	O75691
16.7731	NaN	NaN	18.0469	NaN	17.0784	NaN	17.8935	human	Intracellular	Protein XRP2	RP2	O75695
17.6794	18.2835	19.7056	NaN	NaN	NaN	17.9908	NaN	human	other	WD repeat and HMG-box DNA-binding protein 1	WDHD1	O75717
16.959	NaN	NaN	NaN	NaN	NaN	NaN	NaN	human	Secreted	Cartilage-associated protein	CRTAP	O75718
16.9913	18.6224	NaN	NaN	NaN	NaN	NaN	NaN	human	TM.protein	UDP-GalNAc:beta-1,3-N-acetylgalactosaminyltransferase 1	B3GALNT1	O75752
21.2231	20.6818	18.622	21.4571	19.8753	NaN	19.8303	19.3382	human	TM.protein	Renin receptor	ATP6AP2	O75787
18.8604	19.2014	17.7668	18.813	NaN	NaN	NaN	19.041	human	Intracellular	Ribonuclease P protein subunit p20	POP7	O75817
16.5025	17.0794	NaN	NaN	NaN	NaN	NaN	NaN	human	Intracellular	Ribonuclease P protein subunit p40	RPP40	O75818
20.3109	20.4752	20.2111	18.7424	19.5471	19.3933	19.9246	20.3879	human	Intracellular	Eukaryotic translation initiation factor 3 subunit G	EIF3G	O75821
16.6269	16.4738	NaN	NaN	NaN	NaN	NaN	NaN	human	Intracellular	Eukaryotic translation initiation factor 3 subunit J	EIF3J	O75822
19.0206	20.0552	NaN	NaN	NaN	NaN	20.9607	NaN	human	Intracellular	Carbonyl reductase [NADPH] 3	CBR3	O75828
17.7785	16.7128	NaN	NaN	NaN	NaN	NaN	NaN	human	Intracellular	26S proteasome non-ATPase regulatory subunit 10	PSMD10	O75832
19.3664	18.5476	NaN	NaN	NaN	NaN	NaN	NaN	human	Intracellular	AP-1 complex subunit gamma-like 2	AP1G2	O75843
16.9246	15.0507	NaN	NaN	NaN	NaN	NaN	18.4987	human	TM.protein	CAAX prenyl protease 1 homolog	ZMPSTE24	O75844
NaN	17.2928	NaN	NaN	NaN	NaN	NaN	NaN	human	Intracellular	Protein phosphatase 1 regulatory subunit 37	PPP1R37	O75864
21.5677	21.6858	19.6959	20.0106	20.4505	19.5898	20.4774	20.3969	human	Intracellular	Isocitrate dehydrogenase [NADP] cytoplasmic	IDH1	O75874
NaN	NaN	NaN	NaN	NaN	NaN	NaN	18.9147	human	TM.protein	Attractin	ATRN	O75882
16.5087	NaN	NaN	NaN	NaN	NaN	NaN	NaN	human	Intracellular	Serine hydrolase RBBP9	RBBP9	O75884
17.7207	16.0526	NaN	NaN	NaN	NaN	NaN	NaN	human	Intracellular	Signal transducing adapter molecule 2	STAM2	O75886
18.0197	18.6713	NaN	NaN	NaN	NaN	NaN	NaN	human	Intracellular	Cyclin-K	CCNK	O75909
17.7484	18.6482	NaN	18.129	NaN	NaN	21.5436	NaN	human	TM.protein	PRA1 family protein 3	ARL6IP5	O75915
18.9869	18.5827	NaN	18.0512	NaN	NaN	NaN	20.3258	human	Intracellular	Pre-mRNA-splicing factor SPF27	BCAS2	O75934
18.9288	19.0905	NaN	NaN	NaN	NaN	NaN	NaN	human	Intracellular	Dynactin subunit 3	DCTN3	O75935
18.0033	17.2391	NaN	NaN	NaN	NaN	NaN	14.0793	human	Intracellular	DnaJ homolog subfamily C member 8	DNAJC8	O75937
17.4342	NaN	18.8479	19.2676	18.9707	NaN	NaN	18.2412	human	Intracellular	Survival of motor neuron-related-splicing factor 30	SMNDC1	O75940
17.5887	16.3979	20.3412	19.1311	20.6274	19.7418	21.0725	20.8601	human	Intracellular	Flotillin-1	FLOT1	O75955
NaN	16.1509	NaN	NaN	NaN	NaN	NaN	NaN	human	Intracellular	Triple functional domain protein	TRIO	O75962
17.5772	NaN	16.9012	NaN	NaN	NaN	NaN	22.956	human	other	ATP synthase subunit g, mitochondrial	ATP5MG	O75964
17.5305	18.1606	NaN	NaN	NaN	NaN	NaN	NaN	human	TM.protein	Carboxypeptidase D	CPD	O75976
19.8865	19.0436	NaN	NaN	NaN	NaN	20.0167	NaN	human	Intracellular	Glutaredoxin-3	GLRX3	O76003
18.6232	19.5538	20.2754	22.8769	19.8448	20.5285	18.9361	23.9366	human	Intracellular	Keratin, type I cuticular Ha4	KRT34	O76011
17.8902	18.563	NaN	20.2154	NaN	NaN	NaN	21.2658	human	Intracellular	Keratin, type I cuticular Ha6	KRT36	O76013
19.2914	20.1206	21.2442	21.6615	22.0428	21.7223	21.7477	21.9946	human	Intracellular	Ribosomal L1 domain-containing protein 1	RSL1D1	O76021
NaN	15.917	NaN	NaN	NaN	NaN	NaN	NaN	human	TM.protein	Wolframin	WFS1	O76024
NaN	18.4804	NaN	NaN	NaN	NaN	NaN	NaN	human	Intracellular	Annexin A9	ANXA9	O76027
22.0203	19.9065	NaN	NaN	NaN	NaN	NaN	NaN	human	Intracellular	ATP-dependent Clp protease ATP-binding subunit clpX-like, mitochondrial	CLPX	O76031
19.468	19.959	NaN	20.3877	NaN	NaN	NaN	19.4934	human	Secreted	Stanniocalcin-2	STC2	O76061
19.468	NaN	NaN	20.3877	NaN	NaN	NaN	NaN	human	Secreted	Stanniocalcin-2	STC2	O76061
17.8549	NaN	21.2077	NaN	NaN	NaN	NaN	NaN	human	TM.protein	Delta(14)-sterol reductase TM7SF2	TM7SF2	O76062
16.5869	NaN	NaN	NaN	NaN	NaN	NaN	NaN	human	Intracellular	Probable cytosolic iron-sulfur protein assembly protein CIAO1	CIAO1	O76071
NaN	NaN	18.0608	NaN	19.5757	18.5125	21.4296	21.2841	human	Intracellular	High affinity cGMP-specific 3',5'-cyclic phosphodiesterase 9A	PDE9A	O76083
18.8881	19.3099	20.5069	NaN	20.2248	21.1649	21.4381	19.5387	human	Intracellular	Signal recognition particle subunit SRP72	SRP72	O76094
16.4434	17.6451	NaN	NaN	NaN	NaN	18.3759	19.2846	human	TM.protein	Protein JTB	JTB	O76095
14.3603	NaN	NaN	NaN	NaN	NaN	NaN	NaN	bovine		Aquaporin-4	AQP4	O77750
18.1975	NaN	NaN	NaN	NaN	17.3733	NaN	NaN	human	Intracellular	N(G),N(G)-dimethylarginine dimethylaminohydrolase 1	DDAH1	O94760
18.4467	19.0369	NaN	NaN	NaN	NaN	NaN	NaN	human	TM.protein	Galactosylgalactosylxylosylprotein 3-beta-glucuronosyltransferase 3	B3GAT3	O94766
19.3666	20.0072	18.6551	20.0079	20.7544	19.2862	21.1296	21.3472	human	Intracellular	Metastasis-associated protein MTA2	MTA2	O94776
NaN	NaN	18.1176	NaN	NaN	17.2678	18.5077	NaN	human	Intracellular	Retinal dehydrogenase 2	ALDH1A2	O94788
18.4017	18.087	NaN	18.4163	18.7458	NaN	19.6606	18.7156	human	Intracellular	Serine/threonine-protein kinase 10	STK10	O94804
NaN	NaN	NaN	NaN	17.7204	19.229	18.9752	NaN	human	Intracellular	Tubulin polymerization-promoting protein	TPPP	O94811
NaN	18.045	NaN	NaN	NaN	NaN	NaN	NaN	human	other	E3 ubiquitin-protein ligase listerin	LTN1	O94822
17.8225	17.7747	NaN	NaN	NaN	NaN	NaN	NaN	human	Intracellular	Importin-13	IPO13	O94829
18.1786	18.7061	20.923	21.041	20.9337	20.782	21.5728	21.4335	human	Intracellular	Unconventional myosin-Id	MYO1D	O94832
18.5328	18.319	NaN	NaN	NaN	NaN	NaN	NaN	human	Intracellular	Protein transport protein Sec24D	SEC24D	O94855
17.912	18.3485	NaN	NaN	NaN	NaN	NaN	NaN	human	Intracellular	E3 UFM1-protein ligase 1	UFL1	O94874
NaN	17.9522	NaN	17.2128	NaN	NaN	NaN	NaN	human	Intracellular	PHD finger protein 14	PHF14	O94880
NaN	17.1053	NaN	NaN	NaN	NaN	NaN	NaN	human	Intracellular	FERM, ARHGEF and pleckstrin domain-containing protein 2	FARP2	O94887
18.7572	18.3166	NaN	NaN	NaN	NaN	NaN	18.4805	human	Intracellular	UBX domain-containing protein 7	UBXN7	O94888
18.6738	NaN	NaN	NaN	NaN	NaN	NaN	NaN	human	Intracellular	Kelch-like protein 18	KLHL18	O94889
17.9473	18.0608	NaN	NaN	NaN	NaN	NaN	NaN	human	Intracellular	Pyridoxal phosphate homeostasis protein	PLPBP	O94903
NaN	NaN	17.9824	NaN	NaN	NaN	17.1775	18.9302	human	TM.protein	Erlin-2	ERLIN2	O94905
19.3579	20.157	19.6613	19.3895	19.0335	20.7514	19.5928	19.9766	human	Intracellular	Pre-mRNA-processing factor 6	PRPF6	O94906
22.396	22.3551	26.6202	27.224	26.7416	27.894	26.5483	27.5972	human	Secreted	Dickkopf-related protein 1	DKK1	O94907
22.396	22.3551	26.6202	27.224	26.7416	27.894	26.5483	27.5972	human	Secreted	Dickkopf-related protein 1	DKK1	O94907
15.4561	NaN	NaN	NaN	NaN	NaN	NaN	NaN	human	Intracellular	Pre-mRNA cleavage complex 2 protein Pcf11	PCF11	O94913
NaN	18.188	NaN	NaN	NaN	NaN	NaN	NaN	human	Intracellular	Protein furry homolog-like	FRYL	O94915
17.1993	17.9403	19.7616	19.1678	20.2377	20.2464	20.0218	20.1958	human	other	Endonuclease domain-containing 1 protein	ENDOD1	O94919
NaN	NaN	NaN	NaN	NaN	NaN	20.0332	NaN	human	TM.protein	D-glucuronyl C5-epimerase	GLCE	O94923
15.7199	16.0065	NaN	NaN	NaN	NaN	NaN	NaN	human	Intracellular	F-box only protein 21	FBXO21	O94952
NaN	15.191	NaN	NaN	NaN	NaN	NaN	NaN	human	Secreted	Protein SOGA1	SOGA1	O94964
17.7575	16.8191	NaN	NaN	NaN	NaN	NaN	NaN	human	TM.protein	Ubiquitin carboxyl-terminal hydrolase 19	USP19	O94966
NaN	16.5786	NaN	NaN	NaN	NaN	NaN	NaN	human	Intracellular	E3 ubiquitin-protein ligase TRIM37	TRIM37	O94972
19.2029	18.9976	NaN	NaN	NaN	NaN	NaN	NaN	human	Intracellular	AP-2 complex subunit alpha-2	AP2A2	O94973
21.5102	20.8912	NaN	NaN	NaN	NaN	NaN	NaN	human	Intracellular	Protein transport protein Sec31A	SEC31A	O94979
18.3535	18.6251	18.9324	NaN	19.3573	NaN	19.2421	18.7541	human	TM.protein	Calsyntenin-1	CLSTN1	O94985
18.3535	18.6251	NaN	19.3742	19.3573	NaN	19.2421	18.7541	human	TM.protein	Calsyntenin-1	CLSTN1	O94985
16.3518	17.5647	NaN	NaN	NaN	NaN	NaN	18.7926	human	Intracellular	Protein HEXIM1	HEXIM1	O94992
18.5566	18.6564	19.1846	19.8768	NaN	NaN	19.5073	20.7564	human	Secreted	Semaphorin-3D	SEMA3D	O95025
18.5566	18.6564	19.1846	19.8768	19.97	19.779	19.5073	20.7564	human	Secreted	Semaphorin-3D	SEMA3D	O95025
18.3043	19.6389	19.1403	20.2578	NaN	NaN	NaN	19.8151	human	Intracellular	Tight junction protein ZO-3	TJP3	O95049
17.2047	NaN	NaN	NaN	NaN	NaN	NaN	NaN	human	Intracellular	Ribonuclease P protein subunit p14	RPP14	O95059
18.3826	19.3145	NaN	18.6621	NaN	NaN	NaN	NaN	human	Intracellular	E3 ubiquitin-protein ligase UBR5	UBR5	O95071
21.7471	21.0455	NaN	NaN	NaN	NaN	NaN	NaN	human	Intracellular	Fibrinogen silencer-binding protein	FSBP	O95073
22.8339	23.0925	21.587	22.4241	22.1058	22.3429	22.4153	23.0063	human	Secreted	Serine protease 23	PRSS23	O95084
22.8339	23.0925	21.587	22.4241	22.1058	22.3429	22.4153	23.0063	human	Secreted	Serine protease 23	PRSS23	O95084
18.037	18.7444	17.6546	NaN	NaN	NaN	NaN	18.7066	human	Intracellular	SR-related and CTD-associated factor 4	SCAF4	O95104
17.1588	16.4666	19.0923	NaN	NaN	NaN	NaN	19.2461	human	Intracellular	Dual specificity protein phosphatase 14	DUSP14	O95147
17.8882	18.5968	NaN	NaN	NaN	NaN	NaN	18.8982	human	Intracellular	Ubiquitin conjugation factor E4 B	UBE4B	O95155
17.8914	18.7524	NaN	NaN	18.4927	NaN	19.1147	19.8023	human	TM.protein	Zinc finger protein-like 1	ZFPL1	O95159
18.3015	18.8104	NaN	NaN	NaN	NaN	NaN	NaN	human	Intracellular	Elongator complex protein 1	ELP1	O95163
17.4971	18.0479	20.943	20.9194	20.9313	21.0881	21.3475	21.6053	human	Intracellular	Ubiquitin-like protein 3	UBL3	O95164
NaN	15.5257	NaN	NaN	NaN	NaN	NaN	NaN	human	TM.protein	NADH dehydrogenase [ubiquinone] 1 beta subcomplex subunit 8, mitochondrial	NDUFB8	O95169
17.1691	NaN	NaN	NaN	NaN	NaN	NaN	NaN	human	Intracellular	Sciellin	SCEL	O95171
17.778	21.8044	19.6523	NaN	20.5686	NaN	21.0043	21.2095	human	other	Reticulon-3	RTN3	O95197
17.2458	NaN	NaN	NaN	NaN	NaN	NaN	NaN	human	Intracellular	Epsin-2	EPN2	O95208
19.8436	20.3875	NaN	NaN	NaN	NaN	NaN	NaN	human	Intracellular	Zinc finger Ran-binding domain-containing protein 2	ZRANB2	O95218
18.3897	18.1206	NaN	NaN	NaN	NaN	NaN	NaN	human	Intracellular	Sorting nexin-4	SNX4	O95219
19.4496	20.8002	19.1909	19.0428	19.8854	NaN	20.1648	20.2239	human	Intracellular	Luc7-like protein 3	LUC7L3	O95232
17.5078	17.8305	NaN	NaN	NaN	NaN	NaN	NaN	human	Intracellular	Kinesin-like protein KIF20A	KIF20A	O95235
18.0068	18.1431	NaN	NaN	NaN	NaN	NaN	NaN	human	Intracellular	Chromosome-associated kinesin KIF4A	KIF4A	O95239
NaN	14.8375	NaN	NaN	NaN	NaN	NaN	NaN	human	Intracellular	Myotubularin-related protein 5	SBF1	O95248
NaN	16.4551	NaN	NaN	NaN	NaN	NaN	NaN	human	Intracellular	Histone acetyltransferase KAT7	KAT7	O95251
15.3141	14.4997	NaN	NaN	NaN	NaN	NaN	NaN	human	Intracellular	Cyclin-D1-binding protein 1	CCNDBP1	O95273
17.6886	17.8673	20.273	21.127	20.463	19.9859	20.6101	21.1022	human	other	Ly6/PLAUR domain-containing protein 3	LYPD3	O95274
18.1925	18.131	19.1733	17.8794	19.9588	NaN	19.4708	19.7112	human	TM.protein	Vesicle-associated membrane protein-associated protein B/C	VAPB	O95292
16.2612	16.0114	NaN	NaN	NaN	NaN	NaN	NaN	human	Intracellular	RasGAP-activating-like protein 1	RASAL1	O95294
17.015	16.4706	NaN	NaN	NaN	NaN	NaN	NaN	human	Intracellular	SNARE-associated protein Snapin	SNAPIN	O95295
NaN	14.9382	18.2051	NaN	17.7958	17.784	19.4975	19.1917	human	TM.protein	Myelin protein zero-like protein 1	MPZL1	O95297
16.6196	NaN	18.7245	NaN	NaN	NaN	NaN	NaN	human	Intracellular	Peptidyl-prolyl cis-trans isomerase FKBP9	FKBP9	O95302
19.9783	18.9837	18.0199	NaN	19.504	24.0132	18.8144	18.4382	human	Intracellular	6-phosphogluconolactonase	PGLS	O95336
21.2563	20.9021	19.7448	19.9069	20.3937	22.02	20.8956	20.5785	human	Intracellular	Bifunctional 3'-phosphoadenosine 5'-phosphosulfate synthase 2	PAPSS2	O95340
19.298	20.0951	NaN	NaN	NaN	NaN	NaN	18.4921	human	Intracellular	Structural maintenance of chromosomes protein 2	SMC2	O95347
18.9658	18.6819	NaN	NaN	NaN	NaN	NaN	NaN	human	Intracellular	Ubiquitin-like modifier-activating enzyme ATG7	ATG7	O95352
20.1842	19.7849	NaN	NaN	NaN	NaN	NaN	NaN	human	Intracellular	Tripartite motif-containing protein 16	TRIM16	O95361
17.485	17.9774	NaN	NaN	NaN	NaN	NaN	NaN	human	Intracellular	Acyl-protein thioesterase 2	LYPLA2	O95372
19.2234	18.8721	19.5259	17.8251	NaN	NaN	18.5944	NaN	human	Intracellular	Importin-7	IPO7	O95373
16.3431	NaN	NaN	NaN	NaN	NaN	NaN	NaN	human	Intracellular	E3 ubiquitin-protein ligase ARIH2	ARIH2	O95376
NaN	15.8052	NaN	NaN	NaN	NaN	NaN	NaN	human	Intracellular	Pre-mRNA-splicing factor SLU7	SLU7	O95391
20.6301	20.2861	NaN	NaN	NaN	NaN	NaN	NaN	human	Intracellular	Phosphoacetylglucosamine mutase	PGM3	O95394
18.049	17.1628	NaN	NaN	NaN	NaN	NaN	NaN	human	Intracellular	Adenylyltransferase and sulfurtransferase MOCS3	MOCS3	O95396
18.0249	19.394	NaN	NaN	NaN	NaN	NaN	NaN	human	Intracellular	CD2 antigen cytoplasmic tail-binding protein 2	CD2BP2	O95400
16.9879	16.3403	NaN	NaN	NaN	NaN	NaN	NaN	human	Intracellular	Supervillin	SVIL	O95425
23.2574	23.2194	NaN	NaN	18.6534	NaN	NaN	19.6457	human	Intracellular	Activator of 90 kDa heat shock protein ATPase homolog 1	AHSA1	O95433
19.4848	NaN	21.3957	NaN	21.4322	NaN	22.075	22.1782	human	Secreted	Apolipoprotein M	APOM	O95445
17.2853	17.7699	NaN	NaN	NaN	NaN	NaN	NaN	human	Intracellular	Poly(A)-specific ribonuclease PARN	PARN	O95453
20.6282	19.8132	NaN	NaN	NaN	NaN	NaN	NaN	human	Intracellular	Proteasome assembly chaperone 1	PSMG1	O95456
NaN	15.295	NaN	22.8308	NaN	NaN	NaN	19.9383	human	TM.protein	Claudin-7	CLDN7	O95471
NaN	NaN	21.9733	22.5148	22.3416	22.1637	22.9155	22.6012	human	TM.protein	Claudin-9	CLDN9	O95484
19.7676	19.8185	NaN	NaN	NaN	NaN	NaN	NaN	human	Intracellular	Protein transport protein Sec24A	SEC24A	O95486
16.9933	17.6609	NaN	NaN	NaN	NaN	NaN	NaN	human	Intracellular	Protein transport protein Sec24B	SEC24B	O95487
17.1444	15.4453	NaN	NaN	NaN	NaN	NaN	NaN	human	Intracellular	Tyrosyl-DNA phosphodiesterase 2	TDP2	O95551
17.6535	NaN	NaN	NaN	NaN	NaN	NaN	NaN	human	Intracellular	Persulfide dioxygenase ETHE1, mitochondrial	ETHE1	O95571
17.6362	17.8529	NaN	NaN	NaN	NaN	NaN	NaN	human	Intracellular	DNA-directed RNA polymerase I subunit RPA1	POLR1A	O95602
18.7171	NaN	NaN	NaN	NaN	NaN	NaN	NaN	human	Intracellular	YEATS domain-containing protein 4	YEATS4	O95619
16.4754	NaN	NaN	NaN	NaN	NaN	NaN	NaN	human	Intracellular	CCR4-NOT transcription complex subunit 4	CNOT4	O95628
18.8861	18.2334	NaN	NaN	NaN	NaN	NaN	NaN	human	Intracellular	STAM-binding protein	STAMBP	O95630
17.6967	17.1212	NaN	NaN	NaN	NaN	NaN	NaN	human	Intracellular	Cleavage and polyadenylation specificity factor subunit 4	CPSF4	O95639
19.1838	19.0174	NaN	NaN	NaN	NaN	NaN	NaN	human	Intracellular	Probable bifunctional dTTP/UTP pyrophosphatase/methyltransferase protein	ASMTL	O95671
NaN	18.0162	20.0112	19.9397	NaN	17.988	NaN	NaN	human	Intracellular	Keratin, type II cytoskeletal 75	KRT75	O95678
NaN	16.9404	NaN	18.8579	NaN	19.0985	NaN	NaN	human	Intracellular	Centrosomal protein 43	CEP43	O95684
17.6463	16.8787	NaN	NaN	NaN	NaN	NaN	NaN	human	Intracellular	Protein phosphatase 1 regulatory subunit 3D	PPP1R3D	O95685
18.7441	18.4472	NaN	18.4794	NaN	NaN	NaN	NaN	human	Intracellular	Ribonuclease P protein subunit p29	POP4	O95707
NaN	17.4616	NaN	NaN	NaN	NaN	NaN	NaN	human	other	E3 ubiquitin-protein ligase HERC2	HERC2	O95714
18.8306	17.8641	19.6033	19.7881	19.3919	19.8075	19.651	19.666	human	Intracellular	Ras-related protein Rab-3D	RAB3D	O95716
NaN	16.6193	NaN	NaN	NaN	19.7676	NaN	19.7351	human	Intracellular	Synaptosomal-associated protein 29	SNAP29	O95721
20.6338	20.0027	17.1273	NaN	NaN	NaN	NaN	NaN	human	Intracellular	Serine/threonine-protein kinase OSR1	OXSR1	O95747
17.686	17.8999	NaN	NaN	NaN	NaN	NaN	NaN	human	Intracellular	Geranylgeranyl pyrophosphate synthase	GGPS1	O95749
20.1625	19.6307	NaN	NaN	NaN	NaN	NaN	NaN	human	Intracellular	Heat shock 70 kDa protein 4L	HSPA4L	O95757
19.4791	18.8585	NaN	NaN	NaN	NaN	NaN	NaN	human	Intracellular	Polypyrimidine tract-binding protein 3	PTBP3	O95758
16.7175	17.6998	NaN	NaN	NaN	NaN	NaN	NaN	human	Intracellular	U6 snRNA-associated Sm-like protein LSm8	LSM8	O95777
21.4699	21.3763	23.0665	20.8136	22.6584	20.8397	22.4322	21.8591	human	Intracellular	AP-2 complex subunit alpha-1	AP2A1	O95782
19.3522	19.8054	19.3659	19.6377	21.0175	19.795	21.0441	20.299	human	Intracellular	Double-stranded RNA-binding protein Staufen homolog 1	STAU1	O95793
17.0334	NaN	NaN	NaN	NaN	NaN	NaN	NaN	human	Intracellular	Tetratricopeptide repeat protein 4	TTC4	O95801
NaN	NaN	NaN	19.7089	NaN	NaN	NaN	NaN	human	Intracellular	Caveolae-associated protein 2	CAVIN2	O95810
18.478	NaN	NaN	NaN	NaN	NaN	17.8841	NaN	human	Intracellular	BAG family molecular chaperone regulator 2	BAG2	O95816
18.6895	18.8543	17.1455	NaN	NaN	NaN	NaN	NaN	human	Intracellular	BAG family molecular chaperone regulator 3	BAG3	O95817
NaN	15.8426	NaN	NaN	NaN	NaN	NaN	NaN	human	Intracellular	Mitogen-activated protein kinase kinase kinase kinase 4	MAP4K4	O95819
21.0274	20.8251	NaN	NaN	NaN	NaN	NaN	NaN	human	Intracellular	Quinone oxidoreductase-like protein 1	CRYZL1	O95825
18.5563	18.4071	19.3786	NaN	NaN	NaN	NaN	17.7232	human	other	Apoptosis-inducing factor 1, mitochondrial	AIFM1	O95831
21.2245	20.995	18.4677	NaN	20.5026	NaN	18.3379	18.5258	human	TM.protein	Chloride intracellular channel protein 3	CLIC3	O95833
19.2557	18.9445	19.2576	NaN	19.371	19.5455	20.4701	20.0722	human	Intracellular	Echinoderm microtubule-associated protein-like 2	EML2	O95834
15.8964	NaN	NaN	19.1778	NaN	NaN	NaN	19.2736	human	Intracellular	Guanine nucleotide-binding protein subunit alpha-14	GNA14	O95837
17.5098	19.1901	21.5691	21.1347	20.1641	21.4798	22.6818	22.129	human	TM.protein	Tetraspanin-13	TSPAN13	O95857
17.5919	18.4989	19.4104	20.0433	18.9423	20.5583	19.3594	20.3085	human	TM.protein	Tetraspanin-15	TSPAN15	O95858
18.9876	18.7315	NaN	NaN	NaN	NaN	NaN	NaN	human	Intracellular	3'(2'),5'-bisphosphate nucleotidase 1	BPNT1	O95861
18.6804	18.8667	19.6802	NaN	19.56	20.1829	19.2319	19.4116	human	Intracellular	N(G),N(G)-dimethylarginine dimethylaminohydrolase 2	DDAH2	O95865
NaN	NaN	NaN	NaN	NaN	17.3762	NaN	NaN	human	other	Uncharacterized protein C6orf47	C6orf47	O95873
NaN	NaN	NaN	NaN	NaN	NaN	NaN	19.304	human	Intracellular	Formimidoyltransferase-cyclodeaminase	FTCD	O95954
21.6177	17.7841	19.6153	NaN	20.2595	NaN	NaN	18.6442	human	Secreted	Secretoglobin family 1D member 1	SCGB1D1	O95968
21.1789	20.7193	22.0721	21.2477	23.3159	24.2019	21.2463	22.3777	human	Secreted	Secretoglobin family 1D member 2	SCGB1D2	O95969
NaN	17.6885	NaN	NaN	NaN	NaN	NaN	NaN	human	Intracellular	Methyl-CpG-binding domain protein 3	MBD3	O95983
18.8957	17.9948	NaN	NaN	NaN	NaN	NaN	NaN	human	Intracellular	Diphosphoinositol polyphosphate phosphohydrolase 1	NUDT3	O95989
23.853	22.805	22.7145	21.8758	24.9579	22.7506	21.8627	23.3867	human	Intracellular	Anterior gradient protein 2 homolog	AGR2	O95994
NaN	NaN	NaN	NaN	NaN	19.6339	NaN	NaN	human	Intracellular	B-cell lymphoma/leukemia 10	BCL10	O95999
17.5306	17.0673	19.9825	NaN	19.6402	NaN	20.7715	19.9173	human	Intracellular	NADH dehydrogenase [ubiquinone] 1 beta subcomplex subunit 10	NDUFB10	O96000
17.6029	17.3604	NaN	NaN	19.5224	NaN	20.3214	19.6985	human	TM.protein	Cleft lip and palate transmembrane protein 1	CLPTM1	O96005
17.2134	17.4465	NaN	NaN	NaN	NaN	NaN	NaN	human	Intracellular	Molybdopterin synthase catalytic subunit	MOCS2	O96007
17.3513	NaN	NaN	NaN	NaN	NaN	NaN	NaN	human	Intracellular	Mitochondrial import receptor subunit TOM40 homolog	TOMM40	O96008
18.8341	NaN	NaN	NaN	NaN	NaN	NaN	NaN	human	TM.protein	Peroxisomal membrane protein 11B	PEX11B	O96011
19.2354	18.5268	18.8989	19.5131	22.0826	19.1354	NaN	18.0075	human	Intracellular	Serine/threonine-protein kinase PAK 4	PAK4	O96013
21.0329	21.2419	18.9733	NaN	18.8066	NaN	NaN	19.0661	human	Intracellular	Actin-like protein 6A	ACTL6A	O96019
25.8827	25.1556	25.2045	23.9692	24.725	24.129	24.8917	24.2486	human	Intracellular	L-lactate dehydrogenase A chain	LDHA	P00338
22.4916	18.8036	23.2787	21.0525	22.7977	21.7329	22.4954	21.8153	human	Intracellular	Retinal dehydrogenase 1	ALDH1A1	P00352
NaN	17.9406	NaN	NaN	NaN	NaN	NaN	NaN	human	Intracellular	Glutamate dehydrogenase 1, mitochondrial	GLUD1	P00367
19.4209	18.5451	NaN	NaN	NaN	NaN	NaN	NaN	human	Intracellular	Dihydrofolate reductase	DHFR	P00374
NaN	15.5266	NaN	NaN	NaN	NaN	NaN	NaN	human	other	NADH-cytochrome b5 reductase 3	CYB5R3	P00387
19.637	NaN	NaN	18.9376	20.1182	NaN	NaN	18.9979	human	Intracellular	Glutathione reductase, mitochondrial	GSR	P00390
19.0124	16.5985	NaN	NaN	19.0036	NaN	NaN	NaN	human	TM.protein	Cytochrome c oxidase subunit 2	MT-CO2	P00403
19.8394	17.8109	19.8669	19.8584	19.7254	19.5136	20.4628	20.4795	human	Intracellular	Superoxide dismutase [Cu-Zn]	SOD1	P00441
20.4445	18.8449	21.9377	20.8221	22.2926	22.2904	22.3191	21.8193	human	Secreted	Ceruloplasmin	CP	P00450
20.3058	19.5796	22.3426	21.9964	NaN	21.9383	NaN	20.9795	human	Intracellular	Purine nucleoside phosphorylase	PNP	P00491
21.7919	21.3818	22.1264	20.1291	21.9331	21.7998	21.4231	20.638	human	Intracellular	Hypoxanthine-guanine phosphoribosyltransferase	HPRT1	P00492
18.6635	NaN	20.178	23.6565	19.3432	NaN	NaN	NaN	human	Intracellular	Aspartate aminotransferase, mitochondrial	GOT2	P00505
24.4213	23.5517	23.1586	21.5551	22.5704	22.7705	22.1231	22.7696	human	Intracellular	Phosphoglycerate kinase 1	PGK1	P00558
23.3717	23.0592	21.0092	21.0515	21.1061	21.4509	21.6929	21.5239	bovine		Phosphoglycerate kinase 1	PGK1	P00558;Q3T0P6
19.8045	19.2996	22.4522	NaN	NaN	20.5634	24.2194	21.08	human	Intracellular	Adenylate kinase isoenzyme 1	AK1	P00568
NaN	NaN	NaN	NaN	NaN	NaN	NaN	21.4991	bovine		Phospholipase A2	PLA2G1B	P00593;P04054
17.5774	NaN	18.995	18.378	20.1899	NaN	17.8304	18.4532	human	Secreted	Prothrombin	F2	P00734
19.8177	19.6583	21.6547	21.6684	21.0085	21.5328	23.682	24.0024	bovine		Prothrombin	F2	P00734;P00735
NaN	19.1065	21.1892	NaN	21.3046	21.1469	22.7913	22.7905	bovine	Bovine	Prothrombin	F2	P00735
18.8767	19.1065	21.1892	21.5934	21.3046	21.1469	22.7913	22.7905	bovine	Bovine	Prothrombin	F2	P00735
NaN	NaN	17.9781	NaN	NaN	NaN	NaN	17.8278	human	Intracellular	Complement C1r subcomponent	C1R	P00736
21.5183	20.4907	22.0983	21.9192	22.5261	22.244	22.1592	22.5507	human	Secreted	Haptoglobin	HP	P00738
21.5183	20.4907	22.0983	21.9192	22.5261	22.244	22.1592	22.5507	human	Secreted	Haptoglobin	HP	P00738
17.0462	18.1295	18.9075	19.3682	19.9979	NaN	21.4937	21.5168	bovine	Bovine	Coagulation factor IX	F9	P00741
NaN	18.1295	NaN	NaN	NaN	NaN	21.4937	21.5168	bovine	Bovine	Coagulation factor IX	F9	P00741
NaN	NaN	19.8578	20.4192	21.1975	NaN	21.656	21.271	bovine		Coagulation factor X	F10	P00742;P00743
17.3201	18.1608	NaN	17.6743	19.5062	18.5277	NaN	19.4048	human	Secreted	Plasminogen	PLG	P00747
18.9701	18.8324	19.67	20.0589	21.1574	19.4595	21.3192	21.804	bovine		Plasminogen	PLG	P00747;P06868
19.8175	19.1089	20.2911	19.6892	20.8007	19.8692	21.0818	20.172	human	Secreted	Complement factor B	CFB	P00751
NaN	NaN	17.8949	NaN	NaN	17.4828	NaN	NaN	bovine		Complement factor B	CFB	P00751;P81187
NaN	NaN	NaN	NaN	NaN	NaN	NaN	20.2223	bovine	Bovine	Cationic trypsin		P00760
20.323	20.0318	21.6963	20.7886	19.9863	23.2387	23.3613	21.6923	human	Intracellular	Carbonic anhydrase 2	CA2	P00918
22.0957	22.23	21.7461	20.7973	21.0713	21.8605	21.6137	21.6187	human	Intracellular	Argininosuccinate synthase	ASS1	P00966
18.6303	16.8802	21.2999	19.166	20.7495	20.6015	20.7372	19.7747	human	Secreted	Antithrombin-III	SERPINC1	P01008
22.0912	21.5928	23.6289	23.3053	22.7183	21.9223	26.0628	25.9212	bovine		Antithrombin-III	SERPINC1	P01008;P41361
22.761	21.5034	24.2287	23.0126	23.9842	24.2447	24.1923	23.1626	human	Secreted	Alpha-1-antitrypsin	SERPINA1	P01009
22.6073	21.4944	24.5344	23.5146	24.5373	24.2471	24.6425	23.9437	human	Secreted	Alpha-1-antichymotrypsin	SERPINA3	P01011
23.2305	22.643	23.2288	22.2215	23.2476	23.2989	23.2019	23.4115	bovine	Bovine	Angiotensinogen	AGT	P01017
23.2305	22.643	23.2288	22.2215	23.2476	23.2989	23.2019	23.4115	bovine	Bovine	Angiotensinogen	AGT	P01017
20.3266	18.4535	22.2157	20.1688	22.4406	22.044	22.2847	21.323	human	Secreted	Angiotensinogen	AGT	P01019
20.5609	20.3398	21.7199	21.6465	22.8641	22.6239	22.2264	22.5189	human	Secreted	Alpha-2-macroglobulin	A2M	P01023
22.9645	22.7189	22.8416	22.1832	23.4968	23.0007	24.2526	24.0899	bovine		Alpha-2-macroglobulin	A2M	P01023;Q7SIH1
22.9645	22.7189	22.8416	22.1832	23.4968	NaN	24.2526	24.0899	bovine		Alpha-2-macroglobulin	A2M	P01023;Q7SIH1
21.0591	20.2523	22.5725	21.366	23.1518	23.0358	22.9976	22.2833	human	Secreted	Complement C3	C3	P01024
21.5301	20.957	21.5405	21.5024	22.3831	22.8591	22.4657	22.1848	bovine		Complement C3	C3	P01024;Q2UVX4
21.5301	20.957	21.5405	21.5024	22.3831	22.8591	22.4657	22.1848	bovine		Complement C3	C3	P01024;Q2UVX4
21.5301	20.957	21.5405	21.5024	22.3831	22.8591	22.4657	22.1848	bovine		Complement C3	C3	P01024;Q2UVX4
NaN	19.9688	22.0517	NaN	NaN	23.1169	23.847	23.6944	human	Secreted	Complement C5	C5	P01031
19.589	19.9688	22.0517	21.9836	22.2967	23.1169	23.847	23.6944	human	Secreted	Complement C5	C5	P01031
20.2518	NaN	21.4807	NaN	21.4295	20.7183	21.5482	20.784	human	Secreted	Metalloproteinase inhibitor 1	TIMP1	P01033
21.3848	20.229	21.4961	20.8731	22.541	22.3893	22.0186	21.1286	human	Secreted	Cystatin-C	CST3	P01034
22.0705	22.0222	24.8167	24.3123	23.8232	24.5571	23.4614	23.0802	human	Intracellular	Cystatin-A	CSTA	P01040
19.5635	18.457	21.3325	20.3083	21.1895	21.0099	20.9229	20.7121	human	Secreted	Kininogen-1	KNG1	P01042
21.3397	20.8409	NaN	17.8531	NaN	18.4147	20.3395	20.1931	bovine	Bovine	Kininogen-1	KNG1	P01044
20.2072	19.9437	18.5666	NaN	19.0203	NaN	20.3682	20.2266	bovine	Bovine	Kininogen-2	KNG2	P01045
20.2582	19.6508	22.3608	22.5906	22.2201	22.3308	22.6935	22.2299	human	Intracellular	GTPase NRas	NRAS	P01111
17.5138	NaN	20.6542	20.7606	20.9599	21.1861	20.938	20.9548	human	Intracellular	GTPase HRas	HRAS	P01112
NaN	NaN	NaN	17.9167	NaN	NaN	NaN	NaN	human	Intracellular	GTPase KRas	KRAS	P01116
NaN	NaN	NaN	18.663	NaN	NaN	NaN	NaN	human	Secreted	Platelet-derived growth factor subunit B	PDGFB	P01127
NaN	NaN	NaN	NaN	18.3991	NaN	NaN	18.6375	human	Secreted	Platelet-derived growth factor subunit B	PDGFB	P01127
17.0349	NaN	NaN	NaN	NaN	NaN	NaN	19.4025	human	TM.protein	Low-density lipoprotein receptor	LDLR	P01130
NaN	NaN	NaN	20.3722	NaN	20.151	NaN	NaN	human	Secreted	Transforming growth factor beta-1 proprotein	TGFB1	P01137
17.6371	NaN	19.3866	NaN	19.9043	NaN	20.0107	20.62	human	Secreted	Transforming growth factor beta-1 proprotein	TGFB1	P01137
16.1732	16.3563	NaN	NaN	NaN	NaN	NaN	NaN	bovine	Bovine	Thyroglobulin	TG	P01267
17.188	15.7633	NaN	NaN	NaN	NaN	NaN	NaN	human	Secreted	Parathyroid hormone	PTH	P01270
NaN	NaN	NaN	18.8127	NaN	19.2019	NaN	NaN	human	other	Insulin-like growth factor II	IGF2	P01344
15.7766	NaN	20.1692	18.8127	21.1138	19.2019	21.337	22.3362	human	other	Insulin-like growth factor II	IGF2	P01344
24.1015	20.5109	22.3732	22.2786	23.9506	23.272	21.5522	23.651	human	Secreted	Immunoglobulin J chain	JCHAIN	P01591
16.0073	NaN	NaN	NaN	NaN	NaN	NaN	NaN	human	Secreted	Immunoglobulin kappa variable 1-17	IGKV1-17	P01599
19.8603	19.3046	21.404	NaN	21.8225	22.7432	20.7631	21.1829	human	Secreted	Immunoglobulin kappa variable 1-5	IGKV1-5	P01602
21.6615	19.4953	21.431	21.6458	22.4836	21.6167	21.6432	22.2019	human	Secreted	Immunoglobulin kappa variable 3-20	IGKV3-20	P01619
18.6328	NaN	NaN	NaN	18.1512	NaN	NaN	NaN	human	Secreted	Immunoglobulin lambda variable 1-47	IGLV1-47	P01700
16.7505	NaN	NaN	NaN	NaN	NaN	NaN	NaN	human	Secreted	Immunoglobulin lambda variable 2-14	IGLV2-14	P01704
18.6834	16.3567	NaN	NaN	NaN	NaN	NaN	NaN	human	Secreted	Immunoglobulin lambda variable 3-19	IGLV3-19	P01714
22.6835	17.9067	19.6401	19.5403	21.0636	19.8556	18.7811	20.3101	human	TM.protein	Polymeric immunoglobulin receptor	PIGR	P01833
23.711	20.9562	22.3389	22.4324	23.0565	22.7231	22.2749	22.5615	human	Secreted	Immunoglobulin kappa constant	IGKC	P01834
23.711	20.9562	22.3389	22.4324	23.0565	22.7231	22.2749	22.5615	human	Secreted	Immunoglobulin kappa constant	IGKC	P01834
25.1017	24.1323	25.3324	25.639	26.5306	26.174	25.8162	25.9641	human	other	Immunoglobulin heavy constant gamma 1	IGHG1	P01857
21.7018	21.676	22.7666	NaN	24.0644	24.0078	22.8333	23.7472	human	other	Immunoglobulin heavy constant gamma 2	IGHG2	P01859
21.3583	19.2203	NaN	NaN	20.3131	19.443	18.8474	21.1403	human	other	Immunoglobulin heavy constant gamma 3	IGHG3	P01860
18.1821	NaN	18.4583	NaN	20.7977	20.8112	19.8344	20.4633	human	other	Immunoglobulin heavy constant gamma 4	IGHG4	P01861
20.1241	18.5172	NaN	20.1874	21.8399	21.1067	NaN	NaN	human	other	Immunoglobulin heavy constant mu	IGHM	P01871
20.1241	18.5172	20.1765	20.1874	21.8399	21.1067	20.7316	21.1508	human	other	Immunoglobulin heavy constant mu	IGHM	P01871
26.4604	22.5915	23.1663	23.3282	24.3425	23.9234	23.1661	24.2747	human	other	Immunoglobulin heavy constant alpha 1	IGHA1	P01876
23.9236	20.0602	20.0243	19.3834	21.2136	NaN	NaN	20.9789	human	other	Immunoglobulin heavy constant alpha 2	IGHA2	P01877
18.8051	16.8167	20.9591	19.3375	19.95	19.9376	20.2997	19.0041	human	Intracellular	Hemoglobin subunit zeta	HBZ	P02008
NaN	NaN	NaN	NaN	NaN	NaN	NaN	18.6767	human	other	Hemoglobin subunit delta	HBD	P02042
NaN	NaN	NaN	NaN	18.0654	23.4186	17.9996	NaN	human	Intracellular	Myoglobin	MB	P02144
15.1548	NaN	17.5603	NaN	17.1194	17.831	18.5343	NaN	human	Secreted	Collagen alpha-1(I) chain	COL1A1	P02452
17.6675	NaN	20.0819	19.9061	20.3759	NaN	20.772	20.1052	bovine		Collagen alpha-1(I) chain	COL1A1	P02452;P02453
NaN	NaN	20.1377	17.0896	NaN	NaN	NaN	17.7517	bovine	Bovine	Collagen alpha-1(I) chain	COL1A1	P02453
NaN	16.9771	NaN	NaN	NaN	19.2732	NaN	19.4423	bovine	Bovine	Collagen alpha-2(I) chain	COL1A2	P02465
17.2641	17.2646	20.183	19.2649	20.3913	19.7641	20.5923	19.5759	bovine		Collagen alpha-2(I) chain	COL1A2	P02465;P08123
27.3142	26.6494	30.4709	28.5921	28.0335	29.7514	27.8846	27.5039	human	Intracellular	Keratin, type I cytoskeletal 14	KRT14	P02533
27.005	27.5359	29.7114	27.9843	28.1747	29.0026	27.9649	27.3088	human	Intracellular	Keratin, type II cytoskeletal 6A	KRT6A	P02538
22.6056	22.4874	22.4391	21.2881	22.451	22.9266	21.5952	21.3017	human	Intracellular	Prelamin-A/C	LMNA	P02545
21.481	20.6449	22.675	22.2044	23.3081	23.4197	23.2325	22.9555	human	Secreted	Apolipoprotein A-I	APOA1	P02647
17.8405	18.3174	20.4074	19.9097	21.8082	21.0074	21.5914	20.9614	human	Secreted	Apolipoprotein E	APOE	P02649
21.2988	21.4894	24.5643	23.6578	24.7041	24.8095	26.1544	26.0362	bovine		Apolipoprotein E	APOE	P02649;Q03247
20.1968	20.1881	22.0644	21.7986	22.3293	23.1768	24.2913	23.4816	human	Secreted	Apolipoprotein A-II	APOA2	P02652
NaN	NaN	NaN	NaN	18.32	NaN	NaN	NaN	human	Secreted	Apolipoprotein C-II	APOC2	P02655
18.2004	18.3501	20.1626	20.3535	21.093	21.0756	21.2392	21.1038	human	Secreted	Apolipoprotein C-III	APOC3	P02656
24.4425	23.504	23.8763	25.4692	23.2437	25.0769	23.3194	23.8523	bovine	Bovine	Alpha-S1-casein	CSN1S1	P02662
24.4425	23.504	23.8763	25.4692	23.2437	25.0769	23.3194	23.8523	bovine	Bovine	Alpha-S1-casein	CSN1S1	P02662
23.4688	22.6377	25.5675	25.5617	25.4324	25.2041	25.8146	25.5363	bovine	Bovine	Alpha-S2-casein	CSN1S2	P02663
24.3759	23.2966	25.4373	25.3813	25.7767	25.6092	25.7214	25.9345	bovine	Bovine	Beta-casein	CSN2	P02666
23.9324	22.6898	24.2446	24.7197	25.1274	24.2737	23.9857	24.0133	bovine	Bovine	Kappa-casein	CSN3	P02668
20.2382	20.4758	21.5389	21.7423	23.2961	23.2889	22.4961	22.4992	human	Secreted	Fibrinogen alpha chain	FGA	P02671
20.7192	20.3857	21.3337	21.7131	22.0792	22.9323	21.8404	21.8022	human	Secreted	Fibrinogen beta chain	FGB	P02675
20.7192	20.3857	NaN	NaN	22.0792	NaN	NaN	21.8022	human	Secreted	Fibrinogen beta chain	FGB	P02675
19.6366	19.6196	20.7062	20.7668	22.1303	22.51	21.849	21.7837	bovine		Fibrinogen beta chain	FGB	P02675;P02676
19.6386	18.8201	NaN	NaN	17.8002	NaN	19.6817	19.3326	bovine	Bovine	Fibrinogen beta chain	FGB	P02676
19.955	20.1577	20.4082	20.9043	22.1388	21.9144	21.3594	21.4383	human	Secreted	Fibrinogen gamma chain	FGG	P02679
18.6529	20.0758	17.9439	19.9668	20.9529	19.9437	19.7355	20.6884	bovine		Fibrinogen gamma chain	FGG	P02679;P12799
17.7129	18.5587	19.6652	18.858	21.2583	22.535	21.1369	20.0754	human	Secreted	C-reactive protein	CRP	P02741
NaN	NaN	NaN	NaN	17.4139	NaN	NaN	18.7086	human	Secreted	Serum amyloid P-component	APCS	P02743
NaN	NaN	NaN	NaN	NaN	17.4771	NaN	NaN	human	Secreted	Complement C1q subcomponent subunit B	C1QB	P02746
18.0803	NaN	22.143	20.3169	21.7788	21.5283	21.717	20.7182	human	TM.protein	Complement component C9	C9	P02748
20.1022	19.2414	21.6063	20.8131	21.6564	21.7801	22.8061	22.6102	bovine		Complement component C9	C9	P02748;Q3MHN2
19.4178	18.064	19.5921	NaN	20.726	20.9029	20.099	20.7869	human	Secreted	Beta-2-glycoprotein 1	APOH	P02749
18.9516	NaN	19.6691	NaN	20.3512	NaN	20.0861	20.0336	human	Secreted	Leucine-rich alpha-2-glycoprotein	LRG1	P02750
22.3733	21.7991	21.7408	20.915	22.4759	22.4831	23.0898	22.5819	human	Secreted	Fibronectin	FN1	P02751
22.386	22.2938	22.3325	21.4966	22.8028	NaN	23.5744	23.1514	bovine		Fibronectin	FN1	P02751;P07589
22.386	22.2938	22.3325	21.4966	22.8028	22.7249	23.5744	23.1514	bovine		Fibronectin	FN1	P02751;P07589
22.386	22.2938	22.3325	21.4966	22.8028	22.7249	23.5744	23.1514	bovine		Fibronectin	FN1	P02751;P07589
NaN	22.2938	NaN	NaN	NaN	NaN	NaN	NaN	bovine		Fibronectin	FN1	P02751;P07589
NaN	NaN	18.8607	NaN	19.6034	20.0565	19.9173	19.0232	human	Secreted	Retinol-binding protein 4	RBP4	P02753
NaN	NaN	NaN	NaN	NaN	NaN	18.3275	18.9219	bovine		Retinol-binding protein 4	RBP4	P02753;P18902
18.5033	17.3551	19.2697	NaN	19.8784	NaN	19.6321	20.4333	human	Secreted	Protein AMBP	AMBP	P02760
20.033	17.3428	20.5387	19.0002	19.0596	NaN	20.4856	19.6605	human	Secreted	Alpha-1-acid glycoprotein 1	ORM1	P02763
19.1413	17.5894	19.8888	19.4303	20.3818	20.4218	20.8799	20.5646	human	Secreted	Alpha-2-HS-glycoprotein	AHSG	P02765
24.7787	25.0062	24.3536	24.968	24.444	25.0737	24.9526	24.4399	bovine		Alpha-2-HS-glycoprotein	AHSG	P02765;P12763
20.2821	18.712	22.0794	20.616	22.0464	22.9886	22.8307	21.3958	human	Secreted	Transthyretin	TTR	P02766
26.1895	24.3213	26.821	26.441	27.1546	26.7453	26.9683	27.252	human	Secreted	Albumin	ALB	P02768
26.7732	25.9782	27.8026	28.1527	28.0574	28.6381	27.1576	27.0987	bovine		Albumin	ALB	P02768;P02769
26.0235	25.8346	27.1584	26.2874	27.6449	26.9914	27.6007	27.5905	bovine	Bovine	Albumin	ALB	P02769
26.0235	25.8346	27.1584	26.2874	27.6449	26.9914	27.6007	27.5905	bovine	Bovine	Albumin	ALB	P02769
21.7144	20.8839	23.4458	21.9214	24.2162	24.888	24.5911	23.8717	human	Secreted	Vitamin D-binding protein	GC	P02774
18.6236	18.7654	19.9657	NaN	NaN	20.1752	NaN	21.0498	bovine		Vitamin D-binding protein	GC	P02774;Q3MHN5
23.3581	23.3492	22.7218	23.2196	23.4653	24.1329	23.8222	23.7106	human	TM.protein	Transferrin receptor protein 1	TFRC	P02786
21.6841	21.0213	22.3566	22.3138	23.1513	23.1327	22.4438	23.081	human	Secreted	Serotransferrin	TF	P02787
25.6377	20.9965	23.2531	21.8241	23.7618	22.3169	20.9671	22.1124	human	Secreted	Lactotransferrin	LTF	P02788
20.5841	19.3324	22.2172	21.6232	22.0987	21.5289	22.7627	22.3748	human	Secreted	Hemopexin	HPX	P02790
18.4319	NaN	NaN	NaN	18.8994	18.5274	18.9492	16.337	human	Intracellular	Ferritin light chain	FTL	P02792
19.2983	NaN	19.3586	NaN	NaN	NaN	NaN	18.3772	human	Intracellular	Ferritin heavy chain	FTH1	P02794
17.7766	NaN	19.9221	17.5779	20.8949	NaN	20.6297	19.4482	human	Secreted	Interstitial collagenase	MMP1	P03956
24.5212	19.0991	19.5473	19.8556	20.0502	NaN	19.8908	21.2991	human	Secreted	Antileukoproteinase	SLPI	P03973
17.6077	NaN	20.4116	NaN	19.5971	19.6388	20.1187	19.105	human	Secreted	C4b-binding protein alpha chain	C4BPA	P04003
22.0509	22.458	22.1012	24.9319	22.0079	NaN	22.4803	23.4868	human	Secreted	Vitronectin	VTN	P04004
22.0509	22.458	22.1012	24.9319	22.0079	24.7571	22.4803	23.4868	human	Secreted	Vitronectin	VTN	P04004
21.1238	20.9193	22.817	22.9025	22.2078	23.4993	21.7097	21.8009	human	Intracellular	Catalase	CAT	P04040
21.404	21.015	21.1749	21.5657	21.3847	20.8912	21.3544	20.4907	human	Intracellular	Lysosomal acid glucosylceramidase	GBA	P04062
21.404	21.015	21.1749	21.5657	21.3847	20.8912	21.3544	20.4907	human	Intracellular	Lysosomal acid glucosylceramidase	GBA	P04062
18.988	18.2179	18.7015	18.4482	19.5809	19.3405	18.2939	19.4762	human	Intracellular	Tissue alpha-L-fucosidase	FUCA1	P04066
25.9545	25.1692	25.6864	25.5825	25.2647	25.5849	24.9731	24.924	human	Intracellular	Fructose-bisphosphate aldolase A	ALDOA	P04075
19.6329	18.6442	20.7036	19.4273	21.4944	20.8016	20.6996	20.5416	human	Intracellular	Cystatin-B	CSTB	P04080
21.6715	19.5398	22.2047	21.1895	22.6622	21.3598	21.1558	20.9481	human	Secreted	Annexin A1	ANXA1	P04083
20.9815	19.9728	21.5345	21.0641	22.295	22.1154	20.4907	21.1511	bovine		Annexin A1	ANXA1	P04083;P46193
NaN	NaN	20.4023	NaN	21.3976	NaN	21.4947	22.4175	human	Secreted	Platelet-derived growth factor subunit A	PDGFA	P04085
NaN	NaN	20.4023	21.2613	21.3976	NaN	21.4947	22.4175	human	Secreted	Platelet-derived growth factor subunit A	PDGFA	P04085
19.3604	19.0557	21.7949	20.675	22.0755	21.7242	21.4924	21.6464	human	Secreted	Apolipoprotein B-100	APOB	P04114
17.7258	18.1141	22.1698	22.2091	21.4297	21.9423	20.156	21.7953	human	other	Major prion protein	PRNP	P04156
18.0853	16.5515	20.0853	18.5143	19.4775	18.6151	19.7595	18.11	human	Intracellular	Superoxide dismutase [Mn], mitochondrial	SOD2	P04179
NaN	NaN	NaN	17.7879	NaN	NaN	NaN	NaN	human	Secreted	Phosphatidylcholine-sterol acyltransferase	LCAT	P04180
15.7969	NaN	NaN	NaN	NaN	NaN	NaN	NaN	human	Intracellular	Ornithine aminotransferase, mitochondrial	OAT	P04181
20.2698	18.9388	19.6465	19.5934	NaN	20.1743	20.5103	21.086	human	Intracellular	Thymidine kinase, cytosolic	TK1	P04183
NaN	17.6611	19.0622	18.0402	NaN	NaN	NaN	16.6692	human	Secreted	Histidine-rich glycoprotein	HRG	P04196
19.591	18.5856	21.293	20.55	21.1908	21.3776	21.6305	20.9861	human	Secreted	Alpha-1B-glycoprotein	A1BG	P04217
19.5512	18.8211	21.4791	20.4525	20.9408	21.3547	20.6739	20.3714	bovine		Alpha-1B-glycoprotein	A1BG	P04217;Q2KJF1
24.7851	24.5859	28.5038	25.8961	25.1827	27.8215	25.4387	25.1182	human	Intracellular	Keratin, type II cytoskeletal 6B	KRT6B	P04259
30.4473	30.6588	32.6246	32.2962	31.0913	32.4109	30.4081	30.6358	human	Intracellular	Keratin, type II cytoskeletal 1	KRT1	P04264
20.466	19.5593	22.7152	20.1192	22.8877	23.9048	23.4808	22.1451	human	Intracellular	Protein S100-B	S100B	P04271
20.466	19.5593	NaN	20.1192	22.8877	23.9048	23.4808	22.1451	human	Intracellular	Protein S100-B	S100B	P04271
20.4648	NaN	21.9723	NaN	21.6082	NaN	20.7864	NaN	bovine	Bovine	Annexin A2	ANXA2	P04272
22.8517	22.5553	24.77	24.2021	24.4523	24.0519	23.9212	23.6556	bovine		Annexin A2	ANXA2	P04272;P07355
NaN	NaN	17.012	NaN	NaN	18.4404	18.7715	18.5052	human	Secreted	von Willebrand factor	VWF	P04275
18.2763	18.0734	20.8642	21.8718	22.7032	18.3774	21.5435	21.7405	human	Secreted	Semenogelin-1	SEMG1	P04279
20.5121	18.4361	NaN	NaN	NaN	NaN	NaN	NaN	human	Intracellular	Tubulin beta-4A chain	TUBB4A	P04350
27.7517	27.4426	26.1036	26.5661	25.8699	26.4939	25.6964	25.4956	human	Intracellular	Glyceraldehyde-3-phosphate dehydrogenase	GAPDH	P04406
18.4612	18.6783	18.9855	NaN	NaN	NaN	NaN	23.1629	human	Intracellular	Argininosuccinate lyase	ASL	P04424
19.5009	18.186	19.5016	19.1997	NaN	19.6204	18.514	18.546	human	Intracellular	Calpain small subunit 1	CAPNS1	P04632
NaN	16.3871	NaN	NaN	NaN	NaN	NaN	NaN	human	Intracellular	Cellular tumor antigen p53	TP53	P04637
26.992	26.2846	29.1527	29.5203	29.3541	30.3696	29.3782	29.468	human	Intracellular	Heat shock protein beta-1	HSPB1	P04792
17.5867	17.8336	NaN	NaN	NaN	NaN	NaN	NaN	human	Intracellular	Thymidylate synthase	TYMS	P04818
NaN	16.8844	NaN	NaN	NaN	18.6852	NaN	18.3924	bovine		Carboxypeptidase E	CPE	P04836
18.0519	18.579	NaN	NaN	NaN	NaN	NaN	NaN	bovine		Carboxypeptidase E	CPE	P04836;P16870
19.1956	18.3983	20.544	20.7502	20.9524	21.2565	20.449	21.123	human	TM.protein	Dolichyl-diphosphooligosaccharide--protein glycosyltransferase subunit 1	RPN1	P04843
18.1072	NaN	19.4403	19.1185	20.0667	19.7001	19.5055	19.8856	human	TM.protein	Dolichyl-diphosphooligosaccharide--protein glycosyltransferase subunit 2	RPN2	P04844
21.4587	21.2779	24.4839	24.1974	24.6649	23.9844	24.9018	24.7082	human	Intracellular	Guanine nucleotide-binding protein G(i) subunit alpha-2	GNAI2	P04899
NaN	NaN	18.1354	NaN	18.3657	NaN	19.088	NaN	human	TM.protein	Anion exchange protein 2	SLC4A2	P04920
21.1313	20.8601	24.4717	24.4099	24.5813	24.9889	25.0405	24.8799	human	TM.protein	Sodium/potassium-transporting ATPase subunit alpha-1	ATP1A1	P05023
21.3401	20.9164	25.2841	25.1614	25.4843	25.0711	25.8607	25.9217	human	TM.protein	Sodium/potassium-transporting ATPase subunit beta-1	ATP1B1	P05026
NaN	15.5707	NaN	NaN	NaN	NaN	NaN	NaN	human	TM.protein	Amyloid-beta precursor protein	APP	P05067
23.0377	22.9951	25.6645	25.0694	24.9062	25.6171	24.7881	24.1572	human	Intracellular	Arginase-1	ARG1	P05089
23.0377	22.9951	25.6645	25.0694	24.9062	25.6171	24.7881	24.1572	human	Intracellular	Arginase-1	ARG1	P05089
20.9527	21.5143	22.2891	22.0808	22.8507	21.946	22.4445	22.7563	human	Secreted	Apolipoprotein D	APOD	P05090
18.3366	15.1824	17.5721	NaN	NaN	NaN	NaN	NaN	human	Intracellular	Aldehyde dehydrogenase, mitochondrial	ALDH2	P05091
19.3352	NaN	NaN	NaN	NaN	NaN	NaN	NaN	human	TM.protein	Integrin beta-2	ITGB2	P05107
26.528	25.081	24.0045	23.6305	23.7606	23.3399	23.242	24.4934	human	Secreted	Protein S100-A8	S100A8	P05109
17.5274	16.7261	NaN	NaN	NaN	NaN	NaN	NaN	human	Secreted	Inhibin alpha chain	INHA	P05111
19.5388	20.8903	21.2528	23.9067	NaN	22.6486	17.7697	NaN	human	Intracellular	Non-histone chromosomal protein HMG-14	HMGN1	P05114
18.7137	18.8412	21.4184	20.0201	18.8238	21.3249	18.036	18.5306	human	Intracellular	Plasminogen activator inhibitor 2	SERPINB2	P05120
21.0343	NaN	22.1022	19.3937	22.1251	NaN	21.7847	19.4604	human	TM.protein	ADP/ATP translocase 2	SLC25A5	P05141
19.5007	19.1093	19.7314	20.0355	19.5008	18.8542	19.5124	19.5543	human	Secreted	Plasma serine protease inhibitor	SERPINA5	P05154
20.1888	18.6636	22.338	20.6499	22.2099	21.6045	22.4394	21.6089	human	Secreted	Plasma protease C1 inhibitor	SERPING1	P05155
16.7521	16.4397	19.2318	19.6797	20.7905	19.6384	20.8114	21.4131	human	Secreted	Complement factor I	CFI	P05156
19.6938	18.7099	NaN	NaN	NaN	NaN	NaN	NaN	human	Secreted	Ubiquitin-like protein ISG15	ISG15	P05161
23.7304	18.0392	NaN	19.1262	21.1278	NaN	NaN	20.5104	human	Intracellular	Myeloperoxidase	MPO	P05164
23.7304	18.0392	17.83	19.1262	21.1278	NaN	NaN	20.5104	human	Intracellular	Myeloperoxidase	MPO	P05164
NaN	NaN	NaN	NaN	NaN	NaN	NaN	16.998	human	Intracellular	Propionyl-CoA carboxylase alpha chain, mitochondrial	PCCA	P05165
21.6034	21.4373	20.2579	20.2543	19.6846	20.1483	20.6333	20.4575	human	Intracellular	Eukaryotic translation initiation factor 2 subunit 1	EIF2S1	P05198
19.8589	20.1835	NaN	NaN	NaN	NaN	NaN	NaN	human	Intracellular	Non-histone chromosomal protein HMG-17	HMGN2	P05204
NaN	NaN	19.5766	NaN	20.2973	NaN	NaN	20.5367	human	Secreted	Endothelin-1	EDN1	P05305
16.8292	18.0863	NaN	NaN	NaN	NaN	NaN	NaN	human	Intracellular	60S acidic ribosomal protein P1	RPLP1	P05386
20.4138	21.1319	20.3467	17.5333	18.2216	18.5763	19.9555	18.587	human	Intracellular	60S acidic ribosomal protein P2	RPLP2	P05387
21.3754	22.0779	22.2238	21.5282	NaN	NaN	22.4559	21.8229	human	Intracellular	60S acidic ribosomal protein P0	RPLP0	P05388
16.7515	19.1351	NaN	NaN	19.0629	NaN	18.8638	NaN	human	Intracellular	Fatty acid-binding protein, heart	FABP3	P05413
NaN	NaN	18.6169	NaN	NaN	NaN	19.1804	NaN	human	Secreted	Tetranectin	CLEC3B	P05452
15.4967	15.368	21.8788	22.3153	22.9941	22.3324	24.1554	24.3849	bovine		Tetranectin	CLEC3B	P05452;Q2KIS7
20.3903	20.872	20.2863	20.7505	21.0715	20.8577	20.7414	20.9297	human	Intracellular	Lupus La protein	SSB	P05455
NaN	NaN	20.5842	NaN	20.1037	19.5712	20.4153	18.7328	human	Secreted	Thyroxine-binding globulin	SERPINA7	P05543
16.0017	NaN	17.9812	18.5305	18.4481	19.1128	19.006	18.5812	bovine		Thyroxine-binding globulin	SERPINA7	P05543;Q9TT36
17.431	17.2559	18.2603	NaN	19.6014	18.96	18.5238	19.4901	human	Secreted	Heparin cofactor 2	SERPIND1	P05546
NaN	NaN	NaN	20.3718	NaN	NaN	NaN	NaN	human	Secreted	Heparin cofactor 2	SERPIND1	P05546
20.5	20.6251	24.4604	24.456	24.5186	24.5965	25.0375	25.1253	human	TM.protein	Integrin beta-1	ITGB1	P05556
27.2806	26.83	28.1818	28.3269	28.1972	28.0349	27.7402	27.3904	human	Intracellular	Keratin, type I cytoskeletal 18	KRT18	P05783
27.4381	27.2141	28.5063	28.9343	28.4951	28.808	27.9866	27.6789	human	Intracellular	Keratin, type II cytoskeletal 8	KRT8	P05787
17.5462	NaN	20.0774	NaN	20.7835	20.4679	20.9725	19.0609	human	Intracellular	Calbindin	CALB1	P05937
19.7703	18.7513	NaN	NaN	NaN	NaN	NaN	NaN	human	Intracellular	Uroporphyrinogen decarboxylase	UROD	P06132
21.5465	20.9161	19.4978	19.5597	NaN	NaN	19.4104	19.1775	human	Intracellular	Alpha-galactosidase A	GLA	P06280
16.4819	14.3197	NaN	NaN	NaN	NaN	NaN	NaN	human	Secreted	Immunoglobulin kappa variable 4-1	IGKV4-1	P06312
22.0029	21.4025	23.0124	21.2037	22.9308	22.6048	23.1406	22.5145	human	Secreted	Gelsolin	GSN	P06396
22.4688	21.5996	22.2835	23.0893	22.4486	23.2052	22.8539	22.6547	bovine		Gelsolin	GSN	P06396;Q3SX14
18.1771	18.6687	NaN	NaN	NaN	NaN	NaN	NaN	human	Intracellular	Retinoblastoma-associated protein	RB1	P06400
17.0905	15.8275	NaN	NaN	NaN	NaN	NaN	NaN	human	Intracellular	Prothymosin alpha	PTMA	P06454
19.6903	20.1611	19.0823	18.9453	19.1568	NaN	19.4554	19.0445	human	Intracellular	Cyclin-dependent kinase 1	CDK1	P06493
21.3717	20.7833	22.3071	21.4342	22.4973	22.1862	22.4176	21.7542	human	Intracellular	ATP synthase subunit beta, mitochondrial	ATP5F1B	P06576
NaN	NaN	NaN	NaN	NaN	NaN	NaN	20.0044	bovine		2',3'-cyclic-nucleotide 3'-phosphodiesterase	CNP	P06623;P09543
16.1543	NaN	18.2033	NaN	NaN	NaN	18.7539	NaN	human	Secreted	Complement C2	C2	P06681
25.9099	23.4959	23.7178	23.5298	23.8631	22.4666	22.9024	23.7722	human	Secreted	Protein S100-A9	S100A9	P06702
22.1958	21.1834	21.743	22.0236	22.4732	22.3317	22.2001	21.678	human	Intracellular	Protein S100-A6	S100A6	P06703
19.368	18.9732	20.697	20.0363	21.8183	21.5549	21.5737	21.722	human	Secreted	Apolipoprotein A-IV	APOA4	P06727
20.712	19.9464	NaN	NaN	NaN	NaN	NaN	NaN	human	Intracellular	Eukaryotic translation initiation factor 4E	EIF4E	P06730
18.5222	15.4872	19.7963	19.4694	19.9026	NaN	19.3031	19.2209	human	Intracellular	Carcinoembryonic antigen-related cell adhesion molecule 5	CEACAM5	P06731
25.5606	25.2788	23.9462	24.3891	24.3637	25.3338	25.1658	23.6556	human	Intracellular	Alpha-enolase	ENO1	P06733
19.8281	18.4626	NaN	NaN	NaN	NaN	19.6236	18.7955	human	Intracellular	Glycogen phosphorylase, liver form	PYGL	P06737
21.8761	20.0131	22.6672	NaN	23.5276	23.1368	23.0756	22.5233	human	other	Glucose-6-phosphate isomerase	GPI	P06744
19.9525	17.6441	21.2804	20.2648	18.1042	23.3786	23.6277	21.3164	bovine		Glucose-6-phosphate isomerase	GPI	P06744;Q3ZBD7
23.3748	23.2343	24.0748	24.1787	23.8137	24.1726	24.2257	23.5416	human	Intracellular	Nucleophosmin	NPM1	P06748
20.2212	19.2058	22.3246	20.6926	21.3153	21.6776	20.9777	20.1494	human	Intracellular	Tropomyosin alpha-3 chain	TPM3	P06753
17.1876	17.9294	20.456	20.898	21.1659	20.893	21.3537	21.2138	human	TM.protein	Integrin alpha-V	ITGAV	P06756
21.0647	20.6709	20.184	NaN	NaN	NaN	NaN	19.5376	human	Intracellular	Beta-hexosaminidase subunit alpha	HEXA	P06865
18.8901	NaN	NaN	NaN	NaN	NaN	NaN	NaN	bovine	Bovine	Plasminogen	PLG	P06868
18.8901	18.7855	20.7464	19.8379	21.6575	20.8543	21.796	21.5422	bovine	Bovine	Plasminogen	PLG	P06868
17.4034	17.0495	18.517	NaN	19.7638	18.4104	NaN	19.4188	human	TM.protein	Epoxide hydrolase 1	EPHX1	P07099
21.6092	NaN	22.0032	NaN	20.0158	NaN	20.0651	19.4086	human	Intracellular	Acyl-CoA-binding protein	DBI	P07108
21.4087	20.2679	22.7208	21.2052	22.9738	22.1758	23.2246	22.552	human	Intracellular	L-lactate dehydrogenase B chain	LDHB	P07195
NaN	17.5541	NaN	19.4893	NaN	NaN	NaN	22.2016	human	Intracellular	Neurofilament light polypeptide	NEFL	P07196
NaN	16.2082	NaN	NaN	NaN	NaN	NaN	NaN	human	Intracellular	Major centromere autoantigen B	CENPB	P07199
NaN	NaN	NaN	NaN	NaN	NaN	NaN	19.8275	human	TM.protein	Thrombomodulin	THBD	P07204
19.1878	NaN	18.0259	NaN	NaN	NaN	19.0088	NaN	bovine	Bovine	Vitamin K-dependent protein S	PROS1	P07224
19.1878	18.08	18.0259	NaN	NaN	NaN	19.0088	19.1487	bovine	Bovine	Vitamin K-dependent protein S	PROS1	P07224
19.1878	NaN	NaN	NaN	NaN	NaN	NaN	NaN	bovine	Bovine	Vitamin K-dependent protein S	PROS1	P07224
16.621	15.9643	19.768	18.2325	18.2767	20.0704	19.9636	18.9637	human	Secreted	Vitamin K-dependent protein S	PROS1	P07225
20.9328	20.0297	20.6044	20.6341	20.9956	21.4847	20.6245	20.5422	human	Intracellular	Protein disulfide-isomerase	P4HB	P07237
18.9871	18.9007	22.0294	21.2643	22.9289	22.5951	23.1519	22.8142	human	Intracellular	Histone H1.0	H1-0	P07305
25.5413	24.7558	24.5264	24.1878	24.8882	24.8239	24.1222	24.2631	human	Secreted	Cathepsin D	CTSD	P07339
25.5413	24.7558	24.5264	24.1878	24.8882	24.8239	24.1222	24.2631	human	Secreted	Cathepsin D	CTSD	P07339
21.1011	NaN	23.6342	23.1314	22.4453	NaN	NaN	NaN	human	Secreted	Annexin A2	ANXA2	P07355
NaN	NaN	18.745	18.2698	19.0809	19.2805	19.7405	19.9365	human	Secreted	Complement component C8 beta chain	C8B	P07358
16.8734	16.8897	18.745	18.2698	19.0809	19.2805	19.7405	19.9365	human	Secreted	Complement component C8 beta chain	C8B	P07358
21.6317	20.9602	22.3791	21.8772	22.2516	22.6449	21.6905	21.2825	human	Intracellular	Calpain-1 catalytic subunit	CAPN1	P07384
24.9118	25.2405	24.2617	23.233	23.4198	23.4264	23.942	23.6008	human	Intracellular	Tubulin beta chain	TUBB	P07437
20.2871	19.6692	22.8696	20.1944	21.9695	22.5782	23.0736	22.1899	human	Intracellular	Carbonic anhydrase 3	CA3	P07451
NaN	17.4592	NaN	NaN	NaN	NaN	NaN	NaN	human	Intracellular	Involucrin	IVL	P07476
NaN	NaN	NaN	17.7307	20.3598	19.8812	20.6593	NaN	human	Secreted	Decorin	DCN	P07585
NaN	NaN	NaN	NaN	NaN	NaN	21.7319	21.0678	bovine	Bovine	Fibronectin	FN1	P07589
19.3691	18.6265	NaN	NaN	19.4733	19.6154	21.7319	21.0678	bovine	Bovine	Fibronectin	FN1	P07589
19.3691	18.6265	NaN	17.6806	NaN	NaN	21.7319	21.0678	bovine	Bovine	Fibronectin	FN1	P07589
17.6558	NaN	19.4782	NaN	NaN	NaN	22.5691	20.0689	human	Intracellular	Prosaposin	PSAP	P07602
16.1725	NaN	NaN	NaN	NaN	NaN	NaN	NaN	bovine		Prosaposin	PSAP	P07602;P26779
20.266	20.6603	20.2729	19.9414	20.1891	19.7246	20.3608	20.035	human	Intracellular	Beta-hexosaminidase subunit beta	HEXB	P07686
19.6164	18.0887	20.313	19.1337	19.2805	NaN	19.9172	NaN	human	Intracellular	Procathepsin L	CTSL	P07711
24.0797	22.4042	23.4459	22.2611	23.3703	22.8964	23.5217	22.7149	human	Intracellular	Profilin-1	PFN1	P07737
14.9832	NaN	NaN	NaN	NaN	NaN	NaN	19.293	human	Intracellular	Bisphosphoglycerate mutase	BPGM	P07738
22.3523	21.7786	20.2787	17.7427	20.1022	19.3697	20.5149	20.5003	human	Intracellular	Adenine phosphoribosyltransferase	APRT	P07741
21.1311	21.3471	19.9208	19.1342	19.4277	22.8139	19.8827	20.1101	human	Intracellular	Bifunctional glutamate/proline--tRNA ligase	EPRS1	P07814
20.8348	21.0948	20.5545	20.806	23.5197	23.7599	21.14	20.5718	human	Secreted	Cathepsin B	CTSB	P07858
23.6591	24.0605	22.7372	21.8965	23.0111	22.1893	23.9569	23.0042	human	Intracellular	Heat shock protein HSP 90-alpha	HSP90AA1	P07900
24.7592	25.2436	24.1364	24.4506	24.3421	23.7828	24.1243	24.3713	human	Intracellular	Heterogeneous nuclear ribonucleoproteins C1/C2	HNRNPC	P07910
NaN	17.5371	NaN	19.0364	NaN	18.5819	19.8836	19.8968	human	Intracellular	Tyrosine-protein kinase Yes	YES1	P07947
17.3261	NaN	19.0801	19.1384	19.5528	NaN	NaN	19.3291	human	Intracellular	Tyrosine-protein kinase Lyn	LYN	P07948
20.2609	19.7641	NaN	NaN	NaN	NaN	NaN	NaN	human	Intracellular	Fumarate hydratase, mitochondrial	FH	P07954
NaN	16.8754	NaN	NaN	NaN	NaN	NaN	NaN	human	Intracellular	DNA excision repair protein ERCC-1	ERCC1	P07992
23.8257	22.7849	21.1029	22.0831	22.0556	22.083	21.8946	21.9891	human	Secreted	Thrombospondin-1	THBS1	P07996
23.8257	22.7849	21.1029	22.0831	22.0556	22.083	21.8946	21.9891	human	Secreted	Thrombospondin-1	THBS1	P07996
25.4741	25.0658	NaN	NaN	24.2274	NaN	NaN	24.3679	bovine		Thrombospondin-1	THBS1	P07996;Q28178
25.4741	25.0658	22.9598	23.7867	24.2274	24.2288	23.8915	24.3679	bovine		Thrombospondin-1	THBS1	P07996;Q28178
NaN	NaN	NaN	NaN	NaN	NaN	NaN	17.8236	human	Intracellular	Transcription factor Sp1	SP1	P08047
17.6248	19.1722	21.5846	21.8782	22.3578	22.3575	22.4758	22.2244	human	TM.protein	Insulin-like growth factor 1 receptor	IGF1R	P08069
21.5016	NaN	NaN	NaN	NaN	NaN	NaN	NaN	human	other	Beta-microseminoprotein	MSMB	P08118
17.5321	15.9608	19.7433	18.1208	20.3087	19.3447	20.5805	19.2572	human	Secreted	Collagen alpha-2(I) chain	COL1A2	P08123
19.5716	23.6419	20.8433	19.9321	20.3136	22.5212	21.1945	19.6217	human	Intracellular	Annexin A6	ANXA6	P08133
19.167	18.9703	18.8933	20.736	NaN	20.5692	18.9744	20.0736	human	Intracellular	Rho-related GTP-binding protein RhoC	RHOC	P08134
19.246	19.0013	22.9378	22.8085	23.5007	23.3163	23.8144	23.4939	human	other	Complement decay-accelerating factor	CD55	P08174
15.908	15.2094	20.0278	18.1626	NaN	18.7131	18.9494	NaN	human	Secreted	Corticosteroid-binding globulin	SERPINA6	P08185
20.9223	20.3896	24.1656	24.2107	24.6202	24.5031	24.7952	24.8356	human	TM.protein	4F2 cell-surface antigen heavy chain	SLC3A2	P08195
15.6797	NaN	NaN	NaN	NaN	NaN	NaN	NaN	human	Intracellular	Beta-glucuronidase	GUSB	P08236
17.8302	18.8469	20.3862	NaN	NaN	NaN	NaN	NaN	human	Intracellular	ATP-dependent 6-phosphofructokinase, muscle type	PFKM	P08237
23.9187	23.5443	23.9555	23.2962	22.9143	23.6727	23.2889	22.2015	bovine		Heat shock protein HSP 90-beta	HSP90AB1	P08238;Q76LV1
NaN	19.3843	NaN	NaN	NaN	NaN	NaN	NaN	human	Intracellular	Signal recognition particle receptor subunit alpha	SRPRA	P08240
19.6491	20.2861	22.2225	20.7143	NaN	21.0774	20.5735	21.0672	human	Intracellular	Asparagine synthetase [glutamine-hydrolyzing]	ASNS	P08243
24.4274	19.0599	NaN	21.0936	21.2654	NaN	NaN	20.2231	human	Secreted	Neutrophil elastase	ELANE	P08246
NaN	NaN	19.0109	NaN	18.0237	NaN	17.9304	16.7934	human	Secreted	72 kDa type IV collagenase	MMP2	P08253
NaN	17.4214	NaN	NaN	NaN	NaN	NaN	NaN	human	Secreted	Stromelysin-1	MMP3	P08254
23.3512	17.5367	18.9907	16.9838	20.8095	NaN	NaN	20.5688	human	Intracellular	Cathepsin G	CTSG	P08311
20.012	19.5177	NaN	NaN	NaN	NaN	18.1219	NaN	human	Intracellular	Porphobilinogen deaminase	HMBS	P08397
19.8389	20.7424	26.492	26.4637	26.2278	26.9287	27.1033	26.6177	human	Secreted	Matrix Gla protein	MGP	P08493
NaN	16.4049	NaN	NaN	NaN	NaN	NaN	NaN	human	Secreted	Apolipoprotein(a)	LPA	P08519
21.3204	NaN	NaN	NaN	NaN	NaN	NaN	NaN	human	Intracellular	Pyruvate dehydrogenase E1 component subunit alpha, somatic form, mitochondrial	PDHA1	P08559
18.9955	NaN	20.5573	19.2989	NaN	19.1932	21.0632	18.7382	human	Secreted	Monocyte differentiation antigen CD14	CD14	P08571
19.5777	19.5626	20.5357	21.5576	20.9933	21.2165	21.1415	21.4801	human	Intracellular	U2 small nuclear ribonucleoprotein B''	SNRPB2	P08579
18.1403	17.1997	20.1819	19.1049	19.0612	19.7976	19.1676	18.9103	human	Secreted	Complement factor H	CFH	P08603
21.47	21.8384	21.4087	21.8854	22.0854	21.7111	21.9527	21.9143	human	Intracellular	U1 small nuclear ribonucleoprotein 70 kDa	SNRNP70	P08621
16.0182	NaN	20.5058	20.4163	20.4067	19.1261	20.2332	20.8255	human	TM.protein	Integrin alpha-5	ITGA5	P08648
21.3579	19.5133	23.0813	21.9987	23.2263	22.6341	23.3315	22.2968	human	Intracellular	Vimentin	VIM	P08670
NaN	16.4926	NaN	NaN	19.0418	NaN	NaN	18.9558	human	Secreted	Alpha-2-antiplasmin	SERPINF2	P08697
21.9143	21.4803	21.561	20.8072	22.2551	20.821	22.8849	22.9395	bovine		Alpha-2-antiplasmin	SERPINF2	P08697;P28800
20.7869	20.1304	22.9684	22.4056	22.256	22.268	22.6361	22.5335	human	Intracellular	40S ribosomal protein S17	RPS17	P08708
26.3259	25.7826	27.2366	27.6983	27.5585	27.6961	27.1635	26.8572	human	Intracellular	Keratin, type I cytoskeletal 19	KRT19	P08727
21.2735	19.6962	21.9743	20.4431	21.0751	21.3749	21.4182	19.9013	human	Intracellular	Keratin, type II cytoskeletal 7	KRT7	P08729
20.1314	20.3818	23.1882	23.513	23.2769	23.2616	23.7399	23.4511	human	Intracellular	Guanine nucleotide-binding protein G(i) subunit alpha-3	GNAI3	P08754
21.0462	18.9313	21.6333	21.2954	22.6004	21.5382	22.2583	21.9007	human	Intracellular	Annexin A5	ANXA5	P08758
26.1719	25.4405	29.5998	26.9083	26.3802	28.3999	26.5003	26.4197	human	Intracellular	Keratin, type I cytoskeletal 16	KRT16	P08779
19.1163	19.8151	21.1213	21.7067	21.4345	21.8882	21.2189	20.6823	human	TM.protein	Steryl-sulfatase	STS	P08842
23.0492	23.3801	21.2756	21.1398	21.7504	20.9888	22.2789	22.4278	human	Intracellular	40S ribosomal protein SA	RPSA	P08865
NaN	NaN	NaN	NaN	NaN	NaN	18.7955	19.7841	human	Secreted	Neuromedin-B	NMB	P08949
20.0613	20.2569	24.1868	22.5036	23.7162	23.2075	23.63	21.6749	human	TM.protein	CD63 antigen	CD63	P08962
21.3106	22.0188	21.5513	21.0635	22.4931	22.123	22.0645	22.3967	human	Intracellular	U1 small nuclear ribonucleoprotein A	SNRPA	P09012
19.6794	18.9996	19.072	18.3387	20.3981	20.8103	20.4171	19.7479	human	Intracellular	Gamma-enolase	ENO2	P09104
19.084	18.3628	18.9998	NaN	NaN	NaN	NaN	NaN	human	Intracellular	3-ketoacyl-CoA thiolase, peroxisomal	ACAA1	P09110
18.2908	18.3081	19.1989	18.5758	21.549	21.2885	20.1465	21.0409	human	Intracellular	Signal recognition particle 19 kDa protein	SRP19	P09132
21.8293	19.055	22.2822	20.2449	21.3661	21.1139	22.1196	20.7513	human	Intracellular	Glutathione S-transferase P	GSTP1	P09211
17.4867	NaN	NaN	17.7273	NaN	18.3539	NaN	NaN	human	Intracellular	U1 small nuclear ribonucleoprotein C	SNRPC	P09234
19.3051	18.5233	21.0125	20.9619	22.7723	22.0356	22.9172	21.9627	human	Secreted	Galectin-1	LGALS1	P09382
18.9789	18.1144	20.4676	19.4961	20.9628	NaN	21.2787	20.4669	bovine		Galectin-1	LGALS1	P09382;P11116
18.5342	NaN	NaN	NaN	NaN	NaN	NaN	NaN	human	Intracellular	Dihydropteridine reductase	QDPR	P09417
20.4058	21.6709	21.647	22.8702	22.0966	22.5011	21.9534	22.5081	bovine		High mobility group protein B1	HMGB1	P09429;P10103
24.4297	23.9632	19.1187	20.1523	19.6691	20.6451	19.1995	20.0674	human	Intracellular	Fructose-1,6-bisphosphatase 1	FBP1	P09467
20.6552	18.586	21.8116	NaN	NaN	NaN	NaN	NaN	human	other	Tropomyosin alpha-1 chain	TPM1	P09493
19.4948	19.7304	20.1354	19.8491	19.5881	NaN	20.8946	21.3521	human	Intracellular	Clathrin light chain A	CLTA	P09496
18.6494	19.2402	18.9232	19.3666	NaN	NaN	18.8821	19.3395	human	Intracellular	Clathrin light chain B	CLTB	P09497
19.754	18.6916	20.8147	20.309	21.398	20.9268	20.8855	21.3232	human	Intracellular	Annexin A4	ANXA4	P09525
19.8996	19.8792	NaN	NaN	NaN	NaN	NaN	NaN	human	Secreted	Inhibin beta B chain	INHBB	P09529
19.8996	19.8792	18.3249	18.6216	18.0154	NaN	19.1494	20.019	human	Secreted	Inhibin beta B chain	INHBB	P09529
17.069	17.5809	19.5475	NaN	19.5722	NaN	19.6564	19.5257	human	Intracellular	2',3'-cyclic-nucleotide 3'-phosphodiesterase	CNP	P09543
NaN	17.8334	NaN	NaN	17.6406	NaN	NaN	NaN	human	other	Heme oxygenase 1	HMOX1	P09601
19.0176	18.07	NaN	NaN	NaN	19.8127	NaN	NaN	human	Intracellular	Dihydrolipoyl dehydrogenase, mitochondrial	DLD	P09622
22.6454	21.8253	22.9718	23.0671	22.6697	22.6885	22.2278	22.0724	human	Intracellular	Heterogeneous nuclear ribonucleoprotein A1	HNRNPA1	P09651
21.8259	21.4112	20.2757	19.4887	19.8192	NaN	20.3484	19.1631	human	Intracellular	U2 small nuclear ribonucleoprotein A'	SNRPA1	P09661
19.8123	19.8683	20.5658	19.4516	21.37	21.1021	20.028	20.4149	human	Intracellular	Pro-cathepsin H	CTSH	P09668
NaN	NaN	NaN	NaN	18.7531	NaN	NaN	19.1282	human	TM.protein	Cytochrome c oxidase subunit 6C	COX6C	P09669
20.8413	20.9721	25.0139	25.3423	25.2242	25.4099	25.4266	25.4203	human	TM.protein	Tumor-associated calcium signal transducer 2	TACSTD2	P09758
17.7774	16.5213	19.8278	18.2867	20.0935	19.7671	20.3957	19.469	human	Secreted	Complement C1s subcomponent	C1S	P09871
21.6801	21.4291	21.1552	21.1172	21.6299	21.0548	22.0171	22.0774	human	Intracellular	Poly [ADP-ribose] polymerase 1	PARP1	P09874
17.5076	17.5998	NaN	NaN	NaN	NaN	NaN	NaN	human	Intracellular	DNA polymerase alpha catalytic subunit	POLA1	P09884
21.501	21.0423	19.2589	NaN	22.4103	NaN	22.6664	19.5062	human	Intracellular	Leukotriene A-4 hydrolase	LTA4H	P09960
23.4338	23.5315	25.1514	23.4129	25.1807	25.4059	25.0427	24.3826	human	Intracellular	Fructose-bisphosphate aldolase C	ALDOC	P09972
20.2121	19.3894	20.3481	20.2965	21.4391	20.9657	21.159	21.2912	human	Secreted	Complement C4-A	C4A	P0C0L4
NaN	NaN	NaN	NaN	NaN	18.2069	NaN	NaN	human	other	Complement C4-B	C4B	P0C0L5
20.0862	19.3562	NaN	NaN	NaN	NaN	NaN	NaN	human	Intracellular	Coiled-coil domain-containing protein 175	CCDC175	P0C221
NaN	21.776	NaN	NaN	NaN	NaN	NaN	NaN	human	Intracellular	POTE ankyrin domain family member I	POTEI	P0CG38
15.844	16.3173	NaN	NaN	NaN	NaN	NaN	NaN	human	Intracellular	Transcription factor Sp9	SP9	P0CG40
21.7842	17.2732	17.9286	NaN	18.9406	18.4604	NaN	18.7227	human		Immunoglobulin alpha-2 heavy chain		P0DOX2
18.4353	NaN	NaN	NaN	NaN	NaN	NaN	NaN	human		Immunoglobulin delta heavy chain		P0DOX3
19.1176	16.7549	18.7583	NaN	17.1518	NaN	21.8576	18.6717	human		Immunoglobulin gamma-1 heavy chain		P0DOX5
18.0623	16.1226	20.9118	18.5958	17.718	20.1953	17.5458	18.5183	human	Secreted	Secreted Ly-6/uPAR domain-containing protein 2	SLURP2	P0DP57
18.6433	NaN	NaN	NaN	NaN	NaN	NaN	17.3345	human	Intracellular	DNA-directed RNA polymerases I and III subunit RPAC2	POLR1D	P0DPB6
NaN	16.845	NaN	NaN	NaN	NaN	NaN	NaN	human	Intracellular	Ras-related protein Rap-2a	RAP2A	P10114
18.1358	NaN	NaN	NaN	NaN	NaN	NaN	NaN	human	Secreted	Non-secretory ribonuclease	RNASE2	P10153
20.5794	20.0685	21.6317	21.2983	21.7072	22.1844	21.2152	21.3994	human	Intracellular	60 kDa SS-A/Ro ribonucleoprotein	RO60	P10155
20.7302	20.4331	19.0267	18.0686	19.0726	18.5822	17.8265	18.5027	human	Intracellular	Lysosomal alpha-glucosidase	GAA	P10253
17.4402	17.9451	19.5848	20.5057	21.0502	20.2415	19.6083	20.8595	human	Intracellular	Ras-related protein R-Ras	RRAS	P10301
18.086	18.7278	19.4894	20.1888	19.4256	NaN	20.5313	20.6907	human	TM.protein	HLA class I histocompatibility antigen, C alpha chain	HLA-C	P10321
17.0126	17.2469	NaN	NaN	NaN	NaN	NaN	NaN	human	Intracellular	Serine/threonine-protein kinase A-Raf	ARAF	P10398
16.9902	17.2288	17.5491	NaN	NaN	NaN	NaN	NaN	human	Intracellular	Dihydrolipoyllysine-residue acetyltransferase component of pyruvate dehydrogenase complex, mitochondrial	DLAT	P10515
21.3594	20.5806	20.9591	20.5041	21.3035	21.3391	21.904	20.8191	human	TM.protein	Receptor-type tyrosine-protein phosphatase F	PTPRF	P10586
21.9811	22.1179	22.6538	21.8616	22.3095	22.5331	22.0185	21.5188	human	Intracellular	Thioredoxin	TXN	P10599
21.9811	22.1179	22.6538	21.8616	22.3095	22.5331	NaN	21.5188	human	Intracellular	Thioredoxin	TXN	P10599
NaN	NaN	NaN	NaN	17.2011	NaN	NaN	NaN	human	Intracellular	Cytochrome c oxidase subunit 5B, mitochondrial	COX5B	P10606
19.1376	19.3033	19.6243	18.6133	18.7634	NaN	NaN	17.6916	human	Intracellular	Lysosomal protective protein	CTSA	P10619
18.464	NaN	NaN	NaN	NaN	NaN	NaN	NaN	human	TM.protein	Microsomal glutathione S-transferase 1	MGST1	P10620
NaN	18.337	NaN	NaN	NaN	NaN	NaN	NaN	human	Secreted	Microtubule-associated protein tau	MAPT	P10636
NaN	NaN	NaN	19.0054	NaN	20.958	NaN	NaN	human	Secreted	Complement component C7	C7	P10643
19.1257	18.8776	19.4496	18.6228	20.5795	18.2004	20.7343	20.875	bovine		Complement component C7	C7	P10643;Q29RQ1
20.3465	19.3054	NaN	NaN	NaN	NaN	18.7295	19.2551	human	Intracellular	cAMP-dependent protein kinase type I-alpha regulatory subunit	PRKAR1A	P10644
17.9215	NaN	19.3456	NaN	18.4746	19.1722	20.3209	NaN	human	Intracellular	Chromogranin-A	CHGA	P10645
18.1386	18.7028	22.2432	23.0257	23.1944	23.6084	23.4849	23.5188	human	Secreted	Tissue factor pathway inhibitor	TFPI	P10646
20.9072	19.6675	NaN	19.6346	18.8675	NaN	19.6764	19.1808	human	Intracellular	S-formylglutathione hydrolase	ESD	P10768
22.116	21.5871	22.6406	21.6473	23.0983	24.2701	22.2584	21.4672	human	Intracellular	60 kDa heat shock protein, mitochondrial	HSPD1	P10809
24.6439	24.4466	24.0674	24.3789	24.1325	24.1208	24.2122	23.8312	human	Secreted	Clusterin	CLU	P10909
22.6709	22.2856	22.9698	22.1666	23.1283	23.1396	22.5166	22.3911	human	Intracellular	Endoplasmic reticulum chaperone BiP	HSPA5	P11021
20.8912	20.3223	18.6255	18.8433	19.2897	NaN	19.6482	19.4432	human	Secreted	Laminin subunit gamma-1	LAMC1	P11047
18.618	18.261	NaN	NaN	NaN	NaN	NaN	NaN	human	TM.protein	Lysosomal acid phosphatase	ACP2	P11117
NaN	NaN	19.4908	19.3617	20.2064	NaN	20.0636	20.5453	human	Intracellular	Microtubule-associated protein 2	MAP2	P11137
25.3167	24.8139	24.5477	23.7114	24.4558	23.9536	24.5636	23.8406	human	Intracellular	Heat shock cognate 71 kDa protein	HSPA8	P11142
19.6467	18.9119	22.9713	21.8885	23.4705	22.6164	23.4392	21.1165	human	TM.protein	Solute carrier family 2, facilitated glucose transporter member 1	SLC2A1	P11166
NaN	16.192	NaN	NaN	NaN	NaN	NaN	NaN	human	other	Protein 4.1	EPB41	P11171
18.8396	19.1026	NaN	NaN	NaN	NaN	NaN	19.06	human	Intracellular	Uridine 5'-monophosphate synthase	UMPS	P11172
16.0937	NaN	17.0016	NaN	NaN	NaN	NaN	NaN	human	Intracellular	Pyruvate dehydrogenase E1 component subunit beta, mitochondrial	PDHB	P11177
19.2719	NaN	NaN	NaN	NaN	NaN	NaN	NaN	human	TM.protein	Integrin alpha-M	ITGAM	P11215
19.2719	NaN	NaN	NaN	NaN	NaN	NaN	NaN	human	TM.protein	Integrin alpha-M	ITGAM	P11215
21.7782	21.4142	21.522	21.9088	NaN	22.8656	22.8593	22.1193	human	Intracellular	Glycogen phosphorylase, brain form	PYGB	P11216
NaN	18.1267	20.0961	NaN	NaN	NaN	NaN	NaN	human	Intracellular	Glycogen phosphorylase, muscle form	PYGM	P11217
18.2899	18.8297	22.1332	22.2711	23.1359	22.8441	22.8461	22.5735	human	Intracellular	Ras-related protein Ral-A	RALA	P11233
18.4477	18.6819	20.4743	21.419	22.9395	22.0946	21.7102	21.5505	human	Intracellular	Ras-related protein Ral-B	RALB	P11234
15.6972	18.4351	NaN	NaN	NaN	NaN	NaN	NaN	human	Intracellular	Breakpoint cluster region protein	BCR	P11274
20.3517	20.2522	22.0385	22.1825	22.2914	21.6251	22.2213	22.2558	human	TM.protein	Lysosome-associated membrane glycoprotein 1	LAMP1	P11279
20.3902	21.0221	19.9872	20.1359	20.78	19.7654	21.2731	20.7892	human	Intracellular	DNA topoisomerase 1	TOP1	P11387
19.0289	19.9237	19.4259	19.6686	21.4908	18.3261	19.9357	19.6833	human	Intracellular	DNA topoisomerase 2-alpha	TOP2A	P11388
24.9244	24.2278	22.51	21.3686	21.9839	21.9202	22.2275	21.977	human	Intracellular	Glucose-6-phosphate 1-dehydrogenase	G6PD	P11413
18.2566	18.3337	NaN	NaN	NaN	NaN	NaN	19.6995	human	Intracellular	Ubiquitin-like protein 4A	UBL4A	P11441
18.821	19.4016	20.1955	20.3073	20.5609	20.8871	20.1088	20.7734	human	Intracellular	Pyruvate carboxylase, mitochondrial	PC	P11498
22.9481	22.4086	20.352	19.6825	20.0324	20.5706	20.4458	20.6364	human	Intracellular	C-1-tetrahydrofolate synthase, cytoplasmic	MTHFD1	P11586
18.3596	16.8958	18.9532	NaN	19.6835	NaN	NaN	19.3607	human	TM.protein	Cation-independent mannose-6-phosphate receptor	IGF2R	P11717
20.0056	20.0682	NaN	NaN	NaN	19.4439	NaN	NaN	human	Intracellular	Alcohol dehydrogenase class-3	ADH5	P11766
16.2116	17.1915	NaN	NaN	NaN	NaN	NaN	NaN	human	other	Serine/threonine-protein kinase H1	PSKH1	P11801
18.4462	18.9065	NaN	NaN	NaN	NaN	NaN	NaN	human	Intracellular	Cyclin-dependent kinase 4	CDK4	P11802
18.9295	NaN	NaN	NaN	NaN	NaN	NaN	NaN	human	Intracellular	Ribose-phosphate pyrophosphokinase 2	PRPS2	P11908
22.2838	22.2921	22.3457	22.1117	23.0277	22.799	23.292	23.3123	human	Intracellular	Polyadenylate-binding protein 1	PABPC1	P11940
23.0504	23.0145	19.8282	18.3263	NaN	NaN	19.5635	20.3769	human	Intracellular	Proliferating cell nuclear antigen	PCNA	P12004
18.8044	19.1151	22.1603	20.2288	19.1373	23.341	21.691	20.0898	human	Intracellular	Keratin, type II cytoskeletal 3	KRT3	P12035
19.257	18.3948	20.7151	18.6792	20.5062	NaN	NaN	NaN	human	Intracellular	Histidine--tRNA ligase, cytoplasmic	HARS1	P12081
NaN	15.9016	NaN	NaN	NaN	NaN	NaN	NaN	human	Secreted	Collagen alpha-1(XI) chain	COL11A1	P12107
NaN	NaN	20.33	NaN	NaN	21.2705	NaN	20.51	human	Secreted	Collagen alpha-1(VI) chain	COL6A1	P12109
20.1005	18.8031	20.33	19.3276	20.6148	NaN	20.9211	20.51	human	Secreted	Collagen alpha-1(VI) chain	COL6A1	P12109
16.6165	NaN	18.4596	NaN	18.4526	NaN	NaN	16.923	human	Secreted	Collagen alpha-2(VI) chain	COL6A2	P12110
17.8738	17.6006	NaN	NaN	NaN	NaN	NaN	18.6426	human	Secreted	Collagen alpha-3(VI) chain	COL6A3	P12111
19.9645	NaN	20.9266	NaN	20.3789	18.9563	19.8777	NaN	human	TM.protein	ADP/ATP translocase 3	SLC25A6	P12236
19.3292	18.3614	19.0699	19.3688	19.3706	20.7135	21.1273	21.6081	bovine		Coagulation factor V	F5	P12259;Q28107
19.1852	19.0932	21.5303	21.4758	20.4446	21.4897	24.1424	24.4114	bovine	Bovine	Coagulation factor XIII A chain (Fragment)	F13A1	P12260
21.0191	20.7264	21.5526	21.0443	20.693	22.0849	21.5279	19.7491	human	Intracellular	Inosine-5'-monophosphate dehydrogenase 2	IMPDH2	P12268
18.03	19.3404	NaN	18.8301	19.1924	NaN	NaN	NaN	human	Intracellular	Nucleoprotein TPR	TPR	P12270
NaN	NaN	NaN	19.2393	NaN	NaN	NaN	NaN	human	Secreted	Parathyroid hormone-related protein	PTHLH	P12272
22.2587	20.3127	20.4066	21.6888	20.1472	21.9013	19.9652	21.5789	human	Secreted	Prolactin-inducible protein	PIP	P12273
NaN	NaN	NaN	NaN	NaN	20.301	20.3249	19.4591	human	Intracellular	Creatine kinase B-type	CKB	P12277
18.911	17.6129	19.69	18.9401	20.3281	20.301	20.3249	19.4591	human	Intracellular	Creatine kinase B-type	CKB	P12277
21.139	17.3552	19.8863	19.5597	20.1401	NaN	19.0037	18.8096	human	Intracellular	Annexin A3	ANXA3	P12429
20.2585	20.1654	21.0591	NaN	21.5456	NaN	NaN	NaN	human	other	Creatine kinase U-type, mitochondrial	CKMT1A	P12532
20.762	NaN	NaN	NaN	NaN	NaN	NaN	NaN	human	Secreted	Eosinophil cationic protein	RNASE3	P12724
27.278	26.4698	27.5541	27.071	27.9703	27.8036	28.3373	27.9668	bovine	Bovine	Alpha-2-HS-glycoprotein	AHSG	P12763
18.0388	18.3696	NaN	NaN	NaN	NaN	NaN	19.1636	bovine	Bovine	Fibrinogen gamma-B chain	FGG	P12799
22.3896	21.9435	NaN	18.2038	NaN	NaN	NaN	NaN	human	Intracellular	Alpha-actinin-1	ACTN1	P12814
22.4078	22.3149	26.434	25.2468	26.957	26.7872	26.7743	25.2755	human	TM.protein	Cadherin-1	CDH1	P12830
16.4434	NaN	NaN	NaN	18.1115	NaN	18.9678	19.3791	human	Intracellular	Proto-oncogene tyrosine-protein kinase Src	SRC	P12931
18.889	17.7335	19.182	18.1989	19.9678	19.298	19.2568	18.0625	human	Intracellular	Xaa-Pro dipeptidase	PEPD	P12955
23.0589	22.4368	21.8889	20.9725	22.1017	21.725	21.8126	21.4488	human	Intracellular	X-ray repair cross-complementing protein 6	XRCC6	P12956
22.5168	22.3108	22.4153	22.1786	22.6158	23.2485	22.0667	22.8653	human	Intracellular	X-ray repair cross-complementing protein 5	XRCC5	P13010
17.8209	18.0347	NaN	NaN	NaN	NaN	NaN	NaN	human	Intracellular	Uracil-DNA glycosylase	UNG	P13051
16.7768	NaN	NaN	NaN	NaN	NaN	NaN	20.5587	human	TM.protein	Cytochrome c oxidase subunit 4 isoform 1, mitochondrial	COX4I1	P13073
NaN	NaN	19.333	20.3207	20.2978	20.3866	21.8319	21.7905	bovine	Bovine	Insulin-like growth factor-binding protein 2	IGFBP2	P13384
18.5859	17.8274	20.5507	21.5097	22.3459	21.9797	22.7701	23.2375	bovine		Insulin-like growth factor-binding protein 2	IGFBP2	P13384;P18065
19.1261	18.0686	20.598	20.257	20.6057	20.9996	20.0741	20.2535	human	TM.protein	Lysosome-associated membrane glycoprotein 2	LAMP2	P13473
21.8509	21.5529	19.4075	18.3803	19.4545	19.6168	19.7503	18.8243	human	Intracellular	Ribonuclease inhibitor	RNH1	P13489
17.3219	16.1034	18.6269	19.7127	NaN	19.7034	19.523	19.5536	human	Secreted	Bone morphogenetic protein 1	BMP1	P13497
17.6093	NaN	NaN	NaN	NaN	NaN	NaN	NaN	human	other	Cytochrome b-245 light chain	CYBA	P13498
NaN	17.3025	21.302	NaN	19.8092	19.8873	20.735	19.8088	human	TM.protein	Neural cell adhesion molecule 1	NCAM1	P13591
18.0689	NaN	18.6118	NaN	NaN	NaN	NaN	NaN	bovine		Fibromodulin	FMOD	P13605;Q06828
NaN	NaN	19.1243	NaN	17.9797	NaN	NaN	19.0153	human	Secreted	Versican core protein	VCAN	P13611
NaN	NaN	NaN	21.4398	NaN	21.3455	NaN	NaN	human	TM.protein	Sodium/potassium-transporting ATPase subunit alpha-3	ATP1A3	P13637
25.1292	24.7985	22.781	22.6085	23.1236	23.2579	22.9682	22.8875	human	Intracellular	Elongation factor 2	EEF2	P13639
28.1153	28.4195	29.3204	30.1265	28.9989	29.6354	28.5813	28.7274	human	Secreted	Keratin, type I cytoskeletal 10	KRT10	P13645
20.1132	19.5383	NaN	20.083	23.5232	22.0928	NaN	20.1341	human	Intracellular	Keratin, type I cytoskeletal 13	KRT13	P13646
27.0415	27.3921	29.6841	28.848	28.7342	29.6161	28.261	27.9562	human	Intracellular	Keratin, type II cytoskeletal 5	KRT5	P13647
19.0125	16.4401	24.7429	NaN	21.5791	21.1233	23.0013	17.9033	human	Intracellular	Protein disulfide-isomerase A4	PDIA4	P13667
16.9532	NaN	NaN	NaN	NaN	NaN	NaN	NaN	human	Intracellular	Prolyl 4-hydroxylase subunit alpha-1	P4HA1	P13674
18.2718	NaN	NaN	NaN	NaN	NaN	NaN	19.3123	human	Intracellular	Translationally-controlled tumor protein	TPT1	P13693
18.2718	18.1692	NaN	NaN	NaN	NaN	NaN	NaN	human	Intracellular	Translationally-controlled tumor protein	TPT1	P13693
18.2718	NaN	NaN	NaN	NaN	NaN	NaN	NaN	human	Intracellular	Translationally-controlled tumor protein	TPT1	P13693
18.7308	18.3489	20.9719	20.7864	19.9411	NaN	18.6936	18.9878	human	Intracellular	Delta-aminolevulinic acid dehydratase	ALAD	P13716
18.4812	NaN	NaN	NaN	NaN	NaN	NaN	NaN	human	Secreted	Bone marrow proteoglycan	PRG2	P13727
21.0816	18.2081	18.3808	NaN	19.232	21.4588	19.7579	19.328	human	Intracellular	Plastin-2	LCP1	P13796
16.9253	16.4988	17.7965	NaN	NaN	18.4284	18.787	NaN	human	Intracellular	Plastin-3	PLS3	P13797
19.8901	19.7989	20.0507	19.6303	19.5557	20.6752	19.5344	19.7268	human	Intracellular	Acylamino-acid-releasing enzyme	APEH	P13798
18.9257	17.795	23.3194	NaN	22.844	22.9341	21.6063	21.4199	human	Intracellular	Electron transfer flavoprotein subunit alpha, mitochondrial	ETFA	P13804
18.3091	19.789	NaN	16.8808	NaN	NaN	NaN	NaN	human	Intracellular	Glycogen [starch] synthase, muscle	GYS1	P13807
19.9631	20.9495	18.0489	NaN	NaN	NaN	19.6	19.6715	human	Intracellular	cAMP-dependent protein kinase type II-alpha regulatory subunit	PRKAR2A	P13861
NaN	15.5897	18.291	22.0347	18.3807	22.0882	NaN	NaN	human	Intracellular	Beta-enolase	ENO3	P13929
NaN	14.8448	NaN	NaN	NaN	NaN	NaN	NaN	human	Intracellular	General transcription factor IIF subunit 2	GTF2F2	P13984
20.2311	19.6827	23.4553	23.9	23.2425	23.5505	23.7882	23.6596	human	other	CD59 glycoprotein	CD59	P13987
18.4647	NaN	NaN	NaN	NaN	NaN	NaN	NaN	human	Intracellular	Bifunctional methylenetetrahydrofolate dehydrogenase/cyclohydrolase, mitochondrial	MTHFD2	P13995
17.9612	16.7422	20.3908	19.0602	21.5405	20.8212	21.6855	20.2036	human	Intracellular	Glial fibrillary acidic protein	GFAP	P14136
23.2151	22.8925	19.5711	20.5619	NaN	NaN	20.4265	20.6709	human	Secreted	Macrophage migration inhibitory factor	MIF	P14174
NaN	NaN	NaN	NaN	NaN	NaN	NaN	20.1311	human	TM.protein	CD99 antigen	CD99	P14209
22.2891	21.7118	18.1234	NaN	19.7177	NaN	24.8406	NaN	human	Intracellular	Farnesyl pyrophosphate synthase	FDPS	P14324
16.077	15.751	19.6254	NaN	18.236	NaN	18.2508	18.8595	human	other	Carboxypeptidase M	CPM	P14384
18.6977	NaN	NaN	NaN	NaN	NaN	NaN	NaN	human	TM.protein	Cytochrome c oxidase subunit 7A2, mitochondrial	COX7A2	P14406
19.5727	18.6464	16.9392	18.5597	18.8921	NaN	18.1786	17.353	human	Intracellular	Aldo-keto reductase family 1 member A1	AKR1A1	P14550
18.4171	NaN	NaN	NaN	NaN	NaN	NaN	NaN	human	Secreted	Phospholipase A2, membrane associated	PLA2G2A	P14555
26.1073	25.8062	25.0454	23.899	24.9178	24.2882	24.9595	24.2969	human	Intracellular	Pyruvate kinase PKM	PKM	P14618
21.645	21.4558	22.2092	21.4298	24.5232	22.7405	24.2739	22.016	human	Intracellular	Endoplasmin	HSP90B1	P14625
22.2503	NaN	25.21	23.5798	25.8042	NaN	25.2728	24.7489	human	Intracellular	Small nuclear ribonucleoprotein-associated proteins B and B'	SNRPB	P14678
20.24	19.9601	18.7027	NaN	20.3128	NaN	NaN	19.0426	human	Secreted	Insulin-degrading enzyme	IDE	P14735
20.24	19.9601	18.7027	19.5488	20.3128	20.8312	NaN	NaN	human	Secreted	Insulin-degrading enzyme	IDE	P14735
20.7669	NaN	NaN	NaN	NaN	NaN	NaN	NaN	human	Secreted	Matrix metalloproteinase-9	MMP9	P14780
16.7506	NaN	NaN	NaN	NaN	NaN	NaN	NaN	human	Intracellular	Cytochrome c oxidase subunit 6B1	COX6B1	P14854
22.0138	21.7899	20.3569	20.9201	20.6826	19.3862	21.031	21.0076	human	Intracellular	Heterogeneous nuclear ribonucleoprotein L	HNRNPL	P14866
22.362	22.0506	19.8053	19.9882	19.9888	NaN	20.9102	20.4667	human	Intracellular	Aspartate--tRNA ligase, cytoplasmic	DARS1	P14868
23.8175	23.7825	26.2684	24.9801	25.3032	26.3328	24.6782	24.2421	human	Intracellular	Junction plakoglobin	JUP	P14923
17.6439	NaN	NaN	NaN	NaN	NaN	NaN	NaN	human	Intracellular	Cytochrome b-c1 complex subunit 7	UQCRB	P14927
19.1921	17.986	20.8329	20.0116	21.4396	22.5569	22.4348	21.307	human	Intracellular	Fatty acid-binding protein, adipocyte	FABP4	P15090
19.4124	18.1578	NaN	NaN	NaN	NaN	NaN	NaN	human	Intracellular	Glutamine synthetase	GLUL	P15104
18.6325	NaN	20.5651	19.6674	20.2754	NaN	20.7713	19.7648	human	Intracellular	Aldo-keto reductase family 1 member B1	AKR1B1	P15121
NaN	17.4736	NaN	18.0516	NaN	NaN	NaN	NaN	human	TM.protein	Poliovirus receptor	PVR	P15151
20.3664	NaN	NaN	NaN	NaN	NaN	NaN	NaN	human	Intracellular	Ras-related C3 botulinum toxin substrate 2	RAC2	P15153
20.3377	20.2565	NaN	20.9301	NaN	NaN	NaN	18.076	human	Intracellular	Eukaryotic peptide chain release factor GTP-binding subunit ERF3A	GSPT1	P15170
16.4833	16.9206	NaN	NaN	19.0289	NaN	18.6499	NaN	human	Intracellular	Myoblast determination protein 1	MYOD1	P15172
NaN	16.688	NaN	NaN	NaN	NaN	NaN	NaN	human	Intracellular	Arylsulfatase A	ARSA	P15289
20.1523	19.4283	NaN	NaN	NaN	NaN	NaN	NaN	human	TM.protein	Beta-1,4-galactosyltransferase 1	B4GALT1	P15291
20.1523	19.4283	NaN	NaN	20.3417	NaN	20.4836	20.4371	human	TM.protein	Beta-1,4-galactosyltransferase 1	B4GALT1	P15291
21.1934	19.9112	20.823	21.3116	21.1268	20.9522	21.0436	21.0368	human	Intracellular	Ezrin	EZR	P15311
17.1993	16.7272	NaN	NaN	NaN	NaN	NaN	NaN	human	Intracellular	V-type proton ATPase subunit B, kidney isoform	ATP6V1B1	P15313
19.0444	19.823	NaN	NaN	NaN	NaN	NaN	NaN	human	Intracellular	Ubiquitin carboxyl-terminal hydrolase isozyme L3	UCHL3	P15374
16.5295	13.0805	18.6354	18.947	19.9285	20.2207	20.8389	21.2396	bovine		Ribonuclease 4	RNASE4	P15467;P34096
NaN	20.561	NaN	NaN	20.4211	20.1703	NaN	20.6169	human	Secreted	Histatin-3	HTN3	P15516
NaN	17.4358	20.5647	19.8955	20.7328	20.9059	21.4851	21.5317	human	TM.protein	Membrane cofactor protein	CD46	P15529
19.5954	18.4424	18.3831	NaN	NaN	NaN	20.5027	NaN	human	Intracellular	Nucleoside diphosphate kinase A	NME1	P15531
21.6747	21.5614	20.2725	20.1642	19.2577	20.432	20.7568	20.1609	human	Intracellular	NAD(P)H dehydrogenase [quinone] 1	NQO1	P15559
18.8213	19.1835	18.6679	18.3451	NaN	NaN	NaN	NaN	human	Intracellular	N-acetylglucosamine-6-sulfatase	GNS	P15586
18.6159	18.975	NaN	NaN	NaN	NaN	NaN	NaN	human	other	Phosphorylase b kinase gamma catalytic chain, liver/testis isoform	PHKG2	P15735
23.3082	23.928	23.7879	23.0462	22.8482	22.798	23.4468	23.4542	human	Intracellular	40S ribosomal protein S2	RPS2	P15880
18.47	17.9678	NaN	NaN	NaN	NaN	17.2974	18.9074	human	Intracellular	N-chimaerin	CHN1	P15882
23.5203	23.437	26.2889	24.8734	24.5715	25.4516	24.2822	23.7016	human	Intracellular	Desmoplakin	DSP	P15924
19.3228	19.4652	NaN	NaN	NaN	NaN	NaN	NaN	human	Intracellular	Replication protein A 32 kDa subunit	RPA2	P15927
19.515	19.1397	22.2572	22.493	22.534	22.2473	23.0433	22.68	human	TM.protein	Mucin-1	MUC1	P15941
17.3847	16.5296	19.9102	20.5526	20.884	19.7757	21.6285	21.2464	human	TM.protein	CD44 antigen	CD44	P16070
17.1749	17.6378	20.303	NaN	NaN	20.0316	NaN	NaN	human	Intracellular	Ribosyldihydronicotinamide dehydrogenase [quinone]	NQO2	P16083
18.8135	18.5648	21.9077	22.1643	21.8643	22.7026	22.1967	22.3951	human	TM.protein	Integrin beta-4	ITGB4	P16144
21.29	20.7863	22.2596	20.6464	22.1226	22.5077	22.0719	20.9779	human	Intracellular	Carbonyl reductase [NADPH] 1	CBR1	P16152
20.8112	19.9556	NaN	NaN	NaN	NaN	NaN	NaN	human	Intracellular	Ankyrin-1	ANK1	P16157
16.885	NaN	NaN	NaN	NaN	NaN	NaN	NaN	human	Intracellular	Cyclic AMP-responsive element-binding protein 1	CREB1	P16220
20.3165	20.4205	17.8129	18.2625	NaN	NaN	NaN	NaN	human	Intracellular	Beta-galactosidase	GLB1	P16278
NaN	20.4205	NaN	NaN	NaN	NaN	NaN	NaN	human	Intracellular	Beta-galactosidase	GLB1	P16278
17.1711	17.5859	NaN	NaN	NaN	NaN	NaN	NaN	human	Intracellular	Serine/threonine-protein phosphatase 2B catalytic subunit beta isoform	PPP3CB	P16298
17.8276	NaN	NaN	17.9227	NaN	NaN	NaN	NaN	human	Intracellular	Cytoplasmic protein NCK1	NCK1	P16333
22.1011	20.869	24.9799	23.8535	25.9966	24.1231	25.941	26.0692	human	Intracellular	Histone H1.5	H1-5	P16401
NaN	NaN	NaN	19.2547	NaN	NaN	NaN	NaN	human	Intracellular	Histone H1.2	H1-2	P16403
19.6697	20.4628	23.6366	24.7759	23.2486	23.448	23.8732	23.3683	human	TM.protein	Epithelial cell adhesion molecule	EPCAM	P16422
18.1907	18.4307	19.3982	19.108	19.215	19.1765	20.2794	19.6882	human	TM.protein	NADPH--cytochrome P450 reductase	POR	P16435
18.2773	17.7802	NaN	NaN	NaN	18.535	NaN	NaN	human	Intracellular	Methylated-DNA--protein-cysteine methyltransferase	MGMT	P16455
NaN	NaN	NaN	NaN	NaN	NaN	18.9857	NaN	human	TM.protein	E-selectin	SELE	P16581
18.9055	17.5546	20.0075	NaN	20.0103	NaN	20.0653	19.8376	human	TM.protein	Sarcoplasmic/endoplasmic reticulum calcium ATPase 2	ATP2A2	P16615
NaN	NaN	17.8429	NaN	NaN	NaN	NaN	17.2093	human	TM.protein	Platelet glycoprotein 4	CD36	P16671
19.982	19.8134	19.0258	18.4068	NaN	NaN	NaN	NaN	human	Intracellular	Carboxypeptidase E	CPE	P16870
16.0533	NaN	NaN	NaN	NaN	NaN	NaN	NaN	human	Intracellular	1-phosphatidylinositol 4,5-bisphosphate phosphodiesterase gamma-2	PLCG2	P16885
18.0225	NaN	18.8493	18.1804	18.5795	21.4588	20.076	19.0382	human	Intracellular	Fumarylacetoacetase	FAH	P16930
19.4013	NaN	20.2627	17.825	19.8071	NaN	19.3379	18.8609	human	Intracellular	Stathmin	STMN1	P16949
NaN	14.7577	16.5687	20.1588	18.7636	NaN	19.5493	20.0907	human	Intracellular	Y-box-binding protein 3	YBX3	P16989
NaN	NaN	19.6465	NaN	20.9564	NaN	21.375	20.5799	human	Intracellular	Zinc finger protein 24	ZNF24	P17028
17.607	17.8263	NaN	NaN	19.2692	NaN	NaN	18.7702	human	Intracellular	Alpha-N-acetylgalactosaminidase	NAGA	P17050
NaN	18.0397	19.6141	21.4348	20.9493	20.0367	20.6362	21.1767	human	Intracellular	High mobility group protein HMG-I/HMG-Y	HMGA1	P17096
19.8207	20.0159	21.4815	20.5473	21.1227	21.8467	21.4501	20.0815	human	Intracellular	Aspartate aminotransferase, cytoplasmic	GOT1	P17174
19.9551	NaN	NaN	NaN	NaN	NaN	NaN	NaN	human	Secreted	Bactericidal permeability-increasing protein	BPI	P17213
16.0095	NaN	NaN	NaN	NaN	NaN	NaN	18.0455	human	Intracellular	Transcription factor jun-B	JUNB	P17275
18.2844	19.1341	22.1494	22.3509	22.2405	22.4108	22.4718	22.2484	human	TM.protein	Integrin alpha-2	ITGA2	P17301
18.9257	19.2911	19.8504	20.5773	20.8941	NaN	21.1495	20.9771	human	Intracellular	Nucleolar transcription factor 1	UBTF	P17480
15.8905	NaN	NaN	NaN	NaN	NaN	NaN	NaN	human	Intracellular	Transcription factor jun-D	JUND	P17535
18.6446	NaN	NaN	NaN	NaN	NaN	NaN	NaN	human	Intracellular	cAMP-dependent protein kinase catalytic subunit alpha	PRKACA	P17612
19.3183	18.1351	NaN	NaN	NaN	NaN	NaN	NaN	human	Intracellular	Calpain-2 catalytic subunit	CAPN2	P17655
22.1303	NaN	NaN	NaN	19.1069	NaN	NaN	19.3147	human	Intracellular	CCAAT/enhancer-binding protein beta	CEBPB	P17676
20.3029	20.3074	21.9623	22.0335	22.914	22.0802	23.1498	23.4983	bovine	Bovine	Beta-2-glycoprotein 1	APOH	P17690
20.5359	20.3429	21.3058	21.6708	21.049	21.6723	23.4703	23.6109	bovine		Clusterin	CLU	P17697
20.5359	20.3429	21.3058	NaN	21.049	21.6723	23.4703	23.6109	bovine		Clusterin	CLU	P17697
16.5758	NaN	NaN	NaN	NaN	NaN	NaN	NaN	human	other	Tyrosine-protein phosphatase non-receptor type 2	PTPN2	P17706
20.7883	20.7738	NaN	NaN	NaN	NaN	NaN	19.7584	human	Intracellular	CTP synthase 1	CTPS1	P17812
21.0236	21.0041	23.1842	21.9635	23.4326	23.9922	23.2529	23.2954	human	Intracellular	Probable ATP-dependent RNA helicase DDX5	DDX5	P17844
21.4699	21.161	NaN	NaN	NaN	NaN	NaN	NaN	human	Intracellular	ATP-dependent 6-phosphofructokinase, liver type	PFKL	P17858
18.7682	19.43	20.7719	19.2954	20.5581	20.3968	19.2852	19.7661	human	Intracellular	Ganglioside GM2 activator	GM2A	P17900
22.7896	22.4552	NaN	21.2927	21.5604	NaN	21.3348	NaN	human	Secreted	Galectin-3	LGALS3	P17931
22.7896	22.4552	21.0425	21.2927	NaN	22.0941	21.3348	19.9571	human	Secreted	Galectin-3	LGALS3	P17931
NaN	16.4308	17.9155	NaN	NaN	NaN	NaN	NaN	human	Secreted	Insulin-like growth factor-binding protein 3	IGFBP3	P17936
18.4353	NaN	20.7218	19.922	20.3574	19.9054	20.8394	20.9654	bovine		Insulin-like growth factor-binding protein 3	IGFBP3	P17936;P20959
22.5364	22.6433	NaN	20.7701	NaN	20.916	NaN	21.2033	human	Intracellular	26S proteasome regulatory subunit 6A	PSMC3	P17980
22.9227	22.8774	21.3578	20.3065	20.9521	21.2858	21.6381	21.018	human	Intracellular	T-complex protein 1 subunit alpha	TCP1	P17987
19.2022	18.7526	NaN	NaN	NaN	NaN	NaN	18.3696	human	other	Tyrosine-protein phosphatase non-receptor type 1	PTPN1	P18031
17.0627	16.6441	NaN	18.0765	18.9003	19.2256	19.1087	19.469	human	Secreted	Insulin-like growth factor-binding protein 2	IGFBP2	P18065
17.3615	16.8117	NaN	NaN	NaN	NaN	NaN	NaN	human	Intracellular	General transcription and DNA repair factor IIH helicase subunit XPD	ERCC2	P18074
17.1354	NaN	17.6382	17.4734	18.1637	NaN	17.8478	18.0379	human	Secreted	Bone morphogenetic protein 7	BMP7	P18075
22.7979	22.8626	22.6267	21.6931	22.4621	20.0778	21.458	22.5033	human	Intracellular	60S ribosomal protein L35a	RPL35A	P18077
NaN	16.5683	19.7971	19.5752	19.4896	18.929	19.7605	20.2692	human	TM.protein	Integrin beta-5	ITGB5	P18084
19.771	19.401	20.8366	19.8524	20.3331	20.0484	19.9313	20.6483	human	Intracellular	ADP-ribosylation factor 4	ARF4	P18085
23.903	23.6448	22.1929	22.3023	22.3732	21.6377	22.8535	22.8698	human	Intracellular	60S ribosomal protein L7	RPL7	P18124
21.9018	21.673	21.9759	21.7108	21.9092	22.0191	21.7569	21.6992	human	Intracellular	Vinculin	VCL	P18206
15.7387	NaN	20.0993	18.4465	17.4099	19.3222	19.6987	18.3551	human	Secreted	Lipopolysaccharide-binding protein	LBP	P18428
17.5062	NaN	18.9056	19.8846	18.8113	20.1328	19.4426	19.7723	human	TM.protein	Receptor-type tyrosine-protein phosphatase alpha	PTPRA	P18433
NaN	15.4321	NaN	NaN	NaN	NaN	NaN	NaN	human	Secreted	Interleukin-1 receptor antagonist protein	IL1RN	P18510
NaN	NaN	NaN	22.1356	NaN	NaN	NaN	NaN	human	TM.protein	Integrin beta-6	ITGB6	P18564
18.1963	18.1078	NaN	NaN	NaN	NaN	NaN	NaN	human	Intracellular	Protein SON	SON	P18583
17.6147	17.9508	NaN	NaN	20.4712	19.161	20.3199	19.8709	human	Intracellular	Negative elongation factor E	NELFE	P18615
21.6401	21.9032	21.4057	21.7585	21.9291	21.5062	22.025	21.2054	human	Intracellular	60S ribosomal protein L17	RPL17	P18621
22.3966	21.6529	20.1885	20.7028	21.5375	22.3421	20.8229	22.1045	human	Intracellular	Phosphoglycerate mutase 1	PGAM1	P18669
21.3465	21.0312	20.8627	20.9197	21.7377	21.4146	20.9131	21.0406	human	Intracellular	Regulator of chromosome condensation	RCC1	P18754
NaN	NaN	NaN	18.4144	NaN	NaN	NaN	NaN	human	TM.protein	Syndecan-1	SDC1	P18827
NaN	NaN	NaN	NaN	NaN	NaN	NaN	18.1637	human	TM.protein	Syndecan-1	SDC1	P18827
18.3765	18.2674	NaN	NaN	NaN	22.657	NaN	NaN	human	Intracellular	DNA ligase 1	LIG1	P18858
NaN	NaN	NaN	NaN	NaN	NaN	NaN	17.6014	human	Intracellular	ATP synthase-coupling factor 6, mitochondrial	ATP5PF	P18859
18.8223	19.8355	NaN	NaN	NaN	NaN	19.4828	19.0697	human	Intracellular	DNA repair protein XRCC1	XRCC1	P18887
17.4718	17.7934	21.0074	18.7031	20.8111	20.5706	21.1829	20.9837	bovine	Bovine	Retinol-binding protein 4	RBP4	P18902
20.3548	19.3981	NaN	NaN	NaN	NaN	NaN	19.2861	human	Intracellular	Keratin, type I cytoskeletal 15	KRT15	P19012
19.5543	19.3812	19.6726	21.2304	23.6389	22.7166	21.6009	20.9876	human	Intracellular	Keratin, type II cytoskeletal 4	KRT4	P19013
NaN	16.5762	NaN	NaN	NaN	NaN	NaN	NaN	human	TM.protein	Peptidyl-glycine alpha-amidating monooxygenase	PAM	P19021
17.5818	NaN	NaN	NaN	NaN	NaN	NaN	NaN	human	TM.protein	Peptidyl-glycine alpha-amidating monooxygenase	PAM	P19021
19.1472	19.2302	NaN	NaN	NaN	NaN	NaN	NaN	human	Intracellular	1-phosphatidylinositol 4,5-bisphosphate phosphodiesterase gamma-1	PLCG1	P19174
18.0415	17.9643	20.6971	21.0642	21.0418	20.7993	21.3669	21.5777	human	TM.protein	Lymphocyte function-associated antigen 3	CD58	P19256
21.9746	23.1418	23.8525	24.4039	23.959	23.806	23.7829	23.9756	human	Intracellular	Nucleolin	NCL	P19338
22.8773	22.1369	20.7515	22.32	18.6341	NaN	20.6874	18.8257	human	Intracellular	Hexokinase-1	HK1	P19367
17.074	17.7226	18.057	NaN	NaN	NaN	17.7866	NaN	human	Intracellular	DNA-directed RNA polymerase II subunit RPB3	POLR2C	P19387
18.6865	18.6855	NaN	NaN	NaN	NaN	NaN	18.8188	human	Intracellular	DNA-directed RNA polymerases I, II, and III subunit RPABC1	POLR2E	P19388
NaN	NaN	NaN	NaN	NaN	NaN	NaN	20.2032	bovine		Dermatopontin	DPT	P19427;Q07507
16.6971	NaN	NaN	NaN	NaN	NaN	NaN	NaN	human	Intracellular	General transcription and DNA repair factor IIH helicase subunit XPB	ERCC3	P19447
18.6948	17.7724	20.5436	NaN	NaN	21.0114	NaN	NaN	human	Intracellular	Interferon-induced, double-stranded RNA-activated protein kinase	EIF2AK2	P19525
17.6547	NaN	NaN	NaN	NaN	NaN	NaN	NaN	human	TM.protein	Galactoside alpha-(1,2)-fucosyltransferase 1	FUT1	P19526
22.5084	21.9768	18.2989	19.3172	19.1809	19.1997	19.3805	19.4994	human	Intracellular	Spermidine synthase	SRM	P19623
NaN	15.6578	20.2875	18.9236	19.627	19.5418	20.575	19.4978	human	TM.protein	Sodium/hydrogen exchanger 1	SLC9A1	P19634
15.9403	NaN	NaN	NaN	NaN	NaN	17.7739	17.5168	human	Secreted	Alpha-1-acid glycoprotein 2	ORM2	P19652
18.8676	19.3895	18.5811	NaN	18.9369	NaN	NaN	18.9961	human	Intracellular	Casein kinase II subunit alpha'	CSNK2A2	P19784
19.9117	NaN	NaN	NaN	NaN	NaN	NaN	NaN	human	Intracellular	Retinoic acid receptor RXR-alpha	RXRA	P19793
22.833	21.9116	NaN	21.9116	23.2021	22.6977	23.1294	22.9684	human	Secreted	Inter-alpha-trypsin inhibitor heavy chain H2	ITIH2	P19823
22.833	21.9116	22.324	21.9116	23.2021	22.6977	23.1294	22.9684	human	Secreted	Inter-alpha-trypsin inhibitor heavy chain H2	ITIH2	P19823
17.4639	18.2699	20.3329	18.8781	20.1679	20.5692	20.8249	19.6876	human	Secreted	Inter-alpha-trypsin inhibitor heavy chain H1	ITIH1	P19827
19.9629	19.7738	19.903	18.9353	20.907	20.2301	21.0657	20.993	bovine		Inter-alpha-trypsin inhibitor heavy chain H1	ITIH1	P19827;Q0VCM5
NaN	16.8144	NaN	NaN	NaN	NaN	NaN	NaN	human	Intracellular	Nuclear factor NF-kappa-B p105 subunit	NFKB1	P19838
NaN	NaN	NaN	NaN	NaN	NaN	19.0216	19.4189	bovine		Mimecan	OGN	P19879;P20774
NaN	17.9249	NaN	NaN	NaN	NaN	NaN	NaN	human	Secreted	Elafin	PI3	P19957
18.5264	18.9142	20.1075	19.5992	20.2121	19.9902	18.4922	19.5081	human	Intracellular	Thymidine phosphorylase	TYMP	P19971
17.9066	17.1313	20.8793	21.1559	21.4274	21.6539	21.5879	21.3706	human	TM.protein	Plasma membrane calcium-transporting ATPase 1	ATP2B1	P20020
19.8189	19.8682	20.7433	20.925	20.8832	21.0189	21.5037	21.3099	human	Intracellular	Eukaryotic translation initiation factor 2 subunit 2	EIF2S2	P20042
18.5245	NaN	NaN	NaN	NaN	NaN	NaN	NaN	human	Secreted	Transcobalamin-1	TCN1	P20061
19.571	19.6547	21.5379	20.7651	21.6258	21.5062	21.2902	21.2973	human	Intracellular	Annexin A7	ANXA7	P20073
24.0093	17.7431	18.4413	18.968	19.3203	NaN	NaN	20.3001	human	Secreted	Azurocidin	AZU1	P20160
NaN	16.0663	NaN	NaN	NaN	NaN	NaN	NaN	human	Intracellular	Cyclin-A2	CCNA2	P20248
17.0898	17.8762	20.1028	NaN	NaN	NaN	NaN	20.1252	human	Intracellular	Transcription factor BTF3	BTF3	P20290
19.3017	NaN	NaN	NaN	NaN	NaN	NaN	NaN	human	TM.protein	Arachidonate 5-lipoxygenase-activating protein	ALOX5AP	P20292
18.1788	NaN	NaN	NaN	NaN	NaN	NaN	NaN	human	Intracellular	Ras-related protein Rab-4A	RAB4A	P20338
18.5624	18.9443	20.7763	21.2019	20.9691	21.425	21.2824	21.2609	human	Intracellular	Ras-related protein Rab-5A	RAB5A	P20339
20.1833	20.104	23.4862	22.0427	22.9606	22.3671	23.4524	22.9362	human	Intracellular	Ras-related protein Rab-6A	RAB6A	P20340
19.712	19.0794	21.6224	19.8895	22.2789	22.8879	23.0293	22.193	human	Intracellular	Parvalbumin alpha	PVALB	P20472
17.2622	16.9306	NaN	NaN	NaN	NaN	NaN	NaN	human	Intracellular	DNA mismatch repair protein Msh3	MSH3	P20585
20.2179	20.5155	22.0957	21.5901	21.2527	22.1715	21.5524	21.0672	human	Intracellular	Proteasome subunit beta type-1	PSMB1	P20618
19.5192	18.5319	NaN	20.5471	NaN	22.0301	20.7084	NaN	human	TM.protein	Cation-dependent mannose-6-phosphate receptor	M6PR	P20645
17.7865	NaN	21.7663	22.1257	22.7065	NaN	23.1383	22.8481	human	TM.protein	Potassium-transporting ATPase alpha chain 1	ATP4A	P20648
20.1773	20.045	20.0527	NaN	19.6388	NaN	20.41	20.2742	human	Intracellular	Lamin-B1	LMNB1	P20700
NaN	NaN	17.7343	NaN	18.5027	NaN	18.2675	19.2394	human	Secreted	Endothelin-2	EDN2	P20800
19.6245	18.6157	19.0482	NaN	NaN	NaN	NaN	NaN	human	Intracellular	Calpastatin	CAST	P20810
19.1957	18.1508	NaN	NaN	NaN	NaN	NaN	18.1167	human	Intracellular	Inosine-5'-monophosphate dehydrogenase 1	IMPDH1	P20839
NaN	19.0387	NaN	NaN	NaN	NaN	NaN	NaN	human	Secreted	Collagen alpha-1(V) chain	COL5A1	P20908
18.5985	19.0387	18.2289	18.3365	19.1283	19.2271	19.5641	19.8101	human	Secreted	Collagen alpha-1(V) chain	COL5A1	P20908
NaN	NaN	18.2319	NaN	NaN	NaN	18.3818	17.7411	human	TM.protein	Myelin-associated glycoprotein	MAG	P20916
20.3789	NaN	22.3883	21.9314	21.7494	21.4527	22.9102	22.4035	human	Intracellular	Nebulin	NEB	P20929
23.4832	22.5726	23.7693	23.4208	23.2386	23.8912	23.0906	22.5557	human	Intracellular	Filaggrin	FLG	P20930
16.8003	18.5311	19.202	18.2013	18.3188	NaN	NaN	NaN	human	Intracellular	N(4)-(beta-N-acetylglucosaminyl)-L-asparaginase	AGA	P20933
17.9283	17.9571	NaN	NaN	NaN	NaN	NaN	NaN	human	Intracellular	Ras GTPase-activating protein 1	RASA1	P20936
18.8169	NaN	23.0633	22.2745	23.7086	22.4363	24.153	23.8143	bovine	Bovine	Insulin-like growth factor-binding protein 3	IGFBP3	P20959
18.7821	NaN	20.482	NaN	20.3055	NaN	20.0854	NaN	human	Intracellular	Parathymosin	PTMS	P20962
17.0933	NaN	NaN	NaN	NaN	NaN	NaN	NaN	human	Intracellular	Cyclin-dependent kinase 11B	CDK11B	P21127
17.7437	17.3021	17.741	18.3237	19.018	19.2037	19.7161	19.8675	bovine		Transforming growth factor beta-2 proprotein	TGFB2	P21214;P61812
20.0309	19.8519	21.8748	20.7914	22.4005	22.3549	22.3363	19.4866	human	Intracellular	Glutathione S-transferase Mu 3	GSTM3	P21266
20.5898	19.9973	19.3026	NaN	18.4101	18.992	NaN	19.5189	human	Intracellular	V-type proton ATPase subunit B, brain isoform	ATP6V1B2	P21281
19.6727	19.2177	NaN	NaN	NaN	NaN	NaN	NaN	human	Intracellular	V-type proton ATPase subunit C 1	ATP6V1C1	P21283
20.869	21.1347	23.196	23.2776	23.1373	24.5178	24.8067	24.6069	human	Intracellular	Cysteine and glycine-rich protein 1	CSRP1	P21291
25.62	25.3356	22.7204	22.9373	22.9858	23.2202	23.1324	23.2109	human	Intracellular	Filamin-A	FLNA	P21333
20.3566	19.2223	NaN	NaN	NaN	NaN	NaN	NaN	human	TM.protein	Amine oxidase [flavin-containing] A	MAOA	P21397
19.5832	19.441	NaN	NaN	18.0215	18.3226	20.3373	20.2498	human	Intracellular	Cytoplasmic aconitate hydratase	ACO1	P21399
16.7858	17.8111	21.5369	20.8594	21.0183	20.9378	21.3685	21.3698	human	TM.protein	Synaptotagmin-1	SYT1	P21579
17.1539	17.3087	21.3524	21.2808	21.4606	21.8859	21.8053	22.0606	human	other	5'-nucleotidase	NT5E	P21589
NaN	NaN	19.7753	NaN	NaN	NaN	NaN	NaN	human	Intracellular	Glycerol-3-phosphate dehydrogenase [NAD(+)], cytoplasmic	GPD1	P21695
19.2533	19.6639	NaN	23.5364	NaN	23.1496	NaN	23.4262	human	Secreted	Midkine	MDK	P21741
19.2533	19.6639	22.0388	23.5364	22.7472	23.1496	22.9094	23.4262	human	Secreted	Midkine	MDK	P21741
19.5191	18.4552	21.9077	21.8165	21.4121	22.2817	20.9215	20.8239	human	TM.protein	Voltage-dependent anion-selective channel protein 1	VDAC1	P21796
21.0161	20.8583	24.8722	25.0047	24.2934	24.5967	24.6788	24.4022	human	TM.protein	CD9 antigen	CD9	P21926
19.1031	19.1463	NaN	NaN	NaN	NaN	NaN	NaN	human	TM.protein	Catechol O-methyltransferase	COMT	P21964
20.0627	20.2091	21.5686	NaN	20.7136	NaN	NaN	20.8335	human	Secreted	Protein-glutamine gamma-glutamyltransferase 2	TGM2	P21980
17.0649	17.6781	NaN	NaN	NaN	17.879	NaN	18.8801	human	Intracellular	Oxysterol-binding protein 1	OSBP	P22059
20.6961	20.6182	19.2619	NaN	19.7992	NaN	NaN	19.2285	human	other	Protein-L-isoaspartate(D-aspartate) O-methyltransferase	PCMT1	P22061
17.5594	NaN	NaN	NaN	NaN	NaN	NaN	NaN	human	Secreted	Lactoperoxidase	LPO	P22079
20.1426	19.9401	20.8486	21.0337	21.3579	21.1866	21.1557	21.3283	human	Intracellular	rRNA 2'-O-methyltransferase fibrillarin	FBL	P22087
20.5612	20.2024	20.3155	18.7278	20.4236	NaN	20.5814	19.0085	human	Intracellular	Trifunctional purine biosynthetic protein adenosine-3	GART	P22102
16.3661	NaN	NaN	NaN	NaN	NaN	NaN	NaN	bovine	Bovine	Cathelicidin-1	CATHL1	P22226
16.3661	17.2859	NaN	NaN	NaN	NaN	18.3746	NaN	bovine	Bovine	Cathelicidin-1	CATHL1	P22226
22.5158	22.2667	20.7228	20.3338	21.4801	NaN	22.8594	20.0444	human	Intracellular	Multifunctional protein ADE2	PAICS	P22234
19.9102	NaN	NaN	NaN	NaN	NaN	NaN	NaN	human	Intracellular	Sterol carrier protein 2	SCP2	P22307
23.6201	23.3095	20.6963	20.5681	20.6325	20.7875	20.9576	21.0341	human	other	Ubiquitin-like modifier-activating enzyme 1	UBA1	P22314
16.4997	NaN	NaN	NaN	NaN	NaN	NaN	NaN	human	Secreted	Glutathione peroxidase 3	GPX3	P22352
17.0086	17.4985	NaN	NaN	NaN	NaN	NaN	NaN	bovine		Glutathione peroxidase 3	GPX3	P22352;P37141
22.2781	22.2447	NaN	NaN	NaN	NaN	NaN	NaN	human	Intracellular	Nucleoside diphosphate kinase B	NME2	P22392
NaN	NaN	20.9566	19.6746	NaN	19.2144	NaN	20.6524	human	TM.protein	Ectonucleotide pyrophosphatase/phosphodiesterase family member 1	ENPP1	P22413
NaN	NaN	20.9566	NaN	NaN	NaN	NaN	20.6524	human	TM.protein	Ectonucleotide pyrophosphatase/phosphodiesterase family member 1	ENPP1	P22413
19.6602	20.258	NaN	NaN	NaN	NaN	NaN	NaN	human	Intracellular	Small proline-rich protein 2D	SPRR2D	P22532
19.8109	NaN	NaN	NaN	NaN	NaN	NaN	NaN	human	Intracellular	NADPH:adrenodoxin oxidoreductase, mitochondrial	FDXR	P22570
23.8671	NaN	NaN	NaN	NaN	NaN	NaN	NaN	human	Intracellular	Heterogeneous nuclear ribonucleoproteins A2/B1	HNRNPA2B1	P22626
23.8671	22.6199	23.5153	23.4124	23.4643	22.9362	23.0096	22.5811	human	Intracellular	Heterogeneous nuclear ribonucleoproteins A2/B1	HNRNPA2B1	P22626
23.8671	22.6199	23.5153	23.4124	23.4643	22.9362	23.0096	22.5811	human	Intracellular	Heterogeneous nuclear ribonucleoproteins A2/B1	HNRNPA2B1	P22626
18.466	19.4148	NaN	NaN	NaN	NaN	NaN	NaN	human	Intracellular	MHC class II regulatory factor RFX1	RFX1	P22670
16.6087	NaN	NaN	NaN	NaN	NaN	NaN	NaN	human	Intracellular	E3 ubiquitin-protein ligase CBL	CBL	P22681
18.4957	17.5215	19.9519	NaN	20.6286	NaN	NaN	21.4897	human	Secreted	Insulin-like growth factor-binding protein 4	IGFBP4	P22692
18.4957	17.5215	19.9519	20.8848	20.6286	20.5959	21.2195	21.4897	human	Secreted	Insulin-like growth factor-binding protein 4	IGFBP4	P22692
18.4957	17.5215	19.9519	20.8848	20.6286	20.5959	21.2195	21.4897	human	Secreted	Insulin-like growth factor-binding protein 4	IGFBP4	P22692
21.1895	21.3708	23.148	22.8227	22.672	23.1769	22.183	22.2822	human	Intracellular	Protein-glutamine gamma-glutamyltransferase K	TGM1	P22735
NaN	NaN	19.0486	18.0539	NaN	NaN	16.5882	NaN	human	Secreted	Carboxypeptidase N subunit 2	CPN2	P22792
16.7333	NaN	NaN	NaN	NaN	NaN	NaN	NaN	human	Intracellular	Ferrochelatase, mitochondrial	FECH	P22830
18.6373	NaN	NaN	NaN	NaN	NaN	NaN	NaN	human	Secreted	Neutrophil collagenase	MMP8	P22894
18.6373	NaN	NaN	NaN	NaN	NaN	NaN	NaN	human	Secreted	Neutrophil collagenase	MMP8	P22894
19.4928	NaN	NaN	NaN	NaN	NaN	NaN	NaN	human	Secreted	Immunoglobulin heavy variable 1-2	IGHV1-2	P23083
21.4525	20.7814	19.9822	NaN	19.5115	21.0646	20.3532	20.1924	human	Secreted	Fibulin-1	FBLN1	P23142
21.4525	20.7814	19.9822	19.248	19.5115	21.0646	20.3532	20.1924	human	Secreted	Fibulin-1	FBLN1	P23142
19.0855	19.2465	NaN	NaN	18.483	NaN	18.398	18.7996	human	Intracellular	Transcription elongation factor A protein 1	TCEA1	P23193
NaN	NaN	NaN	NaN	NaN	25.0117	NaN	NaN	bovine	Bovine	Collagen alpha-1(X) chain	COL10A1	P23206
18.5799	NaN	23.8694	23.2452	25.1363	25.0117	25.9277	25.5819	bovine	Bovine	Collagen alpha-1(X) chain	COL10A1	P23206
18.4028	18.7196	21.9313	22.4346	22.1949	22.6078	22.532	22.8459	human	TM.protein	Integrin alpha-6	ITGA6	P23229
22.9788	21.8689	25.1421	24.8033	25.6009	24.7656	25.2339	24.7852	human	Intracellular	Splicing factor, proline- and glutamine-rich	SFPQ	P23246
17.3085	19.7872	20.5577	20.099	19.7201	20.7743	18.4167	20.3903	human	Secreted	Carbonic anhydrase 6	CA6	P23280
19.9749	NaN	21.6487	21.123	22.1592	21.3119	21.0049	21.0267	human	Secreted	Peptidyl-prolyl cis-trans isomerase B	PPIB	P23284
17.9888	16.2821	20.1146	18.1954	20.6329	20.8644	20.8994	19.4554	human	Intracellular	Protein S100-A1	S100A1	P23297
20.2943	20.1682	NaN	17.2731	NaN	NaN	NaN	17.1246	human	Intracellular	Tryptophan--tRNA ligase, cytoplasmic	WARS1	P23381
24.178	24.6942	24.3292	24.2926	23.5198	23.7845	23.7933	23.8599	human	Intracellular	40S ribosomal protein S3	RPS3	P23396
19.2473	19.4255	NaN	18.2372	NaN	NaN	NaN	17.5998	human	Intracellular	Ribosomal protein S6 kinase beta-1	RPS6KB1	P23443
17.421	17.0763	NaN	19.7874	20.0607	NaN	NaN	20.3673	human	Intracellular	Tyrosine-protein kinase JAK1	JAK1	P23458
17.7704	NaN	NaN	18.0815	NaN	NaN	NaN	17.7216	human	TM.protein	Receptor-type tyrosine-protein phosphatase epsilon	PTPRE	P23469
NaN	NaN	NaN	18.0761	NaN	NaN	NaN	NaN	human	TM.protein	Receptor-type tyrosine-protein phosphatase gamma	PTPRG	P23470
21.9362	21.5388	21.2506	22.595	22.3356	23.4192	21.9089	22.8896	human	Intracellular	Loricrin	LORICRIN	P23490
NaN	NaN	NaN	17.9356	19.0288	19.3115	NaN	19.7897	human	Intracellular	Nuclear transcription factor Y subunit alpha	NFYA	P23511
23.4374	23.0824	21.5925	21.6342	21.7549	22.2588	22.3091	22.3042	human	Intracellular	Adenosylhomocysteinase	AHCY	P23526
22.1604	20.8221	21.3643	21.4669	22.4479	21.1614	22.4991	21.6107	human	Intracellular	Cofilin-1	CFL1	P23528
17.2426	17.8494	NaN	20.2898	23.3531	NaN	NaN	NaN	human	Intracellular	Eukaryotic translation initiation factor 4B	EIF4B	P23588
NaN	NaN	18.6944	19.6355	18.9324	NaN	19.0388	19.3626	human	TM.protein	Plasma membrane calcium-transporting ATPase 4	ATP2B4	P23634
16.0767	16.628	NaN	NaN	NaN	NaN	NaN	NaN	human	Intracellular	Diacylglycerol kinase alpha	DGKA	P23743
16.4703	17.6511	NaN	NaN	NaN	NaN	NaN	NaN	human	Intracellular	Trans-acting T-cell-specific transcription factor GATA-3	GATA3	P23771
19.7682	19.6361	20.6354	19.4339	NaN	NaN	NaN	NaN	human	Intracellular	Thymidylate kinase	DTYMK	P23919
20.028	19.9246	NaN	NaN	NaN	NaN	NaN	NaN	human	Intracellular	Ribonucleoside-diphosphate reductase large subunit	RRM1	P23921
17.2365	17.4839	NaN	NaN	NaN	NaN	NaN	NaN	human	Secreted	Laminin subunit alpha-2	LAMA2	P24043
22.8614	NaN	NaN	NaN	NaN	NaN	NaN	NaN	human	Secreted	Myeloblastin	PRTN3	P24158
18.3222	16.894	NaN	NaN	NaN	NaN	NaN	NaN	human	Intracellular	G1/S-specific cyclin-D1	CCND1	P24385
NaN	19.0631	NaN	NaN	NaN	NaN	NaN	NaN	human	Intracellular	COUP transcription factor 2	NR2F2	P24468
21.1548	20.8715	19.5879	19.1822	19.0702	19.1368	20.0884	20.0465	human	Intracellular	Elongation factor 1-beta	EEF1B2	P24534
19.6292	20.7686	25.0349	25.3282	24.3225	24.5799	24.0926	24.2878	human	Secreted	Insulin-like growth factor-binding protein 5	IGFBP5	P24593
17.5459	NaN	19.7361	20.0653	20.0562	20.9842	21.2621	21.3759	bovine	Bovine	Lactotransferrin	LTF	P24627
18.7694	18.7474	18.6534	17.8009	NaN	NaN	17.7967	18.2854	human	Intracellular	Low molecular weight phosphotyrosine protein phosphatase	ACP1	P24666
17.8511	16.6227	19.6475	NaN	19.4514	NaN	19.0386	15.8843	human	Intracellular	Acetyl-CoA acetyltransferase, mitochondrial	ACAT1	P24752
17.0389	17.0613	NaN	NaN	NaN	NaN	NaN	NaN	human	Intracellular	Cyclin-C	CCNC	P24863
18.3872	18.3413	NaN	26.3241	NaN	NaN	NaN	21.1886	human	Intracellular	DNA-directed RNA polymerase II subunit RPB1	POLR2A	P24928
20.084	19.8276	17.8735	NaN	18.2608	NaN	NaN	NaN	human	Intracellular	Cyclin-dependent kinase 2	CDK2	P24941
19.5845	19.0141	NaN	NaN	NaN	NaN	NaN	NaN	human	Intracellular	Beta-adrenergic receptor kinase 1	GRK2	P25098
22.2841	22.8587	20.9045	21.332	20.9354	20.829	21.3435	21.4793	human	Intracellular	DNA replication licensing factor MCM3	MCM3	P25205
17.6921	16.2335	NaN	NaN	NaN	NaN	NaN	NaN	human	Intracellular	Nuclear transcription factor Y subunit beta	NFYB	P25208
24.2163	22.9842	24.9069	24.8063	24.5033	25.5488	24.584	24.3626	human	Secreted	Zinc-alpha-2-glycoprotein	AZGP1	P25311
18.1975	18.1211	NaN	NaN	NaN	NaN	NaN	NaN	human	Intracellular	3-mercaptopyruvate sulfurtransferase	MPST	P25325
21.5903	20.5806	21.1877	NaN	18.2914	NaN	NaN	21.3723	human	Intracellular	40S ribosomal protein S12	RPS12	P25398
NaN	15.1203	NaN	NaN	NaN	NaN	NaN	NaN	human	Intracellular	Bromodomain-containing protein 2	BRD2	P25440
17.6989	17.3295	18.5475	NaN	20.0313	NaN	21.1388	21.5544	human	Intracellular	Transcriptional repressor protein YY1	YY1	P25490
21.0499	20.7581	20.2449	NaN	21.3912	20.5672	21.3891	21.5273	human	Intracellular	DnaJ homolog subfamily B member 1	DNAJB1	P25685
22.2137	22.4832	23.0204	21.9946	22.4316	23.109	22.4191	22.424	human	Intracellular	ATP synthase subunit alpha, mitochondrial	ATP5F1A	P25705
21.0431	20.6544	23.0011	22.8537	22.63	24.6029	22.3341	22.9285	human	Intracellular	Proteasome subunit alpha type-1	PSMA1	P25786
19.6546	19.1836	20.1617	20.3518	19.2958	22.1345	19.1944	18.502	human	Intracellular	Proteasome subunit alpha type-2	PSMA2	P25787
19.8535	20.204	21.4311	21.1571	20.7464	21.4911	20.3271	19.5476	human	Intracellular	Proteasome subunit alpha type-3	PSMA3	P25788
21.3784	21.5506	22.6497	22.4242	22.3643	23.602	21.8101	21.957	human	Intracellular	Proteasome subunit alpha type-4	PSMA4	P25789
21.3332	20.6026	18.5044	20.0407	19.9815	18.4346	20.8734	21.4157	human	Intracellular	Protein S100-P	S100P	P25815
15.9876	NaN	NaN	NaN	NaN	NaN	NaN	NaN	human	Secreted	Collagen alpha-3(V) chain	COL5A3	P25940
19.1852	19.7592	22.9877	23.5626	23.3131	23.2344	23.8894	23.3649	human	TM.protein	Integrin alpha-3	ITGA3	P26006
18.8836	17.3664	19.9598	18.7625	19.6416	19.8287	20.1915	19.1156	human	Intracellular	Moesin	MSN	P26038
21.7771	21.2348	21.2242	20.3905	22.7757	23.323	20.6273	23.4047	human	Intracellular	Probable ATP-dependent RNA helicase DDX6	DDX6	P26196
19.9931	20.4056	19.672	19.7832	20.4869	20.1398	20.886	20.8742	human	Intracellular	DNA (cytosine-5)-methyltransferase 1	DNMT1	P26358
21.7763	22.5719	21.1136	21.8635	21.4529	21.7508	21.8748	21.7978	human	Intracellular	Splicing factor U2AF 65 kDa subunit	U2AF2	P26368
23.8788	24.5533	24.9351	24.2317	24.6839	24.0957	24.8539	24.8621	human	Intracellular	60S ribosomal protein L13	RPL13	P26373
17.3746	NaN	NaN	NaN	NaN	NaN	NaN	NaN	human	other	Rab proteins geranylgeranyltransferase component A 2	CHML	P26374
NaN	18.9448	NaN	NaN	NaN	NaN	NaN	NaN	human	Intracellular	Isovaleryl-CoA dehydrogenase, mitochondrial	IVD	P26440
20.2098	NaN	20.3498	18.5941	20.9147	19.5727	20.2147	19.9377	human	Secreted	Protein S100-A4	S100A4	P26447
20.3044	20.3663	19.9937	19.7416	NaN	NaN	17.911	18.5135	human	TM.protein	Alpha-1,3-mannosyl-glycoprotein 2-beta-N-acetylglucosaminyltransferase	MGAT1	P26572
20.1914	19.5909	21.4025	22.4868	22.103	23.6743	22.4411	22.3313	bovine		High mobility group protein B2	HMGB2	P26583;P40673
23.0025	21.9952	20.3557	18.9078	NaN	19.3463	19.3636	18.1026	human	Intracellular	Polypyrimidine tract-binding protein 1	PTBP1	P26599
21.5604	21.2511	20.369	19.5547	20.6798	NaN	20.1497	20.5387	human	Intracellular	Threonine--tRNA ligase 1, cytoplasmic	TARS1	P26639
20.856	21.1066	NaN	18.6395	NaN	NaN	20.7463	19.6211	human	Intracellular	Valine--tRNA ligase	VARS1	P26640
23.6722	23.2726	22.0866	21.8451	22.0876	21.5733	22.2723	22.3972	human	Intracellular	Elongation factor 1-gamma	EEF1G	P26641
18.0798	NaN	NaN	NaN	NaN	NaN	NaN	NaN	human	Intracellular	Peptidyl-prolyl cis-trans isomerase FKBP2	FKBP2	P26885
21.7036	21.3741	25.3206	25.1968	25.3753	25.3565	25.69	25.3667	human	other	Stomatin	STOM	P27105
16.0022	NaN	NaN	NaN	NaN	NaN	NaN	18.6241	human	Secreted	Serum paraoxonase/arylesterase 1	PON1	P27169
22.0766	21.3994	21.727	19.9296	21.1764	20.7321	21.366	20.8898	human	Intracellular	14-3-3 protein theta	YWHAQ	P27348
20.4617	20.8174	19.7303	19.1689	19.2613	NaN	20.8948	20.1211	human	Intracellular	Mitogen-activated protein kinase 3	MAPK3	P27361
NaN	16.855	NaN	NaN	NaN	NaN	NaN	NaN	human	TM.protein	V-type proton ATPase 16 kDa proteolipid subunit	ATP6V0C	P27449
18.3986	18.9317	20.0799	19.0258	20.4438	NaN	19.2254	19.0716	human	Intracellular	Calmodulin-like protein 3	CALML3	P27482
15.8164	15.6076	NaN	NaN	NaN	NaN	NaN	NaN	human	Intracellular	Aryl hydrocarbon receptor nuclear translocator	ARNT	P27540
22.3328	22.8972	21.4202	21.9051	21.3845	21.7505	22.0923	22.1638	human	Intracellular	60S ribosomal protein L10	RPL10	P27635
20.8738	21.2202	NaN	NaN	NaN	NaN	17.2364	NaN	human	Intracellular	Replication protein A 70 kDa DNA-binding subunit	RPA1	P27694
20.1395	19.4644	19.7363	21.0234	19.7994	20.9846	20.1495	20.6576	human	Intracellular	DNA-(apurinic or apyrimidinic site) endonuclease	APEX1	P27695
18.3803	19.0213	NaN	NaN	NaN	NaN	NaN	NaN	human	Intracellular	Deoxycytidine kinase	DCK	P27707
21.3527	21.1116	18.6664	19.4908	NaN	19.3631	18.8202	18.7687	human	Intracellular	CAD protein	CAD	P27708
18.5586	NaN	NaN	NaN	NaN	18.8789	20.0764	18.3305	human	Intracellular	Calreticulin	CALR	P27797
18.5586	NaN	NaN	NaN	NaN	NaN	NaN	NaN	human	Intracellular	Calreticulin	CALR	P27797
19.1957	19.3332	20.3656	20.6583	21.215	21.1662	20.9969	21.4716	human	Intracellular	Microtubule-associated protein 4	MAP4	P27816
19.7608	17.858	19.9163	21.0423	19.8448	NaN	19.3461	19.1174	human	TM.protein	Calnexin	CANX	P27824
17.953	17.9619	NaN	NaN	NaN	NaN	NaN	NaN	human	Intracellular	Phosphatidylinositol 3-kinase regulatory subunit alpha	PIK3R1	P27986
18.0863	17.7488	19.0672	19.2025	NaN	NaN	NaN	16.6842	human	Intracellular	Proteasome subunit beta type-8	PSMB8	P28062
15.5545	15.1918	NaN	NaN	NaN	NaN	NaN	NaN	human	Intracellular	Proteasome subunit beta type-9	PSMB9	P28065
20.8351	20.9221	22.1322	20.8404	22.0731	21.5366	21.1515	21.771	human	Intracellular	Proteasome subunit alpha type-5	PSMA5	P28066
19.6871	19.8488	21.8249	20.2937	20.6276	21.8198	20.7806	20.7045	human	Intracellular	Proteasome subunit beta type-4	PSMB4	P28070
20.2858	20.3943	22.3915	21.5765	21.9987	22.5282	21.127	21.0717	human	Intracellular	Proteasome subunit beta type-6	PSMB6	P28072
19.5043	19.995	21.2048	20.6817	20.1518	20.4205	20.4875	19.7909	human	Intracellular	Proteasome subunit beta type-5	PSMB5	P28074
17.4195	NaN	19.0833	NaN	NaN	18.4923	19.9872	17.6885	human	Intracellular	Glutathione S-transferase Mu 2	GSTM2	P28161
19.6012	NaN	NaN	NaN	NaN	NaN	NaN	NaN	human	TM.protein	ATP-binding cassette sub-family D member 3	ABCD3	P28288
16.6426	NaN	NaN	NaN	NaN	NaN	NaN	NaN	human	Intracellular	NADH-ubiquinone oxidoreductase 75 kDa subunit, mitochondrial	NDUFS1	P28331
22.3298	22.6269	20.1372	NaN	20.7781	20.5122	21.0207	21.1178	human	Intracellular	DNA polymerase delta catalytic subunit	POLD1	P28340
21.2738	20.9367	NaN	NaN	NaN	NaN	NaN	NaN	human	Intracellular	Probable global transcription activator SNF2L1	SMARCA1	P28370
20.0364	20.0851	NaN	19.4649	19.4763	NaN	20.5875	19.9594	human	Intracellular	Mitogen-activated protein kinase 1	MAPK1	P28482
20.3624	16.5885	NaN	18.2544	NaN	NaN	NaN	NaN	human	Intracellular	Grancalcin	GCA	P28676
15.5643	17.656	NaN	NaN	NaN	NaN	NaN	NaN	human	Intracellular	DNA repair protein complementing XP-G cells	ERCC5	P28715
NaN	NaN	NaN	NaN	NaN	NaN	19.4783	20.9496	bovine		Protein S100-A8	S100A8	P28782
18.1331	NaN	NaN	NaN	NaN	NaN	NaN	NaN	human	Secreted	Progranulin	GRN	P28799
22.0037	21.8176	22.0185	21.241	22.5871	22.0429	23.2657	23.2623	bovine	Bovine	Alpha-2-antiplasmin	SERPINF2	P28800
18.9503	18.7203	21.275	19.7106	NaN	21.9613	22.0175	19.7071	human	Intracellular	Cytosol aminopeptidase	LAP3	P28838
17.5628	18.3592	NaN	NaN	19.2053	NaN	NaN	NaN	human	Intracellular	Protein S100-A2	S100A2	P29034
16.1596	17.2071	NaN	NaN	NaN	NaN	NaN	NaN	human	Intracellular	General transcription factor IIE subunit 1	GTF2E1	P29083
18.0104	18.0788	NaN	19.718	NaN	NaN	NaN	19.596	human	Secreted	Proprotein convertase subtilisin/kexin type 6	PCSK6	P29122
NaN	18.0788	NaN	NaN	NaN	NaN	NaN	NaN	human	Secreted	Proprotein convertase subtilisin/kexin type 6	PCSK6	P29122
19.8198	19.7898	NaN	NaN	NaN	NaN	NaN	16.5881	human	Intracellular	Tripeptidyl-peptidase 2	TPP2	P29144
19.8688	18.4526	19.9949	18.6625	19.698	19.0191	18.0352	17.4679	human	Intracellular	Inositol monophosphatase 1	IMPA1	P29218
16.8762	NaN	19.5079	19.6297	20.0174	NaN	20.7506	20.4718	human	Secreted	CCN family member 2	CCN2	P29279
17.048	17.3497	19.0647	18.4564	18.782	NaN	19.5308	20.1452	human	TM.protein	Ephrin type-A receptor 2	EPHA2	P29317
18.6367	18.7409	NaN	NaN	NaN	NaN	NaN	18.2025	human	Intracellular	Tyrosine-protein phosphatase non-receptor type 6	PTPN6	P29350
17.2384	NaN	NaN	NaN	NaN	NaN	NaN	19.0246	human	Intracellular	SHC-transforming protein 1	SHC1	P29353
19.4402	19.0235	NaN	NaN	NaN	NaN	NaN	17.7212	human	other	DNA-3-methyladenine glycosylase	MPG	P29372
22.5276	21.2718	20.6585	21.3419	19.8939	20.0372	19.7939	20.4126	human	Intracellular	Cellular retinoic acid-binding protein 2	CRABP2	P29373
15.9563	17.659	NaN	NaN	NaN	NaN	NaN	NaN	human	Intracellular	AT-rich interactive domain-containing protein 4A	ARID4A	P29374
22.5036	22.1105	21.124	20.5418	21.3155	20.6688	20.637	20.5486	human	Intracellular	Transketolase	TKT	P29401
22.0145	20.3907	23.2415	22.234	22.7573	23.6044	20.6976	20.1383	human	Intracellular	Serpin B3	SERPINB3	P29508
NaN	NaN	NaN	NaN	18.3999	NaN	NaN	19.4022	human	Intracellular	RNA-binding motif, single-stranded-interacting protein 1	RBMS1	P29558
16.621	NaN	NaN	NaN	NaN	NaN	NaN	NaN	human	Intracellular	Protein PML	PML	P29590
NaN	NaN	NaN	NaN	17.6224	NaN	NaN	NaN	human	Intracellular	Non-receptor tyrosine-protein kinase TYK2	TYK2	P29597
22.4534	22.6937	20.6107	21.2135	21.4088	20.6553	21.99	21.1594	human	Intracellular	Elongation factor 1-delta	EEF1D	P29692
18.6508	18.257	NaN	NaN	NaN	NaN	18.4809	19.1183	human	Intracellular	Cellular retinoic acid-binding protein 1	CRABP1	P29762
16.8905	16.2657	19.4921	NaN	20.5293	20.4266	19.481	18.7386	human	Intracellular	Myristoylated alanine-rich C-kinase substrate	MARCKS	P29966
17.6945	19.3095	19.3579	20.0709	NaN	20.4772	21.095	20.8874	human	Intracellular	Guanine nucleotide-binding protein subunit alpha-11	GNA11	P29992
NaN	NaN	18.273	NaN	NaN	NaN	NaN	NaN	human	Intracellular	Delta-1-pyrroline-5-carboxylate dehydrogenase, mitochondrial	ALDH4A1	P30038
20.3771	19.6428	18.7064	NaN	18.2194	NaN	NaN	16.6482	human	Intracellular	Endoplasmic reticulum resident protein 29	ERP29	P30040
25.6409	25.3906	23.8099	22.2905	23.0038	24.5586	23.6882	22.8581	human	Intracellular	Peroxiredoxin-6	PRDX6	P30041
22.8907	21.741	23.3192	20.9787	22.2695	22.1194	22.1084	20.7376	human	Intracellular	Flavin reductase (NADPH)	BLVRB	P30043
20.4579	19.9426	23.6032	NaN	NaN	23.5894	23.967	22.0197	human	Intracellular	Peroxiredoxin-5, mitochondrial	PRDX5	P30044
18.2637	NaN	NaN	NaN	NaN	NaN	NaN	NaN	human	Intracellular	D-dopachrome decarboxylase	DDT	P30046
20.5174	18.7679	20.8087	NaN	20.4511	20.0605	20.3296	19.0035	human	Intracellular	Thioredoxin-dependent peroxide reductase, mitochondrial	PRDX3	P30048
16.714	NaN	NaN	20.0852	NaN	NaN	NaN	NaN	human	Intracellular	ATP synthase subunit delta, mitochondrial	ATP5F1D	P30049
22.4611	22.3048	22.675	23.0276	23.5394	23.7976	23.0607	23.2968	human	Intracellular	60S ribosomal protein L12	RPL12	P30050
18.4225	18.5671	NaN	NaN	17.8161	NaN	NaN	NaN	human	Intracellular	Enoyl-CoA hydratase, mitochondrial	ECHS1	P30084
20.3017	20.4074	23.213	20.1133	NaN	23.3198	24.3647	22.9665	human	Intracellular	UMP-CMP kinase	CMPK1	P30085
20.8122	20.9399	22.2668	21.2571	22.7185	22.4827	22.7683	22.1352	human	Intracellular	Phosphatidylethanolamine-binding protein 1	PEBP1	P30086
19.7564	18.5245	19.9663	19.0574	20.3194	20.0442	20.1364	NaN	human	Intracellular	Protein disulfide-isomerase A3	PDIA3	P30101
19.7564	18.5245	19.9663	19.0574	20.3194	20.0442	20.1364	19.4077	human	Intracellular	Protein disulfide-isomerase A3	PDIA3	P30101
21.8782	21.665	20.7919	20.6935	22.3761	20.3982	21.2071	20.5541	human	Intracellular	Serine/threonine-protein phosphatase 2A 65 kDa regulatory subunit A alpha isoform	PPP2R1A	P30153
15.697	17.028	NaN	NaN	NaN	NaN	NaN	NaN	bovine	Bovine	Antigen WC1.1		P30205
18.8272	18.7504	NaN	NaN	NaN	NaN	NaN	NaN	human	Intracellular	Cell division cycle protein 27 homolog	CDC27	P30260
17.9384	NaN	17.9699	NaN	NaN	NaN	NaN	NaN	human	TM.protein	High affinity immunoglobulin epsilon receptor subunit gamma	FCER1G	P30273
16.9515	17.4155	NaN	NaN	NaN	NaN	NaN	NaN	human	Intracellular	G1/S-specific cyclin-D3	CCND3	P30281
NaN	NaN	21.4869	NaN	20.641	22.7387	NaN	19.0839	human	Intracellular	M-phase inducer phosphatase 1	CDC25A	P30304
19.0851	19.4424	NaN	NaN	NaN	NaN	NaN	NaN	human	Intracellular	Glycylpeptide N-tetradecanoyltransferase 1	NMT1	P30419
20.6774	19.8466	NaN	NaN	NaN	NaN	NaN	NaN	human	Intracellular	Adenylosuccinate synthetase isozyme 2	ADSS2	P30520
NaN	NaN	20.2941	NaN	NaN	NaN	NaN	NaN	human	Intracellular	Alpha-2-macroglobulin receptor-associated protein	LRPAP1	P30533
19.6784	19.3581	NaN	NaN	NaN	NaN	NaN	NaN	human	Intracellular	Adenylosuccinate lyase	ADSL	P30566
NaN	16.4559	NaN	NaN	NaN	NaN	NaN	NaN	human	Intracellular	Pyruvate kinase PKLR	PKLR	P30613
17.8664	19.1584	NaN	NaN	NaN	NaN	NaN	NaN	human	Intracellular	CAP-Gly domain-containing linker protein 1	CLIP1	P30622
18.4094	18.628	18.7984	19.2124	19.3857	19.4896	19.6368	19.812	human	Intracellular	Sorcin	SRI	P30626
18.3764	18.978	NaN	NaN	NaN	NaN	NaN	NaN	human	other	Glutathione S-transferase theta-1	GSTT1	P30711
21.2087	17.9678	18.2303	18.7867	18.6901	17.509	NaN	NaN	human	Secreted	Leukocyte elastase inhibitor	SERPINB1	P30740
17.5474	18.0167	21.4754	20.7211	22.3178	21.8767	22.7718	22.6659	human	TM.protein	High affinity cationic amino acid transporter 1	SLC7A1	P30825
18.271	NaN	NaN	NaN	NaN	NaN	NaN	NaN	human	Intracellular	Aldehyde dehydrogenase X, mitochondrial	ALDH1B1	P30837
21.3039	16.9171	21.2137	19.5967	20.3538	20.0095	20.69	19.0137	human	Intracellular	Aldehyde dehydrogenase, dimeric NADP-preferring	ALDH3A1	P30838
17.8258	17.7278	NaN	NaN	NaN	NaN	NaN	NaN	human	Intracellular	DNA-directed RNA polymerase II subunit RPB2	POLR2B	P30876
NaN	NaN	20.3794	20.9748	19.1439	21.6226	20.5735	20.218	human	TM.protein	Calcitonin receptor	CALCR	P30988
25.981	22.2172	25.7061	23.2862	25.7657	24.2211	22.8929	24.503	human	Secreted	Lipocalin-1	LCN1	P31025
17.056	15.1833	NaN	17.0938	NaN	NaN	18.0002	NaN	human	Intracellular	Succinate dehydrogenase [ubiquinone] flavoprotein subunit, mitochondrial	SDHA	P31040
21.8275	20.8414	19.0892	19.4211	20.3965	20.4748	19.8045	20.2898	human	Intracellular	Coronin-1A	CORO1A	P31146
20.3996	18.9085	22.7684	22.0352	23.4725	25.0584	25.3226	21.0578	human	Intracellular	Rab GDP dissociation inhibitor alpha	GDI1	P31150
23.6372	23.9638	22.8319	22.34	22.2005	22.9389	21.9072	23.1011	human	Secreted	Protein S100-A7	S100A7	P31151
21.5607	20.9998	20.3876	18.7553	21.6475	20.3936	19.3993	18.5582	human	Intracellular	S-adenosylmethionine synthase isoform type-2	MAT2A	P31153
NaN	16.5059	NaN	NaN	NaN	NaN	NaN	NaN	human	Intracellular	cAMP-dependent protein kinase type I-beta regulatory subunit	PRKAR1B	P31321
20.3076	19.7556	NaN	NaN	NaN	NaN	NaN	NaN	human	other	Ribonucleoside-diphosphate reductase subunit M2	RRM2	P31350
NaN	13.6189	NaN	18.3428	17.7545	20.9103	18.6033	18.9049	human	TM.protein	Syndecan-4	SDC4	P31431
20.0313	20.1489	NaN	NaN	NaN	NaN	NaN	NaN	human	Intracellular	Nucleolysin TIA-1 isoform p40	TIA1	P31483
NaN	17.3901	NaN	NaN	NaN	NaN	NaN	18.1934	human	TM.protein	Sodium- and chloride-dependent taurine transporter	SLC6A6	P31641
19.887	19.6916	20.1036	19.2567	18.3127	NaN	20.2057	20.5658	human	Intracellular	DnaJ homolog subfamily A member 1	DNAJA1	P31689
19.5093	18.4528	NaN	NaN	NaN	NaN	NaN	19.6842	human	Intracellular	RAC-alpha serine/threonine-protein kinase	AKT1	P31749
18.5143	18.8968	NaN	NaN	NaN	NaN	NaN	NaN	human	Intracellular	RAC-beta serine/threonine-protein kinase	AKT2	P31751
17.8004	17.7573	17.9599	NaN	19.1236	NaN	NaN	NaN	human	Intracellular	Cytochrome b-c1 complex subunit 1, mitochondrial	UQCRC1	P31930
17.3184	NaN	NaN	NaN	NaN	NaN	NaN	NaN	human	Intracellular	3-hydroxyisobutyrate dehydrogenase, mitochondrial	HIBADH	P31937
23.0766	22.9128	20.5577	19.803	21.6166	21.8213	21.0369	20.2254	human	Intracellular	Bifunctional purine biosynthesis protein ATIC	ATIC	P31939
20.6368	20.2588	21.5285	21.1484	22.2483	21.725	21.0262	21.3243	human	Intracellular	Heterogeneous nuclear ribonucleoprotein H3	HNRNPH3	P31942
21.8705	22.3211	21.3381	22.4865	20.607	20.2967	20.1726	19.9282	human	Intracellular	Heterogeneous nuclear ribonucleoprotein H	HNRNPH1	P31943
22.013	22.8492	24.5975	24.6762	24.6571	24.7613	23.6413	23.5537	human	Intracellular	Caspase-14	CASP14	P31944
22.3754	21.8722	20.5076	20.1227	20.1508	20.6329	20.5933	20.1299	human	Intracellular	14-3-3 protein beta/alpha	YWHAB	P31946
20.7186	20.9634	19.9324	21.1248	NaN	NaN	NaN	NaN	human	Secreted	14-3-3 protein sigma	SFN	P31947
20.7186	20.9634	19.9324	21.1248	21.5731	23.0579	21.4794	22.53	human	Secreted	14-3-3 protein sigma	SFN	P31947
22.0996	21.7926	20.7209	20.5612	21.1764	22.287	20.1875	21.0091	human	Intracellular	Stress-induced-phosphoprotein 1	STIP1	P31948
22.0147	22.3193	21.3959	22.2658	21.7972	21.646	21.574	21.9011	human	Intracellular	Protein S100-A11	S100A11	P31949
22.0147	22.3193	NaN	22.2658	NaN	NaN	NaN	NaN	human	Intracellular	Protein S100-A11	S100A11	P31949
16.9823	NaN	NaN	NaN	NaN	NaN	NaN	NaN	human	Intracellular	Carcinoembryonic antigen-related cell adhesion molecule 8	CEACAM8	P31997
NaN	NaN	NaN	NaN	17.5572	NaN	19.0054	NaN	human	TM.protein	Neural cell adhesion molecule L1	L1CAM	P32004
23.7642	23.2791	23.7457	22.9022	23.0653	24.0601	22.2548	21.9941	human	Intracellular	Peroxiredoxin-2	PRDX2	P32119
16.0413	NaN	NaN	NaN	NaN	NaN	NaN	NaN	human	Intracellular	Beta-arrestin-2	ARRB2	P32121
18.7082	18.2463	20.9482	18.9453	NaN	NaN	NaN	17.6571	human	Intracellular	Cytidine deaminase	CDA	P32320
16.1789	NaN	NaN	NaN	NaN	NaN	NaN	NaN	human	Intracellular	Guanylate-binding protein 2	GBP2	P32456
17.893	17.1339	NaN	NaN	NaN	NaN	NaN	NaN	human	Intracellular	ETS-related transcription factor Elf-1	ELF1	P32519
21.7081	20.8347	21.7977	22.4625	20.8628	21.3896	21.1354	20.7413	human	other	60S ribosomal protein L9	RPL9	P32969
NaN	NaN	20.9931	20.7694	NaN	21.0619	NaN	NaN	bovine	Bovine	Protein-lysine 6-oxidase	LOX	P33072
16.3959	NaN	NaN	NaN	17.8242	NaN	NaN	NaN	human	TM.protein	Long-chain-fatty-acid--CoA ligase 1	ACSL1	P33121
20.3611	20.2417	20.0024	19.8733	20.28	20.2387	21.2782	20.8256	human	Intracellular	Kinesin-1 heavy chain	KIF5B	P33176
19.1919	19.1693	NaN	NaN	NaN	NaN	NaN	NaN	human	Intracellular	Cleavage stimulation factor subunit 2	CSTF2	P33240
19.0834	17.0519	19.3955	NaN	NaN	NaN	NaN	NaN	human	Intracellular	Deoxyuridine 5'-triphosphate nucleotidohydrolase, mitochondrial	DUT	P33316
17.7745	16.049	20.3635	20.6516	20.0334	20.2143	20.756	20.8501	human	TM.protein	Multidrug resistance-associated protein 1	ABCC1	P33527
19.0877	NaN	NaN	NaN	NaN	NaN	NaN	NaN	human	Intracellular	Cyclin-dependent kinases regulatory subunit 2	CKS2	P33552
21.2846	20.9709	20.2801	19.7767	20.7036	20.0422	21.6286	20.1192	human	TM.protein	Mannosyl-oligosaccharide 1,2-alpha-mannosidase IA	MAN1A1	P33908
22.0128	21.7409	22.4289	NaN	NaN	NaN	18.5043	NaN	human	Intracellular	DNA replication licensing factor MCM4	MCM4	P33991
21.9702	22.5854	21.3323	21.1024	20.6619	20.7685	21.4966	21.497	human	Intracellular	DNA replication licensing factor MCM5	MCM5	P33992
22.1251	22.1105	19.438	19.0119	NaN	21.8641	19.5659	19.2892	human	Intracellular	DNA replication licensing factor MCM7	MCM7	P33993
20.1776	20.6669	17.1979	19.0866	NaN	NaN	18.9775	19.3457	human	Intracellular	Serine hydroxymethyltransferase, cytosolic	SHMT1	P34896
19.4455	19.0773	20.4482	NaN	18.966	NaN	NaN	NaN	human	Intracellular	Serine hydroxymethyltransferase, mitochondrial	SHMT2	P34897
21.4972	20.5613	19.7811	17.932	21.4111	19.5102	20.3639	19.3704	human	Intracellular	Heat shock 70 kDa protein 4	HSPA4	P34932
16.8633	16.3464	NaN	NaN	NaN	NaN	NaN	NaN	human	Intracellular	Mannose-6-phosphate isomerase	MPI	P34949
25.1999	25.2277	25.2619	24.3273	25.351	24.3211	25.7534	25.754	bovine	Bovine	Alpha-1-antiproteinase	SERPINA1	P34955
20.0666	19.5111	21.7791	22.5633	21.4415	22.7728	21.9275	21.483	human	Secreted	Trypsin-3	PRSS3	P35030
17.1028	18.7193	17.511	NaN	NaN	NaN	NaN	18.1716	human	other	Glypican-1	GPC1	P35052
21.9106	21.8781	20.414	20.3742	20.8269	20.9409	21.3206	21.3918	human	other	Profilin-2	PFN2	P35080
20.4465	20.4534	22.7122	22.2633	22.7586	23.2662	23.2198	23.2922	human	Intracellular	Catenin alpha-1	CTNNA1	P35221
19.6945	19.8905	21.7026	21.4366	21.6897	21.7015	20.9275	21.5079	human	Intracellular	Catenin beta-1	CTNNB1	P35222
20.9133	17.5744	19.4452	21.3605	20.6711	21.8593	21.9943	22.2991	human	Intracellular	Prohibitin	PHB	P35232
20.0862	19.4217	20.0023	20.2764	20.3176	19.9295	19.7788	20.2469	human	Intracellular	Serpin B6	SERPINB6	P35237
20.4126	19.8448	20.7689	21.4491	21.1007	21.9479	21.8277	21.4739	human	Intracellular	Radixin	RDX	P35241
17.1928	17.7673	NaN	NaN	NaN	NaN	NaN	NaN	human	Intracellular	Replication protein A 14 kDa subunit	RPA3	P35244
17.5769	18.6325	NaN	NaN	NaN	NaN	NaN	NaN	human	Intracellular	Replication factor C subunit 4	RFC4	P35249
18.4204	19.152	NaN	NaN	NaN	NaN	NaN	NaN	human	Intracellular	Replication factor C subunit 2	RFC2	P35250
22.6587	22.756	23.8269	24.0117	23.1839	22.6739	24.1648	24.0589	human	Intracellular	60S ribosomal protein L22	RPL22	P35268
16.8606	18.1661	17.4453	18.7035	NaN	NaN	NaN	16.701	human	Intracellular	General transcription factor IIF subunit 1	GTF2F1	P35269
19.8061	19.9665	NaN	23.3549	NaN	NaN	NaN	NaN	human	Intracellular	Sepiapterin reductase	SPR	P35270
19.3121	18.8116	19.2302	18.6465	18.7507	NaN	NaN	NaN	human	Intracellular	Alpha-L-iduronidase	IDUA	P35475
29.0383	29.4917	31.5323	30.9952	29.5581	31.6325	29.3498	29.0998	human	Intracellular	Keratin, type I cytoskeletal 9	KRT9	P35527
16.8402	19.3946	NaN	NaN	NaN	NaN	NaN	NaN	human	Intracellular	Insulin receptor substrate 1	IRS1	P35568
18.7825	17.9783	18.4938	17.4904	NaN	NaN	NaN	NaN	human	other	Glycogen debranching enzyme	AGL	P35573
21.8877	22.0742	22.1168	21.4235	21.4962	21.8693	21.928	21.6309	human	Intracellular	Myosin-9	MYH9	P35579
18.0799	18.4107	NaN	NaN	NaN	NaN	18.9325	20.192	human	Intracellular	Myosin-10	MYH10	P35580
19.3122	19.0155	NaN	17.1729	NaN	NaN	NaN	NaN	human	TM.protein	Tyrosine-protein kinase receptor Tie-1	TIE1	P35590
22.6997	22.5184	20.6092	20.9296	20.8646	21.2698	21.3256	21.1496	human	Intracellular	Coatomer subunit beta'	COPB2	P35606
19.8348	18.6996	NaN	NaN	NaN	NaN	NaN	NaN	human	Intracellular	Alpha-actinin-2	ACTN2	P35609
NaN	15.6876	NaN	NaN	NaN	NaN	NaN	NaN	human	Intracellular	Alpha-adducin	ADD1	P35611
19.8322	20.7181	24.3488	24.1976	24.1649	24.2058	24.8156	24.4051	human	TM.protein	Basigin	BSG	P35613
19.7651	19.0959	21.6198	21.6868	22.0066	22.8037	21.9448	22.7432	human	Secreted	Metalloproteinase inhibitor 3	TIMP3	P35625
20.2586	20.7905	21.6777	22.4402	21.8536	23.2982	22.3377	22.7924	bovine		Metalloproteinase inhibitor 3	TIMP3	P35625;P79121
22.3276	21.7689	25.1534	24.5311	24.7598	23.9788	24.5433	24.1588	human	Intracellular	RNA-binding protein FUS	FUS	P35637
18.449	18.483	NaN	NaN	NaN	NaN	NaN	NaN	human	Intracellular	Nuclear pore complex protein Nup214	NUP214	P35658
20.5526	21.7279	22.1307	21.8334	21.9338	21.8828	22.8472	21.353	human	Intracellular	Protein DEK	DEK	P35659
17.5736	18.1979	19.8553	19.2375	19.1863	20.07	NaN	NaN	human	Intracellular	Glutaredoxin-1	GLRX	P35754
17.5562	17.4386	NaN	NaN	NaN	NaN	NaN	NaN	human	Intracellular	Protein phosphatase 1A	PPM1A	P35813
26.6459	27.4843	28.6629	29.5221	28.612	28.735	28.4979	27.945	human	Intracellular	Keratin, type II cytoskeletal 2 epidermal	KRT2	P35908
15.0116	NaN	NaN	NaN	NaN	NaN	NaN	NaN	human	Intracellular	Hydroxymethylglutaryl-CoA lyase, mitochondrial	HMGCL	P35914
21.5022	21.5235	20.4069	NaN	21.1533	21.4093	21.0172	21.1704	human	Intracellular	26S proteasome regulatory subunit 7	PSMC2	P35998
16.4085	16.8269	20.5677	20.1729	20.631	NaN	20.7153	21.0482	human	TM.protein	Monocarboxylate transporter 8	SLC16A2	P36021
17.6333	15.064	18.9462	17.8793	NaN	NaN	17.0439	NaN	human	Secreted	Chitinase-3-like protein 1	CHI3L1	P36222
18.2815	17.9555	NaN	NaN	NaN	NaN	NaN	NaN	human	Intracellular	ADP-ribosylation factor-like protein 2	ARL2	P36404
19.7419	19.2994	NaN	17.1065	NaN	16.5713	NaN	NaN	human	Intracellular	ADP-ribosylation factor-like protein 3	ARL3	P36405
NaN	NaN	NaN	20.3452	NaN	NaN	NaN	NaN	human	Intracellular	E3 ubiquitin-protein ligase TRIM23	TRIM23	P36406
17.1655	16.7105	NaN	NaN	NaN	NaN	NaN	NaN	human	Intracellular	Dual specificity mitogen-activated protein kinase kinase 2	MAP2K2	P36507
16.8005	NaN	NaN	NaN	NaN	NaN	NaN	NaN	human	Intracellular	ATP synthase subunit gamma, mitochondrial	ATP5F1C	P36542
17.7797	18.5771	NaN	NaN	17.685	NaN	NaN	18.6687	human	Intracellular	V-type proton ATPase subunit E 1	ATP6V1E1	P36543
23.1227	23.6709	23.4095	21.7544	23.6692	21.7903	23.9294	23.7349	human	Intracellular	60S ribosomal protein L4	RPL4	P36578
17.1268	NaN	NaN	NaN	NaN	NaN	NaN	NaN	human	Intracellular	7,8-dihydro-8-oxoguanine triphosphatase	NUDT1	P36639
NaN	NaN	NaN	NaN	NaN	NaN	22.1843	NaN	human	Intracellular	Lon protease homolog, mitochondrial	LONP1	P36776
18.2339	18.4771	18.0814	NaN	19.3856	19.0732	20.4743	20.539	human	Intracellular	Phosphoglucomutase-1	PGM1	P36871
18.7748	18.4787	17.7178	17.5377	NaN	NaN	17.7893	18.6045	human	Intracellular	Serine/threonine-protein phosphatase PP1-gamma catalytic subunit	PPP1CC	P36873
16.5367	18.2944	19.749	21.7322	NaN	NaN	20.8447	21.4542	human	Intracellular	Guanine nucleotide-binding protein-like 1	GNL1	P36915
18.1698	18.2102	18.7779	NaN	18.894	NaN	NaN	NaN	human	Intracellular	Serpin B5	SERPINB5	P36952
20.4103	17.5833	20.2016	18.8944	20.8862	20.7169	20.4978	19.3671	human	Secreted	Pigment epithelium-derived factor	SERPINF1	P36955
19.7826	18.4111	20.997	21.2019	21.6751	22.728	21.5843	21.928	bovine		Pigment epithelium-derived factor	SERPINF1	P36955;Q95121
18.3268	17.5741	19.5761	19.2039	NaN	NaN	NaN	NaN	human	Intracellular	Dihydrolipoyllysine-residue succinyltransferase component of 2-oxoglutarate dehydrogenase complex, mitochondrial	DLST	P36957
NaN	15.7672	NaN	NaN	NaN	NaN	NaN	NaN	human	Intracellular	GMP reductase 1	GMPR	P36959
19.0095	18.7478	NaN	15.7169	NaN	NaN	NaN	NaN	human	Intracellular	Phospholipid hydroperoxide glutathione peroxidase	GPX4	P36969
21.1904	21.2917	21.5351	21.8699	21.9857	21.5857	22.747	22.961	human	Intracellular	Signal recognition particle 14 kDa protein	SRP14	P37108
17.0654	17.5604	NaN	NaN	NaN	NaN	19.4785	19.4912	bovine	Bovine	Glutathione peroxidase 3	GPX3	P37141
15.4866	NaN	NaN	NaN	NaN	NaN	NaN	NaN	human	Intracellular	Nuclear pore glycoprotein p62	NUP62	P37198
15.99	NaN	NaN	NaN	NaN	NaN	NaN	NaN	human	TM.protein	Squalene synthase	FDFT1	P37268
21.9396	21.7074	22.0788	21.2209	22.6851	22.6482	23.2074	22.6665	human	Intracellular	Transgelin-2	TAGLN2	P37802
22.253	22.0292	21.6588	21.253	21.9314	21.7331	21.3107	21.2105	human	Intracellular	Transaldolase	TALDO1	P37837
18.5439	NaN	17.7676	NaN	NaN	NaN	NaN	NaN	human	Intracellular	Electron transfer flavoprotein subunit beta	ETFB	P38117
20.3282	20.42	22.3182	23.8695	23.2527	22.5887	22.4878	22.9439	human	Intracellular	RNA-binding motif protein, X chromosome	RBMX	P38159
19.0671	NaN	NaN	NaN	NaN	NaN	NaN	NaN	human	Intracellular	Lysosomal acid lipase/cholesteryl ester hydrolase	LIPA	P38571
20.3698	20.26	19.9279	20.4718	22.1741	20.9621	20.068	20.8781	human	Intracellular	V-type proton ATPase catalytic subunit A	ATP6V1A	P38606
21.1027	19.782	22.487	21.4102	20.9029	22.1233	22.1032	20.9495	human	Intracellular	Stress-70 protein, mitochondrial	HSPA9	P38646
20.6383	20.4601	18.3432	18.8441	18.8772	NaN	18.7252	18.1628	human	Intracellular	Eukaryotic initiation factor 4A-III	EIF4A3	P38919
17.336	17.3799	17.6533	NaN	17.7925	NaN	NaN	NaN	human	Intracellular	Cyclin-dependent kinase inhibitor 1	CDKN1A	P38936
22.9554	22.737	23.6483	23.7236	23.0601	23.3812	23.9269	23.9366	human	Intracellular	40S ribosomal protein S19	RPS19	P39019
21.7288	21.2926	21.2922	20.3515	21.7024	21.6915	21.7153	21.5616	human	Intracellular	60S ribosomal protein L3	RPL3	P39023
NaN	NaN	NaN	19.8131	NaN	NaN	NaN	NaN	human	Secreted	Collagen alpha-1(XV) chain	COL15A1	P39059
22.1279	21.8491	21.9003	23.1189	22.4521	23.1012	22.619	22.9802	human	Secreted	Collagen alpha-1(XVIII) chain	COL18A1	P39060
22.1279	21.8491	21.9003	23.1189	22.4521	23.1012	22.619	22.9802	human	Secreted	Collagen alpha-1(XVIII) chain	COL18A1	P39060
20.6901	18.7069	22.3086	21.2956	22.2848	21.7638	21.8295	21.3585	human	TM.protein	Dolichyl-diphosphooligosaccharide--protein glycosyltransferase 48 kDa subunit	DDOST	P39656
17.6895	19.1036	NaN	NaN	NaN	NaN	NaN	NaN	human	Intracellular	Acidic leucine-rich nuclear phosphoprotein 32 family member A	ANP32A	P39687
20.7776	20.3457	20.1474	20.4875	NaN	NaN	NaN	20.1794	human	Intracellular	Flap endonuclease 1	FEN1	P39748
NaN	NaN	NaN	NaN	NaN	NaN	NaN	22.1899	bovine	Bovine	Brain ribonuclease	BRN	P39873
NaN	16.9637	NaN	NaN	NaN	NaN	NaN	17.0488	human		Homeobox protein cut-like 1	CUX1	P39880;Q13948
18.8322	18.2323	NaN	NaN	19.3747	NaN	NaN	18.0596	human	Intracellular	Macrophage-capping protein	CAPG	P40121
18.8322	18.2323	NaN	NaN	NaN	NaN	NaN	NaN	human	Intracellular	Macrophage-capping protein	CAPG	P40121
18.4706	17.7983	NaN	NaN	NaN	NaN	NaN	NaN	human	Intracellular	Adenylyl cyclase-associated protein 2	CAP2	P40123
17.8365	NaN	NaN	NaN	NaN	NaN	NaN	NaN	human	other	Carcinoembryonic antigen-related cell adhesion molecule 6	CEACAM6	P40199
16.7506	18.41	NaN	NaN	NaN	NaN	NaN	NaN	human	Intracellular	Alpha-taxilin	TXLNA	P40222
22.9284	22.4406	20.7224	20.3463	20.8263	21.2747	21.176	20.5228	human	Intracellular	T-complex protein 1 subunit zeta	CCT6A	P40227
23.1794	23.4938	NaN	22.131	NaN	NaN	NaN	22.449	human	Intracellular	60S ribosomal protein L13a	RPL13A	P40429
18.8028	17.3796	NaN	NaN	NaN	NaN	NaN	NaN	human	Intracellular	ADP-ribosylation factor-like protein 1	ARL1	P40616
15.8347	16.3988	NaN	NaN	NaN	NaN	NaN	NaN	human	Intracellular	DNA mismatch repair protein Mlh1	MLH1	P40692
20.3613	19.5988	NaN	NaN	NaN	NaN	NaN	NaN	human	Intracellular	Signal transducer and activator of transcription 3	STAT3	P40763
19.2048	19.3033	NaN	NaN	NaN	NaN	NaN	17.9932	human	Intracellular	Ubiquitin carboxyl-terminal hydrolase 8	USP8	P40818
20.2023	19.3755	20.8059	20.7674	21.1215	21.6478	21.0366	20.1609	human	Intracellular	Malate dehydrogenase, cytoplasmic	MDH1	P40925
20.5743	19.8156	22.6697	20.3587	22.964	22.0199	21.8941	21.3915	human	Intracellular	Malate dehydrogenase, mitochondrial	MDH2	P40926
18.3531	18.6775	NaN	NaN	NaN	NaN	NaN	NaN	human	Intracellular	Replication factor C subunit 5	RFC5	P40937
17.3719	18.0931	NaN	NaN	NaN	NaN	NaN	NaN	human	Intracellular	Replication factor C subunit 3	RFC3	P40938
19.3665	22.3051	21.9738	NaN	NaN	23.411	21.3068	NaN	human	Intracellular	Trifunctional enzyme subunit alpha, mitochondrial	HADHA	P40939
21.6179	21.1959	NaN	NaN	19.5274	NaN	NaN	NaN	human	Intracellular	Eukaryotic translation initiation factor 2 subunit 3	EIF2S3	P41091
17.5382	17.7916	NaN	NaN	17.7587	NaN	NaN	NaN	human	Intracellular	Eukaryotic translation initiation factor 2D	EIF2D	P41214
19.7214	NaN	NaN	NaN	NaN	18.7524	NaN	NaN	human	Intracellular	Myeloid cell nuclear differentiation antigen	MNDA	P41218
19.1593	NaN	21.8619	19.4969	21.7224	21.2041	22.4082	21.4672	human	Secreted	Prostaglandin-H2 D-isomerase	PTGDS	P41222
18.2156	19.2441	20.1785	21.6141	20.9108	20.27	21.0382	21.9166	human	Intracellular	Protein BUD31 homolog	BUD31	P41223
18.2728	18.4538	NaN	NaN	NaN	NaN	NaN	NaN	human	Intracellular	N-alpha-acetyltransferase 10	NAA10	P41227
NaN	NaN	18.1023	NaN	18.971	17.8554	19.5349	19.3339	human	TM.protein	P2Y purinoceptor 2	P2RY2	P41231
20.4401	19.9389	NaN	NaN	19.1163	18.141	19.5697	18.8345	human	Intracellular	Tyrosine-protein kinase CSK	CSK	P41240
20.3339	20.1432	19.2429	NaN	NaN	NaN	NaN	18.8625	human	Intracellular	Glycine--tRNA ligase	GARS1	P41250
21.7438	21.6661	19.7402	19.6467	20.0467	NaN	19.8089	20.3502	human	Intracellular	Isoleucine--tRNA ligase, cytoplasmic	IARS1	P41252
20.8513	20.7182	22.9869	23.2244	21.8877	22.1526	25.5051	25.4428	bovine	Bovine	Antithrombin-III	SERPINC1	P41361
20.8513	20.7182	22.9869	23.2244	21.8877	22.1526	25.5051	25.4428	bovine	Bovine	Antithrombin-III	SERPINC1	P41361
NaN	20.1357	22.3396	20.7519	22.1856	NaN	22.7616	22.7166	human	TM.protein	Reduced folate transporter	SLC19A1	P41440
19.0963	18.9918	NaN	17.6567	NaN	NaN	NaN	17.9937	human	Intracellular	Protein kinase C iota type	PRKCI	P41743
18.301	18.9093	NaN	18.7288	NaN	NaN	NaN	NaN	human	Intracellular	Beta-centractin	ACTR1B	P42025
NaN	NaN	18.607	NaN	NaN	NaN	NaN	NaN	human	Intracellular	Enoyl-CoA delta isomerase 1, mitochondrial	ECI1	P42126
18.1045	19.3537	NaN	NaN	NaN	NaN	NaN	NaN	human	other	Lamina-associated polypeptide 2, isoform alpha	TMPO	P42166
19.3862	18.7098	18.8629	NaN	19.9296	NaN	20.0616	20.1614	human		Lamina-associated polypeptide 2, isoform alpha	TMPO	P42166;P42167
21.2936	21.0618	NaN	NaN	18.8553	19.4763	NaN	18.7331	human	Intracellular	Signal transducer and activator of transcription 1-alpha/beta	STAT1	P42224
20.2613	19.9959	NaN	NaN	NaN	NaN	NaN	18.3507	human	Intracellular	Exosome RNA helicase MTR4	MTREX	P42285
21.5278	19.1482	22.9343	22.4739	21.7988	22.753	22.2266	21.2246	human	Intracellular	Aldo-keto reductase family 1 member C3	AKR1C3	P42330
17.5772	17.7863	NaN	NaN	NaN	NaN	NaN	NaN	human	Intracellular	Phosphatidylinositol 4,5-bisphosphate 3-kinase catalytic subunit beta isoform	PIK3CB	P42338
NaN	17.2444	19.4335	NaN	NaN	NaN	NaN	NaN	human	Intracellular	Serine/threonine-protein kinase mTOR	MTOR	P42345
21.0252	20.1362	21.255	21.8337	21.4912	21.3447	21.5319	21.0165	human	Intracellular	Histidine ammonia-lyase	HAL	P42357
19.1618	19.4459	NaN	NaN	NaN	NaN	NaN	NaN	human	Intracellular	Epidermal growth factor receptor substrate 15	EPS15	P42566
16.6845	NaN	NaN	NaN	NaN	NaN	NaN	NaN	human	Intracellular	Caspase-3	CASP3	P42574
20.0811	19.2997	20.56	20.2123	NaN	NaN	19.8826	19.767	human	Intracellular	40S ribosomal protein S27	RPS27	P42677
NaN	17.8416	NaN	NaN	NaN	NaN	NaN	NaN	human	Intracellular	Tyrosine-protein kinase FRK	FRK	P42685
16.5958	16.9065	NaN	NaN	NaN	NaN	NaN	NaN	human	other	Probable helicase with zinc finger domain	HELZ	P42694
16.3689	NaN	NaN	NaN	NaN	NaN	NaN	NaN	human	Intracellular	Condensin-2 complex subunit D3	NCAPD3	P42695
20.517	NaN	23.219	NaN	23.4787	NaN	24.0853	18.0334	human	Intracellular	Leucine-rich PPR motif-containing protein, mitochondrial	LRPPRC	P42704
17.7688	17.6372	NaN	NaN	NaN	NaN	NaN	NaN	human	Intracellular	3-ketoacyl-CoA thiolase, mitochondrial	ACAA2	P42765
22.8561	23.576	22.689	23.6842	22.7047	23.3927	22.95	23.315	human	Intracellular	60S ribosomal protein L35	RPL35	P42766
17.0852	18.9013	NaN	18.9849	NaN	20.0893	NaN	NaN	human	Intracellular	Lysosomal Pro-X carboxypeptidase	PRCP	P42785
17.7399	17.0645	NaN	NaN	NaN	NaN	NaN	NaN	human	other	Huntingtin	HTT	P42858
NaN	NaN	19.6192	18.2522	NaN	NaN	18.4206	NaN	human	TM.protein	Endothelin-converting enzyme 1	ECE1	P42892
NaN	NaN	19.9306	19.8204	20.494	19.9844	20.3057	20.8992	human	TM.protein	Neutral amino acid transporter A	SLC1A4	P43007
19.7145	19.7832	19.0468	18.974	19.2309	NaN	19.7434	19.7882	human	Intracellular	Platelet-activating factor acetylhydrolase IB subunit beta	PAFAH1B1	P43034
18.8555	19.2761	21.1029	19.9025	20.6119	20.2505	21.258	20.7177	human	Intracellular	Matrin-3	MATR3	P43243
19.7974	20.5194	19.6712	NaN	19.8444	NaN	18.3201	NaN	human	Intracellular	DNA mismatch repair protein Msh2	MSH2	P43246
16.7857	16.5242	NaN	NaN	NaN	NaN	NaN	NaN	human	Secreted	Biotinidase	BTD	P43251
18.2468	18.3692	20.5619	20.0136	20.2047	NaN	19.3206	19.319	human	TM.protein	Translocon-associated protein subunit alpha	SSR1	P43307
16.0197	16.5377	NaN	NaN	NaN	NaN	NaN	NaN	human	Intracellular	Tyrosine-protein phosphatase non-receptor type 9	PTPN9	P43378
19.4261	18.7431	19.6594	NaN	19.8999	19.7953	19.845	19.0802	human	Intracellular	Ran-specific GTPase-activating protein	RANBP1	P43487
22.7724	21.6829	19.4506	NaN	20.4668	NaN	17.7354	18.6828	human	Secreted	Nicotinamide phosphoribosyltransferase	NAMPT	P43490
22.7724	21.6829	19.4506	NaN	20.4668	NaN	NaN	NaN	human	Secreted	Nicotinamide phosphoribosyltransferase	NAMPT	P43490
16.3144	NaN	17.3825	NaN	NaN	NaN	18.1211	16.9395	human	Secreted	Afamin	AFM	P43652
21.2576	21.5424	20.5437	19.7089	NaN	19.9695	20.0022	21.1476	human	Intracellular	26S proteasome regulatory subunit 6B	PSMC4	P43686
18.2354	NaN	NaN	NaN	NaN	NaN	NaN	NaN	human	Intracellular	Elongation factor Ts, mitochondrial	TSFM	P43897
NaN	NaN	NaN	NaN	NaN	NaN	20.186	20.0097	human	Intracellular	Troponin T, cardiac muscle	TNNT2	P45379
18.1559	19.1086	NaN	NaN	NaN	NaN	NaN	NaN	bovine		Palmitoyl-protein thioesterase 1	PPT1	P45478;P50897
17.4603	18.1328	NaN	16.6918	NaN	NaN	NaN	NaN	human	Intracellular	Peptidyl-prolyl cis-trans isomerase C	PPIC	P45877
18.7155	18.8717	20.5794	19.7168	20.3855	21.0243	18.9863	19.4435	human	TM.protein	Voltage-dependent anion-selective channel protein 2	VDAC2	P45880
19.6723	20.9041	19.4442	18.8992	19.5593	NaN	19.7925	19.4036	human	Intracellular	Chromobox protein homolog 5	CBX5	P45973
22.1045	21.5706	18.3615	18.2229	18.4618	19.5589	18.5692	19.1612	human	Intracellular	Ubiquitin carboxyl-terminal hydrolase 5	USP5	P45974
16.6121	NaN	NaN	NaN	NaN	NaN	NaN	NaN	human	Intracellular	Mitogen-activated protein kinase 9	MAPK9	P45984
17.7272	18.7029	20.905	20.0731	21.9097	21.4525	21.8698	21.1009	human	Intracellular	Proliferation marker protein Ki-67	MKI67	P46013
17.7076	17.7751	NaN	NaN	NaN	NaN	NaN	NaN	human	Intracellular	Ran GTPase-activating protein 1	RANGAP1	P46060
19.2086	19.4854	NaN	NaN	NaN	NaN	NaN	NaN	human	Intracellular	ATP-dependent DNA helicase Q1	RECQL	P46063
20.194	20.8336	19.8877	20.3048	21.0424	20.3304	21.4456	21.4609	human	Intracellular	Probable 28S rRNA (cytosine(4447)-C(5))-methyltransferase	NOP2	P46087
NaN	19.4561	NaN	NaN	NaN	NaN	NaN	NaN	human	Intracellular	Transcriptional regulator ATRX	ATRX	P46100
18.5596	NaN	NaN	NaN	NaN	NaN	NaN	NaN	human	Intracellular	Adapter molecule crk	CRK	P46108
18.4157	17.9145	20.532	NaN	NaN	NaN	NaN	NaN	human	Intracellular	Crk-like protein	CRKL	P46109
18.0114	NaN	NaN	NaN	NaN	NaN	NaN	NaN	human	Intracellular	Translation initiation factor IF-2, mitochondrial	MTIF2	P46199
20.5268	19.9213	NaN	NaN	NaN	NaN	NaN	NaN	human	Intracellular	Large proline-rich protein BAG6	BAG6	P46379
20.5268	19.9213	NaN	18.3302	NaN	NaN	NaN	NaN	human	Intracellular	Large proline-rich protein BAG6	BAG6	P46379
20.5268	19.9213	NaN	NaN	NaN	NaN	NaN	20.4936	human	Intracellular	Large proline-rich protein BAG6	BAG6	P46379
20.9673	20.6603	NaN	NaN	NaN	NaN	18.388	19.832	human	Intracellular	Vesicle-fusing ATPase	NSF	P46459
17.3852	17.7693	NaN	NaN	NaN	NaN	NaN	NaN	human	Intracellular	Cyclin-dependent kinase inhibitor 1B	CDKN1B	P46527
19.0635	NaN	NaN	NaN	NaN	NaN	NaN	NaN	human	Intracellular	Acetylserotonin O-methyltransferase	ASMT	P46597
17.2815	NaN	NaN	NaN	NaN	NaN	NaN	NaN	human	Intracellular	Dual specificity mitogen-activated protein kinase kinase 3	MAP2K3	P46734
16.9996	17.9312	NaN	NaN	NaN	NaN	NaN	NaN	human	Intracellular	Lys-63-specific deubiquitinase BRCC36	BRCC3	P46736
22.7114	22.0566	22.9782	24.2327	25.5589	24.4886	26.0664	23.7966	human	Intracellular	60S ribosomal protein L27a	RPL27A	P46776
22.8701	22.8396	22.4365	22.0313	21.8042	22.0788	22.1357	22.5162	human	Intracellular	60S ribosomal protein L5	RPL5	P46777
20.2098	19.5568	19.158	20.4845	21.4934	18.6138	21.525	20.3902	human	Intracellular	60S ribosomal protein L21	RPL21	P46778
22.2776	22.8839	21.6763	21.2162	21.3679	20.8803	21.607	22.5549	human	Intracellular	60S ribosomal protein L28	RPL28	P46779
24.3164	24.1341	23.6052	23.3193	23.4709	23.4957	23.306	23.3227	human	Intracellular	40S ribosomal protein S9	RPS9	P46781
22.1518	22.2011	22.8057	22.58	22.1481	21.7313	22.8939	22.8233	human	Intracellular	40S ribosomal protein S5	RPS5	P46782
22.4168	20.9336	23.5242	22.951	NaN	22.5278	22.6814	21.6195	human	other	40S ribosomal protein S10	RPS10	P46783
16.9863	NaN	NaN	NaN	NaN	NaN	NaN	17.2202	human	Intracellular	Glucosamine-6-phosphate isomerase 1	GNPDA1	P46926
NaN	16.5159	NaN	NaN	NaN	NaN	NaN	NaN	human	Intracellular	E3 ubiquitin-protein ligase NEDD4	NEDD4	P46934
17.2451	17.5296	NaN	NaN	NaN	NaN	NaN	NaN	human	Intracellular	Utrophin	UTRN	P46939
23.3805	23.0628	23.8258	24.0254	24.0062	23.962	24.0402	24.066	human	Intracellular	Ras GTPase-activating-like protein IQGAP1	IQGAP1	P46940
21.9343	21.137	NaN	NaN	NaN	NaN	NaN	NaN	human	Intracellular	Glycogenin-1	GYG1	P46976
17.1212	NaN	NaN	NaN	NaN	NaN	NaN	NaN	human	TM.protein	Dolichyl-diphosphooligosaccharide--protein glycosyltransferase subunit STT3A	STT3A	P46977
NaN	NaN	19.9451	NaN	NaN	NaN	NaN	NaN	human	Intracellular	Guanine nucleotide exchange factor MSS4	RABIF	P47224
21.1202	21.1019	NaN	19.6136	20.7301	19.484	20.7265	20.7659	human	Intracellular	F-actin-capping protein subunit alpha-2	CAPZA2	P47755
22.4804	22.1276	22.304	20.4682	21.8814	21.585	21.2546	20.6673	human	Intracellular	F-actin-capping protein subunit beta	CAPZB	P47756
19.4005	20.1481	23.6182	23.0829	23.406	22.3381	23.7177	23.1482	human	Intracellular	Eukaryotic translation initiation factor 1A, X-chromosomal	EIF1AX	P47813
20.5542	20.515	NaN	NaN	19.412	NaN	19.3567	19.0087	human	other	Glutamine--tRNA ligase	QARS1	P47897
23.0559	23.5289	22.2542	22.467	22.2954	22.2618	22.4756	23.1142	human	Intracellular	60S ribosomal protein L29	RPL29	P47914
23.1807	23.5865	24.7729	24.4219	25.4234	24.7952	23.3655	24.2429	human	other	Galectin-7	LGALS7	P47929
18.0883	NaN	NaN	NaN	NaN	NaN	NaN	NaN	human	TM.protein	Cytochrome b-c1 complex subunit Rieske, mitochondrial	UQCRFS1	P47985
18.6145	NaN	19.4129	19.6088	NaN	NaN	NaN	19.2895	human	Intracellular	LIM and senescent cell antigen-like-containing domain protein 1	LIMS1	P48059
19.8896	19.644	23.1357	23.4711	23.0196	23.7191	23.1834	23.7262	human	Secreted	Stromal cell-derived factor 1	CXCL12	P48061
19.8896	NaN	23.1357	23.4711	NaN	23.7191	23.1834	23.7262	human	Secreted	Stromal cell-derived factor 1	CXCL12	P48061
20.3112	19.9914	NaN	NaN	17.9455	NaN	NaN	NaN	human	Intracellular	Prolyl endopeptidase	PREP	P48147
20.5848	19.3788	19.9706	19.8902	21.1321	21.8621	19.1066	20.0828	human	Intracellular	NADP-dependent malic enzyme	ME1	P48163
16.2146	16.2106	NaN	NaN	NaN	NaN	NaN	NaN	human	Intracellular	Iron-responsive element-binding protein 2	IREB2	P48200
14.8832	15.1417	NaN	NaN	17.364	16.0447	17.5087	19.2865	human	Secreted	Tissue factor pathway inhibitor 2	TFPI2	P48307
18.3214	18.2241	NaN	17.9231	NaN	NaN	NaN	20.5216	human	Intracellular	Phosphatidylinositol 5-phosphate 4-kinase type-2 alpha	PIP4K2A	P48426
21.8065	21.6833	18.465	19.174	18.9619	19.6571	18.9232	19.5629	human	Intracellular	Coatomer subunit delta	ARCN1	P48444
19.7682	20.0645	NaN	NaN	18.959	NaN	NaN	20.2872	human	Intracellular	Lanosterol synthase	LSS	P48449
19.4043	18.8628	NaN	NaN	NaN	NaN	NaN	NaN	human	Intracellular	Glutamate--cysteine ligase catalytic subunit	GCLC	P48506
19.2938	18.5174	20.3844	NaN	19.6132	NaN	NaN	NaN	human	Intracellular	Glutamate--cysteine ligase regulatory subunit	GCLM	P48507
21.0942	20.8728	24.2962	24.4089	24.2888	24.1869	24.7104	24.6071	human	TM.protein	CD151 antigen	CD151	P48509
21.3955	21.1437	23.0821	19.1198	NaN	23.3209	NaN	19.6252	human	Intracellular	26S proteasome non-ATPase regulatory subunit 8	PSMD8	P48556
19.3726	19.8073	18.8541	19.8566	NaN	18.5681	NaN	NaN	human	Intracellular	Serpin B4	SERPINB4	P48594
18.341	NaN	NaN	NaN	NaN	NaN	NaN	NaN	human	Intracellular	Serpin B10	SERPINB10	P48595
NaN	17.8431	NaN	18.4384	NaN	20.2659	NaN	NaN	human	Intracellular	Protein PRRC2A	PRRC2A	P48634
19.2208	19.152	20.9686	20.5368	20.5083	NaN	20.3216	20.1841	human	Intracellular	Glutathione synthetase	GSS	P48637
22.7856	22.9049	20.4819	21.1215	20.4153	21.5159	20.9659	20.6822	human	Intracellular	T-complex protein 1 subunit epsilon	CCT5	P48643
NaN	NaN	21.5521	NaN	NaN	NaN	NaN	NaN	human	TM.protein	Phosphatidylserine synthase 1	PTDSS1	P48651
18.8525	19.3314	20.0518	18.1525	NaN	NaN	NaN	NaN	human	Intracellular	Keratin, type II cytoskeletal 6C	KRT6C	P48668
19.2343	19.4093	NaN	NaN	NaN	NaN	NaN	NaN	human	Intracellular	Heat shock 70 kDa protein 13	HSPA13	P48723
20.4055	20.0801	20.7191	20.4122	NaN	NaN	NaN	NaN	human	Intracellular	Casein kinase I isoform alpha	CSNK1A1	P48729
19.361	19.2023	17.6153	NaN	18.5945	NaN	NaN	18.7456	human	Intracellular	Casein kinase I isoform delta	CSNK1D	P48730
17.7847	16.4422	NaN	20.4179	NaN	NaN	NaN	NaN	human	Intracellular	Isocitrate dehydrogenase [NADP], mitochondrial	IDH2	P48735
18.4944	19.4044	NaN	NaN	NaN	NaN	NaN	NaN	human	Intracellular	Phosphatidylinositol transfer protein beta isoform	PITPNB	P48739
NaN	NaN	18.2574	18.0639	NaN	NaN	NaN	NaN	human	TM.protein	Adhesion G protein-coupled receptor E5	ADGRE5	P48960
18.6191	19.0455	NaN	NaN	NaN	NaN	NaN	NaN	human	Intracellular	DNA polymerase delta subunit 2	POLD2	P49005
17.3406	17.2289	21.2155	NaN	21.8557	21.7858	22.273	22.3614	human	Intracellular	MARCKS-related protein	MARCKSL1	P49006
17.6743	17.5476	NaN	NaN	NaN	NaN	NaN	16.8145	human	Intracellular	Paxillin	PXN	P49023
16.374	NaN	NaN	NaN	NaN	NaN	NaN	NaN	human	Intracellular	Nuclear receptor subfamily 2 group C member 2	NR2C2	P49116
15.3967	16.8599	NaN	NaN	NaN	NaN	NaN	NaN	human	other	MAP kinase-activated protein kinase 2	MAPKAPK2	P49137
19.8822	20.1359	21.1403	20.8162	19.5745	22.3517	20.2076	20.13	human	Intracellular	4-trimethylaminobutyraldehyde dehydrogenase	ALDH9A1	P49189
22.1712	22.051	20.8836	21.2181	21.6952	20.3706	21.929	20.9952	human	Intracellular	60S ribosomal protein L34	RPL34	P49207
18.6094	18.3343	NaN	20.5174	NaN	NaN	NaN	NaN	human	Intracellular	Ribose-5-phosphate isomerase	RPIA	P49247
18.1096	19.5814	21.3976	20.9873	22.4257	22.5625	22.3648	21.6857	human	TM.protein	Protein ERGIC-53	LMAN1	P49257
19.5031	19.657	20.3661	NaN	19.944	NaN	NaN	NaN	human	Intracellular	Nuclear autoantigenic sperm protein	NASP	P49321
24.9387	24.8906	21.8465	22.1941	22.4448	22.7586	22.6191	22.5525	human	Intracellular	Fatty acid synthase	FASN	P49327
17.8381	16.6493	NaN	NaN	NaN	NaN	NaN	NaN	human	Intracellular	Protein farnesyltransferase/geranylgeranyltransferase type-1 subunit alpha	FNTA	P49354
18.2579	20.637	NaN	NaN	NaN	NaN	NaN	NaN	human	Intracellular	Deoxyhypusine synthase	DHPS	P49366
23.9272	23.5507	20.6949	22.2089	22.0416	21.7728	22.1546	22.2682	human	Intracellular	T-complex protein 1 subunit gamma	CCT3	P49368
18.8522	17.9837	NaN	NaN	NaN	NaN	NaN	NaN	human	Intracellular	Beta-arrestin-1	ARRB1	P49407
21.1498	19.3616	23.2112	23.5854	21.1939	20.3792	22.8238	23.279	human	Intracellular	Elongation factor Tu, mitochondrial	TUFM	P49411
20.6023	19.6366	21.1134	20.1058	21.4091	20.0755	21.7769	19.522	human	Intracellular	Alpha-aminoadipic semialdehyde dehydrogenase	ALDH7A1	P49419
14.5181	NaN	16.622	NaN	NaN	NaN	NaN	NaN	human	Intracellular	Inositol polyphosphate 1-phosphatase	INPP1	P49441
NaN	NaN	NaN	18.2557	19.764	NaN	NaN	19.8336	human	TM.protein	Cytochrome b561	CYB561	P49447
19.3309	17.6035	NaN	NaN	NaN	NaN	NaN	NaN	human	Intracellular	Centromere protein F	CENPF	P49454
17.8089	17.3118	21.0518	NaN	NaN	NaN	NaN	NaN	human	Intracellular	Signal recognition particle 9 kDa protein	SRP9	P49458
16.8674	NaN	NaN	NaN	NaN	NaN	NaN	NaN	human	Intracellular	Ubiquitin-conjugating enzyme E2 A	UBE2A	P49459
19.2487	19.8764	NaN	NaN	NaN	NaN	NaN	NaN	human	Intracellular	Choline-phosphate cytidylyltransferase A	PCYT1A	P49585
22.0938	21.9783	19.2388	18.7357	18.1316	20.727	18.9193	18.9978	human	Intracellular	Alanine--tRNA ligase, cytoplasmic	AARS1	P49588
19.2721	18.8256	19.2946	NaN	NaN	NaN	NaN	17.8593	human	Intracellular	Cysteine--tRNA ligase, cytoplasmic	CARS1	P49589
20.9373	21.2076	19.0339	21.2983	21.6032	NaN	20.1152	19.9352	human	Intracellular	Serine--tRNA ligase, cytoplasmic	SARS1	P49591
17.0588	17.4818	NaN	NaN	NaN	NaN	NaN	NaN	human	Intracellular	Protein phosphatase 1F	PPM1F	P49593
NaN	NaN	NaN	19.915	NaN	NaN	NaN	NaN	human	TM.protein	Alpha-mannosidase 2x	MAN2A2	P49641
17.7017	18.776	NaN	NaN	NaN	NaN	NaN	NaN	human	Intracellular	DNA primase small subunit	PRIM1	P49642
17.4568	16.6353	NaN	NaN	NaN	NaN	NaN	NaN	human	Intracellular	DNA primase large subunit	PRIM2	P49643
19.8825	18.9042	20.3276	19.4031	17.4983	20.497	NaN	NaN	human	Intracellular	Proteasome subunit beta type-3	PSMB3	P49720
19.2534	19.8499	20.7919	20.8219	20.3339	20.7034	20.0613	19.0871	human	Intracellular	Proteasome subunit beta type-2	PSMB2	P49721
21.7126	22.4751	19.8092	20.307	20.0917	19.8694	19.991	20.5499	human	Intracellular	DNA replication licensing factor MCM2	MCM2	P49736
18.0355	17.923	18.9221	NaN	18.5305	18.9298	NaN	18.3871	human	Intracellular	Very long-chain specific acyl-CoA dehydrogenase, mitochondrial	ACADVL	P49748
18.1339	18.1336	NaN	NaN	19.1553	NaN	NaN	18.809	human	Intracellular	YLP motif-containing protein 1	YLPM1	P49750
19.8417	20.2917	NaN	NaN	NaN	NaN	NaN	NaN	human	Intracellular	Vacuolar protein sorting-associated protein 41 homolog	VPS41	P49754
20.2669	19.633	23.1577	22.0437	23.3131	22.7327	22.1028	21.8759	human	TM.protein	Transmembrane emp24 domain-containing protein 10	TMED10	P49755
19.2636	20.0573	19.6619	20.3926	NaN	NaN	19.4715	NaN	human	Intracellular	RNA-binding protein 25	RBM25	P49756
15.9837	NaN	19.3021	NaN	NaN	NaN	19.2061	19.2216	human	Intracellular	Protein numb homolog	NUMB	P49757
16.4435	NaN	20.2874	20.4126	20.3328	20.8931	20.4647	20.7151	human	TM.protein	Presenilin-1	PSEN1	P49768
18.897	18.9619	NaN	NaN	NaN	NaN	NaN	NaN	human	Intracellular	Translation initiation factor eIF-2B subunit beta	EIF2B2	P49770
21.0428	19.0963	NaN	19.6439	NaN	NaN	NaN	NaN	human	Intracellular	Histidine triad nucleotide-binding protein 1	HINT1	P49773
17.9813	NaN	NaN	NaN	NaN	NaN	NaN	NaN	human	TM.protein	Retinoic acid receptor responder protein 1	RARRES1	P49788
19.3498	18.684	NaN	NaN	21.89	NaN	NaN	21.8424	human	Intracellular	Nuclear pore complex protein Nup153	NUP153	P49790
NaN	16.5695	NaN	NaN	NaN	NaN	NaN	NaN	human	Intracellular	E3 SUMO-protein ligase RanBP2	RANBP2	P49792
NaN	NaN	NaN	NaN	NaN	NaN	19.6223	19.9537	human	Intracellular	Regulator of G-protein signaling 19	RGS19	P49795
NaN	NaN	NaN	20.0783	NaN	NaN	NaN	20.8274	human	Intracellular	NADH dehydrogenase [ubiquinone] flavoprotein 1, mitochondrial	NDUFV1	P49821
18.9072	19.2942	NaN	NaN	NaN	NaN	NaN	21.0832	human	Intracellular	Glycogen synthase kinase-3 alpha	GSK3A	P49840
18.9263	19.1642	NaN	NaN	NaN	NaN	NaN	18.484	human	other	Glycogen synthase kinase-3 beta	GSK3B	P49841
NaN	17.3023	NaN	NaN	NaN	NaN	NaN	NaN	human	Intracellular	Transcription initiation factor TFIID subunit 6	TAF6	P49848
19.1295	19.6613	20.6253	21.4681	20.4883	20.2525	20.0012	21.1536	human	Secreted	Kallikrein-7	KLK7	P49862
19.2422	18.5141	NaN	NaN	NaN	NaN	NaN	NaN	human	Intracellular	Cytosolic purine 5'-nucleotidase	NT5C2	P49902
20.1397	19.3284	NaN	NaN	NaN	NaN	NaN	NaN	human	Intracellular	Selenide, water dikinase 1	SEPHS1	P49903
NaN	NaN	NaN	NaN	NaN	NaN	19.356	20.663	bovine	Bovine	Selenoprotein P	SELENOP	P49907
19.6718	NaN	NaN	NaN	NaN	NaN	NaN	NaN	human	Secreted	Cathelicidin antimicrobial peptide	CAMP	P49913
18.2248	17.7937	NaN	18.7781	NaN	19.3764	19.789	18.705	human	Intracellular	5-formyltetrahydrofolate cyclo-ligase	MTHFS	P49914
22.2349	21.6627	19.0627	NaN	19.2709	NaN	19.3056	19.5043	human	Intracellular	GMP synthase [glutamine-hydrolyzing]	GMPS	P49915
17.2915	17.4491	NaN	NaN	NaN	NaN	NaN	NaN	human	Intracellular	DNA ligase 3	LIG3	P49916
19.3827	19.6112	NaN	17.3509	NaN	NaN	NaN	NaN	human	Intracellular	Double-strand break repair protein MRE11	MRE11	P49959
NaN	NaN	NaN	NaN	18.531	19.1737	19.0145	17.9434	human	Intracellular	Histamine N-methyltransferase	HNMT	P50135
18.1578	18.258	20.3049	20.0963	20.3554	20.8037	20.4949	20.5582	human	Intracellular	Guanine nucleotide-binding protein G(q) subunit alpha	GNAQ	P50148
17.6973	NaN	NaN	NaN	NaN	NaN	NaN	NaN	human	Intracellular	Isocitrate dehydrogenase [NAD] subunit alpha, mitochondrial	IDH3A	P50213
NaN	NaN	21.3246	21.4017	20.9957	20.7071	22.5405	22.4931	human	Intracellular	Cysteine-rich protein 1	CRIP1	P50238
21.5615	21.003	21.528	20.3846	21.5596	20.8993	20.2913	20.2021	human	Intracellular	Rab GDP dissociation inhibitor beta	GDI2	P50395
17.4692	17.7811	18.588	NaN	19.8527	19.3949	19.5649	20.0997	human	TM.protein	Emerin	EMD	P50402
15.9143	16.5597	NaN	NaN	NaN	NaN	NaN	19.2153	human	TM.protein	Carnitine O-palmitoyltransferase 1, liver isoform	CPT1A	P50416
18.9187	19.5215	19.2516	20.4119	20.1644	19.878	19.177	17.9827	human	Intracellular	Serpin B8	SERPINB8	P50452
18.9187	NaN	19.2516	NaN	20.1644	NaN	NaN	NaN	human	Intracellular	Serpin B8	SERPINB8	P50452
20.4576	20.9084	NaN	18.519	NaN	NaN	NaN	NaN	human	Intracellular	Serpin H1	SERPINH1	P50454
21.8995	19.5278	20.3815	19.6229	20.9012	19.915	20.6546	20.337	bovine		Serpin H1	SERPINH1	P50454;Q2KJH6
20.4767	20.2057	21.0061	21.2003	20.8815	21.6696	20.6643	21.2145	human	Intracellular	Vasodilator-stimulated phosphoprotein	VASP	P50552
19.7935	19.7163	NaN	18.8498	17.7516	NaN	17.5682	18.9312	human	Intracellular	Dynamin-2	DNM2	P50570
17.1372	17.1716	NaN	NaN	NaN	NaN	NaN	NaN	human	Intracellular	Methionine aminopeptidase 2	METAP2	P50579
17.9718	17.3307	NaN	NaN	NaN	NaN	NaN	NaN	human	Intracellular	Bis(5'-nucleosyl)-tetraphosphatase [asymmetrical]	NUDT2	P50583
18.5584	18.8276	NaN	NaN	NaN	NaN	NaN	NaN	human	Intracellular	Cyclin-dependent kinase 7	CDK7	P50613
17.0871	17.3949	NaN	NaN	NaN	NaN	NaN	NaN	human	Intracellular	Biotin--protein ligase	HLCS	P50747
18.3709	18.4651	NaN	NaN	NaN	NaN	NaN	NaN	human	Intracellular	Kinetochore-associated protein 1	KNTC1	P50748
17.5623	18.3452	NaN	NaN	NaN	NaN	NaN	NaN	human	Intracellular	Cyclin-dependent kinase 9	CDK9	P50750
18.1828	18.9511	21.5954	NaN	NaN	NaN	NaN	NaN	human	TM.protein	Lipopolysaccharide-responsive and beige-like anchor protein	LRBA	P50851
NaN	NaN	18.7872	17.9765	18.8687	NaN	19.9923	19.2379	human	TM.protein	Basal cell adhesion molecule	BCAM	P50895
21.1616	21.3389	18.283	NaN	NaN	17.9566	NaN	17.5114	human	Intracellular	Palmitoyl-protein thioesterase 1	PPT1	P50897
23.8662	24.5585	23.1108	23.2952	23.9249	23.202	23.5123	23.9487	human	Intracellular	60S ribosomal protein L14	RPL14	P50914
23.6746	23.4112	21.8964	21.2864	22.2944	21.9766	22.4236	21.556	human	Intracellular	T-complex protein 1 subunit theta	CCT8	P50990
23.4497	23.1298	21.4707	21.1434	21.743	21.4772	22.0121	21.1812	human	Intracellular	T-complex protein 1 subunit delta	CCT4	P50991
19.2556	18.7538	21.484	21.0894	21.4213	21.4953	21.7088	20.5564	human	Intracellular	Annexin A11	ANXA11	P50995
19.2728	19.2019	NaN	NaN	NaN	NaN	NaN	NaN	human	other	Poly(A) polymerase alpha	PAPOLA	P51003
19.4702	19.1518	NaN	20.2421	19.0833	18.6845	19.5238	19.7297	human	Intracellular	Fragile X mental retardation syndrome-related protein 1	FXR1	P51114
18.1278	18.1899	NaN	NaN	18.7719	NaN	NaN	18.9441	human	Intracellular	Fragile X mental retardation syndrome-related protein 2	FXR2	P51116
17.7842	18.5094	21.2186	21.0893	21.7732	21.876	21.8681	21.8445	human	Intracellular	Ras-related protein Rab-5C	RAB5C	P51148
21.5249	21.1931	22.1314	22.4757	22.5988	22.2426	22.6104	22.7753	human	Intracellular	Ras-related protein Rab-7a	RAB7A	P51149
16.5118	NaN	NaN	NaN	NaN	NaN	NaN	19.1053	human	Intracellular	Ras-related protein Rab-9A	RAB9A	P51151
18.0222	19.4319	23.0025	21.7103	23.0844	21.5686	23.0235	21.0907	human	Intracellular	Ras-related protein Rab-13	RAB13	P51153
18.1618	NaN	NaN	NaN	NaN	NaN	NaN	NaN	human	Intracellular	Ras-related protein Rab-27A	RAB27A	P51159
18.3522	17.0553	NaN	NaN	NaN	NaN	NaN	NaN	human	Intracellular	Dual specificity protein phosphatase 3	DUSP3	P51452
NaN	NaN	NaN	NaN	NaN	NaN	NaN	16.4406	human	TM.protein	Matrix metalloproteinase-15	MMP15	P51511
18.1301	18.4152	NaN	NaN	NaN	NaN	NaN	NaN	human	Intracellular	Probable global transcription activator SNF2L2	SMARCA2	P51531
19.9413	20.2171	19.1924	19.5972	19.2923	NaN	19.4698	20.0823	human	Intracellular	Transcription activator BRG1	SMARCA4	P51532
20.8216	20.5077	NaN	NaN	NaN	NaN	NaN	NaN	human	Intracellular	Galactokinase	GALK1	P51570
18.3582	17.2306	19.277	19.9503	19.2364	20.251	NaN	20.2886	human	TM.protein	Translocon-associated protein subunit delta	SSR4	P51571
18.7957	20.4681	22.666	22.5368	24.0036	23.6559	23.6572	22.8239	human	TM.protein	B-cell receptor-associated protein 31	BCAP31	P51572
17.3562	NaN	NaN	NaN	NaN	NaN	NaN	NaN	human	Intracellular	Thiopurine S-methyltransferase	TPMT	P51580
15.7435	15.9873	NaN	20.0561	NaN	NaN	NaN	18.4188	human	Intracellular	Methyl-CpG-binding protein 2	MECP2	P51608
20.536	20.402	NaN	NaN	NaN	NaN	18.4721	18.8411	human	Intracellular	Host cell factor 1	HCFC1	P51610
17.0744	17.4406	18.4333	NaN	18.8413	NaN	18.2138	18.1972	human	TM.protein	Aldehyde dehydrogenase family 3 member A2	ALDH3A2	P51648
17.2065	NaN	NaN	NaN	NaN	NaN	NaN	NaN	human	Intracellular	Succinate-semialdehyde dehydrogenase, mitochondrial	ALDH5A1	P51649
19.6491	19.2998	19.5813	19.3906	19.5434	18.95	19.2017	19.1665	human	Intracellular	Peroxisomal multifunctional enzyme type 2	HSD17B4	P51659
20.0254	20.42	NaN	19.1511	19.3504	NaN	20.8481	21.2186	human	Intracellular	26S proteasome non-ATPase regulatory subunit 7	PSMD7	P51665
17.2351	18.0454	19.7926	19.1604	NaN	19.6383	NaN	18.8218	human	Intracellular	N-sulphoglucosamine sulphohydrolase	SGSH	P51688
17.4808	17.4224	NaN	NaN	NaN	NaN	NaN	NaN	human	Intracellular	Signal transducer and activator of transcription 5B	STAT5B	P51692
17.9674	17.5163	NaN	NaN	NaN	NaN	NaN	NaN	human	Intracellular	Ubiquitin carboxyl-terminal hydrolase 11	USP11	P51784
17.8922	19.0002	NaN	NaN	NaN	NaN	NaN	NaN	human	Intracellular	Dynein light chain Tctex-type 3	DYNLT3	P51808
17.2714	17.6741	NaN	17.8583	17.6542	18.9461	NaN	19.1788	human	TM.protein	Vesicle-associated membrane protein 7	VAMP7	P51809
19	18.643	NaN	NaN	NaN	NaN	NaN	NaN	human	other	Ribosomal protein S6 kinase alpha-3	RPS6KA3	P51812
17.0934	17.2145	NaN	20.1475	23.0433	NaN	NaN	20.4337	human	Secreted	Hepatoma-derived growth factor	HDGF	P51858
19.9698	18.9304	22.4457	20.8593	21.5177	21.2416	22.5038	21.601	human	Secreted	Lumican	LUM	P51884
18.7717	16.5134	20.1882	18.2753	20.0377	20.4277	20.6376	19.4858	bovine		Lumican	LUM	P51884;Q05443
20.7582	20.1456	NaN	NaN	NaN	NaN	NaN	NaN	human	Intracellular	Calponin-1	CNN1	P51911
20.8876	20.3412	21.1424	22.4149	22.4298	21.9801	21.8065	21.0078	human	Intracellular	Heterogeneous nuclear ribonucleoprotein A3	HNRNPA3	P51991
18.6205	NaN	NaN	NaN	NaN	NaN	NaN	NaN	bovine	Bovine	Matrix metalloproteinase-9	MMP9	P52176
24.1579	23.2765	22.2527	22.1089	22.2095	23.3899	22.5669	21.5477	human	Intracellular	6-phosphogluconate dehydrogenase, decarboxylating	PGD	P52209
20.9192	20.396	20.9749	21.5724	21.075	22.64	22.5617	21.4739	human	Intracellular	Heterogeneous nuclear ribonucleoprotein M	HNRNPM	P52272
21.2202	20.7789	19.4699	18.76	NaN	19.1769	19.1082	19.4452	human	Intracellular	Importin subunit alpha-1	KPNA2	P52292
18.9778	18.6062	NaN	NaN	NaN	NaN	NaN	NaN	human	Intracellular	Importin subunit alpha-5	KPNA1	P52294
19.8152	19.7907	NaN	NaN	NaN	NaN	NaN	NaN	human	Intracellular	Nuclear cap-binding protein subunit 2	NCBP2	P52298
17.5857	18.2975	NaN	NaN	NaN	NaN	NaN	NaN	human	Intracellular	Rap1 GTPase-GDP dissociation stimulator 1	RAP1GDS1	P52306
16.7767	NaN	NaN	NaN	NaN	NaN	NaN	NaN	human	Intracellular	Tyrosine-protein kinase JAK3	JAK3	P52333
17.0909	17.8172	NaN	NaN	NaN	NaN	NaN	NaN	human	Intracellular	DNA-directed RNA polymerases I, II, and III subunit RPABC3	POLR2H	P52434
20.9762	20.0113	21.6954	18.2335	NaN	NaN	NaN	NaN	human	Intracellular	Rho GDP-dissociation inhibitor 1	ARHGDIA	P52565
20.6063	NaN	NaN	NaN	NaN	NaN	NaN	NaN	human	Intracellular	Rho GDP-dissociation inhibitor 2	ARHGDIB	P52566
17.7867	18.9636	21.6516	21.4313	21.9154	21.3995	22.3003	22.1661	human	TM.protein	Cationic amino acid transporter 2	SLC7A2	P52569
18.4319	17.5624	19.2332	NaN	18.9892	NaN	18.0563	17.8354	human	Intracellular	Arf-GAP domain and FG repeat-containing protein 1	AGFG1	P52594
21.4259	21.6302	21.1979	20.6662	20.155	19.538	20.285	20.3431	human	Intracellular	Heterogeneous nuclear ribonucleoprotein F	HNRNPF	P52597
18.0076	17.2813	NaN	NaN	NaN	NaN	NaN	NaN	human	Intracellular	Signal transducer and activator of transcription 2	STAT2	P52630
19.1737	20.3125	NaN	NaN	NaN	NaN	NaN	17.9355	human	Intracellular	DNA mismatch repair protein Msh6	MSH6	P52701
17.6585	18.5097	NaN	NaN	NaN	NaN	NaN	NaN	human	Intracellular	Kinesin-like protein KIF11	KIF11	P52732
18.5116	19.5496	NaN	NaN	NaN	NaN	NaN	NaN	human	Intracellular	Guanine nucleotide exchange factor VAV2	VAV2	P52735
16.1526	NaN	NaN	NaN	NaN	NaN	NaN	NaN	human	Intracellular	RNA-binding protein 5	RBM5	P52756
17.675	16.9453	NaN	NaN	NaN	NaN	NaN	NaN	human	Intracellular	2-iminobutanoate/2-iminopropanoate deaminase	RIDA	P52758
20.9433	20.9643	NaN	NaN	NaN	NaN	NaN	NaN	human	Intracellular	Spermine synthase	SMS	P52788
18.5512	18.8998	NaN	NaN	NaN	NaN	NaN	NaN	human	Intracellular	Hexokinase-2	HK2	P52789
17.7072	NaN	NaN	NaN	NaN	NaN	NaN	NaN	human	Intracellular	Hexokinase-3	HK3	P52790
NaN	NaN	18.6753	16.7789	18.9595	19.5312	19.1828	19.6644	human	TM.protein	Ephrin-B2	EFNB2	P52799
19.5088	19.5692	18.8558	NaN	19.311	20.1862	18.8227	19.5896	human	Secreted	Stanniocalcin-1	STC1	P52823
19.5088	19.5692	NaN	NaN	NaN	NaN	NaN	NaN	human	Secreted	Stanniocalcin-1	STC1	P52823
17.7102	16.9115	NaN	NaN	NaN	NaN	NaN	NaN	human	Intracellular	Thimet oligopeptidase	THOP1	P52888
20.7019	19.4339	22.1992	NaN	20.8161	NaN	NaN	NaN	human	Intracellular	Aldo-keto reductase family 1 member C2	AKR1C2	P52895
22.734	22.5617	21.0512	20.8865	21.691	21.5682	21.8508	21.9054	human	Intracellular	F-actin-capping protein subunit alpha-1	CAPZA1	P52907
19.1268	19.4386	21.7388	21.6767	22.665	22.2808	24.092	23.8386	human	Intracellular	Cysteine-rich protein 2	CRIP2	P52943
21.2468	20.9229	20.3006	NaN	18.5184	NaN	NaN	18.2138	human	Intracellular	Biliverdin reductase A	BLVRA	P53004
18.1532	17.5214	NaN	17.5709	NaN	NaN	NaN	17.711	human	Intracellular	Serine/threonine-protein phosphatase 5	PPP5C	P53041
18.6206	19.1616	NaN	NaN	NaN	NaN	NaN	16.6134	human	Intracellular	Serine/threonine-protein kinase PLK1	PLK1	P53350
18.2451	NaN	NaN	NaN	NaN	NaN	NaN	NaN	human	Intracellular	Arfaptin-2	ARFIP2	P53365
18.8018	18.2948	NaN	NaN	NaN	NaN	NaN	19.4153	human	Intracellular	Arfaptin-1	ARFIP1	P53367
17.325	18.1359	NaN	NaN	NaN	NaN	NaN	NaN	human	Intracellular	Cytosolic Fe-S cluster assembly factor NUBP1	NUBP1	P53384
22.2733	21.4045	21.7034	20.6105	20.9388	21.5402	21.3199	20.9161	human	Intracellular	ATP-citrate synthase	ACLY	P53396
17.2077	18.3267	NaN	NaN	NaN	NaN	NaN	NaN	human	Intracellular	Methionine aminopeptidase 1	METAP1	P53582
20.8231	20.1668	16.9766	18.2579	17.4309	NaN	NaN	16.9366	human	other	Diphosphomevalonate decarboxylase	MVD	P53602
17.1929	NaN	NaN	NaN	NaN	NaN	NaN	NaN	human	Intracellular	Geranylgeranyl transferase type-1 subunit beta	PGGT1B	P53609
16.9193	NaN	NaN	NaN	NaN	NaN	NaN	NaN	human	Intracellular	Geranylgeranyl transferase type-2 subunit beta	RABGGTB	P53611
21.4635	21.1522	19.2945	20.0284	NaN	NaN	19.0638	18.5283	human	Intracellular	Coatomer subunit beta	COPB1	P53618
[truncated: 3,192 more rows]

## Sheet: S02 Heatmap
order	T: Genes	0%EDS_EV_02	0%EDS_EV_01	2%EDS_EV_02	2%EDS_EV_01	5%EDS_EV_01	5%EDS_EV_02	10%EDS_EV_02	10%EDS_EV_01	C: Organism	C: Subcellular.Location	C: ANOVA Significant	2,5,10% EDS	N: -Log ANOVA p value	N: ANOVA q-value	T: First.Protein.Description	T: Genes	T: Protein.Group
1	GSTO1	0.308851	0.826422	-0.901123	-1.20456	1.05184	1.34539	-0.603108	-0.823705	human	Intracellular	+	2,5,10% EDS	2.6356	0.0390813	Glutathione S-transferase omega-1	GSTO1	P78417
2	CTSB	-0.334279	-0.531647	-0.553463	-0.744362	1.50635	1.68862	-0.731257	-0.299956	human	Secreted	+	2,5,10% EDS	3.08374	0.0301709	Cathepsin B	CTSB	P07858
3	IDE	0.529845	0.65969	0.339119	-0.0532593	0.693429	0.933855	NaN	NaN	human	Secreted	+	2,5,10% EDS	3.30337	0.0272131	Insulin-degrading enzyme	IDE	P14735
4	MAT2B	0.369098	0.877418	0.246849	0.383818	0.782016	0.507498	NaN	NaN	human	Intracellular	+	2,5,10% EDS	2.91609	0.0328901	Methionine adenosyltransferase 2 subunit beta	MAT2B	Q9NZL9
5	GLRX	-0.0184344	-0.390804	0.601675	0.970168	0.571136	1.09824	NaN	NaN	human	Intracellular	+	2,5,10% EDS	2.53656	0.0424535	Glutaredoxin-1	GLRX	P35754
6	CLPP	1.21934	1.54114	0.0913152	-0.114319	-0.208218	-0.0510879	NaN	NaN	human	Intracellular	+	2,5,10% EDS	3.55699	0.0249286	ATP-dependent Clp protease proteolytic subunit, mitochondrial	CLPP	Q16740
7	RPS6	1.23614	1.1786	0.833115	0.28125	-1.01706	-1.17506	-0.649299	-0.687684	human	Intracellular	+	2,5,10% EDS	2.97446	0.0316374	40S ribosomal protein S6	RPS6	P62753
8	ARPC2	0.986614	1.52116	0.642774	0.383266	NaN	NaN	NaN	NaN	human	Intracellular	+	2,5,10% EDS	2.7889	0.0350184	Actin-related protein 2/3 complex subunit 2	ARPC2	O15144
9	CPE	1.17967	1.27217	0.407962	0.747595	NaN	NaN	NaN	NaN	human	Intracellular	+	2,5,10% EDS	3.76651	0.0187612	Carboxypeptidase E	CPE	P16870
10	GLB1	1.46753	1.41193	0.313383	0.0729462	NaN	NaN	NaN	NaN	human	Intracellular	+	2,5,10% EDS	3.42924	0.02735	Beta-galactosidase	GLB1	P16278
11	PUF60	1.30251	1.41477	0.0846427	0.60255	NaN	NaN	NaN	NaN	human	Intracellular	+	2,5,10% EDS	3.11482	0.0310728	Poly(U)-binding-splicing factor PUF60	PUF60	Q9UHX1
12	DNPEP	1.01882	1.32073	0.453411	0.762733	NaN	NaN	-0.46957	NaN	human	other	+	2,5,10% EDS	2.38165	0.0473834	Aspartyl aminopeptidase	DNPEP	Q9ULA0
13	IWS1	0.72833	0.378422	0.978494	1.43807	NaN	NaN	NaN	NaN	human	Intracellular	+	2,5,10% EDS	2.57451	0.0417192	Protein IWS1 homolog	IWS1	Q96ST2
14	DLST	0.154091	0.630368	1.18537	1.42087	NaN	NaN	NaN	NaN	human	Intracellular	+	2,5,10% EDS	2.42268	0.0458691	Dihydrolipoyllysine-residue succinyltransferase component of 2-oxoglutarate dehydrogenase complex, mitochondrial	DLST	P36957
15	EIF3C	1.1836	0.860799	0.886407	0.778424	NaN	NaN	NaN	NaN	human	Intracellular	+	2,5,10% EDS	3.60407	0.0218442	Eukaryotic translation initiation factor 3 subunit C	EIF3C	Q99613
16	SFN	1.03644	0.937544	1.10169	0.619824	NaN	NaN	NaN	NaN	human	Secreted	+	2,5,10% EDS	3.12565	0.0304662	14-3-3 protein sigma	SFN	P31947
17	SRSF4	1.13458	0.666593	0.886221	0.981157	NaN	NaN	NaN	NaN	human	Intracellular	+	2,5,10% EDS	2.94112	0.0327249	Serine/arginine-rich splicing factor 4	SRSF4	Q08170
18	PAF1	1.3007	0.692748	0.799296	0.857286	NaN	NaN	NaN	NaN	human	Intracellular	+	2,5,10% EDS	2.78465	0.0354338	RNA polymerase II-associated factor 1 homolog	PAF1	Q8N7H5
19	GNS	1.18777	0.957133	0.653912	0.85943	NaN	NaN	NaN	NaN	human	Intracellular	+	2,5,10% EDS	2.8467	0.0351782	N-acetylglucosamine-6-sulfatase	GNS	P15586
20	DTYMK	0.807	0.871153	0.708764	1.29246	NaN	NaN	NaN	NaN	human	Intracellular	+	2,5,10% EDS	2.84224	0.0348333	Thymidylate kinase	DTYMK	P23919
21	PPP1CB	1.01314	0.747162	0.746011	1.17915	NaN	NaN	NaN	NaN	human	Intracellular	+	2,5,10% EDS	2.8421	0.0344951	Serine/threonine-protein phosphatase PP1-beta catalytic subunit	PPP1CB	P62140
22	HNRNPH2	1.11492	0.831028	0.555267	1.15834	NaN	NaN	NaN	NaN	human	Intracellular	+	2,5,10% EDS	2.5454	0.0422782	Heterogeneous nuclear ribonucleoprotein H2	HNRNPH2	P55795
23	SRSF5	0.710812	0.883086	1.21347	0.873992	NaN	NaN	NaN	NaN	human	Intracellular	+	2,5,10% EDS	3.07671	0.0297938	Serine/arginine-rich splicing factor 5	SRSF5	Q13243
24	RABL6	0.779595	0.657025	1.1428	1.0878	NaN	NaN	NaN	NaN	human	Intracellular	+	2,5,10% EDS	4.31684	0.0155556	Rab-like protein 6	RABL6	Q3YEC7
25	CSNK1A1	0.79531	0.929876	0.932636	1.05957	NaN	NaN	NaN	NaN	human	Intracellular	+	2,5,10% EDS	3.77294	0.0190455	Casein kinase I isoform alpha	CSNK1A1	P48729
26	CLTB	0.657702	0.208178	0.753856	0.41654	NaN	NaN	0.733265	0.385237	human	Intracellular	+	2,5,10% EDS	2.3655	0.0473696	Clathrin light chain B	CLTB	P09497
27	RPLP0	0.597036	0.330459	0.388449	0.652427	NaN	NaN	0.500291	0.740518	human	Intracellular	+	2,5,10% EDS	3.34507	0.0264397	60S acidic ribosomal protein P0	RPLP0	P05388
28	RPS27	0.130563	0.593731	0.671524	0.877629	NaN	NaN	0.407582	0.476076	human	Intracellular	+	2,5,10% EDS	2.99263	0.0312682	40S ribosomal protein S27	RPS27	P42677
29	ILK	-0.258946	0.0466841	0.591959	0.443074	NaN	NaN	1.01311	1.05136	human	Intracellular	+	2,5,10% EDS	3.11104	0.0306667	Integrin-linked protein kinase	ILK	Q13418
30	CYFIP2	-0.536958	-0.114794	0.4421	0.505138	NaN	NaN	1.10645	1.21891	human	Intracellular	+	2,5,10% EDS	2.8154	0.034872	Cytoplasmic FMR1-interacting protein 2	CYFIP2	Q96F07
31	PCNA	1.29401	1.30742	-0.458777	0.102732	NaN	NaN	0.307863	0.00375199	human	Intracellular	+	2,5,10% EDS	2.67926	0.0374226	Proliferating cell nuclear antigen	PCNA	P12004
32	MIF	1.10018	1.22052	0.230605	-0.139078	NaN	NaN	0.271292	0.18007	human	Secreted	+	2,5,10% EDS	3.40984	0.0262981	Macrophage migration inhibitory factor	MIF	P14174
33	GLA	0.952393	1.28071	0.245943	0.213718	NaN	NaN	0.046893	0.16821	human	Intracellular	+	2,5,10% EDS	3.06821	0.0290671	Alpha-galactosidase A	GLA	P06280
34	DCTN2	0.811297	1.02608	0.490977	0.373311	NaN	NaN	0.152586	0.18875	human	Intracellular	+	2,5,10% EDS	2.6253	0.0386104	Dynactin subunit 2	DCTN2	Q13561
35	MGAT1	0.986329	0.950404	0.623779	0.770059	NaN	NaN	-0.0891062	-0.438798	human	TM.protein	+	2,5,10% EDS	3.54665	0.024954	Alpha-1,3-mannosyl-glycoprotein 2-beta-N-acetylglucosaminyltransferase	MGAT1	P26572
36	COPB1	1.09629	1.25733	0.514995	0.135401	NaN	NaN	-0.260947	0.0160628	human	Intracellular	+	2,5,10% EDS	2.89927	0.0344639	Coatomer subunit beta	COPB1	P53618
37	AP2B1	1.18134	1.03945	-1.55303	-1.18921	-0.278709	-0.24959	0.583493	0.466265	human	Intracellular	+	2,5,10% EDS	3.5751	0.0226585	AP-2 complex subunit beta	AP2B1	P63010
38	PFN2	1.25189	1.30645	-1.27202	-1.2052	-0.512305	-0.32094	0.435765	0.31635	human	other	+	2,5,10% EDS	4.48819	0.0188571	Profilin-2	PFN2	P35080
39	CAPZA1	1.20779	1.47432	-1.38409	-1.12933	-0.13935	-0.329466	0.192282	0.10784	human	Intracellular	+	2,5,10% EDS	3.51436	0.0270435	F-actin-capping protein subunit alpha-1	CAPZA1	P52907
40	CNDP2	1.22462	1.72339	-1.08606	-1.06388	-0.0957004	-0.363497	-0.0691272	-0.269752	human	Intracellular	+	2,5,10% EDS	2.90746	0.0342539	Cytosolic non-specific dipeptidase	CNDP2	Q96KP4
41	RUVBL2	1.28596	1.45581	-1.17251	-0.654848	-0.794623	-0.763841	0.299029	0.345021	human	Intracellular	+	2,5,10% EDS	3.06849	0.0292454	RuvB-like 2	RUVBL2	Q9Y230
42	UBE2Z	1.26855	1.28998	NaN	-0.557414	NaN	NaN	0.636756	0.31355	human	Intracellular	+	2,5,10% EDS	2.96824	0.0312935	Ubiquitin-conjugating enzyme E2 Z	UBE2Z	Q9H832
43	EEF1B2	1.22692	1.58196	-0.889745	-0.381435	-1.03009	-0.946633	0.19323	0.245791	human	Intracellular	+	2,5,10% EDS	2.83204	0.0344641	Elongation factor 1-beta	EEF1B2	P24534
44	SMC4	1.57166	1.09289	NaN	NaN	NaN	NaN	0.628712	0.0871485	human	Intracellular	+	2,5,10% EDS	2.48164	0.0434126	Structural maintenance of chromosomes protein 4	SMC4	Q9NTJ3
45	EIF2B3	1.2694	1.26716	NaN	NaN	NaN	NaN	0.37851	0.618379	human	Intracellular	+	2,5,10% EDS	3.80914	0.0188871	Translation initiation factor eIF-2B subunit gamma	EIF2B3	Q9NR50
46	HCFC1	1.26784	1.32974	NaN	NaN	NaN	NaN	0.546763	0.376284	human	Intracellular	+	2,5,10% EDS	3.63452	0.0223239	Host cell factor 1	HCFC1	P51610
47	NSF	1.18022	1.31441	NaN	NaN	NaN	NaN	0.818067	0.186767	human	Intracellular	+	2,5,10% EDS	2.61271	0.0402262	Vesicle-fusing ATPase	NSF	P46459
48	COPS3	1.1881	1.43554	NaN	NaN	NaN	NaN	0.657549	0.128039	human	Intracellular	+	2,5,10% EDS	2.70147	0.0378248	COP9 signalosome complex subunit 3	COPS3	Q9UNS2
49	SEC13	1.22746	1.27943	NaN	NaN	NaN	NaN	0.246782	0.79581	human	Intracellular	+	2,5,10% EDS	3.0292	0.0306331	Protein SEC13 homolog	SEC13	P55735
50	METRNL	1.02608	1.20977	NaN	NaN	NaN	NaN	0.584915	0.827432	human	Secreted	+	2,5,10% EDS	3.03689	0.0293393	Meteorin-like protein	METRNL	Q641Q3
51	LAMA5	1.07364	1.18254	NaN	NaN	NaN	NaN	0.656771	0.757857	human	Secreted	+	2,5,10% EDS	5.31454	0	Laminin subunit alpha-5	LAMA5	O15230
52	PRKAR1A	0.841688	1.36952	NaN	NaN	NaN	NaN	0.816183	0.549735	human	Intracellular	+	2,5,10% EDS	2.5171	0.0425507	cAMP-dependent protein kinase type I-alpha regulatory subunit	PRKAR1A	P10644
53	PSMD11	1.54672	1.44421	-0.756546	-0.974887	-0.817325	-0.559859	-0.0145051	0.132192	human	Intracellular	+	2,5,10% EDS	3.69211	0.0195652	26S proteasome non-ATPase regulatory subunit 11	PSMD11	O00231
54	COPZ1	1.49147	1.35275	NaN	NaN	NaN	NaN	0.23686	0.238482	human	Intracellular	+	2,5,10% EDS	3.61853	0.0211333	Coatomer subunit zeta-1	COPZ1	P61923
55	CLTC	1.24562	1.71858	-0.945986	-0.863147	-0.827864	-0.40782	0.0457464	0.0348651	human	Intracellular	+	2,5,10% EDS	2.80409	0.0353005	Clathrin heavy chain 1	CLTC	Q00610
56	EIF2S1	1.3419	1.59586	-0.466772	-0.461243	-1.33776	-0.628706	-0.156021	0.112742	human	Intracellular	+	2,5,10% EDS	2.41427	0.0458867	Eukaryotic translation initiation factor 2 subunit 1	EIF2S1	P05198
57	WDR1	1.27526	1.66376	-0.483365	-0.806186	-1.14569	-0.596442	0.203436	-0.110777	human	Intracellular	+	2,5,10% EDS	2.39293	0.0473896	WD repeat-containing protein 1	WDR1	O75083
58	SNX1	1.43304	1.6598	NaN	NaN	0.02322	NaN	NaN	NaN	human	Intracellular	+	2,5,10% EDS	3.39534	0.0253241	Sorting nexin-1	SNX1	Q13596
59	PREP	1.39776	1.56163	NaN	NaN	0.34964	NaN	NaN	NaN	human	Intracellular	+	2,5,10% EDS	2.86978	0.0351061	Prolyl endopeptidase	PREP	P48147
60	RPA1	1.64427	1.49874	NaN	NaN	NaN	NaN	NaN	-0.0290465	human	Intracellular	+	2,5,10% EDS	2.3929	0.0472362	Replication protein A 70 kDa DNA-binding subunit	RPA1	P27694
61	UCK2	1.55021	1.49019	NaN	NaN	NaN	0.132957	NaN	NaN	human	Intracellular	+	2,5,10% EDS	2.36629	0.0475171	Uridine-cytidine kinase 2	UCK2	Q9BZX2
62	PLK1	1.7404	1.34615	NaN	NaN	NaN	NaN	-0.116481	NaN	human	Intracellular	+	2,5,10% EDS	2.59545	0.0401836	Serine/threonine-protein kinase PLK1	PLK1	P53350
63	PREX1	1.6613	1.40753	NaN	NaN	NaN	NaN	-0.0827343	NaN	human	Intracellular	+	2,5,10% EDS	2.59065	0.0400272	Phosphatidylinositol 3,4,5-trisphosphate-dependent Rac exchanger 1 protein	PREX1	Q8TCU6
64	FKBP4	1.50018	1.45786	-1.06085	-1.00347	-0.563993	0.182268	-0.187524	-0.32448	human	Intracellular	+	2,5,10% EDS	2.49738	0.0422624	Peptidyl-prolyl cis-trans isomerase FKBP4	FKBP4	Q02790
65	AMPD2	1.46257	1.72634	NaN	-0.359176	NaN	NaN	NaN	NaN	human	Intracellular	+	2,5,10% EDS	2.88976	0.0347846	AMP deaminase 2	AMPD2	Q01433
66	FLNB	1.38409	1.78688	-0.581095	-0.297891	-0.688188	-0.314892	-0.819866	-0.469041	human	Intracellular	+	2,5,10% EDS	2.61819	0.0396773	Filamin-B	FLNB	O75369
67	VCP	1.54436	1.64483	-0.680722	-0.491786	-0.252812	-0.402978	-0.519376	-0.841525	human	Intracellular	+	2,5,10% EDS	3.54937	0.0252442	Transitional endoplasmic reticulum ATPase	VCP	P55072
68	TKFC	1.6224	1.59665	-0.467974	NaN	NaN	NaN	NaN	NaN	human	Intracellular	+	2,5,10% EDS	4.41695	0.0165	Triokinase/FMN cyclase	TKFC	Q3LXA3
69	PPP4C	1.48108	1.67932	NaN	NaN	-0.373856	NaN	NaN	NaN	human	Intracellular	+	2,5,10% EDS	3.3857	0.0263	Serine/threonine-protein phosphatase 4 catalytic subunit	PPP4C	P60510
70	GPX4	1.49295	1.68076	-0.681938	NaN	NaN	NaN	NaN	NaN	human	Intracellular	+	2,5,10% EDS	3.27116	0.0273672	Phospholipid hydroperoxide glutathione peroxidase	GPX4	P36969
71	AP1M1	1.41686	1.75792	NaN	NaN	NaN	NaN	NaN	-0.622598	human	Intracellular	+	2,5,10% EDS	3.52476	0.0256264	AP-1 complex subunit mu-1	AP1M1	Q9BXS5
72	EEF2	1.40688	1.75046	-0.868329	-0.689069	-0.333202	-0.193686	-0.578452	-0.494601	human	Intracellular	+	2,5,10% EDS	3.52674	0.0259111	Elongation factor 2	EEF2	P13639
73	SRM	1.3841	1.74184	-0.405816	-1.09119	-0.497579	-0.484915	-0.283219	-0.36322	human	Intracellular	+	2,5,10% EDS	2.46312	0.0443772	Spermidine synthase	SRM	P19623
74	FASN	1.55484	1.59503	-0.699283	-0.989834	-0.489687	-0.227383	-0.399665	-0.344019	human	Intracellular	+	2,5,10% EDS	3.62394	0.0214189	Fatty acid synthase	FASN	P49327
75	COPB2	1.42464	1.65994	-0.637522	-1.05344	-0.721906	-0.195968	-0.352096	-0.123657	human	Intracellular	+	2,5,10% EDS	2.53316	0.0419853	Coatomer subunit beta'	COPB2	P35606
76	UGDH	1.37022	1.74204	-0.647948	-0.987856	-0.616939	-0.305525	-0.456853	-0.0971352	human	Intracellular	+	2,5,10% EDS	2.66151	0.0383926	UDP-glucose 6-dehydrogenase	UGDH	O60701
77	FBP1	1.4591	1.68171	-0.359498	-0.852718	-0.590083	-0.124342	-0.399996	-0.814169	human	Intracellular	+	2,5,10% EDS	2.35978	0.0480093	Fructose-1,6-bisphosphatase 1	FBP1	P09467
78	ARPC4	1.29354	1.84466	-0.625031	-0.878548	-0.516794	-0.182685	-0.358501	-0.576636	human	Intracellular	+	2,5,10% EDS	2.5808	0.0415907	Actin-related protein 2/3 complex subunit 4	ARPC4	P59998
79	SND1	1.4853	1.70713	-0.755741	-0.674335	-0.356945	-0.611146	-0.260405	-0.533856	human	Intracellular	+	2,5,10% EDS	3.44019	0.0276263	Staphylococcal nuclease domain-containing protein 1	SND1	Q7KZF4
80	FLNA	1.47595	1.72427	-0.618265	-0.807636	-0.575887	-0.371205	-0.379346	-0.44788	human	Intracellular	+	2,5,10% EDS	3.70331	0.0198529	Filamin-A	FLNA	P21333
81	UBA1	1.48038	1.72781	-0.70293	-0.600839	-0.651673	-0.528179	-0.331816	-0.392757	human	other	+	2,5,10% EDS	4.10584	0.014525	Ubiquitin-like modifier-activating enzyme 1	UBA1	P22314
82	SEC24C	1.52211	1.66849	NaN	NaN	NaN	NaN	-0.263229	NaN	human	Intracellular	+	2,5,10% EDS	3.18249	0.0296643	Protein transport protein Sec24C	SEC24C	P53992
83	TPP2	1.58265	1.59952	NaN	NaN	NaN	NaN	-0.220068	NaN	human	Intracellular	+	2,5,10% EDS	2.93592	0.0325526	Tripeptidyl-peptidase 2	TPP2	P29144
84	C20orf27	1.57483	1.5631	NaN	NaN	NaN	NaN	-0.102061	NaN	human	Intracellular	+	2,5,10% EDS	2.70316	0.0381509	UPF0687 protein C20orf27	C20orf27	Q9GZN8
85	TRMT112	1.42533	1.73578	NaN	NaN	NaN	NaN	-0.197965	NaN	human	Intracellular	+	2,5,10% EDS	3.26581	0.0277829	Multifunctional methyltransferase subunit TRM112-like protein	TRMT112	Q9UI30
86	ISOC1	1.34267	1.76895	-1.03649	-0.5488	-0.588991	-0.143622	-0.325954	-0.467761	human	Intracellular	+	2,5,10% EDS	2.4163	0.0460401	Isochorismatase domain-containing protein 1	ISOC1	Q96CN7
87	SEMA4C	1.48119	1.58254	NaN	NaN	NaN	NaN	0.115539	NaN	human	TM.protein	+	2,5,10% EDS	2.75613	0.0360044	Semaphorin-4C	SEMA4C	Q9C0C4
88	PCBP1	1.44571	1.68602	-0.678263	-0.882378	-0.143116	-0.472218	-0.22447	-0.731282	human	Intracellular	+	2,5,10% EDS	2.68999	0.0377384	Poly(rC)-binding protein 1	PCBP1	Q15365
89	PRPF19	1.46481	1.67438	-0.465598	-0.123645	-0.960296	-0.680832	-0.354347	-0.554474	human	Intracellular	+	2,5,10% EDS	3.13093	0.0308836	Pre-mRNA-processing factor 19	PRPF19	Q9UMS4
90	XPO7	1.73625	1.44558	NaN	-0.166151	NaN	NaN	NaN	NaN	human	other	+	2,5,10% EDS	2.67254	0.037112	Exportin-7	XPO7	Q9UIA9
91	RUVBL1	1.33534	1.75987	-0.885958	-0.466902	-0.498185	-0.899582	-0.175756	-0.16882	human	Intracellular	+	2,5,10% EDS	2.59768	0.0403412	RuvB-like 1	RUVBL1	Q9Y265
92	CORO1B	1.50736	1.66566	-0.862893	-0.388553	-0.260471	-0.75515	-0.384334	-0.521617	human	Intracellular	+	2,5,10% EDS	2.60337	0.0405	Coronin-1B	CORO1B	Q9BR76
93	RACK1	1.65245	1.49247	-0.175578	-0.533797	-0.433413	-0.923604	-0.311578	-0.766948	human	Intracellular	+	2,5,10% EDS	2.46701	0.0445312	Receptor of activated protein C kinase 1	RACK1	P63244
94	TUBB4B	1.72054	1.33882	-0.433423	-1.14699	-0.489566	-0.673833	-0.170656	-0.144893	human	Intracellular	+	2,5,10% EDS	2.34942	0.0485262	Tubulin beta-4B chain	TUBB4B	P68371
95	SEC61B	0.207014	-0.267249	NaN	NaN	NaN	NaN	1.43903	1.57458	human	TM.protein	+	2,5,10% EDS	2.74061	0.0362478	Protein transport protein Sec61 subunit beta	SEC61B	P60468
96	CEP55	0.285954	0.48481	NaN	NaN	NaN	NaN	1.39151	1.25371	human	Intracellular	+	2,5,10% EDS	2.86727	0.0349296	Centrosomal protein of 55 kDa	CEP55	Q53EZ4
97	CREBBP	0.170698	0.276033	NaN	NaN	NaN	NaN	1.59553	1.23748	human	Intracellular	+	2,5,10% EDS	3.55242	0.0255412	CREB-binding protein	CREBBP	Q92793
98	HSPG2	0.40085	1.11366	-1.34055	-1.2688	-0.228303	-0.574544	0.880571	1.01712	human	Secreted	+	2,5,10% EDS	2.39792	0.0469869	Basement membrane-specific heparan sulfate proteoglycan core protein	HSPG2	P98160
99	ACO1	0.546746	0.622724	NaN	NaN	-0.21186	-0.0509585	0.978917	1.02572	human	Intracellular	+	2,5,10% EDS	4.34083	0.0168	Cytoplasmic aconitate hydratase	ACO1	P21399
100	CRABP1	0.665999	0.923768	NaN	NaN	NaN	NaN	1.22981	0.812577	human	Intracellular	+	2,5,10% EDS	2.85598	0.03513	Cellular retinoic acid-binding protein 1	CRABP1	P29762
101	SEPTIN11	0.759898	0.994487	NaN	NaN	NaN	NaN	1.04911	0.874907	human	Intracellular	+	2,5,10% EDS	3.19164	0.0300942	Septin-11	SEPTIN11	Q9NVA2
102	APPL2	0.506127	0.890992	NaN	NaN	NaN	NaN	1.27274	0.912642	human	Intracellular	+	2,5,10% EDS	2.37785	0.0473905	DCC-interacting protein 13-beta	APPL2	Q8NEU8
103	KIF2A	0.701276	0.757495	NaN	NaN	NaN	NaN	1.21699	0.910351	human	Intracellular	+	2,5,10% EDS	2.37769	0.0472405	Kinesin-like protein KIF2A	KIF2A	O00139
104	SEC16A	1.0875	0.517231	NaN	NaN	NaN	NaN	1.13213	0.874452	human	Intracellular	+	2,5,10% EDS	2.54898	0.0422955	Protein transport protein Sec16A	SEC16A	O15027
105	PUS7	0.865552	0.758605	NaN	NaN	NaN	NaN	1.06337	1.02101	human	Intracellular	+	2,5,10% EDS	4.19197	0.0127273	Pseudouridylate synthase 7 homolog	PUS7	Q96PZ0
106	XRCC1	1.20356	0.652171	NaN	NaN	NaN	NaN	0.786821	1.01159	human	Intracellular	+	2,5,10% EDS	2.47072	0.0444077	DNA repair protein XRCC1	XRCC1	P18887
107	CSK	0.822579	1.09486	NaN	NaN	0.375619	-0.154316	0.222513	0.621933	human	Intracellular	+	2,5,10% EDS	2.38458	0.0474277	Tyrosine-protein kinase CSK	CSK	P41240
108	LYAR	0.0467603	0.280103	NaN	NaN	0.280493	0.696889	0.969735	0.806748	human	Intracellular	+	2,5,10% EDS	3.09418	0.0303631	Cell growth-regulating nucleolar protein	LYAR	Q9NX58
109	NELFE	-0.209443	-0.38424	NaN	NaN	1.10112	0.419821	0.788949	1.02243	human	Intracellular	+	2,5,10% EDS	2.53949	0.0426119	Negative elongation factor E	NELFE	P18615
110	LRRC47	-0.884179	-0.345292	-1.3831	-0.969366	0.835381	0.766421	1.00775	0.97239	human	Intracellular	+	2,5,10% EDS	2.68443	0.0375798	Leucine-rich repeat-containing protein 47	LRRC47	Q8N1G4
111	PABPC1	-0.804779	-0.821967	-1.1762	-0.694588	0.709538	0.238675	1.29561	1.25371	human	Intracellular	+	2,5,10% EDS	2.70664	0.0379913	Polyadenylate-binding protein 1	PABPC1	P11940
112	GOLGA7B	NaN	NaN	1.21822	1.01927	NaN	NaN	0.941976	0.231104	human	Intracellular	+	2,5,10% EDS	2.48168	0.0435649	Golgin subfamily A member 7B	GOLGA7B	Q2TAP0
113	RPL22	-0.991294	-1.13712	0.892269	0.615029	-0.349321	-1.11442	0.963017	1.12184	human	Intracellular	+	2,5,10% EDS	2.32575	0.0486717	60S ribosomal protein L22	RPL22	P35268
114	CHMP6	-1.01777	-0.812504	1.06273	0.582825	NaN	NaN	0.999159	1.0475	human	Intracellular	+	2,5,10% EDS	3.1076	0.030271	Charged multivesicular body protein 6	CHMP6	Q96FZ7
115	DYNC2H1	NaN	-1.10718	0.46739	0.502167	NaN	NaN	1.20899	1.30978	human	Intracellular	+	2,5,10% EDS	4.85699	0	Cytoplasmic dynein 2 heavy chain 1	DYNC2H1	Q8NCM8
116	SVIP	NaN	NaN	0.847341	0.630459	NaN	NaN	1.0855	0.891786	human	Intracellular	+	2,5,10% EDS	3.59365	0.0222375	Small VCP/p97-interacting protein	SVIP	Q8NHG7
117	FZD6	NaN	NaN	0.952525	0.63446	NaN	NaN	1.11712	0.878396	human	TM.protein	+	2,5,10% EDS	3.012	0.0300114	Frizzled-6	FZD6	O60353
118	ENTPD2	NaN	NaN	0.545386	1.01235	NaN	NaN	1.07118	0.94177	human	TM.protein	+	2,5,10% EDS	3.02219	0.0305349	Ectonucleoside triphosphate diphosphohydrolase 2	ENTPD2	Q9Y5L3
119	PTK7	NaN	NaN	0.566239	0.90368	NaN	NaN	1.17512	0.916371	human	TM.protein	+	2,5,10% EDS	3.22618	0.0282741	Inactive tyrosine-protein kinase 7	PTK7	Q13308
120	PPP1R10	NaN	-1.0224	0.61936	0.887873	NaN	NaN	1.26928	0.802832	human	Intracellular	+	2,5,10% EDS	2.79451	0.0348102	Serine/threonine-protein phosphatase 1 regulatory subunit 10	PPP1R10	Q96QC0
121	TMC6	NaN	NaN	0.341271	0.708077	0.0246211	NaN	1.27347	0.81905	human	TM.protein	+	2,5,10% EDS	2.65485	0.0382346	Transmembrane channel-like protein 6	TMC6	Q7Z403
122	TGM1	-1.30518	-1.54541	0.618931	1.0501	0.419318	1.08846	-0.0973898	-0.228824	human	Intracellular	+	2,5,10% EDS	2.32587	0.0489667	Protein-glutamine gamma-glutamyltransferase K	TGM1	P22735
123	CASP14	-0.978488	-1.80128	0.819153	0.741702	0.800343	0.902923	-0.285258	-0.199101	human	Intracellular	+	2,5,10% EDS	2.33529	0.049089	Caspase-14	CASP14	P31944
124	GGCT	-1.10991	-1.20465	0.641044	0.744395	1.20127	1.02574	-0.733811	-0.564083	human	Intracellular	+	2,5,10% EDS	4.22179	0.013125	Gamma-glutamylcyclotransferase	GGCT	O75223
125	CPN2	NaN	NaN	1.03091	1.64623	NaN	NaN	NaN	0.124204	human	Secreted	+	2,5,10% EDS	2.54648	0.0421358	Carboxypeptidase N subunit 2	CPN2	P22792
126	FIBCD1	NaN	NaN	1.48894	1.28682	0.48474	NaN	NaN	NaN	human	TM.protein	+	2,5,10% EDS	2.7648	0.0363274	Fibrinogen C domain-containing protein 1	FIBCD1	Q8N539
127	SERPINA12	-1.30977	-1.60816	0.76426	1.34664	0.149263	0.460085	-0.0549316	0.252612	human	Secreted	+	2,5,10% EDS	2.44182	0.0462381	Serpin A12	SERPINA12	Q8IW75
128	RPS14	-1.31348	-1.47962	1.02147	1.32928	-0.26009	0.357127	0.0719278	0.273387	human	Intracellular	+	2,5,10% EDS	2.55394	0.0424563	40S ribosomal protein S14	RPS14	P62263
129	A2M	-1.56414	-1.32932	-0.176312	-0.098351	1.11678	0.861689	0.750176	0.439479	human	Secreted	+	2,5,10% EDS	3.32566	0.0253471	Alpha-2-macroglobulin	A2M	P01023
130	LARP4	-1.66539	-1.26916	-0.207831	0.0291577	1.01782	0.898763	0.675645	0.520994	human	Intracellular	+	2,5,10% EDS	3.22165	0.0280662	La-related protein 4	LARP4	Q71RC2
131	APOA4	-1.54013	-1.19164	-0.601698	-0.0184551	0.971326	0.7388	0.886367	0.755428	human	Secreted	+	2,5,10% EDS	2.57166	0.0418544	Apolipoprotein A-IV	APOA4	P06727
132	UBAP2L	-1.70765	-1.2583	0.15135	-0.128829	0.895291	0.960565	0.274101	0.813475	human	Intracellular	+	2,5,10% EDS	2.50506	0.0430253	Ubiquitin-associated protein 2-like	UBAP2L	Q14157
133	MRPS23	-1.56257	-1.15476	-0.14446	-0.346779	0.893517	1.28157	0.283365	0.750115	human	Intracellular	+	2,5,10% EDS	2.50493	0.0428705	28S ribosomal protein S23, mitochondrial	MRPS23	Q9Y3D9
134	PABPN1	-1.55242	-1.48862	0.480789	-0.118312	1.03	0.861388	0.48342	0.303758	human	Intracellular	+	2,5,10% EDS	2.76957	0.0363077	Polyadenylate-binding protein 2	PABPN1	Q86U42
135	RALB	-1.3905	-1.53639	0.31404	-0.274272	1.26096	0.734787	0.395948	0.495426	human	Intracellular	+	2,5,10% EDS	2.39477	0.0466808	Ras-related protein Ral-B	RALB	P11234
136	SCRIB	-1.4579	-1.4535	0.224417	-0.359296	0.991631	0.962344	0.741589	0.350719	human	Intracellular	+	2,5,10% EDS	2.63631	0.0392408	Protein scribble homolog	SCRIB	Q14160
137	FGG	-1.08098	-1.33085	-0.160589	-0.772123	1.36139	1.08475	0.497825	0.400572	human	Secreted	+	2,5,10% EDS	2.58872	0.0401822	Fibrinogen gamma chain	FGG	P02679
138	FGA	-1.26151	-1.46521	-0.175476	-0.349867	1.15687	1.15073	0.473538	0.470928	human	Secreted	+	2,5,10% EDS	4.30591	0.014	Fibrinogen alpha chain	FGA	P02671
139	SPATA7	-1.29641	-1.26678	-0.595275	-0.376054	0.671715	1.10869	0.877365	0.876746	human	Intracellular	+	2,5,10% EDS	3.26176	0.0273588	Spermatogenesis-associated protein 7	SPATA7	Q9P0W8
140	HNMT	NaN	NaN	NaN	NaN	0.831069	1.1503	0.539207	1.07122	human	Intracellular	+	2,5,10% EDS	2.8421	0.0346634	Histamine N-methyltransferase	HNMT	P50135
141	SPRN	NaN	NaN	NaN	NaN	0.540622	0.758911	1.26976	1.04848	human	Intracellular	+	2,5,10% EDS	3.8615	0.0166545	Shadow of prion protein	SPRN	Q5BIV9
142	CLDND1	NaN	NaN	NaN	NaN	0.881327	0.869198	0.968327	0.979252	human	TM.protein	+	2,5,10% EDS	5.73212	0	Claudin domain-containing protein 1	CLDND1	Q9NY35
143	DRG1	-1.33	-0.994544	-0.423546	-0.837444	0.905762	0.648416	1.18486	0.846497	human	Intracellular	+	2,5,10% EDS	2.69005	0.0378983	Developmentally-regulated GTP-binding protein 1	DRG1	Q9Y295
144	PLXNA1	NaN	NaN	NaN	NaN	1.01778	0.653004	1.1171	0.843894	human	TM.protein	+	2,5,10% EDS	3.33652	0.0259915	Plexin-A1	PLXNA1	Q9UIW2
145	SRP19	-1.08229	-1.09482	-0.888047	-0.436002	1.26909	1.08011	0.900449	0.251523	human	Intracellular	+	2,5,10% EDS	2.38539	0.0475806	Signal recognition particle 19 kDa protein	SRP19	P09132
146	TGFBI	-1.52159	-1.18965	0.191811	-0.423455	0.0838474	0.489962	1.17909	1.18998	human	Secreted	+	2,5,10% EDS	2.39526	0.0468333	Transforming growth factor-beta-induced protein ig-h3	TGFBI	Q15582
147	CILP2	-1.37059	-1.35296	0.297926	-0.285868	-0.132421	0.431222	1.2633	1.14939	human	Secreted	+	2,5,10% EDS	2.37185	0.0470376	Cartilage intermediate layer protein 2	CILP2	Q8IUL8
148	CILP2	-1.37059	-1.35296	0.297926	-0.285868	-0.132421	0.431222	1.2633	1.14939	human	Secreted	+	2,5,10% EDS	2.37185	0.0471855	Cartilage intermediate layer protein 2	CILP2	Q8IUL8
149	EPS8	-1.41358	-1.62358	0.278339	0.133028	0.384103	0.20812	1.09438	0.939192	human	Intracellular	+	2,5,10% EDS	3.8602	0.0163571	Epidermal growth factor receptor kinase substrate 8	EPS8	Q12929
150	NUSAP1	-1.24175	NaN	0.470281	0.023536	0.290419	0.252029	1.05922	0.915168	human	Intracellular	+	2,5,10% EDS	2.62709	0.0387661	Nucleolar and spindle-associated protein 1	NUSAP1	Q9BXS6
151	C5	-1.32712	-1.56721	-0.0536796	-0.010609	0.144206	0.662626	1.02766	1.12413	human	Secreted	+	2,5,10% EDS	2.96605	0.0311243	Complement C5	C5	P01031
152	TMOD2	-1.46541	-1.52017	0.069239	-0.0107783	0.335588	0.522475	0.961542	1.10751	human	Intracellular	+	2,5,10% EDS	4.38564	0.01725	Tropomodulin-2	TMOD2	Q9NZR1
153	EIF2S2	-1.44862	-1.52888	0.270185	-0.0253862	0.202184	0.42291	0.896244	1.21136	human	Intracellular	+	2,5,10% EDS	3.25477	0.0283333	Eukaryotic translation initiation factor 2 subunit 2	EIF2S2	P20042
154	APOA2	-1.35795	-1.35204	-0.265958	-0.0857475	0.093893	0.668468	0.875167	1.42417	human	Secreted	+	2,5,10% EDS	2.38183	0.0475353	Apolipoprotein A-II	APOA2	P02652
155	WWP1	-1.30587	-1.48245	0.0200116	-0.372042	0.515449	0.402707	1.28619	0.935996	human	other	+	2,5,10% EDS	3.01165	0.0298409	NEDD4-like E3 ubiquitin-protein ligase WWP1	WWP1	Q9H0M0
156	CRIP2	-1.3313	-1.50288	-0.0993249	-0.0651514	0.444674	0.233176	1.09068	1.23012	human	Intracellular	+	2,5,10% EDS	4.06678	0.0132045	Cysteine-rich protein 2	CRIP2	P52943
157	TMEM63B	NaN	NaN	NaN	NaN	0.626349	NaN	1.16716	1.25684	human	TM.protein	+	2,5,10% EDS	3.29213	0.0267742	CSC1-like protein 2	TMEM63B	Q5T3F8
158	C8B	-1.4459	-1.45963	-0.28056	0.120733	0.40433	0.572906	1.12681	0.961323	human	Secreted	+	2,5,10% EDS	3.34848	0.0259652	Complement component C8 beta chain	C8B	P07358
159	SNRPE	-1.25874	-1.51958	-0.478398	0.129859	0.586602	0.405777	0.874913	1.25956	human	Intracellular	+	2,5,10% EDS	2.44283	0.0461229	Small nuclear ribonucleoprotein E	SNRPE	P62304
160	LRRC59	-1.39457	-1.67955	0.240191	0.238654	0.62492	1.1953	0.384801	0.390251	human	TM.protein	+	2,5,10% EDS	2.80521	0.035467	Leucine-rich repeat-containing protein 59	LRRC59	Q96AG4
161	AHNAK	-1.44826	-1.60898	0.578596	0.311943	0.651245	1.17964	0.237128	0.0986917	human	Intracellular	+	2,5,10% EDS	2.82953	0.0343	Neuroblast differentiation-associated protein AHNAK	AHNAK	Q09666
162	SH2B1	NaN	NaN	0.671641	0.418493	0.621559	1.01581	0.417093	-0.0555532	human	Intracellular	+	2,5,10% EDS	2.70288	0.0379871	SH2B adapter protein 1	SH2B1	Q9NRF2
163	SLC44A1	-1.50676	-1.63086	0.626204	0.349716	0.90997	0.750595	0.389378	0.111754	human	TM.protein	+	2,5,10% EDS	3.44423	0.0279082	Choline transporter-like protein 1	SLC44A1	Q8WWI5
164	SAFB2	-1.19304	-1.89396	0.610362	0.418742	0.85099	0.775975	0.321545	0.109386	human	Intracellular	+	2,5,10% EDS	2.50049	0.0425643	Scaffold attachment factor B2	SAFB2	Q14151
165	CTNNB1	-1.42109	-1.65751	0.443511	0.764311	0.7488	0.762984	0.529496	-0.1705	human	Intracellular	+	2,5,10% EDS	2.40158	0.047297	Catenin beta-1	CTNNB1	P35222
166	RBM14	-1.49003	-1.62629	0.506794	0.27365	0.965775	0.771379	0.0799325	0.518787	human	Intracellular	+	2,5,10% EDS	3.05865	0.0285449	RNA-binding protein 14	RBM14	Q96PK6
167	CHMP1A	-1.49473	-1.64819	0.432449	0.381479	0.655879	0.851454	0.0761674	0.745492	human	Intracellular	+	2,5,10% EDS	2.60541	0.0406601	Charged multivesicular body protein 1a	CHMP1A	Q9HD42
168	HNRNPDL	-1.45206	-1.58523	0.248057	0.710745	1.05028	0.705041	-0.1208	0.443963	human	Intracellular	+	2,5,10% EDS	2.3742	0.0473344	Heterogeneous nuclear ribonucleoprotein D-like	HNRNPDL	O14979
169	VANGL1	-1.65748	-1.49364	0.564993	0.947587	0.664756	0.334112	0.167304	0.47237	human	TM.protein	+	2,5,10% EDS	2.87369	0.0352843	Vang-like protein 1	VANGL1	Q8TAA9
170	GPRC5C	-1.63672	-1.52252	0.316806	0.727793	0.534346	0.668894	0.12047	0.790933	human	TM.protein	+	2,5,10% EDS	2.40083	0.0471414	G-protein coupled receptor family C group 5 member C	GPRC5C	Q9NQ84
171	IGFBP5	-1.30146	-1.84326	0.866756	0.727301	0.388537	0.510915	0.371999	0.279218	human	Secreted	+	2,5,10% EDS	2.96858	0.0314645	Insulin-like growth factor-binding protein 5	IGFBP5	P24593
172	EPCAM	-1.32542	-1.77317	1.10971	0.466467	0.247379	0.359976	0.314996	0.60006	human	TM.protein	+	2,5,10% EDS	2.32642	0.0492652	Epithelial cell adhesion molecule	EPCAM	P16422
173	ENDOD1	-1.20228	-1.83594	-0.152671	0.355129	0.762166	0.769628	0.726349	0.577612	human	other	+	2,5,10% EDS	2.35941	0.0478611	Endonuclease domain-containing 1 protein	ENDOD1	O94919
174	MLPH	-1.20206	-1.8153	-0.187236	0.308131	0.758623	0.609985	0.850458	0.677399	human	Intracellular	+	2,5,10% EDS	2.36968	0.0468906	Melanophilin	MLPH	Q9BV36
175	HNRNPAB	-1.29848	-1.7616	-0.122091	0.440591	0.955238	0.599409	0.480531	0.706403	human	Intracellular	+	2,5,10% EDS	2.32577	0.0488187	Heterogeneous nuclear ribonucleoprotein A/B	HNRNPAB	Q99729
176	SLC7A1	-1.4163	-1.64492	-0.0988977	0.268553	0.678916	0.464043	0.848514	0.900097	human	TM.protein	+	2,5,10% EDS	3.27545	0.027119	High affinity cationic amino acid transporter 1	SLC7A1	P30825
177	H1-0	-1.54745	-1.4976	-0.184326	0.256898	0.775601	0.583145	0.709494	0.904233	human	Intracellular	+	2,5,10% EDS	3.15255	0.0308811	Histone H1.0	H1-0	P07305
178	CCDC124	-1.49312	-1.66557	0.117155	0.332891	0.729664	0.508927	0.73318	0.736868	human	Intracellular	+	2,5,10% EDS	3.82659	0.016541	Coiled-coil domain-containing protein 124	CCDC124	Q96CT7
179	MAL2	-1.61351	-1.53085	-0.0153273	0.47523	0.760168	0.605006	0.579363	0.739915	human	TM.protein	+	2,5,10% EDS	3.07587	0.0296087	Protein MAL2	MAL2	Q969L2
180	APOE	-1.3075	-1.63342	-0.21921	0.120968	1.07838	0.531038	0.499565	0.930177	human	Secreted	+	2,5,10% EDS	2.32792	0.0494159	Apolipoprotein E	APOE	P02649
181	SNRPD2	-1.36435	-1.78725	0.137827	0.727184	0.681392	0.750902	0.385915	0.468389	human	Intracellular	+	2,5,10% EDS	2.56362	0.0416947	Small nuclear ribonucleoprotein Sm D2	SNRPD2	P62316
182	VPS28	-1.47205	-1.64771	-0.112973	0.695117	0.553564	0.707179	0.653466	0.623401	human	Intracellular	+	2,5,10% EDS	2.3262	0.0491155	Vacuolar protein sorting-associated protein 28 homolog	VPS28	Q9UK41
183	CFI	-1.57238	-1.40327	0.181399	-0.0610486	0.782638	0.159047	1.11965	0.79397	human	Secreted	+	2,5,10% EDS	2.49506	0.0422289	Complement factor I	CFI	P05156
184	FBL	-1.72576	-1.35156	0.294703	-0.0471652	0.893677	0.577119	0.83891	0.520073	human	Intracellular	+	2,5,10% EDS	2.70087	0.0376638	rRNA 2'-O-methyltransferase fibrillarin	FBL	P22087
185	HNRNPD	-1.61237	-1.54331	0.383812	0.130583	0.870603	0.410769	0.716904	0.643008	human	Intracellular	+	2,5,10% EDS	3.1101	0.0304675	Heterogeneous nuclear ribonucleoprotein D0	HNRNPD	Q14103
186	SLIRP	-1.54219	-1.54703	0.283633	0.0834433	0.882133	0.403607	1.00825	0.428157	human	Intracellular	+	2,5,10% EDS	2.46126	0.0442241	SRA stem-loop-interacting RNA-binding protein, mitochondrial	SLIRP	Q9GZT3
187	CRISPLD2	-1.36676	-1.54417	0.198045	-0.379755	0.553996	0.964559	0.996697	0.577389	human	Secreted	+	2,5,10% EDS	2.32457	0.0487508	Cysteine-rich secretory protein LCCL domain-containing 2	CRISPLD2	Q9H0B8
188	YBX1	-1.15276	-1.7771	0.196866	-0.307266	0.639486	0.619073	0.905707	0.875999	human	Intracellular	+	2,5,10% EDS	2.40658	0.046904	Y-box-binding protein 1	YBX1	P67809
189	FAM98B	-1.27576	-1.6463	-0.078944	-0.191652	0.775888	0.697144	1.02199	0.69763	human	other	+	2,5,10% EDS	3.18733	0.0298777	Protein FAM98B	FAM98B	Q52LJ0
190	MAP4	-1.40788	-1.56694	0.12489	-0.213678	0.76886	0.712453	1.06571	0.516581	human	Intracellular	+	2,5,10% EDS	2.72786	0.0368767	Microtubule-associated protein 4	MAP4	P27816
191	PPP1R13L	-1.36407	-1.6046	0.0230109	-0.123379	0.863043	0.758044	1.02486	0.42309	human	Intracellular	+	2,5,10% EDS	2.71287	0.0370826	RelA-associated inhibitor	PPP1R13L	Q8WUF5
192	TBX2	NaN	NaN	0.0295716	-0.169166	0.892339	0.747078	0.81725	0.678102	human	Intracellular	+	2,5,10% EDS	4.1544	0.0170882	T-box transcription factor TBX2	TBX2	Q13207
193	PRRC2C	-1.24289	-1.80616	0.0595176	0.0695315	0.536985	0.800349	0.83184	0.750833	human	Intracellular	+	2,5,10% EDS	2.83392	0.0346298	Protein PRRC2C	PRRC2C	Q9Y520
194	FLOT2	-1.50233	-1.53082	-0.0102173	0.0531327	0.529436	0.635913	1.06553	0.759357	human	Intracellular	+	2,5,10% EDS	3.93837	0.0172917	Flotillin-2	FLOT2	Q14254
195	THSD4	-1.51092	-1.5987	0.171398	0.0905757	0.575637	0.690312	0.970999	0.610702	human	other	+	2,5,10% EDS	3.62797	0.0220139	Thrombospondin type-1 domain-containing protein 4	THSD4	Q6ZMP0
196	PHACTR4	NaN	NaN	0.180178	0.146541	0.632261	0.741013	0.740298	0.705384	human	Intracellular	+	2,5,10% EDS	5.33037	0	Phosphatase and actin regulator 4	PHACTR4	Q8IZ21
197	APOC3	-1.47983	-1.5998	0.125169	-0.0277703	0.717584	0.703695	0.726258	0.8347	human	Secreted	+	2,5,10% EDS	4.62642	0.024	Apolipoprotein C-III	APOC3	P02656
198	STXBP3	-1.61663	-1.42699	0.00734399	-0.0177076	0.65509	0.824432	0.815122	0.759336	human	Intracellular	+	2,5,10% EDS	4.35009	0.0182609	Syntaxin-binding protein 3	STXBP3	O00186
199	LYPD3	-1.48743	-1.61889	0.910082	0.281993	0.421704	0.0708241	0.891824	0.529891	human	other	+	2,5,10% EDS	2.37946	0.0475414	Ly6/PLAUR domain-containing protein 3	LYPD3	O95274
200	RAB8A	-1.51215	-1.60225	0.812509	0.0771189	0.312642	0.336956	0.66881	0.906362	human	Intracellular	+	2,5,10% EDS	2.46076	0.0440722	Ras-related protein Rab-8A	RAB8A	P61006
201	PROM2	-1.29797	NaN	0.444023	0.614345	0.36831	0.677614	0.689405	0.381741	human	TM.protein	+	2,5,10% EDS	2.53626	0.0422963	Prominin-2	PROM2	Q8N271
202	LIN7C	-1.2568	-1.88827	0.296922	0.384674	0.389366	0.671423	0.829022	0.573658	human	Intracellular	+	2,5,10% EDS	2.54238	0.0424082	Protein lin-7 homolog C	LIN7C	Q9NUP9
203	CIRBP	-1.29901	-1.81704	0.505261	0.0321452	0.642593	0.830887	0.695115	0.410048	human	Intracellular	+	2,5,10% EDS	2.45655	0.0445137	Cold-inducible RNA-binding protein	CIRBP	Q14011
204	RPL23A	-1.41807	-1.68477	0.306067	0.149965	0.553065	0.630078	1.09269	0.370975	human	Intracellular	+	2,5,10% EDS	2.43779	0.0460814	60S ribosomal protein L23a	RPL23A	P62750
205	RAB10	-1.65444	-1.53523	0.836958	0.367303	0.360164	0.73145	0.390845	0.502957	human	Intracellular	+	2,5,10% EDS	2.85189	0.0353532	Ras-related protein Rab-10	RAB10	P61026
206	PXDN	-1.63807	-1.54519	0.646148	0.42172	0.400811	0.925936	0.44305	0.345603	human	Secreted	+	2,5,10% EDS	2.9491	0.0324415	Peroxidasin homolog	PXDN	Q92626
207	PXDN	-1.63807	-1.54519	0.646148	0.42172	0.400811	0.925936	0.44305	0.345603	human	Secreted	+	2,5,10% EDS	2.9491	0.032615	Peroxidasin homolog	PXDN	Q92626
208	CD9	-1.65103	-1.55987	0.745163	0.668561	0.334069	0.50934	0.396936	0.556836	human	TM.protein	+	2,5,10% EDS	4.32401	0.0161538	CD9 antigen	CD9	P21926
209	ANO6	-1.59285	NaN	0.588444	0.594854	0.446629	0.792215	0.172642	0.595365	human	TM.protein	+	2,5,10% EDS	3.07339	0.0294259	Anoctamin-6	ANO6	Q4KMQ2
210	CHMP4C	NaN	NaN	0.602986	0.592728	0.32493	0.733932	0.476188	0.484203	human	Intracellular	+	2,5,10% EDS	3.46049	0.0281959	Charged multivesicular body protein 4c	CHMP4C	Q96CF2
211	GOLGA7	-1.78059	-1.35618	0.264698	0.333123	0.347829	0.901387	0.793306	0.496423	human	Intracellular	+	2,5,10% EDS	2.49942	0.0424128	Golgin subfamily A member 7	GOLGA7	Q7Z5G4
212	ATP2B1	-1.80981	-1.37907	0.425983	0.272286	0.576763	0.702636	0.545234	0.665976	human	TM.protein	+	2,5,10% EDS	3.26284	0.0275692	Plasma membrane calcium-transporting ATPase 1	ATP2B1	P20020
213	SARNP	-1.74454	-1.45962	0.475549	0.293641	0.69339	0.612928	0.665089	0.463566	human	Intracellular	+	2,5,10% EDS	3.60536	0.0221316	SAP domain-containing ribonucleoprotein	SARNP	P82979
214	NCAM2	-1.67903	-1.49175	0.709121	0.0950195	0.447479	0.714156	0.541797	0.663211	human	TM.protein	+	2,5,10% EDS	2.62993	0.0389231	Neural cell adhesion molecule 2	NCAM2	O15394
215	SLC39A10	NaN	-1.38065	0.494207	0.442546	0.362812	0.725906	0.62719	0.545682	human	TM.protein	+	2,5,10% EDS	2.98005	0.0315111	Zinc transporter ZIP10	SLC39A10	Q9ULF5
216	ITGB4	-1.67325	-1.52255	0.507898	0.352393	0.326108	0.834074	0.647773	0.52755	human	TM.protein	+	2,5,10% EDS	3.01398	0.0301839	Integrin beta-4	ITGB4	P16144
217	CXCL12	-1.67237	-1.5272	0.589573	0.391312	0.322717	0.736126	0.740326	0.419518	human	Secreted	+	2,5,10% EDS	2.97471	0.0318122	Stromal cell-derived factor 1	CXCL12	P48061
218	RPL10A	-1.65353	-1.52102	0.72442	0.197334	0.429097	0.827804	0.605997	0.389891	human	Intracellular	+	2,5,10% EDS	2.62475	0.038456	60S ribosomal protein L10a	RPL10A	P62906
219	BCL7C	NaN	NaN	0.674533	0.308446	0.529357	0.719679	0.638019	0.331964	human	Intracellular	+	2,5,10% EDS	3.12785	0.0306735	B-cell CLL/lymphoma 7 protein family member C	BCL7C	Q8WUZ0
220	DKK1	-1.59298	-1.57471	0.581454	0.311785	0.366008	0.880671	0.74809	0.279682	human	Secreted	+	2,5,10% EDS	2.53286	0.0418315	Dickkopf-related protein 1	DKK1	O94907
221	DKK1	-1.59298	-1.57471	0.581454	0.311785	0.366008	0.880671	0.74809	0.279682	human	Secreted	+	2,5,10% EDS	2.53286	0.0416788	Dickkopf-related protein 1	DKK1	O94907
222	NPNT	-1.59227	-1.59908	0.444113	0.359394	0.530545	0.807647	0.744535	0.30512	human	Secreted	+	2,5,10% EDS	3.13688	0.0306667	Nephronectin	NPNT	Q6UXI9
223	GDF15	-1.75575	-1.28178	0.145944	0.0642052	0.409692	0.546766	1.06188	0.809052	human	Secreted	+	2,5,10% EDS	3.02857	0.0304529	Growth/differentiation factor 15	GDF15	Q99988
224	GDF15	-1.75575	-1.28178	0.145944	0.0642052	0.409692	0.546766	1.06188	0.809052	human	Secreted	+	2,5,10% EDS	3.02857	0.0302749	Growth/differentiation factor 15	GDF15	Q99988
225	TMEM30B	-1.84481	-1.2912	0.26824	0.500313	0.494335	0.26661	0.777519	0.828993	human	TM.protein	+	2,5,10% EDS	2.78781	0.0348578	Cell cycle control protein 50B	TMEM30B	Q3MIR4
226	ZC3H15	-1.76012	-1.34664	0.173729	0.222683	0.672519	0.340973	0.831823	0.865035	human	Intracellular	+	2,5,10% EDS	3.11438	0.0308684	Zinc finger CCCH domain-containing protein 15	ZC3H15	Q8WU90
227	SEMA3F	-1.61838	-1.50971	0.568165	0.224802	0.371678	0.267437	1.04845	0.647566	human	Secreted	+	2,5,10% EDS	3.06445	0.0287169	Semaphorin-3F	SEMA3F	Q13275
228	SEMA3F	-1.61838	-1.50971	0.568165	0.224802	0.371678	0.267437	1.04845	0.647566	human	Secreted	+	2,5,10% EDS	3.06445	0.0288909	Semaphorin-3F	SEMA3F	Q13275
229	BASP1	-1.77289	-1.37777	0.511946	0.189201	0.593864	0.309793	0.865858	0.679992	human	Intracellular	+	2,5,10% EDS	2.87389	0.0354643	Brain acid soluble protein 1	BASP1	P80723
230	DLG1	-1.87096	-1.23266	0.425976	0.223421	0.439394	0.306655	0.890743	0.817424	human	Intracellular	+	2,5,10% EDS	2.67731	0.0372667	Disks large homolog 1	DLG1	Q12959
231	H4C1	-1.69585	-1.44576	0.525751	0.157145	0.288078	0.52108	0.918898	0.730662	human	other	+	2,5,10% EDS	3.10306	0.0300769	Histone H4	H4C1	P62805
232	GNAS	-1.72465	-1.46141	0.529325	0.243426	0.448278	0.460567	0.805315	0.699151	human		+	2,5,10% EDS	3.59948	0.0215641	Guanine nucleotide-binding protein G(s) subunit alpha isoforms short	GNAS	P63092;Q5JWF2
233	FGFBP3	-1.73636	NaN	0.370847	0.143855	0.507684	0.528457	0.902475	0.694694	human	Secreted	+	2,5,10% EDS	3.41683	0.0268137	Fibroblast growth factor-binding protein 3	FGFBP3	Q8TAT2
234	GFRA1	-1.64641	-1.41801	0.514381	0.135818	0.503284	0.047457	0.975094	0.888379	human	other	+	2,5,10% EDS	2.79634	0.0349721	GDNF family receptor alpha-1	GFRA1	P56159
235	CTNNA1	-1.54694	-1.55275	-0.0319669	0.343755	0.382584	0.8075	0.829208	0.768606	human	Intracellular	+	2,5,10% EDS	2.99774	0.0309888	Catenin alpha-1	CTNNA1	P35221
236	RACGAP1	-1.63984	-1.44895	0.0278444	0.291653	0.343264	0.85046	0.934977	0.640587	human	Intracellular	+	2,5,10% EDS	2.71764	0.0367149	Rac GTPase-activating protein 1	RACGAP1	Q9H0H5
237	ADAM15	-1.64663	-1.50254	0.174975	0.386131	0.425202	0.460934	0.920735	0.781192	human	TM.protein	+	2,5,10% EDS	4.15016	0.0161389	Disintegrin and metalloproteinase domain-containing protein 15	ADAM15	Q13444
238	C8B	NaN	NaN	0.103971	0.324285	0.479983	0.572533	0.87663	0.785777	human	Secreted	+	2,5,10% EDS	4.38571	0.0181579	Complement component C8 beta chain	C8B	P07358
239	ARF6	-1.72688	-1.3805	-0.0307424	0.623809	0.45206	0.433919	0.856711	0.771628	human	Intracellular	+	2,5,10% EDS	2.53496	0.0421402	ADP-ribosylation factor 6	ARF6	P62330
240	DHCR7	-1.47109	-1.60918	-0.00591355	0.480307	0.520056	0.422911	1.13459	0.528309	human	TM.protein	+	2,5,10% EDS	2.42378	0.0460236	7-dehydrocholesterol reductase	DHCR7	Q9UBM7
241	HNRNPU	-1.63016	-1.42674	0.269229	-0.0523487	0.481119	0.527056	0.766425	1.06541	human	Intracellular	+	2,5,10% EDS	3.27479	0.0269055	Heterogeneous nuclear ribonucleoprotein U	HNRNPU	Q00839
242	CTNND1	-1.54521	-1.58189	0.273556	0.133446	0.645009	0.418976	0.663205	0.992913	human	Intracellular	+	2,5,10% EDS	3.50686	0.0273298	Catenin delta-1	CTNND1	O60716
243	IST1	-1.51351	-1.64381	0.29816	0.170435	0.514421	0.618083	0.65226	0.903957	human	Intracellular	+	2,5,10% EDS	3.95844	0.0176596	IST1 homolog	IST1	P53990
244	RAB14	-1.45417	-1.64412	0.0943759	0.28843	0.54372	0.766792	0.371159	1.03382	human	Intracellular	+	2,5,10% EDS	2.52473	0.0421382	Ras-related protein Rab-14	RAB14	P61106
245	NRAS	-1.8499	-1.3251	0.690137	0.491597	0.370004	0.465667	0.378498	0.779101	human	Intracellular	+	2,5,10% EDS	2.6538	0.0380779	GTPase NRas	NRAS	P01111
246	STX4	-1.56174	-1.62822	0.711022	0.579271	0.334204	0.232497	0.580963	0.752	human	TM.protein	+	2,5,10% EDS	4.44388	0.0176	Syntaxin-4	STX4	Q12846
247	ATP8B1	NaN	NaN	0.640006	0.525228	0.514909	0.275448	0.589137	0.66823	human	TM.protein	+	2,5,10% EDS	3.9105	0.0166	Phospholipid-transporting ATPase IC	ATP8B1	O43520
248	CD59	-1.76384	-1.44203	0.710745	0.449769	0.324912	0.505682	0.569657	0.645108	human	other	+	2,5,10% EDS	3.37682	0.0269009	CD59 glycoprotein	CD59	P13987
249	IGSF1	-1.67872	-1.52036	0.64473	0.445998	0.310515	0.365981	0.703355	0.728507	human	TM.protein	+	2,5,10% EDS	4.35136	0.0190909	Immunoglobulin superfamily member 1	IGSF1	Q8N6C5
250	SULF2	-1.75188	-1.43439	0.776758	0.370581	0.31615	0.525229	0.739967	0.457587	human	Intracellular	+	2,5,10% EDS	2.84291	0.0350049	Extracellular sulfatase Sulf-2	SULF2	Q8IWU5
251	TMEM26	NaN	NaN	0.541595	0.602012	0.725814	0.0943	0.569734	0.64686	human	TM.protein	+	2,5,10% EDS	2.76679	0.036491	Transmembrane protein 26	TMEM26	Q6ZUK4
252	LAMP1	-1.62768	-1.51207	0.616387	0.448954	0.742972	-0.0316445	0.701576	0.661506	human	TM.protein	+	2,5,10% EDS	2.40955	0.046804	Lysosome-associated membrane glycoprotein 1	LAMP1	P11279
253	ZNF706	-1.49881	-1.66561	0.431567	0.373253	0.579023	0.218853	0.940646	0.621084	human	Intracellular	+	2,5,10% EDS	3.18187	0.0294539	Zinc finger protein 706	ZNF706	Q9Y5V0
254	CLDN3	-1.59268	-1.58915	0.526376	0.523125	0.530717	0.125246	0.744303	0.732062	human	TM.protein	+	2,5,10% EDS	3.58821	0.021963	Claudin-3	CLDN3	O15551
255	SLC7A5	-1.57325	-1.57652	0.489727	0.435966	0.617601	0.0416175	0.750457	0.814394	human	TM.protein	+	2,5,10% EDS	2.96304	0.031414	Large neutral amino acids transporter small subunit 1	SLC7A5	Q01650
256	ZDHHC20	NaN	NaN	0.425739	0.35168	0.580981	0.170488	0.802081	0.82916	human	TM.protein	+	2,5,10% EDS	3.49364	0.0270421	Palmitoyltransferase ZDHHC20	ZDHHC20	Q5W0Z9
257	PDAP1	-1.51889	-1.63373	0.328391	0.398861	0.77572	0.150281	0.684047	0.815314	human	Intracellular	+	2,5,10% EDS	2.76375	0.0361652	28 kDa heat- and acid-stable phosphoprotein	PDAP1	Q13442
258	SLC44A2	-1.52704	-1.67849	0.380399	0.527634	0.577388	0.305528	0.723281	0.691292	human	TM.protein	+	2,5,10% EDS	3.86542	0.016963	Choline transporter-like protein 2	SLC44A2	Q8IWA5
259	LSR	-1.61713	-1.56754	0.266257	0.484581	0.613988	0.30458	0.711686	0.80358	human	TM.protein	+	2,5,10% EDS	3.64411	0.0226429	Lipolysis-stimulated lipoprotein receptor	LSR	Q86X29
260	GNAI2	-1.64892	-1.52637	0.330764	0.524978	0.647748	0.186298	0.677118	0.808382	human	Intracellular	+	2,5,10% EDS	3.11893	0.0307067	Guanine nucleotide-binding protein G(i) subunit alpha-2	GNAI2	P04899
261	CHMP3	-1.37667	-1.76705	0.376109	0.694506	0.455702	0.117226	0.673077	0.827096	human	Intracellular	+	2,5,10% EDS	2.83664	0.0347971	Charged multivesicular body protein 3	CHMP3	Q9Y3E7
262	FAM234A	-1.50374	-1.6381	0.270601	0.654592	0.608029	0.154116	0.500894	0.953602	human	TM.protein	+	2,5,10% EDS	2.50373	0.0427168	Protein FAM234A	FAM234A	Q9H0X4
263	IGSF8	-1.3598	-1.81624	0.371105	0.433271	0.52439	0.342369	0.7191	0.7858	human	TM.protein	+	2,5,10% EDS	3.22673	0.0284851	Immunoglobulin superfamily member 8	IGSF8	Q969P0
264	SLC7A2	-1.20322	-1.91551	0.290184	0.423501	0.583142	0.270956	0.73487	0.816085	human	TM.protein	+	2,5,10% EDS	2.42831	0.0459257	Cationic amino acid transporter 2	SLC7A2	P52569
265	MYO1D	-1.36691	-1.78128	0.467077	0.374434	0.382776	0.263657	0.775423	0.884825	human	Intracellular	+	2,5,10% EDS	3.39182	0.0250917	Unconventional myosin-Id	MYO1D	O94832
266	IGSF3	-1.4439	-1.71541	0.443709	0.227053	0.578458	0.298494	0.77611	0.835485	human	TM.protein	+	2,5,10% EDS	3.40825	0.0260476	Immunoglobulin superfamily member 3	IGSF3	O75054
267	DIP2B	-1.34152	-1.75758	0.259393	0.239578	0.47963	0.29791	0.852809	0.969781	human	Intracellular	+	2,5,10% EDS	3.33592	0.0257731	Disco-interacting protein 2 homolog B	DIP2B	Q9P265
268	RALA	-1.45185	-1.73318	0.341697	0.269861	0.792407	0.640345	0.499334	0.64138	human	Intracellular	+	2,5,10% EDS	3.80884	0.0185873	Ras-related protein Ral-A	RALA	P11233
269	ITGAV	-1.35718	-1.81322	0.467726	0.195964	0.632416	0.46463	0.66184	0.747828	human	TM.protein	+	2,5,10% EDS	3.01941	0.0303584	Integrin alpha-V	ITGAV	P06756
270	LIMA1	-1.37562	-1.77162	0.34288	0.133219	0.552047	0.571888	0.72357	0.823632	human	Intracellular	+	2,5,10% EDS	3.37216	0.0266607	LIM domain and actin-binding protein 1	LIMA1	Q9UHB6
271	PLP2	-1.46271	-1.74082	0.391758	0.330175	0.542521	0.547001	0.645857	0.746222	human	TM.protein	+	2,5,10% EDS	4.09992	0.0141707	Proteolipid protein 2	PLP2	Q04941
272	LOXL1	-1.39917	-1.78151	0.235509	0.352934	0.667817	0.611409	0.598585	0.714428	human	Secreted	+	2,5,10% EDS	3.52725	0.0262022	Lysyl oxidase homolog 1	LOXL1	Q08397
273	RAB5C	-1.36031	-1.80147	0.2092	0.287881	0.625269	0.687823	0.668631	0.682984	human	Intracellular	+	2,5,10% EDS	3.39816	0.0255607	Ras-related protein Rab-5C	RAB5C	P51148
274	SCARB1	-1.27876	-1.87671	0.298083	0.312771	0.632213	0.532601	0.588001	0.7918	human	TM.protein	+	2,5,10% EDS	2.7996	0.0351355	Scavenger receptor class B member 1	SCARB1	Q8WTV0
275	STX3	NaN	NaN	0.434282	0.540394	0.626591	0.45208	0.337765	0.809964	human	TM.protein	+	2,5,10% EDS	3.00608	0.0306497	Syntaxin-3	STX3	Q13277
276	SYT1	-1.30887	-1.86808	0.353672	0.723193	0.440347	0.396395	0.632023	0.631317	human	TM.protein	+	2,5,10% EDS	2.71524	0.0368908	Synaptotagmin-1	SYT1	P21579
277	PTGFRN	-1.37468	-1.81863	0.593287	0.611538	0.366627	0.336252	0.6041	0.681508	human	TM.protein	+	2,5,10% EDS	3.40068	0.0258019	Prostaglandin F2 receptor negative regulator	PTGFRN	Q9P2B2
278	PLSCR3	-1.40899	-1.79837	0.550104	0.522749	0.410768	0.41084	0.708195	0.604705	human	TM.protein	+	2,5,10% EDS	3.59616	0.022519	Phospholipid scramblase 3	PLSCR3	Q9NRY6
279	BSG	-1.36695	-1.82956	0.449905	0.528819	0.432798	0.454149	0.558226	0.772609	human	TM.protein	+	2,5,10% EDS	3.17014	0.0298169	Basigin	BSG	P35613
280	MGP	-1.45531	-1.76043	0.476809	0.486355	0.397128	0.633832	0.528805	0.69281	human	Secreted	+	2,5,10% EDS	3.52951	0.0256477	Matrix Gla protein	MGP	P08493
281	ITGA2	-1.35049	-1.85441	0.557231	0.437753	0.491766	0.592783	0.496441	0.628923	human	TM.protein	+	2,5,10% EDS	3.07984	0.0299811	Integrin alpha-2	ITGA2	P17301
282	SMIM5	NaN	NaN	0.488496	0.592203	0.589756	0.36913	0.850237	0.306363	human	TM.protein	+	2,5,10% EDS	2.91209	0.033526	Small integral membrane protein 5	SMIM5	Q71RC9
283	PKP3	-1.72495	-1.44516	0.221074	0.731014	0.627426	0.517777	0.776829	0.295983	human	Intracellular	+	2,5,10% EDS	2.49618	0.0421131	Plakophilin-3	PKP3	Q9Y446
284	SLC12A2	-1.54514	-1.66236	0.360816	0.500747	0.82293	0.441204	0.615664	0.466129	human	TM.protein	+	2,5,10% EDS	3.41324	0.0265534	Solute carrier family 12 member 2	SLC12A2	P55011
285	CCDC174	NaN	NaN	0.372402	0.496694	0.559405	0.572763	0.769372	0.447129	human	Intracellular	+	2,5,10% EDS	3.79955	0.0180154	Coiled-coil domain-containing protein 174	CCDC174	Q6PII3
286	SLC1A4	NaN	NaN	0.380445	0.421117	0.629213	0.441008	0.778869	0.559669	human	TM.protein	+	2,5,10% EDS	3.90446	0.0162745	Neutral amino acid transporter A	SLC1A4	P43007
287	ARRDC1	-1.55696	-1.64758	0.231062	0.563444	0.513951	0.49998	0.728254	0.667847	human	Intracellular	+	2,5,10% EDS	3.844	0.0171017	Arrestin domain-containing protein 1	ARRDC1	Q8N5I2
288	MCEMP1	NaN	NaN	0.397879	0.694392	0.504573	0.676369	0.50382	0.446099	human	TM.protein	+	2,5,10% EDS	3.85211	0.0157931	Mast cell-expressed membrane protein 1	MCEMP1	Q8IX19
289	SNAP23	-1.63398	-1.59182	0.32694	0.604243	0.587313	0.620983	0.500639	0.585682	human	other	+	2,5,10% EDS	4.14071	0.0157027	Synaptosomal-associated protein 23	SNAP23	O00161
290	SRGAP2	-1.58308	-1.59183	0.567116	0.125136	0.49209	0.518439	0.617473	0.85466	human	Intracellular	+	2,5,10% EDS	3.21779	0.0284453	SLIT-ROBO Rho GTPase-activating protein 2	SRGAP2	O75044
291	F11R	-1.51235	-1.67403	0.545646	0.230061	0.545651	0.415631	0.585264	0.864133	human	TM.protein	+	2,5,10% EDS	3.33509	0.0255583	Junctional adhesion molecule A	F11R	Q9Y624
292	GNAI3	-1.52199	-1.69241	0.609193	0.388081	0.448465	0.438043	0.567033	0.76358	human	Intracellular	+	2,5,10% EDS	3.88652	0.0156604	Guanine nucleotide-binding protein G(i) subunit alpha-3	GNAI3	P08754
293	ITGA3	-1.44223	-1.7543	0.625493	0.312915	0.489868	0.447064	0.518022	0.803165	human	TM.protein	+	2,5,10% EDS	3.13334	0.0310966	Integrin alpha-3	ITGA3	P26006
294	SLC1A5	-1.64371	-1.55823	0.39448	0.269288	0.524983	0.649784	0.59582	0.767583	human	TM.protein	+	2,5,10% EDS	4.3542	0.02	Neutral amino acid transporter B(0)	SLC1A5	Q15758
295	MYOF	-1.63911	-1.56413	0.446497	0.296278	0.462759	0.552772	0.632825	0.812106	human	TM.protein	+	2,5,10% EDS	4.34945	0.0175	Myoferlin	MYOF	Q9NZM1
296	ATP1A1	-1.68209	-1.52667	0.352123	0.387537	0.450316	0.68389	0.621407	0.713482	human	TM.protein	+	2,5,10% EDS	4.12684	0.0152895	Sodium/potassium-transporting ATPase subunit alpha-1	ATP1A1	P05023
297	ADAM10	-1.61138	-1.60936	0.365999	0.406758	0.510176	0.609183	0.664692	0.663934	human	TM.protein	+	2,5,10% EDS	5.90037	0	Disintegrin and metalloproteinase domain-containing protein 10	ADAM10	O14672
298	ATP1B3	-1.64085	-1.58634	0.517436	0.428804	0.45476	0.64882	0.492111	0.685257	human	TM.protein	+	2,5,10% EDS	4.15325	0.0166	Sodium/potassium-transporting ATPase subunit beta-3	ATP1B3	P54709
299	TACSTD2	-1.58424	-1.64833	0.556437	0.395586	0.498599	0.589549	0.594652	0.597748	human	TM.protein	+	2,5,10% EDS	4.8541	0	Tumor-associated calcium signal transducer 2	TACSTD2	P09758
300	CD55	-1.65995	-1.53552	0.276506	0.342278	0.628579	0.534784	0.62514	0.788182	human	other	+	2,5,10% EDS	4.53609	0.022	Complement decay-accelerating factor	CD55	P08174
301	NCSTN	-1.60689	-1.59716	0.27451	0.489137	0.539968	0.484595	0.599168	0.816676	human	TM.protein	+	2,5,10% EDS	4.05088	0.0129111	Nicastrin	NCSTN	Q92542
302	SLC3A2	-1.74777	-1.45364	0.361849	0.336935	0.587933	0.523277	0.706875	0.684546	human	TM.protein	+	2,5,10% EDS	4.09439	0.0138333	4F2 cell-surface antigen heavy chain	SLC3A2	P08195
303	RAB5B	-1.73881	-1.48344	0.401156	0.498341	0.584192	0.483584	0.672377	0.582608	human	Intracellular	+	2,5,10% EDS	4.08477	0.0135116	Ras-related protein Rab-5B	RAB5B	P61020
304	MUC1	-1.71818	-1.47006	0.498695	0.34276	0.525806	0.336217	0.622284	0.862474	human	TM.protein	+	2,5,10% EDS	3.51292	0.0267527	Mucin-1	MUC1	P15941
305	ATP1B1	-1.70367	-1.49525	0.384381	0.444701	0.543201	0.339941	0.758366	0.728334	human	TM.protein	+	2,5,10% EDS	4.11852	0.0148974	Sodium/potassium-transporting ATPase subunit beta-1	ATP1B1	P05026
306	CD47	-1.70318	-1.5116	0.442092	0.450913	0.590815	0.378319	0.611317	0.741329	human	TM.protein	+	2,5,10% EDS	4.03041	0.0126304	Leukocyte surface antigen CD47	CD47	Q08722
307	STOM	-1.7055	-1.52122	0.432894	0.502152	0.532718	0.52223	0.527937	0.708789	human	other	+	2,5,10% EDS	4.3105	0.0144828	Stomatin	STOM	P27105
308	CLDN9	NaN	NaN	0.564646	0.414881	0.516736	0.467536	0.588528	0.67546	human	TM.protein	+	2,5,10% EDS	4.53192	0.0203077	Claudin-9	CLDN9	O95484
309	CD151	-1.6789	-1.54053	0.531891	0.461442	0.456807	0.393106	0.655785	0.720398	human	TM.protein	+	2,5,10% EDS	5.00008	0	CD151 antigen	CD151	P48509
310	CHP1	-1.70654	-1.46169	0.426488	0.448741	0.322136	0.322411	0.851429	0.79703	human	Intracellular	+	2,5,10% EDS	4.41563	0.0155294	Calcineurin B homologous protein 1	CHP1	Q99653
311	CRIP1	NaN	NaN	0.478053	0.455242	0.357989	0.272656	0.800812	0.814836	human	Intracellular	+	2,5,10% EDS	5.92498	0	Cysteine-rich protein 1	CRIP1	P50238
312	MATN2	-1.47627	-1.69176	0.415078	0.599645	0.256544	0.370782	0.934938	0.591037	human	Secreted	+	2,5,10% EDS	3.36954	0.0264248	Matrilin-2	MATN2	O00339
313	CHMP5	NaN	NaN	0.520752	0.479454	0.404705	0.464219	0.800979	0.547691	human	Intracellular	+	2,5,10% EDS	4.31237	0.015	Charged multivesicular body protein 5	CHMP5	Q9NZZ3
314	CD58	-1.61589	-1.56292	0.511277	0.259383	0.49592	0.329532	0.863673	0.719034	human	TM.protein	+	2,5,10% EDS	3.9001	0.0159615	Lymphocyte function-associated antigen 3	CD58	P19256
315	RAB35	-1.5411	-1.66669	0.554031	0.327402	0.432981	0.455989	0.766494	0.670894	human	Intracellular	+	2,5,10% EDS	4.24929	0.0135484	Ras-related protein Rab-35	RAB35	Q15286
316	UBL3	-1.42086	-1.76879	0.392845	0.407716	0.400372	0.499393	0.826067	0.663256	human	Intracellular	+	2,5,10% EDS	3.62584	0.0217123	Ubiquitin-like protein 3	UBL3	O95164
317	ITGB1	-1.57339	-1.63813	0.409476	0.411715	0.441849	0.482157	0.755873	0.710452	human	TM.protein	+	2,5,10% EDS	6.22589	0	Integrin beta-1	ITGB1	P05556
318	CHMP4A	-1.57102	-1.63167	0.389902	0.449103	0.357164	0.4935	0.763494	0.749529	human	Intracellular	+	2,5,10% EDS	5.19071	0	Charged multivesicular body protein 4a	CHMP4A	Q9BY43
319	SMPDL3B	NaN	NaN	0.426616	0.320868	0.228645	0.689806	0.786952	0.721122	human	Secreted	+	2,5,10% EDS	3.22914	0.0286992	Acid sphingomyelinase-like phosphodiesterase 3b	SMPDL3B	Q92485
320	ADAMTS19	-1.57454	-1.62606	0.502646	0.263925	0.384813	0.635052	0.746802	0.667359	human	Secreted	+	2,5,10% EDS	3.80229	0.0182969	A disintegrin and metalloproteinase with thrombospondin motifs 19	ADAMTS19	Q8TE59
321	ITGA6	-1.51252	-1.68744	0.538948	0.261022	0.406582	0.634615	0.766054	0.592741	human	TM.protein	+	2,5,10% EDS	3.46429	0.0284896	Integrin alpha-6	ITGA6	P23229
322	NT5E	-1.56835	-1.64348	0.360425	0.395179	0.447744	0.654269	0.739095	0.615119	human	other	+	2,5,10% EDS	4.39576	0.0191667	5'-nucleotidase	NT5E	P21589
323	LTBP1	-1.63301	-1.55535	0.365918	0.248857	0.483466	0.672095	0.82633	0.591687	human	Secreted	+	2,5,10% EDS	3.93468	0.0169388	Latent-transforming growth factor beta-binding protein 1	LTBP1	Q14766
324	TFPI	-1.46122	-1.71203	0.460619	0.112746	0.535632	0.719654	0.679847	0.664755	human	Secreted	+	2,5,10% EDS	3.34455	0.0262137	Tissue factor pathway inhibitor	TFPI	P10646
325	RAB5A	-1.41949	-1.75654	0.572881	0.197281	0.367365	0.769713	0.624911	0.643877	human	Intracellular	+	2,5,10% EDS	2.7835	0.0352727	Ras-related protein Rab-5A	RAB5A	P20339
326	MYO1C	-1.34372	-1.77358	0.219297	0.192425	0.399648	0.659852	0.906049	0.740034	human	Intracellular	+	2,5,10% EDS	3.12548	0.0302617	Unconventional myosin-Ic	MYO1C	O00159
327	TPBG	-1.50817	-1.67481	0.348438	0.312393	0.354281	0.655001	0.792031	0.72083	human	TM.protein	+	2,5,10% EDS	3.82971	0.0168167	Trophoblast glycoprotein	TPBG	Q13641
328	SLC38A1	-1.4792	-1.68199	0.48112	0.149098	0.363748	0.580114	0.772609	0.814498	human	TM.protein	+	2,5,10% EDS	3.41956	0.0270792	Sodium-coupled neutral amino acid transporter 1	SLC38A1	Q9H2H9
329	GPRC5A	-1.57199	-1.63267	0.405918	0.582727	0.24439	0.611631	0.69167	0.668327	human	TM.protein	+	2,5,10% EDS	3.55832	0.0252289	Retinoic acid-induced protein 3	GPRC5A	Q8NFJ5
330	MFGE8	-1.51095	-1.70098	0.546034	0.444722	0.346034	0.722379	0.68069	0.472071	human	Secreted	+	2,5,10% EDS	3.29243	0.0269919	Lactadherin	MFGE8	Q08431
331	CHMP2B	-1.53872	-1.65184	0.300888	0.387283	0.423124	0.804505	0.526723	0.748034	human	Intracellular	+	2,5,10% EDS	3.35786	0.026193	Charged multivesicular body protein 2b	CHMP2B	Q9UQN3
332	CHMP4B	-1.56609	-1.63225	0.244822	0.440352	0.438519	0.712327	0.709453	0.652869	human	Intracellular	+	2,5,10% EDS	3.85651	0.0160702	Charged multivesicular body protein 4b	CHMP4B	Q9H444
333	GNAQ	-1.54107	-1.63638	0.206965	0.405297	0.453386	0.87965	0.646152	0.586004	human	Intracellular	+	2,5,10% EDS	3.28423	0.02656	Guanine nucleotide-binding protein G(q) subunit alpha	GNAQ	P50148

## Sheet: S03 List of Sign proteins
Genes up in starved EV	Genes up in serum supplemented EV	background
UBA6	LYAR	A1BG
PLEKHG3	NELFE	A2M
SBNO1	LRRC47	A2ML1
LAMB4	PABPC1	AACS
SMCHD1	GOLGA7B	AAGAB
CASTOR2	RPL22	AAK1
UNC119B	CHMP6	AAMP
COL6A5	DYNC2H1	AAR2
DDX39A	SVIP	AARS1
PDLIM1	FZD6	AARSD1
AIP	ENTPD2	AASDHPPT
MEN1	PTK7	ABAT
HIP1	PPP1R10	ABCC1
DNM1L	TMC6	ABCE1
RTCA	TGM1	ABCF1
PIK3R2	CASP14	ABCF2
MANBA	GGCT	ABCF3
PLOD2	CPN2	ABCG2
EXOC5	FIBCD1	ABHD11
KPNA3	SERPINA12	ABHD14B
KRIT1	RPS14	ABI1
KPNA4	A2M	ABI2
PPP6C	LARP4	ABR
PDXK	APOA4	ABRAXAS2
TXNDC9	UBAP2L	ABT1
DPYSL4	MRPS23	ACAA1
TRAFD1	PABPN1	ACAA2
UBFD1	RALB	ACACA
AP3D1	SCRIB	ACADVL
CHD1	FGG	ACAP2
ACOT8	FGA	ACAT1
TNPO2	SPATA7	ACAT2
HAT1	HNMT	ACBD3
VPS26C	SPRN	ACIN1
BTAF1	CLDND1	ACLY
SETD1A	DRG1	ACO1
CHUK	PLXNA1	ACO2
TRIM24	SRP19	ACOT7
MATN3	TGFBI	ACOT8
OGT	CILP2	ACP1
INPP4B	CILP2	ACP2
INPPL1	EPS8	ACSS2
RNMT	NUSAP1	ACTA1
ASAP2	C5	ACTBL2
PAPSS1	TMOD2	ACTL6A
ZW10	EIF2S2	ACTN1
SPINT1	APOA2	ACTN2
EEF1E1	WWP1	ACTN4
COCH	CRIP2	ACTR1A
PPIH	TMEM63B	ACTR1B
XPOT	C8B	ACTR2
PLRG1	SNRPE	ACTR3
GET3	LRRC59	ACY1
GSTZ1	AHNAK	ADAM10
BUD23	SH2B1	ADAM15
SGTA	SLC44A1	ADAM17
NRDC	SAFB2	ADAM9
AHCYL1	CTNNB1	ADAMTS19
ORC4	RBM14	ADAR
RAD21	CHMP1A	ADCY9
ZNRD2	HNRNPDL	ADGRE5
HS6ST1	VANGL1	ADGRG6
MED14	GPRC5C	ADH5
SPAG9	IGFBP5	ADK
AQR	EPCAM	ADNP
ATP10A	ENDOD1	ADNP
OPA1	MLPH	ADRM1
OGA	HNRNPAB	ADSL
GMDS	SLC7A1	ADSS2
PLOD3	H1-0	AEBP1
PLOD3	CCDC124	AFDN
EIF4E2	MAL2	AFM
KPNA6	APOE	AGA
PFKFB2	SNRPD2	AGAP1
CCDC22	VPS28	AGAP3
NBN	CFI	AGBL2
NOL3	FBL	AGFG1
RNGTT	HNRNPD	AGL
ROCK2	SLIRP	AGO1
CLASP2	CRISPLD2	AGO2
RNF40	YBX1	AGR2
TSC22D2	FAM98B	AGR3
CNOT3	MAP4	AGRN
ZPR1	PPP1R13L	AGT
ZNF217	TBX2	AGTRAP
NCOR1	PRRC2C	AHCY
PMPCB	FLOT2	AHCYL1
EED	THSD4	AHNAK
TIPRL	PHACTR4	AHSA1
TOM1L1	APOC3	AHSG
PPM1B	STXBP3	AIF1L
B3GALNT1	LYPD3	AIFM1
RPP40	RAB8A	AIMP1
EIF3J	PROM2	AIMP2
PSMD10	LIN7C	AIP
AP1G2	CIRBP	AK1
STAM2	RPL23A	AK2
CCNK	RAB10	AK3
DCTN3	PXDN	AK6
CPD	PXDN	AKAP8
CLPX	CD9	AKAP9
B3GAT3	ANO6	AKR1A1
IPO13	CHMP4C	AKR1B1
SEC24D	GOLGA7	AKR1B10
UFL1	ATP2B1	AKR1C2
PLPBP	SARNP	AKR1C3
FBXO21	NCAM2	AKR7A2
USP19	SLC39A10	AKT1
AP2A2	ITGB4	AKT2
SEC31A	CXCL12	ALAD
FSBP	RPL10A	ALB
ELP1	BCL7C	ALCAM
ZRANB2	DKK1	ALDH16A1
SNX4	DKK1	ALDH1A1
KIF20A	NPNT	ALDH2
KIF4A	GDF15	ALDH3A1
CCNDBP1	GDF15	ALDH3A2
RASAL1	TMEM30B	ALDH6A1
SNAPIN	ZC3H15	ALDH7A1
ATG7	SEMA3F	ALDH9A1
TRIM16	SEMA3F	ALDOA
LYPLA2	BASP1	ALDOC
PGM3	DLG1	ALKBH5
MOCS3	H4C1	ALOX12B
CD2BP2	GNAS	ALOXE3
SVIL	FGFBP3	ALYREF
PARN	GFRA1	AMBP
PSMG1	CTNNA1	AMIGO2
SEC24A	RACGAP1	AMOTL2
SEC24B	ADAM15	AMPD2
TDP2	C8B	ANAPC4
POLR1A	ARF6	ANAPC7
STAMBP	DHCR7	ANGPTL4
CPSF4	HNRNPU	ANK1
ASMTL	CTNND1	ANK3
PPP1R3D	IST1	ANKFY1
GGPS1	RAB14	ANKHD1
HSPA4L	NRAS	ANKRD50
PTBP3	STX4	ANKRD52
LSM8	ATP8B1	ANLN
CRYZL1	CD59	ANO3
BPNT1	IGSF1	ANO6
NUDT3	SULF2	ANP32A
MOCS2	TMEM26	ANP32B
DHFR	LAMP1	ANP32E
PTH	ZNF706	ANXA1
IGLV3-19	CLDN3	ANXA11
TUBB4A	SLC7A5	ANXA2
TYMS	ZDHHC20	ANXA3
INHA	PDAP1	ANXA4
ISG15	SLC44A2	ANXA5
HMGN2	LSR	ANXA6
RPLP1	GNAI2	ANXA7
UROD	CHMP3	AP1B1
IGKV4-1	FAM234A	AP1G1
RB1	IGSF8	AP1G2
PTMA	SLC7A2	AP1M1
EIF4E	MYO1D	AP1M2
FH	IGSF3	AP1S1
INHBB	DIP2B	AP1S2
POLA1	RALA	AP1S3
CCDC175	ITGAV	AP2A1
SP9	LIMA1	AP2A2
ARAF	PLP2	AP2B1
ACP2	LOXL1	AP2M1
BCR	RAB5C	AP2S1
PSKH1	SCARB1	AP3B1
CDK4	STX3	AP3D1
UNG	SYT1	AP3M1
TPT1	PTGFRN	AP3S1
GLUL	PLSCR3	AP4S1
B4GALT1	BSG	APBB1IP
ATP6V1B1	MGP	APEH
UCHL3	ITGA2	APEX1
PHKG2	SMIM5	API5
RPA2	PKP3	APIP
ANK1	SLC12A2	APMAP
PPP3CB	CCDC174	APOA1
CAPN2	SLC1A4	APOA2
PFKL	ARRDC1	APOA4
ERCC2	MCEMP1	APOB
SON	SNAP23	APOC3
PLCG1	SRGAP2	APOD
MSH3	F11R	APOE
RASA1	GNAI3	APOH
ATP6V1C1	ITGA3	APOL1
MAOA	SLC1A5	APOM
COMT	MYOF	APPL1
NME2	ATP1A1	APPL2
SPRR2D	ADAM10	APRT
RFX1	ATP1B3	AQP5
DGKA	TACSTD2	AQR
GATA3	CD55	ARAF
RRM1	NCSTN	ARCN1
LAMA2	SLC3A2	ARF4
CCND1	RAB5B	ARF5
CCNC	MUC1	ARF6
GRK2	ATP1B1	ARFGAP1
NFYB	CD47	ARFGAP2
MPST	STOM	ARFGEF1
ARNT	CLDN9	ARFGEF2
DCK	CD151	ARFGEF3
PIK3R1	CHP1	ARFIP1
PSMB9	CRIP1	ARG1
SMARCA1	MATN2	ARG1
ERCC5	CHMP5	ARGLU1
GTF2E1	CD58	ARHGAP1
ARID4A	RAB35	ARHGAP12
CDC27	UBL3	ARHGAP17
CCND3	ITGB1	ARHGAP35
NMT1	CHMP4A	ARHGAP36
ADSS2	SMPDL3B	ARHGDIA
ADSL	ADAMTS19	ARHGEF1
CLIP1	ITGA6	ARHGEF12
GSTT1	NT5E	ARHGEF16
POLR2B	LTBP1	ARHGEF7
RRM2	TFPI	ARID1A
TIA1	RAB5A	ARID2
AKT2	MYO1C	ARID4A
ELF1	TPBG	ARL1
CSTF2	SLC38A1	ARL2
MPI	GPRC5A	ARL2BP
RPA3	MFGE8	ARL3
RFC4	CHMP2B	ARL6IP4
RFC2	CHMP4B	ARL6IP5
IRS1	GNAQ	ARL8B
ACTN2		ARMC8
NUP214		ARMH3
PPM1A		ARMT1
ARL2		ARNT
MAP2K2		ARPC1A
ANP32A		ARPC1B
CAPG		ARPC2
CAP2		ARPC3
TXLNA		ARPC4
ARL1		ARPC5
MLH1		ARPC5L
STAT3		ARRB1
RFC5		ARRDC1
RFC3		ASAH1
NAA10		ASAH1
TMPO		ASAP2
PIK3CB		ASCC1
EPS15		ASCC2
HELZ		ASCC3
ACAA2		ASF1A
HTT		ASF1B
BTD		ASH2L
PTPN9		ASL
RANGAP1		ASMTL
RECQL		ASNS
BAG6		ASPRV1
CDKN1B		ASPSCR1
BRCC3		ASS1
UTRN		ATAD2
GYG1		ATG16L1
IREB2		ATG3
GCLC		ATG4B
HSPA13		ATG5
PITPNB		ATG7
POLD2		ATIC
MAPKAPK2		ATN1
FNTA		ATP10A
DHPS		ATP11C
ARRB1		ATP1A1
CENPF		ATP1B1
PCYT1A		ATP1B3
PPM1F		ATP2A2
PRIM1		ATP2A3
PRIM2		ATP2B1
VPS41		ATP2B2
EIF2B2		ATP2B4
NT5C2		ATP4A
SEPHS1		ATP5F1A
LIG3		ATP5F1B
METAP2		ATP6AP1
NUDT2		ATP6AP2
CDK7		ATP6V0A1
HLCS		ATP6V0D1
KNTC1		ATP6V1A
CDK9		ATP6V1B1
PAPOLA		ATP6V1B2
DUSP3		ATP6V1C1
SMARCA2		ATP6V1D
GALK1		ATP6V1E1
STAT5B		ATP6V1H
USP11		ATP8B1
DYNLT3		ATP9A
RPS6KA3		ATXN10
CNN1		ATXN2L
KPNA1		ATXN3
NCBP2		AURKB
RAP1GDS1		AVL9
POLR2H		AZGP1
STAT2		AZU1
KIF11		B2M
VAV2		B3GALNT1
RIDA		B3GAT3
SMS		B4GALT1
HK2		B4GALT1
STC1		B4GALT4
THOP1		B4GALT5
NUBP1		BABAM2
METAP1		BAG3
ATXN3		BAG6
ATN1		BAG6
PRKAG1		BAG6
RAD23B		BAIAP2
GALC		BAIAP2L1
AK2		BANF1
GYS2		BAP18
PSMD4		BASP1
DRG2		BAX
AFDN		BAZ1B
ADK		BCAM
SNU13		BCAP31
OXCT1		BCAS2
BID		BCL2L1
AP1S2		BCL2L13
CTBP2		BCL7C
RP1		BCL9L
WDR4		BCLAF1
GEMIN4		BCR
PCBP3		BICD2
SESN3		BICRA
MTPN		BID
GABARAPL2		BIRC6
PRPS1		BLMH
COPS2		BLVRA
NAA20		BLVRB
STXBP1		BMP1
NPC2		BMP2K
UFM1		BMP7
DCAF7		BNC2
AP1S1		BOLA2
LSM6		BOP1
POLR2G		BPIFA1
DYNLL1		BPNT1
SUPT4H1		BPTF
PPP2CA		BRAT1
UBE2L3		BRCC3
ACTA1		BRD8
IGBP1		BRIP1
EIF4G2		BRIX1
S100A12		BROX
COG7		BSG
CBX1		BSPRY
ERH		BST1
MUC5AC		BTAF1
PITPNA		BTD
CDK6		BTF3
CDK5		BTF3L4
HSF1		BUB3
NFKB2		BUD23
SCN7A		BUD31
FOXK2		BYSL
GALK2		BZW1
HMGCS1		BZW2
OCRL		C11orf68
PLCB3		C19orf54
KIF23		C1GALT1C1
ALDH6A1		C1orf174
PLOD1		C1orf198
DST		C1QBP
ACY1		C1QBP
CENPC		C1S
LMNB2		C20orf27
MVK		C3
UBXN1		C4A
GBE1		C4BPA
TLE1		C5
TLE3		C5
UBE3A		C7orf50
PTK2		C8B
PTPN11		C8B
PPAT		C8orf33
EXOSC9		C9
GABPA		C9orf64
RING1		CA12
RAD51		CA2
FMR1		CA3
BCL2L1		CA6
GOLGA3		CAB39
GOLGA2		CAB39L
PPID		CACTIN
VAC14		CACYBP
NCBP1		CAD
INCA1		CALB1
HSPA14		CALCR
MGAT2		CALML3
BST1		CALML5
ST3GAL1		CALR
NUP160		CAMK2D
TBL3		CAMSAP3
GTF3C1		CAND1
GRSF1		CANT1
TP53BP1		CANX
IFRD2		CAP1
TRAF2		CAP2
ANK3		CAPG
PPP1R8		CAPG
ABR		CAPN1
CDC16		CAPN2
FLII		CAPN5
COASY		CAPN7
CHAF1B		CAPNS1
AIMP2		CAPNS2
NME3		CAPRIN1
MAD2L1		CAPS
PTPRS		CAPZA1
PPIL2		CAPZA2
PPP2R5C		CAPZB
CTBP1		CARHSP1
PLD1		CARM1
OS9		CARMIL1
FKBP5		CARS1
ROCK1		CASK
TUBB3		CASKIN2
PRPF4B		CASP14
HDAC1		CAST
NAE1		CASTOR2
ITPK1		CAT
PWP1		CBLL1
MTMR1		CBR1
CUL3		CBR3
CUL4A		CBX1
CUL4B		CBX3
THOC5		CBX5
EXOSC2		CC2D1A
TUBB2A		CCAR1
NFYC		CCAR2
IL18		CCDC112
BOP1		CCDC124
UBE4A		CCDC174
KEAP1		CCDC175
TTLL12		CCDC22
POLA2		CCDC25
DCTN1		CCDC59
FAM50A		CCDC6
PRPSAP1		CCDC80
DHX8		CCDC86
PLS1		CCDC9
IRF3		CCDC93
LAGE3		CCN2
PDCD11		CCNC
GINS1		CCND1
USP10		CCND3
MBTPS1		CCNDBP1
MFSD10		CCNK
PPP2R5D		CCNL1
COG2		CCSER1
NAA30		CCT2
PSME4		CCT3
NAA25		CCT4
NCAPH		CCT5
NCAPD2		CCT6A
RAB3GAP1		CCT7
POLD3		CCT8
ACAP2		CD109
KIF14		CD14
PCM1		CD151
PTPA		CD276
PWP2		CD2AP
QPRT		CD2BP2
RBBP5		CD44
ELOC		CD46
ELOB		CD47
DHCR24		CD55
SF3A2		CD58
SYCP1		CD59
PPP1R7		CD63
SEC23A		CD81
SEC23B		CD9
SKIV2L		CDA
TSN		CDC16
TRIP13		CDC23
MED1		CDC25A
TRIP6		CDC27
MAPRE1		CDC37
TAB1		CDC40
TBCE		CDC42
UBE2V2		CDC42BPB
VPS72		CDC42BPG
CCDC6		CDC5L
PKN2		CDC73
SMN1		CDCA8
NRF1		CDH1
UBE2S		CDH11
PHKG1		CDK1
PCK2		CDK2
HADH		CDK4
TXNRD1		CDK5
PDS5A		CDK5RAP3
AAK1		CDK6
WASHC4		CDK7
QRICH1		CDK9
CTU2		CDKN1A
P3H1		CDKN1B
EML3		CDSN
LSM12		CDSN
PLA2G4E		CEACAM5
LGALSL		CELSR2
VPS26B		CEMIP2
ERFE		CENPC
HYDIN		CENPF
FILIP1L		CEP131
HIKESHI		CEP170B
LACTB2		CEP55
EIPR1		CERS2
HS1BP3		CERT1
CCDC93		CFAP20
DCAF6		CFB
C19orf54		CFDP1
PPP6R3		CFH
RABL3		CFI
PITRM1		CFL1
WDR44		CGGBP1
ELFN2		CGN
NUP188		CHAF1B
ARMH3		CHAMP1
HECTD3		CHD1
C9orf64		CHD1L
FAM102A		CHD4
INTS11		CHD6
DDI2		CHERP
NT5DC1		CHGA
ARFGEF3		CHI3L1
VPS53		CHL1
STRIP1		CHMP1A
PDE4DIP		CHMP1B
LYPLAL1		CHMP2A
ECPAS		CHMP2B
CARMIL1		CHMP3
BSPRY		CHMP4A
FAM160B1		CHMP4B
RNF213		CHMP4C
METRNL		CHMP5
FAM91A1		CHMP6
TBC1D9B		CHN1
MAP1S		CHORDC1
ARL6IP4		CHP1
ATG16L1		CHPF
ARID2		CHST14
INTS3		CHST7
CWF19L1		CHTF18
VIRMA		CHTOP
HEATR6		CHUK
CIAPIN1		CIAPIN1
THOC7		CIB1
ELP2		CILP2
TWF2		CILP2
GRAMD4		CIRBP
PPP4R3A		CIT
GRHL2		CKAP4
NIPBL		CKAP5
PDE12		CKB
ESRP1		CKB
JMJD6		CKMT1A
ZCCHC8		CLASP2
DHX57		CLCC1
METTL2B		CLCF1
WDR73		CLCF1
ALKBH5		CLDN12
PDXDC1		CLDN3
MEAK7		CLDN4
PGM2L1		CLDN9
CTR9		CLDND1
AAGAB		CLEC11A
TTC37		CLIC1
BRAT1		CLIC3
ATAD2		CLIC4
LRSAM1		CLIP1
WDR82		CLNS1A
RANBP10		CLP1
GIGYF2		CLPB
PPP1R21		CLPP
NBEAL2		CLPTM1
GDPGP1		CLPX
QSOX2		CLSTN1
QSOX2		CLSTN1
SRCAP		CLSTN2
NUDT18		CLSTN3
TOM1L2		CLTA
MED25		CLTB
CBLL1		CLTC
BZW1		CLU
DHX30		CLUH
EIF3M		CMAS
GET4		CMBL
COPS6		CMPK1
ENOSF1		CMTM6
EPM2AIP1		CMTR1
RRM2B		CNDP1
PHF5A		CNDP2
EFL1		CNN1
NUP54		CNN2
VPS35L		CNNM2
MON2		CNNM3
HDDC2		CNOT1
HDGFL2		CNOT11
MUC19		CNOT2
APBB1IP		CNOT3
TSEN54		CNOT7
YTHDF3		CNOT9
ZBTB33		CNP
DPP9		CNTN1
PRUNE1		COASY
SETD3		COBLL1
NOP9		COCH
METTL3		COCH
PRPF39		COG1
OAF		COG2
TLK2		COG3
KTN1		COG4
BCL9L		COG5
AACS		COG6
MDP1		COG7
IQGAP3		COG8
PACS2		COL12A1
THOC6		COL12A1
METTL16		COL14A1
NR2C2AP		COL18A1
CCDC25		COL18A1
CARM1		COL1A1
COMMD2		COL1A2
XYLT1		COL21A1
DNAAF5		COL21A1
IRF2BP1		COL5A1
RBM45		COL6A1
ARMC8		COL6A3
HID1		COL6A5
WDFY1		COLGALT1
GCC2		COMMD2
UBR2		COMMD3
ARHGAP12		COMMD5
ANKHD1		COMT
SUGP1		COPA
DHX40		COPA
DNAJC10		COPB1
NELFCD		COPB2
MB21D2		COPE
DIS3L2		COPG1
EXOC8		COPG2
RASEF		COPS2
CHPF		COPS3
XRN1		COPS4
FCSK		COPS5
TTC5		COPS6
RPTOR		COPS7A
VPS52		COPS7B
NUP93		COPS8
CMTR1		COPZ1
INTS1		CORO1A
ASCC3		CORO1B
VPS8		CORO1C
STAG2		CORO7
FNBP4		COTL1
GALNT4		CP
SH2D3C		CPA4
EEF1AKNMT		CPD
ARFGAP1		CPE
PTGR2		CPM
GDPD1		CPN2
ASCC1		CPNE1
TOPAZ1		CPNE3
PRPF38A		CPPED1
GATD1		CPSF1
ANKRD52		CPSF2
AVL9		CPSF3
XXYLT1		CPSF4
COLGALT1		CPSF6
SIDT2		CPSF7
TXNDC5		CPT1A
NECAP1		CPXM1
TSEN2		CRABP1
GALNT6		CRABP2
SMG8		CREBBP
MROH1		CREG1
FBXO22		CRIP1
NUP43		CRIP2
NUP37		CRISPLD2
NUP35		CRKL
ABHD11		CRLF1
PLBD2		CRNKL1
NEDD1		CRP
NPLOC4		CRYBG1
PIP4K2C		CRYL1
WFDC5		CRYZ
CHD6		CRYZL1
BRIX1		CS
SSH3		CSDE1
DCAF11		CSE1L
UTP15		CSK
NUP210		CSNK1A1
IPO4		CSNK1D
PPP4R1		CSNK2A2
SETD7		CSNK2B
GTF3C2		CSRP1
TSKU		CST3
FAM172A		CST6
CACTIN		CSTA
CHTF18		CSTB
LEO1		CSTF1
NUDCD2		CSTF2
CANT1		CSTF3
HNRNPLL		CTBP1
UBLCP1		CTBP2
NELFB		CTDP1
GEMIN6		CTDSP1
PSPC1		CTNNA1
MYO3B		CTNNAL1
DNAJC9		CTNNB1
SSH1		CTNNBL1
OVCA2		CTNND1
IRGQ		CTPS1
PSMF1		CTPS2
TOPBP1		CTR9
AP3S1		CTSA
NDRG1		CTSB
SEPTIN8		CTSD
TBC1D5		CTSD
ZNF592		CTSF
GCN1		CTSG
DHX38		CTSH
RABGGTA		CTSL
HDAC2		CTSV
SYMPK		CTSZ
NEO1		CTSZ
DNASE1L2		CTTN
PRG4		CTU2
PRG4		CUL1
EMG1		CUL2
CLP1		CUL3
USP13		CUL4A
USP9X		CUL4B
PHKB		CUTA
PSMG2		CWF19L1
RPE		CXCL12
VPS33A		CXCL12
ISG20		CXXC1
EXOSC8		CYB5B
LENG9		CYCS
ELMO3		CYFIP1
OTULIN		CYFIP2
DCPS		CYRIB
RMDN1		CYSTM1
NUDT16		CZIB
CMBL		DAAM1
SNRNP40		DAG1
MRRF		DAG1
SIRT1		DAGLB
SEH1L		DARS1
FAM120B		DAZAP1
C1GALT1C1		DBI
PTCD3		DBN1
EDC3		DBNL
SDSL		DBR1
PDXP		DCAF1
AURKB		DCAF11
DCUN1D1		DCAF5
SMARCD1		DCAF6
TCTN2		DCAF7
APIP		DCD
PDLIM5		DCK
INTS4		DCLK1
SCLY		DCN
GMPPA		DCPS
ABHD14B		DCTN1
THOC3		DCTN2
COG3		DCTN3
CDK5RAP3		DCTN4
VPS39		DCTN5
DCAF5		DCTPP1
CHAMP1		DCUN1D1
PBK		DCUN1D5
EXOC2		DCXR
EP400		DDA1
PRMT6		DDAH2
PRRC1		DDB1
FBXL18		DDB2
NSMCE3		DDI2
HS6ST2		DDOST
COG8		DDR1
WDR92		DDRGK1
RPRD1A		DDX1
AGAP3		DDX17
IPO9		DDX18
AP1S3		DDX20
NEDD4L		DDX21
FAM111A		DDX23
TRAPPC9		DDX27
TRNT1		DDX39A
MTMR9		DDX39B
NACC1		DDX3X
NUDCD1		DDX41
TP53RK		DDX42
WRNIP1		DDX46
RANBP9		DDX47
SMC6		DDX5
INTS14		DDX6
RSF1		DECR1
RUFY1		DEK
PNKP		DENND1A
MMS19		DENND2D
UHRF1		DERA
EYA3		DERL1
NEU1		DGKA
LGMN		DHCR24
NUP88		DHCR7
SEPHS2		DHFR
COPS8		DHPS
MGLL		DHRS7
SEPTIN5		DHX15
MYD88		DHX16
AKAP9		DHX29
NCAPG		DHX30
ARPC5L		DHX36
ELAC2		DHX38
GRWD1		DHX40
MACROD1		DHX57
TCF25		DHX8
TUBA1C		DHX9
AIF1L		DIABLO
FYCO1		DIAPH1
CLSTN3		DICER1
CPPED1		DIDO1
NUDT16L1		DIP2A
PAAF1		DIP2B
PELO		DIPK2A
TRIM56		DIS3
LXN		DIS3L2
TUBGCP2		DKC1
TSEN34		DKK1
PSMG3		DKK1
DCTN5		DKK3
MCMBP		DKK3
AARSD1		DLAT
DCUN1D5		DLD
ANP32E		DLG1
TBCD		DLG3
HGH1		DLGAP5
MED18		DLL4
TUBB6		DLST
POLR3C		DMAP1
MSTO1		DMBT1
EFHD1		DMGDH
MRI1		DMKN
THUMPD3		DNAAF5
DSCC1		DNAH8
DPCD		DNAJA1
KIFC1		DNAJA2
ACAT2		DNAJB1
RBM4		DNAJB11
SF3B5		DNAJB6
SLC4A1AP		DNAJC10
HINT2		DNAJC13
BCL2L13		DNAJC2
QTRT1		DNAJC8
ITPA		DNAJC9
SPRR2G		DNASE1L2
HELZ2		DNASE2
ASPSCR1		DNM1L
UACA		DNM2
WDR11		DNM3
CRNKL1		DNMT1
TNKS1BP1		DNPEP
SEMA4C		DNPH1
UBE2O		DOCK6
XPO4		DPCD
CCSER1		DPF2
WDR12		DPP3
PRSS22		DPP7
COMMD5		DPP9
PSME3IP1		DPYS
UBA5		DPYSL2
PAIP1		DPYSL4
CLPB		DRG1
NAT10		DRG2
ILKAP		DSC1
BRD8		DSC2
NT5C3A		DSC3
DDX47		DSCC1
SMG9		DSG1
XYLT2		DSG2
XYLT2		DSP
IRF2BPL		DST
POLR3F		DSTN
ASCC2		DTD1
OSBPL2		DTNA
ATG5		DTYMK
VPS33B		DUSP14
VPS16		DUSP3
VPS11		DUT
GAN		DYNC1H1
TRIOBP		DYNC1I2
PDCL3		DYNC1LI1
DHX36		DYNC1LI2
C11orf68		DYNC2H1
ACBD3		DYNLL1
PTPN23		DYNLL2
GOLPH3L		DYNLT3
GOLPH3		EBNA1BP2
CLSTN2		ECE1
PCIF1		ECH1
RABEP2		ECHS1
RPP21		ECM1
NOL6		ECM1
ESRP2		ECPAS
RPAP3		EDC3
LDAH		EDC4
DCTPP1		EDF1
WDR26		EDN2
SUDS3		EEA1
NOL11		EED
GORASP2		EEF1A2
MED20		EEF1AKNMT
QTRT2		EEF1B2
ARMT1		EEF1D
LRRC40		EEF1E1
VIPAS39		EEF1G
COG4		EEF2
COPS7B		EEFSEC
NHEJ1		EFEMP1
CAB39L		EFEMP1
ELP3		EFHD1
POLR1B		EFHD2
FN3KRP		EFL1
NMNAT1		EFNB1
UPF2		EFNB2
XPO5		EFTUD2
NTN4		EHD1
CACYBP		EHD4
MUC5B		EHMT1
NCOA5		EIF1AX
TANC2		EIF2A
METTL14		EIF2AK2
XAB2		EIF2B1
GOPC		EIF2B2
MYO10		EIF2B3
ENY2		EIF2B4
EXOSC4		EIF2B5
UBE2T		EIF2D
OSGEP		EIF2S1
MED4		EIF2S2
SEMA4B		EIF2S3
SEMA4B		EIF3A
TIGAR		EIF3B
RPRD1B		EIF3C
PFDN4		EIF3D
EXOSC5		EIF3E
EXOSC3		EIF3F
XPNPEP1		EIF3G
GPHN		EIF3H
MYO5C		EIF3I
BIRC6		EIF3J
DIABLO		EIF3K
KCNQ5		EIF3L
CTPS2		EIF3M
POLE3		EIF4A1
STRN4		EIF4A2
AASDHPPT		EIF4A3
PHPT1		EIF4B
ARHGAP35		EIF4E
HELLS		EIF4E2
ST6GALNAC1		EIF4G1
IARS2		EIF4G2
KLC4		EIF4G3
BMP2K		EIF4H
ATG3		EIF5
RBM12		EIF5A
MDN1		EIF5B
STAU2		EIF6
TXLNG		EIPR1
TBC1D23		ELAC2
MRGBP		ELANE
INTS9		ELAPOR1
MED17		ELAVL1
PARVA		ELF1
PANK4		ELFN2
INTS7		ELMO3
FANCI		ELOB
INTS13		ELOC
ASF1B		ELP1
NLE1		ELP2
NECAP2		ELP3
WDR70		EMC2
PAK1IP1		EMD
HIF1AN		EMG1
FAM120C		EML2
MIOS		EML3
THUMPD1		EML4
TRMT1		EML5
SIDT1		ENAH
BABAM2		ENDOD1
FAM13B		ENO1
TMOD3		ENO2
UGGT1		ENO3
TECR		ENOPH1
GLTP		ENOSF1
SPG21		ENPP1
ITSN2		ENTPD2
NCKIPSD		ENTPD8
OGFR		ENY2
VAPA		EP400
RNF181		EPB41L1
CXXC1		EPB41L2
SEPTIN10		EPB41L5
CAMSAP3		EPCAM
IBTK		EPHA2
HEATR5B		EPHA7
CPSF2		EPHB3
ANKFY1		EPHB4
UVRAG		EPHX1
ATXN10		EPM2AIP1
NCDN		EPN1
EPS15L1		EPPK1
COPG2		EPRS1
COMMD3		EPS15
ASH2L		EPS15L1
HDAC6		EPS8
METTL1		EPS8L1
DNAJB11		EPS8L2
CTNNAL1		ERCC2
ZMYM2		ERCC5
COPS7A		ERFE
CTSF		ERGIC1
STK39		ERGIC3
LRWD1		ERH
ABCF2		ERLIN2
STAP2		ERMP1
SWAP70		ERO1A
LAMTOR3		ERP29
CHORDC1		ERP44
TBK1		ESD
UBQLN2		ESRP1
DDX20		ESRP2
SHPK		ESYT1
SAP30BP		ESYT2
ENOPH1		ETF1
ATP6V1H		ETFA
IPO11		EVL
AK3		EVPL
LNPEP		EWSR1
CNOT7		EXOC1
SERPINB13		EXOC2
TRMT6		EXOC3
DBNL		EXOC4
DDX41		EXOC5
ANAPC7		EXOC7
ANAPC4		EXOC8
GGA2		EXOSC1
GGA1		EXOSC10
LSM7		EXOSC2
CCNL1		EXOSC3
FEM1B		EXOSC4
PTBP2		EXOSC5
FBXW11		EXOSC6
CPSF3		EXOSC7
APPL1		EXOSC8
TLK1		EXOSC9
PCTP		EYA3
MAN1B1		EZR
NUP50		F11R
CNOT11		F2
TRAPPC2L		FABP3
ZNF236		FABP4
PSME2		FABP5
MCTS1		FABP5
MED23		FABP7
HECTD1		FAF1
ABT1		FAH
PYCARD		FAM102A
PYCARD		FAM111A
UBQLN1		FAM120A
FAF1		FAM120B
MINPP1		FAM120C
RPL26L1		FAM13B
NSFL1C		FAM160B1
COG5		FAM172A
MACF1		FAM186A
TRIM35		FAM207A
ZC3H4		FAM234A
MAPRE3		FAM3C
SHOC2		FAM50A
NIP7		FAM83B
PLAA		FAM83G
ITM2B		FAM83H
ASF1A		FAM91A1
TRAPPC8		FAM98A
LRCH1		FAM98B
SLC27A6		FANCI
AP3M1		FARP1
YBX2		FARSA
COG6		FARSB
MED16		FASN
ARL2BP		FAU
SUGT1		FBL
AAR2		FBLN1
CAB39		FBLN1
EXOSC1		FBP1
TPRKB		FBP2
UFC1		FBXL18
AK6		FBXO21
STRAP		FBXO22
FBXO7		FBXO7
RABGAP1		FBXW11
CHTOP		FCGBP
SAMHD1		FCSK
HBS1L		FDPS
TCAF1		FEM1B
CEP170B		FEN1
DTNA		FERMT2
ATG4B		FERMT3
WIPI2		FGA
MMACHC		FGB
PPME1		FGB
AP4S1		FGD6
YTHDF2		FGFBP3
CTDP1		FGG
UCHL5		FH
TNPO3		FHL1
SRPRB		FIBCD1
CERT1		FIBCD1
GTF3C5		FILIP1L
TRAPPC1		FIP1L1
USP16		FIS1
SNX9		FKBP15
SNX8		FKBP3
NUBP2		FKBP4
PUS1		FKBP5
TACC3		FLAD1
ARFGEF1		FLG
MAD1L1		FLG2
EPN1		FLII
IKBKG		FLNA
ROBO1		FLNB
NCOA3		FLOT1
IVNS1ABP		FLOT2
SEC23IP		FLVCR1
GSTO1		FLVCR2
CTSB		FMR1
IDE		FN1
MAT2B		FN3KRP
GLRX		FNBP4
CLPP		FNTA
RPS6		FOXA1
ARPC2		FOXK1
CPE		FOXK2
GLB1		FREM2
PUF60		FSBP
DNPEP		FSCN1
IWS1		FTL
DLST		FTSJ3
EIF3C		FUBP1
SFN		FUBP3
SRSF4		FUCA1
PAF1		FUCA2
GNS		FUS
DTYMK		FUT8
PPP1CB		FXR1
HNRNPH2		FXR2
SRSF5		FXYD3
RABL6		FYCO1
CSNK1A1		FZD6
CLTB		G3BP1
RPLP0		G3BP2
RPS27		G6PD
ILK		GAA
CYFIP2		GABARAPL2
PCNA		GABPA
MIF		GALC
GLA		GALE
DCTN2		GALK1
MGAT1		GALK2
COPB1		GALNT2
AP2B1		GALNT4
PFN2		GALNT6
CAPZA1		GAN
CNDP2		GANAB
RUVBL2		GAPDH
UBE2Z		GAPDHS
EEF1B2		GAPVD1
SMC4		GAR1
EIF2B3		GARS1
HCFC1		GART
NSF		GATA3
COPS3		GATAD2A
SEC13		GATD1
METRNL		GBA
LAMA5		GBA
PRKAR1A		GBE1
PSMD11		GBF1
COPZ1		GC
CLTC		GCA
EIF2S1		GCC2
WDR1		GCLC
SNX1		GCLM
PREP		GCN1
RPA1		GDA
UCK2		GDF15
PLK1		GDF15
PREX1		GDI1
FKBP4		GDI2
AMPD2		GDPD1
FLNB		GDPD3
VCP		GDPGP1
TKFC		GEMIN4
PPP4C		GEMIN5
GPX4		GEMIN6
AP1M1		GET3
EEF2		GET4
SRM		GFAP
FASN		GFM2
COPB2		GFPT1
UGDH		GFRA1
FBP1		GFUS
ARPC4		GGA1
SND1		GGA2
FLNA		GGCT
UBA1		GGH
SEC24C		GGPS1
TPP2		GIGYF2
C20orf27		GINS1
TRMT112		GIPC1
ISOC1		GIT1
SEMA4C		GIT2
PCBP1		GLA
PRPF19		GLB1
XPO7		GLG1
RUVBL1		GLIPR2
CORO1B		GLO1
RACK1		GLOD4
TUBB4B		GLRX
SEC61B		GLRX3
CEP55		GLT8D1
CREBBP		GLTP
HSPG2		GLUL
ACO1		GM2A
CRABP1		GMDS
SEPTIN11		GMFB
APPL2		GMPPA
KIF2A		GMPPB
SEC16A		GMPR2
PUS7		GMPS
XRCC1		GNA11
CSK		GNA13
		GNAI2
		GNAI3
		GNAQ
		GNAS
		GNB1
		GNB2
		GNG12
		GNL1
		GNPNAT1
		GNS
		GOLGA2
		GOLGA3
		GOLGA4
		GOLGA7
		GOLGA7B
		GOLPH3
		GOLPH3L
		GOPC
		GORASP2
		GOT1
		GOT2
		GPC1
		GPC4
		GPD1L
		GPHN
		GPI
		GPNMB
		GPR107
		GPRC5A
		GPRC5C
		GPS1
		GPX4
		GRAMD4
		GRB2
		GRHL2
		GRHPR
		GRK2
		GRSF1
		GRTP1
		GRWD1
		GSDMA
		GSE1
		GSK3A
		GSK3B
		GSN
		GSPT1
		GSS
		GSTK1
		GSTM2
		GSTM3
		GSTO1
		GSTP1
		GSTT1
		GSTZ1
		GTF2E1
		GTF2F1
		GTF2I
		GTF3C1
		GTF3C2
		GTF3C3
		GTF3C4
		GTF3C5
		GTPBP4
		GYG1
		GYS1
		GYS2
		H1-0
		H1-10
		H1-5
		H2AC21
		H3-2
		H4C1
		HADH
		HADHA
		HADHB
		HAL
		HARS1
		HAS1
		HAT1
		HBA1
		HBB
		HBS1L
		HBZ
		HCFC1
		HDAC1
		HDAC2
		HDAC6
		HDDC2
		HDGF
		HDGFL2
		HDHD3
		HDLBP
		HEATR5B
		HEATR6
		HEBP1
		HEBP2
		HECTD1
		HECTD3
		HELLS
		HELZ
		HELZ2
		HERC1
		HEXA
		HEXB
		HEXIM1
		HGH1
		HGS
		HID1
		HIF1AN
		HIKESHI
		HINT1
		HINT2
		HINT3
		HIP1
		HIP1R
		HIRIP3
		HK1
		HK2
		HLA-C
		HLCS
		HM13
		HMBS
		HMCES
		HMCN1
		HMGA1
		HMGB3
		HMGCS1
		HMGN1
		HMGN2
		HNMT
		HNRNPA0
		HNRNPA1
		HNRNPA2B1
		HNRNPA2B1
		HNRNPA3
		HNRNPAB
		HNRNPC
		HNRNPD
		HNRNPDL
		HNRNPF
		HNRNPH1
		HNRNPH2
		HNRNPH3
		HNRNPK
		HNRNPL
		HNRNPLL
		HNRNPM
		HNRNPR
		HNRNPU
		HNRNPUL1
		HNRNPUL2
		HOMER3
		HP
		HP
		HP1BP3
		HPRT1
		HPX
		HRAS
		HRG
		HRNR
		HS1BP3
		HS6ST1
		HS6ST2
		HSD17B10
		HSD17B4
		HSF1
		HSP90AA1
		HSP90AB2P
		HSP90B1
		HSPA13
		HSPA14
		HSPA2
		HSPA4
		HSPA4L
		HSPA5
		HSPA8
		HSPA9
		HSPB1
		HSPBP1
		HSPD1
		HSPE1
		HSPG2
		HSPH1
		HTATIP2
		HTATSF1
		HTN3
		HTRA1
		HTRA1
		HTT
		HUWE1
		HYDIN
		HYOU1
		IAH1
		IARS1
		IARS2
		IBTK
		ICAM5
		IDE
		IDE
		IDH1
		IDH2
		IDI1
		IDUA
		IFRD2
		IGBP1
		IGF1R
		IGF2
		IGF2R
		IGFBP2
		IGFBP4
		IGFBP4
		IGFBP4
		IGFBP5
		IGHA1
		IGHA2
		IGHG1
		IGHG2
		IGHG3
		IGHG4
		IGHM
		IGHM
		IGKC
		IGKC
		IGKV1-5
		IGKV3-20
		IGKV4-1
		IGLV3-19
		IGSF1
		IGSF3
		IGSF8
		IK
		IKBKG
		IL18
		IL36G
		IL37
		ILF2
		ILF3
		ILK
		ILKAP
		IMP3
		IMPA1
		IMPA2
		IMPDH1
		IMPDH2
		INCA1
		INF2
		INHA
		INHBB
		INHBB
		INPP4B
		INPP5A
		INPPL1
		INTS1
		INTS11
		INTS13
		INTS14
		INTS3
		INTS4
		INTS7
		INTS9
		IPO11
		IPO13
		IPO4
		IPO5
		IPO7
		IPO9
		IQGAP1
		IQGAP2
		IQGAP3
		IREB2
		IRF2BP1
		IRF2BPL
		IRF3
		IRF9
		IRGQ
		IRS1
		ISG15
		ISG20
		ISOC1
		IST1
		ISYNA1
		ITFG1
		ITGA2
		ITGA3
		ITGA5
		ITGA6
		ITGAV
		ITGB1
		ITGB4
		ITGB5
		ITIH1
		ITIH2
		ITIH2
		ITIH3
		ITIH4
		ITM2B
		ITPA
		ITPK1
		ITSN2
		IVNS1ABP
		IWS1
		JAK1
		JAM3
		JCHAIN
		JMJD6
		JPT2
		JTB
		JUP
		KARS1
		KARS1
		KCNAB2
		KCNQ5
		KDM1A
		KDM2A
		KEAP1
		KHDRBS1
		KHSRP
		KIAA1522
		KIAA2013
		KIAA2026
		KIF11
		KIF14
		KIF1C
		KIF20A
		KIF23
		KIF2A
		KIF4A
		KIF5B
		KIFBP
		KIFC1
		KLC1
		KLC2
		KLC4
		KLHDC4
		KLK10
		KLK5
		KLK7
		KNG1
		KNTC1
		KPNA1
		KPNA2
		KPNA3
		KPNA4
		KPNA6
		KPNB1
		KPRP
		KRIT1
		KRR1
		KRT1
		KRT10
		KRT13
		KRT14
		KRT15
		KRT16
		KRT17
		KRT18
		KRT19
		KRT2
		KRT23
		KRT24
		KRT25
		KRT27
		KRT3
		KRT31
		KRT33B
		KRT34
		KRT36
		KRT4
		KRT5
		KRT6A
		KRT6B
		KRT6C
		KRT7
		KRT71
		KRT72
		KRT73
		KRT75
		KRT76
		KRT77
		KRT78
		KRT79
		KRT8
		KRT80
		KRT84
		KRT85
		KRT9
		KRTCAP3
		KTN1
		KYNU
		L1RE1
		LACRT
		LACTB2
		LAD1
		LAGE3
		LAMA2
		LAMA3
		LAMA5
		LAMA5
		LAMB2
		LAMB4
		LAMC1
		LAMC2
		LAMP1
		LAMP2
		LAMTOR1
		LAMTOR3
		LANCL1
		LANCL2
		LAP3
		LARP1
		LARP4
		LARP4B
		LARP7
		LARS1
		LASP1
		LBP
		LCMT1
		LCN1
		LCN2
		LCP1
		LDAH
		LDHA
		LDHB
		LENG1
		LENG9
		LEO1
		LFNG
		LGALS1
		LGALS3
		LGALS3
		LGALS3BP
		LGALS7
		LGALSL
		LGMN
		LHPP
		LIG1
		LIG3
		LIMA1
		LIMS1
		LIN7A
		LIN7C
		LITAF
		LLGL1
		LLGL2
		LMAN1
		LMAN2
		LMCD1
		LMNA
		LMNB1
		LMNB2
		LMO7
		LNPEP
		LNPK
		LORICRIN
		LOXL1
		LOXL1
		LPCAT1
		LPP
		LRATD2
		LRBA
		LRCH1
		LRG1
		LRPPRC
		LRRC1
		LRRC15
		LRRC40
		LRRC47
		LRRC59
		LRRFIP1
		LRSAM1
		LRWD1
		LSG1
		LSM12
		LSM14A
		LSM14B
		LSM2
		LSM4
		LSM6
		LSM7
		LSM8
		LSR
		LSS
		LTA4H
		LTBP1
		LTF
		LUC7L
		LUC7L2
		LUC7L3
		LUM
		LXN
		LXN
		LY6D
		LYAR
		LYN
		LYPD3
		LYPLA1
		LYPLA2
		LYPLAL1
		LYZ
		M6PR
		MACF1
		MACROD1
		MACROH2A1
		MAD1L1
		MAD2L1
		MAG
		MAGED2
		MAGT1
		MAL2
		MAN1A1
		MAN1B1
		MANBA
		MAOA
		MAP1S
		MAP2
		MAP2K1
		MAP2K2
		MAP3K3
		MAP4
		MAP4K3
		MAP4K5
		MAP7
		MAP7D1
		MAPK1
		MAPK10
		MAPK3
		MAPKAPK2
		MAPRE1
		MAPRE3
		MARCKS
		MARCKSL1
		MARK2
		MARS1
		MAT2A
		MAT2B
		MATN2
		MATN3
		MATR3
		MB
		MB21D2
		MBD2
		MBOAT7
		MBTPS1
		MCCC1
		MCEMP1
		MCM2
		MCM3
		MCM4
		MCM5
		MCM6
		MCM7
		MCMBP
		MCTS1
		MDH1
		MDH2
		MDK
		MDK
		MDN1
		MDP1
		ME1
		MEAF6
		MEAK7
		MECP2
		MED1
		MED14
		MED16
		MED17
		MED18
		MED20
		MED23
		MED25
		MED4
		MEGF6
		MEMO1
		MEN1
		MEPCE
		METAP1
		METAP2
		METRNL
		METRNL
		METTL1
		METTL14
		METTL16
		METTL2B
		METTL3
		MFAP1
		MFGE8
		MFSD1
		MFSD10
		MGAT1
		MGAT2
		MGLL
		MGMT
		MGP
		MGST2
		MICALL2
		MIF
		MINK1
		MINPP1
		MIOS
		MISP
		MKI67
		MLEC
		MLF2
		MLH1
		MLPH
		MMACHC
		MMP1
		MMP2
		MMS19
		MOB4
		MOCS2
		MOCS3
		MOGS
		MON2
		MORF4L1
		MORF4L2
		MOV10
		MPG
		MPI
		MPO
		MPO
		MPP7
		MPST
		MPZL1
		MPZL2
		MRE11
		MRGBP
		MRI1
		MROH1
		MROH8
		MRPL54
		MRPS23
		MRRF
		MRTFB
		MRTO4
		MSH2
		MSH3
		MSH6
		MSI2
		MSN
		MSTO1
		MTA1
		MTA2
		MT-CO2
		MTDH
		MTHFD1
		MTHFS
		MTMR1
		MTMR9
		MTPN
		MTREX
		MUC1
		MUC19
		MUC5AC
		MUC5AC
		MUC5B
		MUC5B
		MUCL1
		MVB12A
		MVB12B
		MVD
		MVK
		MVP
		MYADM
		MYBBP1A
		MYD88
		MYG1
		MYH10
		MYH14
		MYH9
		MYL6
		MYO10
		MYO18A
		MYO1B
		MYO1C
		MYO1D
		MYO3B
		MYO5C
		MYO6
		MYOD1
		MYOF
		NAA10
		NAA15
		NAA20
		NAA25
		NAA30
		NAA50
		NACA
		NACC1
		NADSYN1
		NAE1
		NAGA
		NAGK
		NAMPT
		NAMPT
		NANS
		NAP1L1
		NAP1L4
		NAPA
		NAPG
		NAPRT
		NARS1
		NASP
		NAT10
		NAXE
		NAXE
		NBEAL2
		NBN
		NCAM1
		NCAM2
		NCAPD2
		NCAPG
		NCAPH
		NCBP1
		NCBP2
		NCBP3
		NCCRP1
		NCDN
		NCKAP1
		NCKIPSD
		NCL
		NCOA3
		NCOA5
		NCOR1
		NCSTN
		NDRG1
		NDRG2
		NDUFB10
		NDUFS5
		NEB
		NECAP1
		NECAP2
		NECTIN2
		NEDD1
		NEDD4L
		NEDD8
		NELFA
		NELFB
		NELFCD
		NELFE
		NEMF
		NEO1
		NEU1
		NEU2
		NFKB2
		NFYA
		NFYB
		NFYC
		NHEJ1
		NHLRC2
		NHP2
		NIBAN2
[truncated: 1,609 more rows]

## Sheet: S04 GO 0%
Gene Set	Description	Term	Ratio	Size	Expect	Ratio	P Value	FDR
hsa04136	Autophagy	hsa04136-Autophagy	2.8161	10	3.551	2.8161	3.1103e-05	0.0045841
GO:0032039	integrator complex	GO:0032039-integrator complex	2.8161	8	2.8408	2.8161	0.00024897	0.019551
hsa03420	Nucleotide excision repair	hsa03420-Nucleotide excision repair	2.2797	21	7.4571	2.2797	2.5161e-05	0.0041712
GO:0009262	deoxyribonucleotide metabolic process	GO:0009262-deoxyribonucleotide metabolic process	2.2529	15	5.3265	2.2529	0.00054308	0.03523
GO:0007292	female gamete generation	GO:0007292-female gamete generation	2.075	19	6.7469	2.075	0.00077097	0.044242
GO:0099023	tethering complex	GO:0099023-tethering complex	1.9496	39	13.849	1.9496	1.697e-05	0.0036171
GO:0000151	ubiquitin ligase complex	GO:0000151-ubiquitin ligase complex	1.939	61	21.661	1.939	9.2767e-08	5.0662e-05
GO:0016073	snRNA metabolic process	GO:0016073-snRNA metabolic process	1.9268	38	13.494	1.9268	3.3797e-05	0.0045841
GO:0061695	transferase complex, transferring phosphorus-containing groups	GO:0061695-transferase complex, transferring phosphorus-containing groups	1.9028	74	26.277	1.9028	1.4255e-08	2.1269e-05
GO:0006289	nucleotide-excision repair	GO:0006289-nucleotide-excision repair	1.8955	52	18.465	1.8955	2.5934e-06	0.00077387
GO:0009451	RNA modification	GO:0009451-RNA modification	1.8955	52	18.465	1.8955	2.5934e-06	0.00077387
GO:0006399	tRNA metabolic process	GO:0006399-tRNA metabolic process	1.8914	67	23.792	1.8914	1.0187e-07	5.0662e-05
GO:0098781	ncRNA transcription	GO:0098781-ncRNA transcription	1.8305	40	14.204	1.8305	0.00012826	0.014323
GO:0016779	nucleotidyltransferase activity	GO:0016779-nucleotidyltransferase activity	1.7522	45	15.98	1.7522	0.00021594	0.017932
hsa00240	Pyrimidine metabolism	hsa00240-Pyrimidine metabolism	1.7014	48	17.045	1.7014	0.00034625	0.0246
GO:0070085	glycosylation	GO:0070085-glycosylation	1.6777	47	16.69	1.6777	0.00060471	0.037593
GO:0048475	coated membrane	GO:0048475-coated membrane	1.662	61	21.661	1.662	0.0001344	0.014323
GO:0000209	protein polyubiquitination	GO:0000209-protein polyubiquitination	1.6472	53	18.82	1.6472	0.00048825	0.033112
GO:0019787	ubiquitin-like protein transferase activity	GO:0019787-ubiquitin-like protein transferase activity	1.6092	70	24.857	1.6092	0.00015473	0.01539
GO:0140098	catalytic activity, acting on RNA	GO:0140098-catalytic activity, acting on RNA	1.5401	128	45.453	1.5401	4.8224e-06	0.0011992
GO:0018205	peptidyl-lysine modification	GO:0018205-peptidyl-lysine modification	1.524	85	30.184	1.524	0.000292	0.021783
GO:0090305	nucleic acid phosphodiester bond hydrolysis	GO:0090305-nucleic acid phosphodiester bond hydrolysis	1.5124	108	38.351	1.5124	6.4643e-05	0.0080372
GO:0016311	dephosphorylation	GO:0016311-dephosphorylation	1.48	137	48.649	1.48	2.2777e-05	0.0041712
GO:0042578	phosphoric ester hydrolase activity	GO:0042578-phosphoric ester hydrolase activity	1.4738	107	37.996	1.4738	0.00021634	0.017932
GO:0098687	chromosomal region	GO:0098687-chromosomal region	1.4418	125	44.388	1.4418	0.00017949	0.016738
GO:0048285	organelle fission	GO:0048285-organelle fission	1.3864	130	46.163	1.3864	0.00072742	0.043412

## Sheet: S05 GO 2,5,10%
Gene Set	Description	Term	-Ratio	Ratio	Ratio	Size	Expect	P Value	FDR	-Log10(FDR)
GO:0010008	endosome membrane	GO:0010008-endosome membrane	-2.0066	2.0066	-2.0066	152	9.4686	0.0023771	0.032147	1.49286
GO:0050878	regulation of body fluid levels	GO:0050878-regulation of body fluid levels	-2.0066	2.0066	-2.0066	136	8.4719	0.0040097	0.044981	1.34697
GO:0050839	cell adhesion molecule binding	GO:0050839-cell adhesion molecule binding	-2.1295	2.1295	-2.1295	294	18.314	2.3374e-06	0.00026826	3.57144
GO:0031012	extracellular matrix	GO:0031012-extracellular matrix	-2.3703	2.3703	-2.3703	149	9.2817	9.7099e-05	0.0037146	2.43009
GO:0002009	morphogenesis of an epithelium	GO:0002009-morphogenesis of an epithelium	-2.3731	2.3731	-2.3731	115	7.1637	0.00061381	0.012211	1.91325
GO:0005911	cell-cell junction	GO:0005911-cell-cell junction	-2.3821	2.3821	-2.3821	155	9.6554	6.1615e-05	0.0026266	2.58061
GO:0003924	GTPase activity	GO:0003924-GTPase activity	-2.5083	2.5083	-2.5083	96	5.9801	0.00071211	0.013798	1.86018
GO:0060627	regulation of vesicle-mediated transport	GO:0060627-regulation of vesicle-mediated transport	-2.8329	2.8329	-2.8329	170	10.59	8.6686e-08	2.5867e-05	4.58725
GO:0031253	cell projection membrane	GO:0031253-cell projection membrane	-2.8813	2.8813	-2.8813	78	4.8589	0.00024788	0.0065692	2.18249
GO:0015711	organic anion transport	GO:0015711-organic anion transport	-2.9366	2.9366	-2.9366	82	5.108	0.00011865	0.0043178	2.36474
GO:0099003	vesicle-mediated transport in synapse	GO:0099003-vesicle-mediated transport in synapse	-2.9485	2.9485	-2.9485	49	3.0524	0.002741	0.035846	1.44556
GO:0019058	viral life cycle	GO:0019058-viral life cycle	-2.9538	2.9538	-2.9538	125	7.7866	1.5093e-06	0.00020471	3.68886
GO:0098793	presynapse	GO:0098793-presynapse	-3.0371	3.0371	-3.0371	111	6.9145	2.7902e-06	0.00027619	3.55879
GO:0070820	tertiary granule	GO:0070820-tertiary granule	-3.1323	3.1323	-3.1323	82	5.108	3.0487e-05	0.0016847	2.77348
GO:0051701	interaction with host	GO:0051701-interaction with host	-3.1408	3.1408	-3.1408	92	5.731	9.1524e-06	0.00072703	3.13845
GO:0022804	active transmembrane transporter activity	GO:0022804-active transmembrane transporter activity	-3.1408	3.1408	-3.1408	46	2.8655	0.0017303	0.025816	1.58811
GO:0050900	leukocyte migration	GO:0050900-leukocyte migration	-3.1788	3.1788	-3.1788	101	6.2916	2.323e-06	0.00026826	3.57144
GO:0043062	extracellular structure organization	GO:0043062-extracellular structure organization	-3.265	3.265	-3.265	118	7.3506	1.2246e-07	2.8587e-05	4.54383
GO:0030139	endocytic vesicle	GO:0030139-endocytic vesicle	-3.2762	3.2762	-3.2762	98	6.1047	1.4068e-06	0.00020471	3.68886
GO:0098552	side of membrane	GO:0098552-side of membrane	-3.3566	3.3566	-3.3566	110	6.8522	1.3412e-07	2.8587e-05	4.54383
GO:0048770	pigment granule	GO:0048770-pigment granule	-3.3915	3.3915	-3.3915	71	4.4228	2.0151e-05	0.0012527	2.90215
GO:0006836	neurotransmitter transport	GO:0006836-neurotransmitter transport	-3.4156	3.4156	-3.4156	47	2.9278	0.00047842	0.010197	1.99153
GO:0045177	apical part of cell	GO:0045177-apical part of cell	-3.4271	3.4271	-3.4271	89	5.5441	1.2711e-06	0.00020471	3.68886
GO:0030667	secretory granule membrane	GO:0030667-secretory granule membrane	-3.716	3.716	-3.716	108	6.7277	3.9631e-09	1.971e-06	5.70531
GO:0015748	organophosphate ester transport	GO:0015748-organophosphate ester transport	-3.8528	3.8528	-3.8528	25	1.5573	0.0035386	0.042578	1.37081
GO:0050000	chromosome localization	GO:0050000-chromosome localization	-3.8917	3.8917	-3.8917	33	2.0557	0.00070873	0.013798	1.86018
GO:0043235	receptor complex	GO:0043235-receptor complex	-4.0133	4.0133	-4.0133	56	3.4884	4.8049e-06	0.0004217	3.375
GO:0008509	anion transmembrane transporter activity	GO:0008509-anion transmembrane transporter activity	-4.0133	4.0133	-4.0133	44	2.7409	5.2023e-05	0.0024256	2.61518
GO:0006814	sodium ion transport	GO:0006814-sodium ion transport	-4.0133	4.0133	-4.0133	40	2.4917	0.00011514	0.0042946	2.36708
GO:0098589	membrane region	GO:0098589-membrane region	-4.2439	4.2439	-4.2439	87	5.4195	1.0633e-09	1.0133e-06	5.99426
hsa04670	Leukocyte transendothelial migration	hsa04670-Leukocyte transendothelial migration	-4.4592	4.4592	-4.4592	36	2.2426	4.3049e-05	0.0020729	2.68342
GO:0072376	protein activation cascade	GO:0072376-protein activation cascade	-4.4592	4.4592	-4.4592	36	2.2426	4.3049e-05	0.0020729	2.68342
GO:0042476	odontogenesis	GO:0042476-odontogenesis	-4.4592	4.4592	-4.4592	18	1.1213	0.003924	0.044353	1.35308
GO:0016323	basolateral plasma membrane	GO:0016323-basolateral plasma membrane	-4.4738	4.4738	-4.4738	61	3.7999	7.7862e-08	2.5867e-05	4.58725
GO:0007229	integrin-mediated signaling pathway	GO:0007229-integrin-mediated signaling pathway	-4.647	4.647	-4.647	38	2.3671	1.1386e-05	0.00080895	3.09208
hsa04610	Complement and coagulation cascades	hsa04610-Complement and coagulation cascades	-4.6606	4.6606	-4.6606	31	1.9311	7.185e-05	0.0029778	2.5261
hsa05410	Hypertrophic cardiomyopathy (HCM)	hsa05410-Hypertrophic cardiomyopathy (HCM)	-4.8159	4.8159	-4.8159	20	1.2459	0.0010068	0.017883	1.74756
GO:0017156	calcium ion regulated exocytosis	GO:0017156-calcium ion regulated exocytosis	-4.982	4.982	-4.982	29	1.8065	3.9832e-05	0.0020729	2.68342
hsa04961	Endocrine and other factor-regulated calcium reabsorption	hsa04961-Endocrine and other factor-regulated calcium reabsorption	-5.0694	5.0694	-5.0694	19	1.1836	0.00074288	0.01403	1.85294
hsa04514	Cell adhesion molecules (CAMs)	hsa04514-Cell adhesion molecules (CAMs)	-5.137	5.137	-5.137	25	1.5573	8.5209e-05	0.0034205	2.46591
GO:0099072	regulation of postsynaptic membrane neurotransmitter receptor levels	GO:0099072-regulation of postsynaptic membrane neurotransmitter receptor levels	-5.351	5.351	-5.351	24	1.495	6.1181e-05	0.0026266	2.58061
hsa04972	Pancreatic secretion	hsa04972-Pancreatic secretion	-5.5837	5.5837	-5.5837	23	1.4327	4.3069e-05	0.0020729	2.68342
GO:0104005	hijacked molecular function	GO:0104005-hijacked molecular function	-5.7791	5.7791	-5.7791	25	1.5573	1.0122e-05	0.00075508	3.12201
hsa04916	Melanogenesis	hsa04916-Melanogenesis	-5.9143	5.9143	-5.9143	19	1.1836	8.7118e-05	0.0034205	2.46591
hsa05412	Arrhythmogenic right ventricular cardiomyopathy (ARVC)	hsa05412-Arrhythmogenic right ventricular cardiomyopathy (ARVC)	-6.1155	6.1155	-6.1155	21	1.3082	1.9932e-05	0.0012527	2.90215
GO:0036452	ESCRT complex	GO:0036452-ESCRT complex	-6.2429	6.2429	-6.2429	18	1.1213	5.8063e-05	0.0026252	2.58084
GO:0019955	cytokine binding	GO:0019955-cytokine binding	-6.4213	6.4213	-6.4213	15	0.9344	0.00016926	0.0052146	2.28278
GO:0098739	import across plasma membrane	GO:0098739-import across plasma membrane	-6.5672	6.5672	-6.5672	22	1.3704	2.9065e-06	0.00027619	3.55879
hsa04925	Aldosterone synthesis and secretion	hsa04925-Aldosterone synthesis and secretion	-7.0232	7.0232	-7.0232	16	0.99669	2.3247e-05	0.001334	2.87484
hsa04971	Gastric acid secretion	hsa04971-Gastric acid secretion	-7.0232	7.0232	-7.0232	16	0.99669	2.3247e-05	0.001334	2.87484
GO:0005342	organic acid transmembrane transporter activity	GO:0005342-organic acid transmembrane transporter activity	-7.5544	7.5544	-7.5544	17	1.059	2.9618e-06	0.00027619	3.55879
GO:0031225	anchored component of membrane	GO:0031225-anchored component of membrane	-7.7293	7.7293	-7.7293	27	1.6819	1.3583e-09	1.0133e-06	5.99426
hsa04640	Hematopoietic cell lineage	hsa04640-Hematopoietic cell lineage	-9.6319	9.6319	-9.6319	10	0.62293	9.2584e-06	0.00072703	3.13845
GO:0098636	protein complex involved in cell adhesion	GO:0098636-protein complex involved in cell adhesion	-10.216	10.216	-10.216	11	0.68522	8.7845e-07	0.00016383	3.78561
GO:0031683	G-protein beta/gamma-subunit complex binding	GO:0031683-G-protein beta/gamma-subunit complex binding	-10.702	10.702	-10.702	6	0.37376	0.00019881	0.0055847	2.253
GO:0140115	export across plasma membrane	GO:0140115-export across plasma membrane	-11.467	11.467	-11.467	7	0.43605	1.6959e-05	0.0011501	2.93926

## Sheet: S06 Protein.List
Protein.Group	First.Protein.Description	Organism	Gene.Name	Unique peptides	PG.Q.Value	PSMs	Proteotypic	SampleName
A0A075B7B8	Immunoglobulin heavy variable 3/OR16-12 (non-functional) (Fragment)	human		1	0.00202626	4	1	D_0_01, D_5_01, D_0_02, D_10_02
A0A0C4DH25	Immunoglobulin kappa variable 3D-20	human	IGKV3D-20	1	0.00811039	6	1	D_0_01, D_2_01, D_5_01, D_0_02, D_2_02, D_10_02
A0A1W2PR19	Glutathione S-transferase theta-4	human	GSTT4	1	0.0294772	1	1	D_10_01
A0AV96	RNA-binding protein 47	human	RBM47	2	0.00281427	5	1	D_0_01, D_0_02, D_10_02
A0AVT1	Ubiquitin-like modifier-activating enzyme 6	human	UBA6	12	0.00040622	17	1	D_0_01, D_0_02
A0FGR8	Extended synaptotagmin-2	human	ESYT2	3	0.00901545	7	1	D_0_01, D_10_01, D_0_02, D_10_02, D_5_02
A0MZ66	Shootin-1	human	SHTN1	7	0.000409035	12	1	D_0_01, D_0_02
A1A5B4	Anoctamin-9	human	ANO9	1	0.0219729	1	1	D_10_02
A1L170	Uncharacterized protein C1orf226	human	C1orf226	1	0.0100389	1	1	D_0_02
A1L390	Pleckstrin homology domain-containing family G member 3	human	PLEKHG3	2	0.0125225	3	1	D_0_02, D_0_01
A2I7N3	Serpin A3-7	bovine	SERPINA3-7	4	0.00913817	13	1	D_0_02, D_2_02, D_0_01, D_2_01, D_10_01, D_10_02
A2PYH4	Probable ATP-dependent DNA helicase HFM1	human	HFM1	1	0.0203046	1	1	D_0_02
A2RUC4	tRNA wybutosine-synthesizing protein 5	human	TYW5	1	0.012266	1	1	D_0_01
A3KN83	Protein strawberry notch homolog 1	human	SBNO1	2	0.000424989	2	1	D_0_02
A4D0S4	Laminin subunit beta-4	human	LAMB4	1	0.0114592	2	1	D_0_01, D_0_02
A4D1P6	WD repeat-containing protein 91	human	WDR91	2	0.000424989	2	1	D_0_02
A5D8V6	Vacuolar protein sorting-associated protein 37C	human	VPS37C	1	0.00376689	7	1	D_0_01, D_2_01, D_10_01, D_0_02, D_2_02, D_5_02, D_10_02
A5YKK6	CCR4-NOT transcription complex subunit 1	human	CNOT1	21	0.000499346	36	1	D_0_01, D_0_02, D_10_02
A6H8Y1	Transcription factor TFIIIB component B'' homolog	human	BDP1	1	0.022508	1	1	D_0_02
A6NCL7	Ankyrin repeat domain-containing protein 33B	human	ANKRD33B	1	0.0462185	1	1	D_10_01
A6ND36	Protein FAM83G	human	FAM83G	3	0.00802662	7	1	D_0_01, D_2_01, D_5_01, D_0_02
A6NDG6	Glycerol-3-phosphate phosphatase	human	PGP	8	0.00306826	15	1	D_0_02, D_0_01, D_5_01, D_10_02, D_2_02
A6NFI3	Zinc finger protein 316	human	ZNF316	1	0.0233221	2	1	D_0_02, D_10_02
A6NHQ2	rRNA/tRNA 2'-O-methyltransferase fibrillarin-like protein 1	human	FBLL1	1	0.011871	3	1	D_0_02, D_2_02, D_5_02
A6NHR9	Structural maintenance of chromosomes flexible hinge domain-containing protein 1	human	SMCHD1	3	0.00105267	4	1	D_0_01, D_0_02
A6NHX0	Cytosolic arginine sensor for mTORC1 subunit 2	human	CASTOR2	1	0.00528555	2	1	D_0_01, D_0_02
A6NIH7	Protein unc-119 homolog B	human	UNC119B	3	0.000793847	4	1	D_0_01, D_0_02
A6QLI0;Q9UM22	Mammalian ependymin-related protein 1	bovine		1	0.00636786	6	1	D_0_01, D_2_01, D_10_01, D_0_02, D_2_02, D_10_02
A7YWG4	Gamma-glutamyl hydrolase	bovine	GGH	1	0.0146215	4	1	D_5_01, D_10_01, D_5_02, D_10_02
A8K2U0	Alpha-2-macroglobulin-like protein 1	human	A2ML1	19	0.000789857	77	1	D_0_01, D_2_01, D_5_01, D_0_02, D_2_02, D_5_02, D_10_02, D_10_01
B2RTY4	Unconventional myosin-IXa	human	MYO9A	2	0.021257	3	1	D_0_02, D_0_01
B7ZC32	Kinesin-like protein KIF28P	human	KIF28P	1	0.0359396	1	1	D_0_01
B9A064	Immunoglobulin lambda-like polypeptide 5	human	IGLL5	1	0.0198868	6	1	D_0_01, D_2_01, D_5_01, D_10_01, D_2_02, D_10_02
C9J6K1	Putative uncharacterized protein C19orf81	human	C19orf81	1	0.0203046	1	1	D_0_02
C9J7I0	UBAP1-MVB12-associated (UMA)-domain containing protein 1	human	UMAD1	1	0.0171714	5	1	D_0_01, D_0_02, D_2_02, D_5_02, D_10_02
E1BF81	Corticosteroid-binding globulin	bovine	SERPINA6	3	0.00406839	4	1	D_0_01, D_0_02
E9PAV3	Nascent polypeptide-associated complex subunit alpha, muscle-specific form	human	NACA	3	0.000827633	15	1	D_0_01, D_0_02, D_2_02, D_5_02, D_2_01, D_5_01, D_10_01, D_10_02
E9PRG8	Uncharacterized protein C11orf98	human	C11orf98	1	0.0059565	4	1	D_0_01, D_2_01, D_10_01, D_0_02
G3MYZ3	Afamin	bovine	AFM	5	0.00593036	15	1	D_2_01, D_5_01, D_10_02, D_0_01, D_10_01, D_0_02
O00115	Deoxyribonuclease-2-alpha	human	DNASE2	1	0.0211947	5	1	D_2_01, D_5_01, D_10_01, D_5_02, D_10_02
O00139	Kinesin-like protein KIF2A	human	KIF2A	6	0.00982745	13	1	D_0_01, D_10_01, D_0_02, D_10_02, D_2_01
O00148	ATP-dependent RNA helicase DDX39A	human	DDX39A	5	0.00204273	13	1	D_0_01, D_0_02, D_10_02
O00151	PDZ and LIM domain protein 1	human	PDLIM1	8	0.000503842	12	1	D_0_01, D_0_02
O00154	Cytosolic acyl coenzyme A thioester hydrolase	human	ACOT7	14	0.000566738	29	1	D_0_02, D_2_02, D_0_01
O00159	Unconventional myosin-Ic	human	MYO1C	19	0.000839799	92	1	D_10_01, D_0_01, D_2_01, D_5_01, D_0_02, D_2_02, D_5_02, D_10_02
O00161	Synaptosomal-associated protein 23	human	SNAP23	4	0.00262038	14	1	D_2_01, D_10_02, D_2_02, D_5_01, D_10_01, D_0_01, D_0_02, D_5_02
O00170	AH receptor-interacting protein	human	AIP	5	0.000409035	12	1	D_0_01, D_0_02
O00186	Syntaxin-binding protein 3	human	STXBP3	14	0.000825595	55	1	D_0_01, D_2_01, D_5_01, D_10_01, D_0_02, D_2_02, D_5_02, D_10_02
O00194	Ras-related protein Rab-27B	human	RAB27B	1	0.00375324	7	1	D_0_01, D_2_01, D_5_01, D_10_01, D_0_02, D_2_02, D_10_02
O00203	AP-3 complex subunit beta-1	human	AP3B1	7	0.00160825	10	1	D_0_02, D_2_02, D_0_01
O00204	Sulfotransferase 2B1	human	SULT2B1	9	0.0149986	18	1	D_0_01, D_0_02, D_2_01, D_5_01, D_2_02
O00214	Galectin-8	human	LGALS8	1	0.0144928	1	1	D_0_01
O00231	26S proteasome non-ATPase regulatory subunit 11	human	PSMD11	21	0.000709835	60	1	D_0_02, D_0_01, D_10_02, D_2_01, D_5_01, D_10_01, D_5_02, D_2_02
O00232	26S proteasome non-ATPase regulatory subunit 12	human	PSMD12	20	0.003231	34	1	D_0_01, D_0_02, D_10_01, D_2_02
O00233	26S proteasome non-ATPase regulatory subunit 9	human	PSMD9	3	0.00471669	8	1	D_0_01, D_0_02, D_2_02, D_10_02
O00255	Menin	human	MEN1	2	0.000409035	4	1	D_0_01, D_0_02
O00264	Membrane-associated progesterone receptor component 1	human	PGRMC1	3	0.00516174	13	1	D_0_01, D_2_01, D_5_01, D_10_01, D_2_02, D_10_02, D_0_02, D_5_02
O00267	Transcription elongation factor SPT5	human	SUPT5H	23	0.00178401	43	1	D_0_02, D_10_02, D_0_01, D_2_01, D_5_01, D_2_02
O00268	Transcription initiation factor TFIID subunit 4	human	TAF4	1	0.0284172	1	1	D_0_02
O00291	Huntingtin-interacting protein 1	human	HIP1	4	0.000399463	5	1	D_0_01, D_0_02
O00299	Chloride intracellular channel protein 1	human	CLIC1	11	0.000757622	45	1	D_0_01, D_0_02, D_2_02, D_10_02, D_2_01, D_5_01, D_10_01, D_5_02
O00300	Tumor necrosis factor receptor superfamily member 11B	human	TNFRSF11B	1	0.0157505	1	1	D_0_01
O00303	Eukaryotic translation initiation factor 3 subunit F	human	EIF3F	9	0.000708312	32	1	D_0_01, D_0_02, D_2_02, D_2_01, D_10_01, D_10_02, D_5_01
O00308	NEDD4-like E3 ubiquitin-protein ligase WWP2	human	WWP2	1	0.000949384	3	1	D_0_01, D_10_01, D_10_02
O00339	Matrilin-2	human	MATN2	14	0.000865204	71	1	D_0_01, D_2_01, D_5_01, D_10_01, D_0_02, D_2_02, D_5_02, D_10_02
O00391	Sulfhydryl oxidase 1	human	QSOX1	32	0.000675208	110	1	D_0_01, D_0_02, D_2_02, D_5_02, D_10_02, D_2_01, D_5_01, D_10_01
O00401	Actin nucleation-promoting factor WASL	human	WASL	1	0.0255588	3	1	D_2_01, D_0_02, D_10_02
O00410	Importin-5	human	IPO5	8	0.00342425	22	1	D_0_01, D_0_02, D_2_02, D_10_01, D_5_02, D_2_01, D_5_01
O00423	Echinoderm microtubule-associated protein-like 1	human	EML1	3	0.000967129	4	1	D_0_01, D_0_02
O00429	Dynamin-1-like protein	human	DNM1L	10	0.000409035	18	1	D_0_01, D_0_02
O00442	RNA 3'-terminal phosphate cyclase	human	RTCA	3	0.00342886	4	1	D_0_01, D_0_02
O00462	Beta-mannosidase	human	MANBA	1	0.017996	2	1	D_0_01, D_0_02
O00468	Agrin	human	AGRN	57	0.000774109	282	1	D_0_01, D_0_02, D_2_02, D_10_02, D_5_02, D_5_01, D_10_01, D_2_01
O00469	Procollagen-lysine,2-oxoglutarate 5-dioxygenase 2	human	PLOD2	2	0.02054	3	1	D_0_01, D_0_02
O00471	Exocyst complex component 5	human	EXOC5	3	0.000412226	5	1	D_0_02, D_0_01
O00487	26S proteasome non-ATPase regulatory subunit 14	human	PSMD14	5	0.00153124	19	1	D_0_01, D_2_01, D_5_01, D_10_01, D_0_02, D_2_02, D_5_02, D_10_02
O00488	Zinc finger protein 593	human	ZNF593	2	0.00146466	4	1	D_5_01, D_10_02
O00505	Importin subunit alpha-4	human	KPNA3	2	0.000409035	4	1	D_0_01, D_0_02
O00515	Ladinin-1	human	LAD1	7	0.000818165	27	1	D_0_02, D_2_02, D_5_02, D_0_01, D_2_01, D_5_01, D_10_01, D_10_02
O00519	Fatty-acid amide hydrolase 1	human	FAAH	1	0.029433	2	1	D_10_01, D_10_02
O00533	Neural cell adhesion molecule L1-like protein	human	CHL1	2	0.0244877	5	1	D_2_01, D_5_01, D_10_01, D_0_01
O00541	Pescadillo homolog	human	PES1	4	0.00484404	11	1	D_0_01, D_0_02, D_10_02, D_2_01
O00560	Syntenin-1	human	SDCBP	9	0.000884491	42	1	D_0_02, D_2_02, D_5_02, D_0_01, D_2_01, D_5_01, D_10_01, D_10_02
O00567	Nucleolar protein 56	human	NOP56	10	0.00106153	45	1	D_0_01, D_0_02, D_2_02, D_10_02, D_5_01, D_2_01, D_10_01, D_5_02
O00571	ATP-dependent RNA helicase DDX3X	human	DDX3X	7	0.000710655	40	1	D_0_01, D_2_01, D_0_02, D_5_01, D_10_01, D_5_02, D_10_02, D_2_02
O00592	Podocalyxin	human	PODXL	4	0.0013582	22	1	D_2_01, D_5_01, D_10_01, D_2_02, D_5_02, D_10_02, D_0_02, D_0_01
O00625	Pirin	human	PIR	2	0.00372381	10	1	D_0_01, D_2_01, D_5_01, D_10_01, D_0_02, D_2_02, D_5_02, D_10_02
O00629	Importin subunit alpha-3	human	KPNA4	4	0.000405047	8	1	D_0_01, D_0_02
O00743	Serine/threonine-protein phosphatase 6 catalytic subunit	human	PPP6C	5	0.000413024	8	1	D_0_01, D_0_02
O00757	Fructose-1,6-bisphosphatase isozyme 2	human	FBP2	2	0.00573684	6	1	D_0_01, D_2_01, D_5_01, D_0_02, D_10_02
O00762	Ubiquitin-conjugating enzyme E2 C	human	UBE2C	1	0.016677	1	1	D_0_02
O00764	Pyridoxal kinase	human	PDXK	10	0.000409035	16	1	D_0_02, D_0_01
O00767	Stearoyl-CoA desaturase	human	SCD	1	0.0281815	3	1	D_0_01, D_10_01, D_10_02
O02659	Mannose-binding protein C	bovine	MBL	1	0.0152126	2	1	D_10_01, D_10_02
O14493	Claudin-4	human	CLDN4	1	0.00345825	7	1	D_0_01, D_2_01, D_5_01, D_10_01, D_0_02, D_5_02, D_10_02
O14497	AT-rich interactive domain-containing protein 1A	human	ARID1A	12	0.00092943	21	1	D_0_02, D_0_01, D_10_02
O14530	Thioredoxin domain-containing protein 9	human	TXNDC9	2	0.00520611	3	1	D_0_02, D_0_01
O14531	Dihydropyrimidinase-related protein 4	human	DPYSL4	1	0.0301826	2	1	D_0_01, D_0_02
O14556	Glyceraldehyde-3-phosphate dehydrogenase, testis-specific	human	GAPDHS	1	0.0292354	6	1	D_0_01, D_2_01, D_5_01, D_10_01, D_2_02, D_10_02
O14558;Q148F8	Heat shock protein beta-6	bovine		1	0.0436714	5	1	D_0_01, D_2_01, D_5_01, D_2_02, D_10_02
O14562	Ubiquitin domain-containing protein UBFD1	human	UBFD1	2	0.00956403	3	1	D_0_01, D_0_02
O14578	Citron Rho-interacting kinase	human	CIT	6	0.00491471	13	1	D_0_01, D_10_01, D_10_02, D_0_02, D_2_01, D_5_01
O14579	Coatomer subunit epsilon	human	COPE	10	0.000576454	21	1	D_0_01, D_0_02, D_2_02
O14617	AP-3 complex subunit delta-1	human	AP3D1	7	0.000417899	9	1	D_0_01, D_0_02
O14628	Zinc finger protein 195	human	ZNF195	1	0.038871	2	1	D_10_01, D_10_02
O14646	Chromodomain-helicase-DNA-binding protein 1	human	CHD1	1	0.00150927	2	1	D_0_01, D_0_02
O14656	Torsin-1A	human	TOR1A	1	0.0145771	5	1	D_0_01, D_5_01, D_10_01, D_0_02, D_10_02
O14657	Torsin-1B	human	TOR1B	1	0.0311703	1	1	D_0_01
O14672	Disintegrin and metalloproteinase domain-containing protein 10	human	ADAM10	14	0.000874309	69	1	D_0_01, D_2_01, D_5_01, D_10_01, D_0_02, D_2_02, D_5_02, D_10_02
O14732	Inositol monophosphatase 2	human	IMPA2	2	0.000913588	14	1	D_0_01, D_2_01, D_5_01, D_0_02, D_2_02, D_5_02, D_10_02
O14737	Programmed cell death protein 5	human	PDCD5	2	0.00682313	10	1	D_2_01, D_5_01, D_10_01, D_0_02, D_2_02, D_5_02, D_10_02, D_0_01
O14744	Protein arginine N-methyltransferase 5	human	PRMT5	15	0.000867515	45	1	D_0_01, D_2_01, D_5_01, D_10_01, D_0_02, D_5_02, D_10_02, D_2_02
O14745	Na(+)/H(+) exchange regulatory cofactor NHE-RF1	human	SLC9A3R1	14	0.000722634	50	1	D_0_01, D_2_01, D_5_01, D_10_01, D_0_02, D_2_02, D_5_02, D_10_02
O14763	Tumor necrosis factor receptor superfamily member 10B	human	TNFRSF10B	2	0.0382556	6	1	D_10_01, D_10_02, D_0_01, D_2_01, D_0_02, D_5_02
O14773	Tripeptidyl-peptidase 1	human	TPP1	3	0.0140809	8	1	D_0_01, D_2_02, D_5_01, D_0_02, D_10_02
O14776	Transcription elongation regulator 1	human	TCERG1	10	0.00159466	35	1	D_0_01, D_2_01, D_5_01, D_10_01, D_0_02, D_10_02, D_2_02, D_5_02
O14786	Neuropilin-1	human	NRP1	3	0.00271323	14	1	D_0_01, D_2_01, D_5_01, D_10_01, D_2_02, D_10_02
O14787	Transportin-2	human	TNPO2	3	0.000962751	4	1	D_0_01, D_0_02
O14791	Apolipoprotein L1	human	APOL1	1	0.00317719	4	1	D_0_01, D_5_01, D_0_02, D_10_02
O14818	Proteasome subunit alpha type-7	human	PSMA7	6	0.000761669	22	1	D_0_01, D_2_01, D_5_01, D_0_02, D_2_02, D_5_02, D_10_01, D_10_02
O14828	Secretory carrier-associated membrane protein 3	human	SCAMP3	4	0.00086393	33	1	D_0_01, D_2_01, D_5_01, D_10_01, D_0_02, D_2_02, D_5_02, D_10_02
O14893	Gem-associated protein 2	human	GEMIN2	2	0.000424989	2	1	D_0_02
O14907	Tax1-binding protein 3	human	TAX1BP3	1	0.020493	1	1	D_0_01
O14908	PDZ domain-containing protein GIPC1	human	GIPC1	6	0.000810177	33	1	D_0_01, D_2_01, D_5_01, D_10_01, D_0_02, D_2_02, D_5_02, D_10_02
O14910	Protein lin-7 homolog A	human	LIN7A	1	0.0119195	6	1	D_0_01, D_2_01, D_5_01, D_10_01, D_0_02, D_10_02
O14929	Histone acetyltransferase type B catalytic subunit	human	HAT1	7	0.000407585	11	1	D_0_01, D_0_02
O14936	Peripheral plasma membrane protein CASK	human	CASK	10	0.00129051	22	1	D_0_01, D_2_01, D_2_02, D_10_01, D_10_02, D_0_02
O14964	Hepatocyte growth factor-regulated tyrosine kinase substrate	human	HGS	8	0.000703874	34	1	D_0_01, D_2_01, D_5_01, D_10_01, D_0_02, D_2_02, D_5_02, D_10_02
O14972	Vacuolar protein sorting-associated protein 26C	human	VPS26C	2	0.000409035	4	1	D_0_01, D_0_02
O14974	Protein phosphatase 1 regulatory subunit 12A	human	PPP1R12A	14	0.000633277	32	1	D_0_02, D_2_01, D_0_01, D_10_01, D_2_02, D_10_02
O14976	Cyclin-G-associated kinase	human	GAK	1	0.0348162	1	1	D_0_02
O14979	Heterogeneous nuclear ribonucleoprotein D-like	human	HNRNPDL	6	0.001403	22	1	D_0_01, D_2_01, D_2_02, D_10_02, D_5_01, D_10_01, D_0_02, D_5_02
O14980	Exportin-1	human	XPO1	16	0.000802493	29	1	D_0_02, D_0_01, D_2_01
O14981	TATA-binding protein-associated factor 172	human	BTAF1	3	0.000409035	6	1	D_0_01, D_0_02
O15014	Zinc finger protein 609	human	ZNF609	1	0.0324022	1	1	D_0_02
O15018	PDZ domain-containing protein 2	human	PDZD2	1	0.0283367	3	1	D_0_01, D_2_01, D_0_02
O15020	Spectrin beta chain, non-erythrocytic 2	human	SPTBN2	23	0.00297709	46	1	D_0_01, D_0_02, D_2_02, D_2_01, D_5_01, D_10_01, D_5_02, D_10_02
O15027	Protein transport protein Sec16A	human	SEC16A	11	0.00690921	26	1	D_0_02, D_0_01, D_10_02, D_5_02, D_10_01, D_2_01
O15031	Plexin-B2	human	PLXNB2	7	0.0013541	26	1	D_2_02, D_2_01, D_5_01, D_10_01, D_0_02, D_5_02, D_10_02, D_0_01
O15040	Tectonin beta-propeller repeat-containing protein 2	human	TECPR2	1	0.0207598	7	1	D_0_01, D_2_01, D_5_01, D_10_01, D_0_02, D_5_02, D_10_02
O15041	Semaphorin-3E	human	SEMA3E	1	0.0182517	1	1	D_10_02
O15042	U2 snRNP-associated SURP motif-containing protein	human	U2SURP	12	0.0130485	21	1	D_0_02, D_0_01, D_5_01, D_5_02, D_2_02, D_2_01, D_10_01, D_10_02
O15047	Histone-lysine N-methyltransferase SETD1A	human	SETD1A	2	0.000424989	2	1	D_0_02
O15067	Phosphoribosylformylglycinamidine synthase	human	PFAS	8	0.000696781	14	1	D_0_01, D_0_02, D_10_01
O15075	Serine/threonine-protein kinase DCLK1	human	DCLK1	4	0.0057757	12	1	D_0_01, D_2_01, D_5_01, D_10_01, D_0_02, D_2_02, D_5_02, D_10_02
O15078	Centrosomal protein of 290 kDa	human	CEP290	1	0.0136943	1	1	D_0_01
O15084	Serine/threonine-protein phosphatase 6 regulatory ankyrin repeat subunit A	human	ANKRD28	2	0.00612171	2	1	D_0_02
O15118	NPC intracellular cholesterol transporter 1	human	NPC1	1	0.0451954	2	1	D_5_01, D_10_01
O15126	Secretory carrier-associated membrane protein 1	human	SCAMP1	2	0.00416232	6	1	D_0_02, D_2_01, D_10_01, D_2_02, D_10_02
O15127	Secretory carrier-associated membrane protein 2	human	SCAMP2	2	0.0110842	6	1	D_2_01, D_2_02, D_5_02
O15143	Actin-related protein 2/3 complex subunit 1B	human	ARPC1B	10	0.000660447	46	1	D_0_01, D_2_01, D_5_01, D_10_01, D_0_02, D_2_02, D_10_02
O15144	Actin-related protein 2/3 complex subunit 2	human	ARPC2	15	0.000563875	34	1	D_0_01, D_0_02, D_2_01, D_2_02
O15145	Actin-related protein 2/3 complex subunit 3	human	ARPC3	6	0.000979488	24	1	D_0_01, D_2_01, D_0_02, D_2_02, D_5_02, D_5_01, D_10_01, D_10_02
O15160	DNA-directed RNA polymerases I and III subunit RPAC1	human	POLR1C	6	0.00512172	15	1	D_0_01, D_0_02, D_2_01, D_5_01, D_10_01, D_10_02
O15164	Transcription intermediary factor 1-alpha	human	TRIM24	5	0.000415873	7	1	D_0_01, D_0_02
O15173	Membrane-associated progesterone receptor component 2	human	PGRMC2	1	0.00965058	2	1	D_10_01, D_10_02
O15212	Prefoldin subunit 6	human	PFDN6	1	0.0316742	1	1	D_0_01
O15230	Laminin subunit alpha-5	human	LAMA5	65	0.000537551	145	1	D_0_02, D_0_01, D_5_01, D_10_02, D_2_02, D_5_02, D_2_01, D_10_01
O15231	Zinc finger protein 185	human	ZNF185	18	0.000767785	51	1	D_0_01, D_2_01, D_5_01, D_0_02, D_10_02, D_2_02
O15232	Matrilin-3	human	MATN3	5	0.000405047	8	1	D_0_01, D_0_02
O15240;P86435	Neurosecretory protein VGF	bovine		1	0.0105212	3	1	D_0_01, D_0_02, D_10_02
O15260	Surfeit locus protein 4	human	SURF4	3	0.0104478	6	1	D_0_02, D_2_02, D_0_01, D_10_02
O15270	Serine palmitoyltransferase 2	human	SPTLC2	1	0.0391492	2	1	D_0_01, D_0_02
O15294	UDP-N-acetylglucosamine--peptide N-acetylglucosaminyltransferase 110 kDa subunit	human	OGT	10	0.000409035	18	1	D_0_01, D_0_02
O15297	Protein phosphatase 1D	human	PPM1D	1	0.010618	4	1	D_0_01, D_2_01, D_5_01, D_0_02
O15305	Phosphomannomutase 2	human	PMM2	5	0.000403718	6	1	D_0_01, D_0_02
O15321	Transmembrane 9 superfamily member 1	human	TM9SF1	2	0.0223633	4	1	D_2_01, D_10_01, D_10_02, D_0_02
O15327	Inositol polyphosphate 4-phosphatase type II	human	INPP4B	11	0.000405845	15	1	D_0_01, D_0_02
O15335;Q27972	Chondroadherin	bovine		1	0.0214169	2	1	D_10_01, D_10_02
O15347	High mobility group protein B3	human	HMGB3	5	0.0017663	26	1	D_0_02, D_5_02, D_10_02, D_5_01, D_10_01, D_2_02, D_0_01, D_2_01
O15355	Protein phosphatase 1G	human	PPM1G	9	0.00557602	21	1	D_0_02, D_2_02, D_0_01, D_2_01, D_10_02, D_5_01, D_10_01
O15357	Phosphatidylinositol 3,4,5-trisphosphate 5-phosphatase 2	human	INPPL1	2	0.000409035	4	1	D_0_01, D_0_02
O15371	Eukaryotic translation initiation factor 3 subunit D	human	EIF3D	15	0.000822117	42	1	D_0_02, D_0_01, D_2_01, D_10_01, D_10_02, D_2_02, D_5_01
O15372	Eukaryotic translation initiation factor 3 subunit H	human	EIF3H	7	0.00277056	16	1	D_0_01, D_0_02, D_2_01, D_5_01, D_2_02, D_10_02
O15379	Histone deacetylase 3	human	HDAC3	1	0.0130984	2	1	D_0_02, D_2_02
O15391	Transcription factor YY2	human	YY2	1	0.0152126	2	1	D_10_01, D_10_02
O15394	Neural cell adhesion molecule 2	human	NCAM2	22	0.000880168	95	1	D_0_01, D_2_01, D_5_01, D_10_01, D_0_02, D_2_02, D_5_02, D_10_02
O15400	Syntaxin-7	human	STX7	5	0.000845278	27	1	D_0_01, D_2_01, D_5_01, D_10_01, D_0_02, D_10_02, D_2_02, D_5_02
O15431	High affinity copper uptake protein 1	human	SLC31A1	3	0.0260048	5	1	D_10_02, D_2_02, D_0_02
O15446	DNA-directed RNA polymerase I subunit RPA34	human	POLR1G	2	0.00652411	5	1	D_0_01, D_0_02, D_2_02, D_10_02
O15481	Melanoma-associated antigen B4	human	MAGEB4	1	0.0393213	1	1	D_0_01
O15484	Calpain-5	human	CAPN5	4	0.00864338	15	1	D_2_01, D_5_01, D_10_01, D_10_02, D_0_02, D_0_01, D_5_02
O15498	Synaptobrevin homolog YKT6	human	YKT6	8	0.00583646	23	1	D_0_01, D_2_01, D_0_02, D_2_02, D_5_01, D_10_02
O15511	Actin-related protein 2/3 complex subunit 5	human	ARPC5	3	0.0036771	9	1	D_0_01, D_5_01, D_10_01, D_0_02, D_2_02, D_10_02
O15533	Tapasin	human	TAPBP	1	0.0353549	4	1	D_0_01, D_10_01, D_0_02, D_10_02
O15540	Fatty acid-binding protein, brain	human	FABP7	1	0.00156324	3	1	D_10_01, D_5_02, D_10_02
O15541	E3 ubiquitin-protein ligase RNF113A	human	RNF113A	2	0.00267176	2	1	D_0_02
O15551	Claudin-3	human	CLDN3	5	0.000899136	36	1	D_0_01, D_2_01, D_5_01, D_10_01, D_0_02, D_2_02, D_5_02, D_10_02
O18739;P29279	CCN family member 2	bovine		1	0.00527719	6	1	D_0_01, D_2_01, D_5_01, D_10_01, D_2_02, D_10_02
O43143	ATP-dependent RNA helicase DHX15	human	DHX15	22	0.000600516	60	1	D_0_02, D_0_01, D_5_01, D_2_02, D_10_02, D_2_01, D_10_01
O43148	mRNA cap guanine-N7 methyltransferase	human	RNMT	5	0.000409035	6	1	D_0_01, D_0_02
O43149	Zinc finger ZZ-type and EF-hand domain-containing protein 1	human	ZZEF1	1	0.0278762	3	1	D_2_01, D_5_01, D_10_01
O43157	Plexin-B1	human	PLXNB1	1	0.0120989	1	1	D_10_02
O43169	Cytochrome b5 type B	human	CYB5B	1	0.00426887	6	1	D_0_01, D_2_01, D_5_01, D_10_01, D_0_02, D_10_02
O43172	U4/U6 small nuclear ribonucleoprotein Prp4	human	PRPF4	12	0.00146003	25	1	D_0_02, D_0_01, D_10_01, D_10_02
O43175	D-3-phosphoglycerate dehydrogenase	human	PHGDH	13	0.00101162	41	1	D_0_01, D_2_01, D_5_01, D_10_01, D_0_02, D_2_02, D_10_02, D_5_02
O43237	Cytoplasmic dynein 1 light intermediate chain 2	human	DYNC1LI2	6	0.0026658	13	1	D_0_01, D_5_01, D_0_02, D_2_01
O43240	Kallikrein-10	human	KLK10	5	0.00372621	18	1	D_0_01, D_2_01, D_5_01, D_10_01, D_0_02, D_10_02, D_2_02, D_5_02
O43242	26S proteasome non-ATPase regulatory subunit 3	human	PSMD3	26	0.0010805	81	1	D_0_01, D_10_01, D_0_02, D_10_02, D_2_02, D_2_01, D_5_01, D_5_02
O43252	Bifunctional 3'-phosphoadenosine 5'-phosphosulfate synthase 1	human	PAPSS1	10	0.000408097	17	1	D_0_01, D_0_02
O43264	Centromere/kinetochore protein zw10 homolog	human	ZW10	1	0.0146921	1	1	D_0_01
O43278	Kunitz-type protease inhibitor 1	human	SPINT1	1	0.0146921	1	1	D_0_01
O43286	Beta-1,4-galactosyltransferase 5	human	B4GALT5	1	0.00347555	6	1	D_0_01, D_2_01, D_5_01, D_10_01, D_5_02, D_10_02
O43290	U4/U6.U5 tri-snRNP-associated protein 1	human	SART1	10	0.000837794	38	1	D_0_01, D_2_01, D_5_01, D_10_01, D_0_02, D_5_02, D_10_02, D_2_02
O43291	Kunitz-type protease inhibitor 2	human	SPINT2	3	0.00204623	14	1	D_0_01, D_2_01, D_5_01, D_10_01, D_0_02, D_5_02, D_10_02, D_2_02
O43314	Inositol hexakisphosphate and diphosphoinositol-pentakisphosphate kinase 2	human	PPIP5K2	1	0.0213333	1	1	D_0_02
O43324	Eukaryotic translation elongation factor 1 epsilon-1	human	EEF1E1	1	0.00485555	2	1	D_0_01, D_0_02
O43353	Receptor-interacting serine/threonine-protein kinase 2	human	RIPK2	2	0.000393082	2	1	D_0_01
O43390	Heterogeneous nuclear ribonucleoprotein R	human	HNRNPR	14	0.000810397	63	1	D_0_01, D_2_01, D_5_01, D_10_01, D_0_02, D_2_02, D_5_02, D_10_02
O43395	U4/U6 small nuclear ribonucleoprotein Prp3	human	PRPF3	6	0.00128809	19	1	D_0_02, D_0_01, D_2_01, D_5_01, D_10_01, D_2_02, D_5_02, D_10_02
O43396	Thioredoxin-like protein 1	human	TXNL1	7	0.00448039	12	1	D_0_01, D_0_02, D_2_02
O43399	Tumor protein D54	human	TPD52L2	5	0.00237429	11	1	D_0_01, D_2_01, D_0_02, D_5_01
O43405	Cochlin	human	COCH	5	0.000446712	9	1	D_0_01, D_0_02, D_10_02
O43414	ERI1 exoribonuclease 3	human	ERI3	1	0.0146921	1	1	D_0_01
O43447	Peptidyl-prolyl cis-trans isomerase H	human	PPIH	5	0.000403718	6	1	D_0_01, D_0_02
O43488	Aflatoxin B1 aldehyde reductase member 2	human	AKR7A2	3	0.000568798	7	1	D_0_01, D_0_02, D_10_02, D_5_02
O43490	Prominin-1	human	PROM1	1	0.0178734	1	1	D_0_01
O43491	Band 4.1-like protein 2	human	EPB41L2	7	0.00136003	22	1	D_0_02, D_0_01, D_2_01, D_5_01, D_10_01, D_2_02, D_10_02, D_5_02
O43493	Trans-Golgi network integral membrane protein 2	human	TGOLN2	2	0.00535197	4	1	D_0_02, D_0_01, D_10_02
O43505	Beta-1,4-glucuronyltransferase 1	human	B4GAT1	2	0.00278983	4	1	D_0_01, D_5_01, D_10_02
O43520	Phospholipid-transporting ATPase IC	human	ATP8B1	6	0.00158622	19	1	D_2_01, D_5_01, D_10_01, D_2_02, D_10_02, D_5_02
O43548	Protein-glutamine gamma-glutamyltransferase 5	human	TGM5	4	0.00338197	18	1	D_0_01, D_2_01, D_5_01, D_10_01, D_0_02, D_2_02, D_5_02, D_10_02
O43570	Carbonic anhydrase 12	human	CA12	4	0.00799693	12	1	D_0_01, D_2_01, D_5_01, D_10_01, D_0_02, D_2_02, D_10_02, D_5_02
O43572	A-kinase anchor protein 10, mitochondrial	human	AKAP10	1	0.0186298	1	1	D_0_01
O43592	Exportin-T	human	XPOT	8	0.000409035	12	1	D_0_01, D_0_02
O43598	2'-deoxynucleoside 5'-phosphate N-hydrolase 1	human	DNPH1	2	0.0111234	3	1	D_0_01, D_0_02
O43617	Trafficking protein particle complex subunit 3	human	TRAPPC3	3	0.00337568	9	1	D_0_01, D_0_02, D_5_01, D_10_01, D_10_02
O43633	Charged multivesicular body protein 2a	human	CHMP2A	10	0.00206047	31	1	D_0_01, D_2_01, D_10_01, D_0_02, D_2_02, D_5_02, D_10_02, D_5_01
O43657	Tetraspanin-6	human	TSPAN6	1	0.0446764	1	1	D_10_02
O43660	Pleiotropic regulator 1	human	PLRG1	2	0.000668065	3	1	D_0_01, D_0_02
O43663	Protein regulator of cytokinesis 1	human	PRC1	1	0.0175715	3	1	D_0_01, D_0_02, D_10_02
O43670	BUB3-interacting and GLEBS motif-containing protein ZNF207	human	ZNF207	4	0.000830424	29	1	D_0_01, D_2_01, D_5_01, D_10_01, D_0_02, D_2_02, D_10_02, D_5_02
O43681	ATPase GET3	human	GET3	7	0.000407263	9	1	D_0_02, D_0_01
O43684	Mitotic checkpoint protein BUB3	human	BUB3	8	0.000804571	34	1	D_0_01, D_0_02, D_2_02, D_2_01, D_5_01, D_10_01, D_5_02, D_10_02
O43688	Phospholipid phosphatase 2	human	PLPP2	2	0.00337778	8	1	D_10_02, D_0_01, D_2_01, D_5_01, D_10_01, D_0_02, D_5_02
O43707	Alpha-actinin-4	human	ACTN4	46	0.000512983	122	1	D_0_01, D_0_02, D_2_01, D_5_01, D_10_02, D_10_01, D_2_02, D_5_02
O43708	Maleylacetoacetate isomerase	human	GSTZ1	2	0.000414353	3	1	D_0_02, D_0_01
O43709	Probable 18S rRNA (guanine-N(7))-methyltransferase	human	BUD23	2	0.000424989	2	1	D_0_02
O43719	HIV Tat-specific factor 1	human	HTATSF1	12	0.0017674	19	1	D_0_02, D_0_01, D_2_01, D_2_02, D_10_02
O43747	AP-1 complex subunit gamma-1	human	AP1G1	21	0.000908652	36	1	D_0_01, D_0_02, D_2_02, D_10_02
O43752	Syntaxin-6	human	STX6	1	0.00355795	5	1	D_0_01, D_2_01, D_5_01, D_10_01, D_10_02
O43760	Synaptogyrin-2	human	SYNGR2	2	0.00117347	15	1	D_0_01, D_2_01, D_5_01, D_10_01, D_0_02, D_2_02, D_5_02, D_10_02
O43765	Small glutamine-rich tetratricopeptide repeat-containing protein alpha	human	SGTA	3	0.00385323	7	1	D_0_01, D_0_02, D_5_01
O43776	Asparagine--tRNA ligase, cytoplasmic	human	NARS1	16	0.00327403	28	1	D_0_02, D_0_01, D_2_02, D_10_01
O43795	Unconventional myosin-Ib	human	MYO1B	23	0.000828676	120	1	D_2_02, D_0_02, D_0_01, D_10_02, D_10_01, D_5_02, D_2_01, D_5_01
O43809	Cleavage and polyadenylation specificity factor subunit 5	human	NUDT21	13	0.000897058	29	1	D_0_01, D_0_02, D_2_01, D_2_02
O43813	Glutathione S-transferase LANCL1	human	LANCL1	4	0.0111464	16	1	D_0_01, D_0_02, D_2_01, D_5_01, D_10_01, D_2_02, D_5_02, D_10_02
O43815	Striatin	human	STRN	3	0.00262191	6	1	D_0_01, D_0_02, D_10_02
O43818	U3 small nucleolar RNA-interacting protein 2	human	RRP9	2	0.00858213	6	1	D_0_01, D_5_01, D_10_01, D_0_02, D_10_02
O43847	Nardilysin	human	NRDC	2	0.000409035	4	1	D_0_01, D_0_02
O43865	S-adenosylhomocysteine hydrolase-like protein 1	human	AHCYL1	2	0.000414353	3	1	D_0_01, D_0_02
O43896	Kinesin-like protein KIF1C	human	KIF1C	2	0.0239732	6	1	D_10_02, D_2_01, D_5_01, D_10_01, D_5_02
O43920	NADH dehydrogenase [ubiquinone] iron-sulfur protein 5	human	NDUFS5	1	0.0047891	6	1	D_0_01, D_2_01, D_5_01, D_10_01, D_2_02, D_10_02
O43929	Origin recognition complex subunit 4	human	ORC4	1	0.002974	2	1	D_0_01, D_0_02
O46375	Transthyretin	bovine	TTR	5	0.000814678	22	1	D_0_01, D_2_01, D_5_01, D_10_01, D_0_02, D_2_02, D_5_02, D_10_02
O60216	Double-strand-break repair protein rad21 homolog	human	RAD21	8	0.000414353	12	1	D_0_02, D_0_01
O60218	Aldo-keto reductase family 1 member B10	human	AKR1B10	8	0.000752885	31	1	D_0_01, D_2_01, D_0_02, D_2_02, D_5_02, D_5_01, D_10_01, D_10_02
O60231	Pre-mRNA-splicing factor ATP-dependent RNA helicase DHX16	human	DHX16	11	0.000413728	17	1	D_0_02, D_0_01
O60232	Protein ZNRD2	human	ZNRD2	1	0.0151805	2	1	D_0_01, D_0_02
O60243	Heparan-sulfate 6-O-sulfotransferase 1	human	HS6ST1	5	0.00301107	12	1	D_0_01, D_10_01, D_0_02
O60244	Mediator of RNA polymerase II transcription subunit 14	human	MED14	2	0.0013802	3	1	D_0_01, D_0_02
O60256	Phosphoribosyl pyrophosphate synthase-associated protein 2	human	PRPSAP2	5	0.000410808	9	1	D_0_01, D_0_02
O60264	SWI/SNF-related matrix-associated actin-dependent regulator of chromatin subfamily A member 5	human	SMARCA5	16	0.000594992	41	1	D_0_02, D_0_01, D_2_01, D_10_01, D_10_02, D_5_01, D_2_02
O60271	C-Jun-amino-terminal kinase-interacting protein 4	human	SPAG9	11	0.000410365	24	1	D_0_01, D_0_02
O60294	tRNA wybutosine-synthesizing protein 4	human	LCMT2	1	0.0381412	2	1	D_0_01, D_0_02
O60306	RNA helicase aquarius	human	AQR	5	0.000407263	9	1	D_0_01, D_0_02
O60312	Phospholipid-transporting ATPase VA	human	ATP10A	1	0.0116112	3	1	D_0_01, D_0_02, D_10_02
O60341	Lysine-specific histone demethylase 1A	human	KDM1A	11	0.000796596	20	1	D_0_02, D_0_01, D_10_02
O60353	Frizzled-6	human	FZD6	3	0.0143075	6	1	D_2_02, D_2_01, D_10_02, D_10_01
O60437	Periplakin	human	PPL	27	0.00131813	67	1	D_0_01, D_0_02, D_2_02, D_2_01, D_5_01, D_10_02, D_10_01, D_5_02
O60487	Myelin protein zero-like protein 2	human	MPZL2	3	0.00554725	13	1	D_2_01, D_5_01, D_10_01, D_2_02, D_5_02, D_10_02, D_0_01, D_0_02
O60493	Sorting nexin-3	human	SNX3	7	0.00584994	19	1	D_0_01, D_5_01, D_10_01, D_0_02, D_10_02, D_2_01, D_2_02
O60494	Cubilin	human	CUBN	1	0.0469729	1	1	D_5_01
O60499	Syntaxin-10	human	STX10	1	0.010516	2	1	D_0_02, D_10_02
O60502	Protein O-GlcNAcase	human	OGA	9	0.000404477	14	1	D_0_01, D_0_02
O60503	Adenylate cyclase type 9	human	ADCY9	1	0.0318803	2	1	D_2_01, D_10_01
O60506	Heterogeneous nuclear ribonucleoprotein Q	human	SYNCRIP	24	0.000838114	95	1	D_0_01, D_0_02, D_2_02, D_5_02, D_10_02, D_2_01, D_5_01, D_10_01
O60508	Pre-mRNA-processing factor 17	human	CDC40	1	0.0231548	1	1	D_0_02
O60513	Beta-1,4-galactosyltransferase 4	human	B4GALT4	3	0.00283978	9	1	D_2_02, D_5_02, D_10_02, D_5_01, D_10_01
O60524	Ribosome quality control complex subunit NEMF	human	NEMF	3	0.000951425	6	1	D_0_01, D_0_02, D_10_02
O60547	GDP-mannose 4,6 dehydratase	human	GMDS	10	0.0028125	18	1	D_0_01, D_0_02, D_10_02, D_2_02
O60568	Multifunctional procollagen lysine hydroxylase and glycosyltransferase LH3	human	PLOD3	12	0.000406135	22	1	D_0_01, D_0_02
O60573	Eukaryotic translation initiation factor 4E type 2	human	EIF4E2	1	0.0302993	2	1	D_0_01, D_0_02
O60610	Protein diaphanous homolog 1	human	DIAPH1	12	0.000631062	24	1	D_0_01, D_0_02, D_10_02, D_2_01, D_5_01
O60635	Tetraspanin-1	human	TSPAN1	1	0.0202441	1	1	D_0_01
O60645	Exocyst complex component 3	human	EXOC3	4	0.0253114	7	1	D_0_01, D_0_02, D_10_01, D_10_02
O60662	Kelch-like protein 41	human	KLHL41	1	0.0320629	2	1	D_0_01, D_0_02
O60664	Perilipin-3	human	PLIN3	10	0.00546658	18	1	D_0_01, D_0_02, D_10_02
O60669	Monocarboxylate transporter 2	human	SLC16A7	1	0.00155717	7	1	D_2_01, D_5_01, D_10_01, D_0_02, D_2_02, D_5_02, D_10_02
O60671	Cell cycle checkpoint protein RAD1	human	RAD1	1	0.03399	2	1	D_0_01, D_0_02
O60684	Importin subunit alpha-7	human	KPNA6	4	0.000409035	8	1	D_0_01, D_0_02
O60701	UDP-glucose 6-dehydrogenase	human	UGDH	30	0.000746353	146	1	D_0_01, D_2_01, D_5_01, D_10_01, D_0_02, D_2_02, D_5_02, D_10_02
O60716	Catenin delta-1	human	CTNND1	20	0.000837511	92	1	D_0_02, D_5_02, D_10_02, D_2_01, D_2_02, D_0_01, D_5_01, D_10_01
O60749	Sorting nexin-2	human	SNX2	13	0.00151973	36	1	D_0_01, D_2_01, D_10_01, D_0_02, D_5_01, D_10_02, D_2_02
O60763	General vesicular transport factor p115	human	USO1	8	0.00914319	13	1	D_0_02, D_0_01, D_5_01
O60825	6-phosphofructo-2-kinase/fructose-2,6-bisphosphatase 2	human	PFKFB2	2	0.0113144	3	1	D_0_01, D_0_02
O60826	Coiled-coil domain-containing protein 22	human	CCDC22	6	0.000407263	9	1	D_0_02, D_0_01
O60831	PRA1 family protein 2	human	PRAF2	1	0.0257826	2	1	D_2_02, D_5_02
O60832	H/ACA ribonucleoprotein complex subunit DKC1	human	DKC1	18	0.00358758	53	1	D_0_02, D_0_01, D_5_01, D_10_01, D_10_02, D_2_01, D_5_02, D_2_02
O60841	Eukaryotic translation initiation factor 5B	human	EIF5B	19	0.00095891	42	1	D_0_02, D_0_01, D_2_02, D_2_01, D_5_01, D_10_01, D_5_02, D_10_02
O60869	Endothelial differentiation-related factor 1	human	EDF1	3	0.000867942	25	1	D_0_01, D_2_01, D_5_01, D_10_01, D_0_02, D_2_02, D_5_02, D_10_02
O60882	Matrix metalloproteinase-20	human	MMP20	1	0.0458889	3	1	D_0_01, D_0_02, D_5_02
O60884	DnaJ homolog subfamily A member 2	human	DNAJA2	7	0.000768695	34	1	D_0_02, D_0_01, D_2_01, D_2_02, D_10_01, D_10_02, D_5_02, D_5_01
O60888	Protein CutA	human	CUTA	1	0.00300245	7	1	D_0_01, D_2_01, D_5_01, D_10_01, D_0_02, D_5_02, D_10_02
O60911	Cathepsin L2	human	CTSV	3	0.00139043	10	1	D_0_02, D_2_02, D_0_01, D_2_01, D_5_01, D_10_01, D_10_02
O60934	Nibrin	human	NBN	6	0.000412226	10	1	D_0_02, D_0_01
O60936	Nucleolar protein 3	human	NOL3	1	0.0270131	2	1	D_0_01, D_0_02
O60942	mRNA-capping enzyme	human	RNGTT	1	0.00859686	2	1	D_0_01, D_0_02
O62644	Leukocyte cell-derived chemotaxin-2	bovine	LECT2	3	0.0137404	6	1	D_10_01, D_10_02, D_5_02
O75044	SLIT-ROBO Rho GTPase-activating protein 2	human	SRGAP2	2	0.00085922	10	1	D_0_01, D_2_01, D_5_01, D_10_01, D_0_02, D_2_02, D_5_02, D_10_02
O75054	Immunoglobulin superfamily member 3	human	IGSF3	21	0.000904082	112	1	D_0_01, D_2_01, D_5_01, D_10_01, D_2_02, D_5_02, D_10_02, D_0_02
O75063	Glycosaminoglycan xylosylkinase	human	FAM20B	1	0.0478419	1	1	D_5_01
O75083	WD repeat-containing protein 1	human	WDR1	24	0.000599976	76	1	D_0_02, D_0_01, D_10_02, D_5_01, D_10_01, D_2_02, D_5_02, D_2_01
O75095	Multiple epidermal growth factor-like domains protein 6	human	MEGF6	2	0.00407905	6	1	D_2_01, D_5_01, D_10_01, D_5_02, D_10_02
O75110	Probable phospholipid-transporting ATPase IIA	human	ATP9A	4	0.00653603	12	1	D_2_01, D_10_01, D_0_02, D_2_02, D_10_02, D_5_02, D_5_01
O75116	Rho-associated protein kinase 2	human	ROCK2	2	0.0140973	3	1	D_0_01, D_0_02
O75122	CLIP-associating protein 2	human	CLASP2	1	0.00872045	2	1	D_0_01, D_0_02
O75131	Copine-3	human	CPNE3	14	0.000782657	57	1	D_0_02, D_2_02, D_0_01, D_2_01, D_5_01, D_10_01, D_10_02, D_5_02
O75146	Huntingtin-interacting protein 1-related protein	human	HIP1R	13	0.00313788	27	1	D_0_01, D_0_02, D_2_01, D_5_01, D_10_02
O75150	E3 ubiquitin-protein ligase BRE1B	human	RNF40	10	0.0198479	22	1	D_0_01, D_0_02, D_2_01, D_10_01, D_10_02, D_2_02
O75152	Zinc finger CCCH domain-containing protein 11A	human	ZC3H11A	2	0.000424989	2	1	D_0_02
O75153	Clustered mitochondria protein homolog	human	CLUH	20	0.000768202	36	1	D_0_01, D_0_02, D_10_01
O75157	TSC22 domain family protein 2	human	TSC22D2	1	0.000614601	2	1	D_0_01, D_0_02
O75165	DnaJ homolog subfamily C member 13	human	DNAJC13	6	0.00151349	11	1	D_0_01, D_0_02, D_10_02
O75167	Phosphatase and actin regulator 2	human	PHACTR2	1	0.0399656	1	1	D_10_02
O75170	Serine/threonine-protein phosphatase 6 regulatory subunit 2	human	PPP6R2	1	0.0161662	2	1	D_2_01, D_10_01
O75175	CCR4-NOT transcription complex subunit 3	human	CNOT3	1	0.0381412	2	1	D_0_01, D_0_02
O75190	DnaJ homolog subfamily B member 6	human	DNAJB6	2	0.00114202	4	1	D_0_02, D_2_02, D_0_01
O75223	Gamma-glutamylcyclotransferase	human	GGCT	9	0.000821704	51	1	D_2_02, D_0_02, D_0_01, D_2_01, D_5_01, D_10_01, D_5_02, D_10_02
O75312	Zinc finger protein ZPR1	human	ZPR1	3	0.000412226	5	1	D_0_01, D_0_02
O75340	Programmed cell death protein 6	human	PDCD6	6	0.00105109	23	1	D_0_02, D_2_02, D_5_02, D_5_01, D_10_01, D_10_02, D_0_01, D_2_01
O75342	Arachidonate 12-lipoxygenase, 12R-type	human	ALOX12B	12	0.000821872	46	1	D_0_02, D_0_01, D_2_01, D_5_01, D_10_01, D_2_02, D_10_02, D_5_02
O75347	Tubulin-specific chaperone A	human	TBCA	3	0.00435556	5	1	D_0_01, D_2_01, D_0_02
O75351	Vacuolar protein sorting-associated protein 4B	human	VPS4B	1	0.0161247	3	1	D_0_02, D_2_02, D_10_02
O75352	Mannose-P-dolichol utilization defect 1 protein	human	MPDU1	1	0.0146869	2	1	D_0_01, D_10_02
O75362	Zinc finger protein 217	human	ZNF217	6	0.0108326	9	1	D_0_02, D_5_01, D_0_01
O75366	Advillin	human	AVIL	1	0.0231374	1	1	D_10_02
O75367	Core histone macro-H2A.1	human	MACROH2A1	4	0.000781703	21	1	D_0_01, D_10_01, D_10_02, D_2_01, D_5_01, D_0_02, D_2_02, D_5_02
O75368	Adapter SH3BGRL	human	SH3BGRL	2	0.00701592	5	1	D_0_01, D_2_01, D_5_01, D_0_02
O75369	Filamin-B	human	FLNB	125	0.000571345	340	1	D_0_01, D_0_02, D_2_01, D_5_01, D_10_01, D_10_02, D_2_02, D_5_02
O75376	Nuclear receptor corepressor 1	human	NCOR1	2	0.000424989	2	1	D_0_02
O75390	Citrate synthase, mitochondrial	human	CS	5	0.00141451	12	1	D_0_01, D_0_02, D_2_01, D_5_01, D_10_02
O75396	Vesicle-trafficking protein SEC22b	human	SEC22B	5	0.000802282	28	1	D_0_01, D_0_02, D_2_02, D_5_02, D_10_02, D_5_01, D_10_01, D_2_01
O75400	Pre-mRNA-processing factor 40 homolog A	human	PRPF40A	9	0.00663371	22	1	D_0_01, D_0_02, D_2_02, D_2_01, D_5_01, D_10_01, D_10_02
O75436	Vacuolar protein sorting-associated protein 26A	human	VPS26A	4	0.00622695	10	1	D_0_01, D_2_01, D_5_01, D_0_02, D_10_02
O75439	Mitochondrial-processing peptidase subunit beta	human	PMPCB	1	0.00647601	2	1	D_0_01, D_0_02
O75446	Histone deacetylase complex subunit SAP30	human	SAP30	2	0.0302708	3	1	D_0_01, D_0_02, D_5_02
O75462	Cytokine receptor-like factor 1	human	CRLF1	4	0.00140676	15	1	D_2_01, D_5_01, D_10_01, D_0_02, D_2_02, D_5_02, D_10_02
O75475	PC4 and SFRS1-interacting protein	human	PSIP1	9	0.00107914	34	1	D_2_01, D_2_02, D_10_02, D_0_01, D_5_01, D_0_02, D_5_02, D_10_01
O75487	Glypican-4	human	GPC4	2	0.00747898	10	1	D_2_01, D_5_01, D_10_01, D_10_02, D_0_01, D_2_02, D_5_02
O75494	Serine/arginine-rich splicing factor 10	human	SRSF10	4	0.00210189	18	1	D_0_01, D_2_01, D_0_02, D_2_02, D_5_02
O75503	Ceroid-lipofuscinosis neuronal protein 5	human	CLN5	1	0.03399	2	1	D_0_01, D_0_02
O75530	Polycomb protein EED	human	EED	2	0.0425451	2	1	D_0_01, D_0_02
O75531	Barrier-to-autointegration factor	human	BANF1	2	0.00266653	15	1	D_0_01, D_2_01, D_5_01, D_10_01, D_2_02, D_5_02, D_10_02, D_0_02
O75533	Splicing factor 3B subunit 1	human	SF3B1	32	0.000796921	76	1	D_0_01, D_0_02, D_10_01, D_2_02, D_10_02, D_2_01
O75534	Cold shock domain-containing protein E1	human	CSDE1	25	0.00167784	49	1	D_0_02, D_0_01, D_10_01, D_5_01, D_10_02
O75556	Mammaglobin-B	human	SCGB2A1	4	0.00463629	8	1	D_0_01, D_2_01, D_5_01, D_0_02
O75569	Interferon-inducible double-stranded RNA-dependent protein kinase activator A	human	PRKRA	3	0.00135185	8	1	D_0_01, D_2_01, D_0_02, D_10_02
O75594	Peptidoglycan recognition protein 1	human	PGLYRP1	4	0.000393082	4	1	D_0_01
O75608	Acyl-protein thioesterase 1	human	LYPLA1	3	0.000877446	22	1	D_0_01, D_2_01, D_5_01, D_10_01, D_0_02, D_5_02, D_10_02, D_2_02
O75629	Protein CREG1	human	CREG1	1	0.0399957	3	1	D_0_02, D_2_02, D_5_02
O75635	Serpin B7	human	SERPINB7	6	0.00182928	20	1	D_0_02, D_2_02, D_5_02, D_0_01, D_2_01, D_5_01, D_10_01, D_10_02
O75643	U5 small nuclear ribonucleoprotein 200 kDa helicase	human	SNRNP200	55	0.000577808	119	1	D_0_02, D_0_01, D_10_01, D_10_02, D_2_01, D_5_01, D_2_02
O75663	TIP41-like protein	human	TIPRL	5	0.000413024	8	1	D_0_02, D_0_01
O75665	Centriole and centriolar satellite protein OFD1	human	OFD1	1	0.0164949	3	1	D_5_01, D_10_01, D_2_02
O75674	TOM1-like protein 1	human	TOM1L1	3	0.0237498	6	1	D_10_01, D_0_02, D_0_01, D_2_02
O75676	Ribosomal protein S6 kinase alpha-4	human	RPS6KA4	1	0.0100389	1	1	D_0_02
O75683	Surfeit locus protein 6	human	SURF6	2	0.00174268	9	1	D_0_01, D_5_01, D_10_01, D_0_02, D_10_02
O75688	Protein phosphatase 1B	human	PPM1B	1	0.020493	1	1	D_0_01
O75695	Protein XRP2	human	RP2	2	0.0364381	3	1	D_2_01, D_10_02, D_2_02
O75717	WD repeat and HMG-box DNA-binding protein 1	human	WDHD1	1	0.0329885	1	1	D_0_01
O75718	Cartilage-associated protein	human	CRTAP	1	0.029496	1	1	D_0_01
O75787	Renin receptor	human	ATP6AP2	9	0.00246096	27	1	D_0_02, D_2_02, D_0_01, D_2_01, D_10_01, D_5_01, D_10_02
O75817	Ribonuclease P protein subunit p20	human	POP7	1	0.00322894	5	1	D_0_01, D_2_01, D_0_02, D_2_02, D_10_02
O75818	Ribonuclease P protein subunit p40	human	RPP40	1	0.0191732	1	1	D_0_01
O75821	Eukaryotic translation initiation factor 3 subunit G	human	EIF3G	9	0.00495611	24	1	D_0_02, D_0_01, D_2_01, D_10_01, D_5_01, D_2_02, D_5_02, D_10_02
O75822	Eukaryotic translation initiation factor 3 subunit J	human	EIF3J	1	0.0127035	2	1	D_0_01, D_0_02
O75828	Carbonyl reductase [NADPH] 3	human	CBR3	1	0.00172318	2	1	D_0_01, D_0_02
O75832	26S proteasome non-ATPase regulatory subunit 10	human	PSMD10	5	0.000405047	8	1	D_0_01, D_0_02
O75843	AP-1 complex subunit gamma-like 2	human	AP1G2	4	0.000406756	7	1	D_0_01, D_0_02
O75844	CAAX prenyl protease 1 homolog	human	ZMPSTE24	1	0.0176293	3	1	D_0_01, D_2_01, D_10_02
O75864	Protein phosphatase 1 regulatory subunit 37	human	PPP1R37	3	0.000424989	3	1	D_0_02
O75874	Isocitrate dehydrogenase [NADP] cytoplasmic	human	IDH1	17	0.000667841	56	1	D_0_01, D_2_01, D_5_01, D_10_01, D_0_02, D_10_02, D_2_02, D_5_02
O75880	Protein SCO1 homolog, mitochondrial	human	SCO1	1	0.0462345	1	1	D_2_01
O75909	Cyclin-K	human	CCNK	4	0.000412226	5	1	D_0_01, D_0_02
O75915	PRA1 family protein 3	human	ARL6IP5	1	0.00880207	3	1	D_0_01, D_0_02, D_2_02
O75916	Regulator of G-protein signaling 9	human	RGS9	1	0.0324022	1	1	D_0_02
O75934	Pre-mRNA-splicing factor SPF27	human	BCAS2	5	0.00354356	13	1	D_0_01, D_0_02, D_10_02, D_2_02, D_10_01
O75935	Dynactin subunit 3	human	DCTN3	2	0.0035728	3	1	D_0_02, D_0_01
O75937	DnaJ homolog subfamily C member 8	human	DNAJC8	2	0.00747968	4	1	D_0_02, D_10_01, D_10_02
O75940	Survival of motor neuron-related-splicing factor 30	human	SMNDC1	1	0.00385165	6	1	D_0_01, D_2_01, D_5_01, D_10_01, D_2_02, D_10_02
O75955	Flotillin-1	human	FLOT1	4	0.00129259	15	1	D_0_01, D_2_01, D_5_01, D_10_01, D_10_02, D_2_02, D_5_02
O76003	Glutaredoxin-3	human	GLRX3	11	0.000516933	19	1	D_0_01, D_0_02, D_10_01
O76013	Keratin, type I cuticular Ha6	human	KRT36	4	0.00264868	15	1	D_0_01, D_2_01, D_0_02, D_2_02, D_10_02
O76015	Keratin, type I cuticular Ha8	human	KRT38	1	0.00124489	6	1	D_2_01, D_5_01, D_10_01, D_10_02
O76021	Ribosomal L1 domain-containing protein 1	human	RSL1D1	14	0.000846363	66	1	D_0_01, D_2_01, D_5_01, D_10_01, D_0_02, D_2_02, D_5_02, D_10_02
O76031	ATP-dependent Clp protease ATP-binding subunit clpX-like, mitochondrial	human	CLPX	1	0.0064628	2	1	D_0_01, D_0_02
O76061	Stanniocalcin-2	human	STC2	3	0.000711882	14	1	D_0_01, D_0_02, D_2_02, D_10_02
O76083	High affinity cGMP-specific 3',5'-cyclic phosphodiesterase 9A	human	PDE9A	2	0.0259232	6	1	D_2_01, D_5_01, D_10_01, D_5_02, D_10_02
O76094	Signal recognition particle subunit SRP72	human	SRP72	15	0.00269648	35	1	D_0_01, D_0_02, D_2_01, D_5_01, D_10_01, D_5_02, D_10_02, D_2_02
O76095	Protein JTB	human	JTB	1	0.000993648	4	1	D_0_01, D_10_01, D_0_02, D_10_02
O77656;P45452	Collagenase 3	bovine		1	0.0504161	1	1	D_2_02
O94766	Galactosylgalactosylxylosylprotein 3-beta-glucuronosyltransferase 3	human	B3GAT3	4	0.00511937	9	1	D_0_01, D_0_02, D_10_02, D_10_01
O94776	Metastasis-associated protein MTA2	human	MTA2	9	0.000767366	42	1	D_0_01, D_10_01, D_0_02, D_10_02, D_2_01, D_5_01, D_2_02, D_5_02
O94788	Retinal dehydrogenase 2	human	ALDH1A2	1	0.0181572	3	1	D_2_01, D_10_01, D_5_02
O94804	Serine/threonine-protein kinase 10	human	STK10	6	0.00110511	13	1	D_0_02, D_0_01, D_10_01, D_10_02, D_2_02, D_5_01
O94811	Tubulin polymerization-promoting protein	human	TPPP	1	0.0039705	3	1	D_5_01, D_10_01, D_5_02
O94829	Importin-13	human	IPO13	1	0.0064191	2	1	D_0_01, D_0_02
O94832	Unconventional myosin-Id	human	MYO1D	8	0.000811951	41	1	D_0_02, D_2_02, D_0_01, D_10_02, D_2_01, D_5_01, D_10_01, D_5_02
O94855	Protein transport protein Sec24D	human	SEC24D	4	0.000414353	6	1	D_0_01, D_0_02
O94874	E3 UFM1-protein ligase 1	human	UFL1	4	0.00895088	6	1	D_0_02, D_0_01, D_2_02
O94888	UBX domain-containing protein 7	human	UBXN7	3	0.00308234	6	1	D_0_01, D_0_02, D_10_02
O94889	Kelch-like protein 18	human	KLHL18	1	0.0311703	1	1	D_0_01
O94903	Pyridoxal phosphate homeostasis protein	human	PLPBP	2	0.000614601	4	1	D_0_01, D_0_02
O94905	Erlin-2	human	ERLIN2	1	0.000761365	4	1	D_0_01, D_2_01, D_10_01, D_10_02
O94906	Pre-mRNA-processing factor 6	human	PRPF6	15	0.000707518	42	1	D_0_01, D_2_01, D_5_01, D_10_01, D_0_02, D_10_02, D_2_02
O94907	Dickkopf-related protein 1	human	DKK1	12	0.000894115	71	1	D_0_01, D_2_01, D_5_01, D_10_01, D_0_02, D_2_02, D_5_02, D_10_02
O94910	Adhesion G protein-coupled receptor L1	human	ADGRL1	1	0.0146921	1	1	D_0_01
O94913	Pre-mRNA cleavage complex 2 protein Pcf11	human	PCF11	1	0.0359396	1	1	D_0_01
O94919	Endonuclease domain-containing 1 protein	human	ENDOD1	2	0.021134	9	1	D_0_01, D_2_01, D_5_01, D_10_01, D_0_02, D_10_02, D_2_02, D_5_02
O94964	Protein SOGA1	human	SOGA1	1	0.0355909	2	1	D_0_01, D_0_02
O94966	Ubiquitin carboxyl-terminal hydrolase 19	human	USP19	1	0.0139461	1	1	D_0_01
O94972	E3 ubiquitin-protein ligase TRIM37	human	TRIM37	1	0.0310822	1	1	D_0_02
O94973	AP-2 complex subunit alpha-2	human	AP2A2	9	0.000493753	19	1	D_0_01, D_0_02, D_10_02
O94979	Protein transport protein Sec31A	human	SEC31A	23	0.000409035	50	1	D_0_01, D_0_02
O94985	Calsyntenin-1	human	CLSTN1	10	0.00438746	38	1	D_0_01, D_5_01, D_0_02, D_2_01, D_10_01, D_2_02, D_10_02, D_5_02
O94992	Protein HEXIM1	human	HEXIM1	2	0.0102662	3	1	D_0_02, D_0_01
O95025	Semaphorin-3D	human	SEMA3D	8	0.00124955	29	1	D_0_01, D_2_01, D_5_01, D_10_01, D_0_02, D_5_02, D_10_02, D_2_02
O95049	Tight junction protein ZO-3	human	TJP3	10	0.000911992	24	1	D_0_01, D_0_02, D_2_01, D_10_01, D_10_02, D_2_02
O95059	Ribonuclease P protein subunit p14	human	RPP14	1	0.0136943	1	1	D_0_01
O95071	E3 ubiquitin-protein ligase UBR5	human	UBR5	17	0.00408813	22	1	D_0_02, D_0_01, D_2_01, D_2_02
O95073	Fibrinogen silencer-binding protein	human	FSBP	1	0.0176777	2	1	D_0_01, D_0_02
O95084	Serine protease 23	human	PRSS23	16	0.000768352	83	1	D_0_01, D_2_01, D_5_01, D_10_01, D_0_02, D_2_02, D_5_02, D_10_02
O95147	Dual specificity protein phosphatase 14	human	DUSP14	1	0.0184164	4	1	D_0_01, D_2_01, D_0_02, D_10_02
O95155	Ubiquitin conjugation factor E4 B	human	UBE4B	2	0.00115264	3	1	D_0_01, D_0_02
O95159	Zinc finger protein-like 1	human	ZFPL1	2	0.00859153	7	1	D_0_01, D_0_02, D_5_01, D_10_01, D_10_02
O95163	Elongator complex protein 1	human	ELP1	14	0.000413822	20	1	D_0_01, D_0_02
O95164	Ubiquitin-like protein 3	human	UBL3	1	0.00426294	8	1	D_0_01, D_2_01, D_5_01, D_10_01, D_0_02, D_2_02, D_5_02, D_10_02
O95171	Sciellin	human	SCEL	1	0.0277778	1	1	D_0_01
O95197	Reticulon-3	human	RTN3	2	0.0129015	7	1	D_0_01, D_5_01, D_10_01, D_0_02, D_2_02, D_10_02
O95202	Mitochondrial proton/calcium exchanger protein	human	LETM1	1	0.0272434	2	1	D_0_01, D_0_02
O95208	Epsin-2	human	EPN2	1	0.0388165	1	1	D_0_01
O95218	Zinc finger Ran-binding domain-containing protein 2	human	ZRANB2	4	0.00421534	9	1	D_0_01, D_0_02, D_10_02
O95219	Sorting nexin-4	human	SNX4	7	0.000409035	12	1	D_0_01, D_0_02
O95232	Luc7-like protein 3	human	LUC7L3	7	0.000703948	23	1	D_0_01, D_0_02, D_2_01, D_5_01, D_10_01, D_2_02, D_10_02
O95239	Chromosome-associated kinesin KIF4A	human	KIF4A	4	0.000414353	6	1	D_0_02, D_0_01
O95274	Ly6/PLAUR domain-containing protein 3	human	LYPD3	1	0.00141166	8	1	D_0_01, D_2_01, D_5_01, D_10_01, D_0_02, D_2_02, D_5_02, D_10_02
O95292	Vesicle-associated membrane protein-associated protein B/C	human	VAPB	4	0.00526337	12	1	D_0_02, D_2_01, D_5_01, D_10_01, D_10_02, D_2_02, D_0_01
O95294	RasGAP-activating-like protein 1	human	RASAL1	1	0.0110124	3	1	D_0_01, D_2_01, D_0_02
O95295	SNARE-associated protein Snapin	human	SNAPIN	1	0.0100389	1	1	D_0_02
O95297	Myelin protein zero-like protein 1	human	MPZL1	1	0.00415752	7	1	D_2_01, D_5_01, D_10_01, D_0_02, D_2_02, D_5_02, D_10_02
O95336	6-phosphogluconolactonase	human	PGLS	6	0.00161339	13	1	D_0_02, D_0_01, D_2_01, D_5_01, D_10_01, D_10_02
O95340	Bifunctional 3'-phosphoadenosine 5'-phosphosulfate synthase 2	human	PAPSS2	19	0.00128787	52	1	D_0_01, D_2_01, D_0_02, D_2_02, D_5_01, D_10_02, D_10_01
O95347	Structural maintenance of chromosomes protein 2	human	SMC2	23	0.000411429	40	1	D_0_01, D_0_02
O95352	Ubiquitin-like modifier-activating enzyme ATG7	human	ATG7	8	0.000406377	12	1	D_0_01, D_0_02
O95361	Tripartite motif-containing protein 16	human	TRIM16	5	0.000409035	8	1	D_0_02, D_0_01
O95372	Acyl-protein thioesterase 2	human	LYPLA2	2	0.000409035	4	1	D_0_01, D_0_02
O95373	Importin-7	human	IPO7	4	0.00309692	14	1	D_0_01, D_2_01, D_5_01, D_10_01, D_0_02, D_2_02, D_10_02
O95376	E3 ubiquitin-protein ligase ARIH2	human	ARIH2	1	0.0201231	2	1	D_0_01, D_0_02
O95391	Pre-mRNA-splicing factor SLU7	human	SLU7	1	0.011283	1	1	D_0_02
O95394	Phosphoacetylglucosamine mutase	human	PGM3	9	0.00259565	19	1	D_0_01, D_0_02, D_10_02
O95396	Adenylyltransferase and sulfurtransferase MOCS3	human	MOCS3	4	0.000405845	5	1	D_0_01, D_0_02
O95400	CD2 antigen cytoplasmic tail-binding protein 2	human	CD2BP2	2	0.000409035	4	1	D_0_01, D_0_02
O95433	Activator of 90 kDa heat shock protein ATPase homolog 1	human	AHSA1	14	0.00340107	30	1	D_0_01, D_0_02, D_10_02, D_10_01, D_2_01
O95445	Apolipoprotein M	human	APOM	1	0.0163599	6	1	D_0_01, D_2_01, D_5_01, D_10_01, D_0_02, D_10_02
O95453	Poly(A)-specific ribonuclease PARN	human	PARN	1	0.00859686	2	1	D_0_01, D_0_02
O95456	Proteasome assembly chaperone 1	human	PSMG1	1	0.017199	1	1	D_0_01
O95484	Claudin-9	human	CLDN9	1	0.00356591	6	1	D_2_01, D_5_01, D_10_01, D_2_02, D_5_02, D_10_02
O95486	Protein transport protein Sec24A	human	SEC24A	5	0.000410808	9	1	D_0_02, D_0_01
O95487	Protein transport protein Sec24B	human	SEC24B	1	0.0200267	2	1	D_0_01, D_0_02
O95497	Pantetheinase	human	VNN1	1	0.0203046	1	1	D_0_02
O95571	Persulfide dioxygenase ETHE1, mitochondrial	human	ETHE1	1	0.0157505	1	1	D_0_01
O95602	DNA-directed RNA polymerase I subunit RPA1	human	POLR1A	1	0.0304277	2	1	D_0_01, D_0_02
O95628	CCR4-NOT transcription complex subunit 4	human	CNOT4	1	0.0246588	2	1	D_0_01, D_0_02
O95630	STAM-binding protein	human	STAMBP	5	0.000405047	8	1	D_0_01, D_0_02
O95631	Netrin-1	human	NTN1	1	0.00582484	3	1	D_0_02, D_2_02, D_10_02
O95671	Probable bifunctional dTTP/UTP pyrophosphatase/methyltransferase protein	human	ASMTL	10	0.00040744	20	1	D_0_02, D_0_01
O95678	Keratin, type II cytoskeletal 75	human	KRT75	4	0.00875178	8	1	D_2_01, D_0_02, D_5_02, D_2_02, D_10_02
O95685	Protein phosphatase 1 regulatory subunit 3D	human	PPP1R3D	4	0.00589555	5	1	D_0_02, D_0_01
O95707	Ribonuclease P protein subunit p29	human	POP4	3	0.000412226	5	1	D_0_01, D_0_02
O95714	E3 ubiquitin-protein ligase HERC2	human	HERC2	6	0.00597113	7	1	D_0_02, D_0_01
O95716	Ras-related protein Rab-3D	human	RAB3D	2	0.0252513	7	1	D_0_02, D_0_01, D_2_01, D_5_01, D_10_01, D_5_02, D_10_02
O95721	Synaptosomal-associated protein 29	human	SNAP29	1	0.0118983	2	1	D_5_02, D_10_02
O95747	Serine/threonine-protein kinase OSR1	human	OXSR1	5	0.000641953	8	1	D_0_01, D_0_02, D_2_01
O95749	Geranylgeranyl pyrophosphate synthase	human	GGPS1	1	0.0341287	1	1	D_0_01
O95757	Heat shock 70 kDa protein 4L	human	HSPA4L	8	0.000410099	15	1	D_0_01, D_0_02
O95758	Polypyrimidine tract-binding protein 3	human	PTBP3	5	0.000409035	14	1	D_0_01, D_0_02
O95777	U6 snRNA-associated Sm-like protein LSm8	human	LSM8	1	0.0194871	3	1	D_0_01, D_5_01, D_0_02
O95782	AP-2 complex subunit alpha-1	human	AP2A1	24	0.000605908	61	1	D_0_01, D_0_02, D_2_01, D_2_02, D_5_02, D_10_02, D_5_01, D_10_01
O95785	Protein Wiz	human	WIZ	1	0.0264025	2	1	D_2_02, D_10_02
O95793	Double-stranded RNA-binding protein Staufen homolog 1	human	STAU1	9	0.00285447	25	1	D_0_01, D_10_01, D_0_02, D_10_02, D_2_01, D_2_02, D_5_02, D_5_01
O95810	Caveolae-associated protein 2	human	CAVIN2	1	0.003515	5	1	D_2_01, D_5_01, D_10_01, D_2_02, D_10_02
O95817	BAG family molecular chaperone regulator 3	human	BAG3	3	0.017433	11	1	D_0_01, D_2_01, D_5_01, D_0_02, D_2_02, D_10_02, D_5_02
O95831	Apoptosis-inducing factor 1, mitochondrial	human	AIFM1	7	0.002645	14	1	D_0_01, D_2_01, D_10_01, D_0_02, D_10_02
O95833	Chloride intracellular channel protein 3	human	CLIC3	8	0.00204055	24	1	D_0_01, D_0_02, D_2_01, D_10_01, D_10_02, D_5_01
O95834	Echinoderm microtubule-associated protein-like 2	human	EML2	5	0.00215872	16	1	D_0_01, D_0_02, D_10_02, D_5_01, D_2_01, D_10_01, D_2_02, D_5_02
O95837	Guanine nucleotide-binding protein subunit alpha-14	human	GNA14	1	0.0184273	2	1	D_2_02, D_10_02
O95857	Tetraspanin-13	human	TSPAN13	2	0.000864392	11	1	D_0_01, D_2_01, D_5_01, D_10_01, D_0_02, D_2_02, D_5_02, D_10_02
O95858	Tetraspanin-15	human	TSPAN15	4	0.00299911	15	1	D_0_02, D_2_02, D_5_02, D_5_01, D_10_02, D_0_01, D_2_01, D_10_01
O95861	3'(2'),5'-bisphosphate nucleotidase 1	human	BPNT1	8	0.000407808	13	1	D_0_01, D_0_02
O95865	N(G),N(G)-dimethylarginine dimethylaminohydrolase 2	human	DDAH2	2	0.00371227	9	1	D_0_01, D_2_01, D_5_01, D_10_01, D_0_02, D_2_02, D_5_02, D_10_02
O95876	WD repeat-containing and planar cell polarity effector protein fritz homolog	human	WDPCP	1	0.0232329	2	1	D_0_02, D_5_02
O95954	Formimidoyltransferase-cyclodeaminase	human	FTCD	1	0.0314324	1	1	D_10_02
O95968	Secretoglobin family 1D member 1	human	SCGB1D1	2	0.00349718	6	1	D_0_01, D_2_01, D_5_01, D_0_02
O95969	Secretoglobin family 1D member 2	human	SCGB1D2	2	0.00123105	11	1	D_0_01, D_2_01, D_5_01, D_10_01, D_0_02, D_2_02, D_5_02, D_10_02
O95989	Diphosphoinositol polyphosphate phosphohydrolase 1	human	NUDT3	1	0.000409035	2	1	D_0_01, D_0_02
O95994	Anterior gradient protein 2 homolog	human	AGR2	6	0.00411056	26	1	D_0_01, D_2_01, D_10_01, D_0_02, D_2_02, D_5_01, D_5_02, D_10_02
O95995	Dynein regulatory complex subunit 4	human	GAS8	1	0.0348162	1	1	D_0_02
O96000	NADH dehydrogenase [ubiquinone] 1 beta subcomplex subunit 10	human	NDUFB10	1	0.00286612	6	1	D_0_01, D_2_01, D_5_01, D_10_01, D_0_02, D_10_02
O96005	Putative lipid scramblase CLPTM1	human	CLPTM1	1	0.0032617	7	1	D_0_01, D_2_01, D_5_01, D_10_01, D_0_02, D_5_02, D_10_02
O96007	Molybdopterin synthase catalytic subunit	human	MOCS2	2	0.000409035	4	1	D_0_01, D_0_02
O96013	Serine/threonine-protein kinase PAK 4	human	PAK4	9	0.00243023	19	1	D_0_01, D_2_01, D_0_02, D_5_02, D_10_02, D_2_02
O96019	Actin-like protein 6A	human	ACTL6A	8	0.000516764	19	1	D_0_01, D_0_02, D_2_01, D_10_02
P00338	L-lactate dehydrogenase A chain	human	LDHA	20	0.000745357	85	1	D_0_01, D_2_01, D_0_02, D_5_02, D_2_02, D_10_01, D_5_01, D_10_02
P00352	Aldehyde dehydrogenase 1A1	human	ALDH1A1	9	0.000786381	51	1	D_0_01, D_2_01, D_5_01, D_10_01, D_0_02, D_2_02, D_5_02, D_10_02
P00390	Glutathione reductase, mitochondrial	human	GSR	3	0.00585875	9	1	D_0_01, D_2_01, D_5_01, D_10_01, D_2_02, D_10_02, D_0_02
P00403	Cytochrome c oxidase subunit 2	human	MT-CO2	1	0.0357081	3	1	D_0_01, D_5_01, D_0_02
P00441	Superoxide dismutase [Cu-Zn]	human	SOD1	2	0.00239257	9	1	D_0_01, D_2_01, D_5_01, D_10_01, D_0_02, D_2_02, D_5_02, D_10_02
P00450	Ceruloplasmin	human	CP	20	0.000826692	103	1	D_2_01, D_10_01, D_0_01, D_5_01, D_0_02, D_2_02, D_5_02, D_10_02
P00488	Coagulation factor XIII A chain	human	F13A1	2	0.00161179	9	1	D_10_01, D_2_02, D_10_02, D_0_02
P00491	Purine nucleoside phosphorylase	human	PNP	7	0.000774869	24	1	D_0_01, D_0_02, D_2_02, D_2_01, D_5_02, D_10_02
P00492	Hypoxanthine-guanine phosphoribosyltransferase	human	HPRT1	9	0.00102916	27	1	D_0_01, D_0_02, D_5_01, D_10_01, D_2_01, D_2_02, D_5_02, D_10_02
P00505	Aspartate aminotransferase, mitochondrial	human	GOT2	3	0.000852024	11	1	D_0_01, D_2_01, D_5_01, D_10_02, D_5_02
P00558	Phosphoglycerate kinase 1	human	PGK1	26	0.000703539	106	1	D_0_01, D_0_02, D_2_02, D_5_02, D_10_01, D_10_02, D_2_01, D_5_01
P00568	Adenylate kinase isoenzyme 1	human	AK1	6	0.00515099	16	1	D_0_01, D_2_01, D_0_02, D_10_02, D_5_01, D_2_02, D_5_02
P00734	Prothrombin	human	F2	2	0.0158052	10	1	D_0_01, D_2_01, D_5_01, D_10_01, D_2_02, D_10_02, D_5_02
P00735	Prothrombin	bovine	F2	21	0.000868226	104	1	D_10_01, D_10_02, D_2_01, D_5_01, D_0_02, D_2_02, D_5_02, D_0_01
P00738	Haptoglobin	human	HP	9	0.000812876	39	1	D_2_02, D_0_01, D_10_02, D_0_02, D_2_01, D_5_01, D_10_01, D_5_02
P00741	Coagulation factor IX	bovine	F9	3	0.00525988	15	1	D_10_01, D_10_02, D_0_02, D_5_02, D_0_01, D_2_01, D_5_01, D_2_02
P00742;P00743	Coagulation factor X	bovine		2	0.00279714	9	1	D_10_01, D_2_02, D_10_02, D_0_01, D_2_01, D_5_01
P00747	Plasminogen	human	PLG	4	0.00376512	9	1	D_5_01, D_0_02, D_10_02, D_0_01, D_2_02, D_5_02
P00751	Complement factor B	human	CFB	11	0.000760447	43	1	D_0_01, D_2_01, D_5_01, D_10_01, D_0_02, D_10_02, D_5_02, D_2_02
P00760	Serine protease 1	bovine	PRSS1	2	0.00364742	2	1	D_10_02
P00918	Carbonic anhydrase 2	human	CA2	7	0.000754037	36	1	D_0_01, D_2_01, D_5_01, D_10_01, D_0_02, D_2_02, D_5_02, D_10_02
P00966	Argininosuccinate synthase	human	ASS1	19	0.00211428	49	1	D_0_02, D_0_01, D_2_02, D_2_01, D_5_01, D_10_01, D_10_02, D_5_02
P01008	Antithrombin-III	human	SERPINC1	4	0.00135389	13	1	D_2_01, D_5_01, D_10_01, D_2_02, D_5_02, D_10_02, D_0_02
P01009	Alpha-1-antitrypsin	human	SERPINA1	18	0.000867012	103	1	D_0_01, D_2_01, D_5_01, D_10_01, D_0_02, D_2_02, D_10_02, D_5_02
P01011	Alpha-1-antichymotrypsin	human	SERPINA3	17	0.000830491	87	1	D_0_01, D_2_01, D_5_01, D_10_01, D_0_02, D_2_02, D_5_02, D_10_02
P01017	Angiotensinogen	bovine	AGT	19	0.000763976	101	1	D_0_01, D_0_02, D_2_02, D_10_02, D_2_01, D_5_01, D_10_01, D_5_02
P01019	Angiotensinogen	human	AGT	9	0.000866068	60	1	D_10_01, D_0_02, D_2_02, D_5_02, D_10_02, D_2_01, D_5_01, D_0_01
P01023	Alpha-2-macroglobulin	human	A2M	24	0.000822413	113	1	D_0_01, D_2_01, D_5_01, D_10_01, D_2_02, D_5_02, D_10_02, D_0_02
P01024	Complement C3	human	C3	69	0.00081622	422	1	D_0_01, D_2_01, D_5_01, D_10_01, D_0_02, D_2_02, D_10_02, D_5_02
P01030	Complement C4 (Fragment)	bovine	C4	13	0.000814772	47	1	D_0_01, D_0_02, D_2_01, D_5_01, D_10_01, D_10_02, D_5_02, D_2_02
P01031	Complement C5	human	C5	9	0.000903868	37	1	D_2_01, D_5_01, D_10_01, D_5_02, D_10_02, D_0_01, D_0_02, D_2_02
P01033	Metalloproteinase inhibitor 1	human	TIMP1	3	0.00121593	10	1	D_0_01, D_2_01, D_5_01, D_10_01, D_5_02, D_10_02
P01034	Cystatin-C	human	CST3	5	0.000802176	35	1	D_0_01, D_2_01, D_5_01, D_10_01, D_0_02, D_2_02, D_5_02, D_10_02
P01040	Cystatin-A	human	CSTA	8	0.000844728	60	1	D_2_02, D_5_02, D_0_01, D_2_01, D_0_02, D_5_01, D_10_01, D_10_02
P01042	Kininogen-1	human	KNG1	5	0.000865373	23	1	D_0_01, D_2_01, D_5_01, D_10_01, D_5_02, D_10_02, D_0_02, D_2_02
P01044	Kininogen-1	bovine	KNG1	7	0.000662755	20	1	D_0_01, D_10_01, D_0_02, D_2_02, D_10_02, D_2_01, D_5_02
P01045	Kininogen-2	bovine	KNG2	2	0.00395727	8	1	D_0_01, D_2_01, D_5_01, D_10_01, D_0_02, D_10_02
P01111	GTPase NRas	human	NRAS	3	0.000872027	15	1	D_0_01, D_2_01, D_5_01, D_10_01, D_0_02, D_2_02, D_5_02, D_10_02
P01112	GTPase HRas	human	HRAS	1	0.00378895	7	1	D_0_01, D_2_01, D_5_01, D_10_01, D_2_02, D_5_02, D_10_02
P01116	GTPase KRas	human	KRAS	1	0.0123533	1	1	D_2_02
P01127	Platelet-derived growth factor subunit B	human	PDGFB	2	0.00494686	3	1	D_2_02, D_5_01, D_10_02
P01130	Low-density lipoprotein receptor	human	LDLR	1	0.0146921	1	1	D_0_01
P01137	Transforming growth factor beta-1 proprotein	human	TGFB1	1	0.0210108	4	1	D_5_01, D_0_02, D_2_02, D_5_02
P01267	Thyroglobulin	bovine	TG	2	0.000409035	4	1	D_0_01, D_0_02
P01344	Insulin-like growth factor II	human	IGF2	2	0.0196682	8	1	D_2_02, D_0_01, D_2_01, D_5_01, D_10_01, D_5_02, D_10_02
P01591	Immunoglobulin J chain	human	JCHAIN	7	0.00159716	25	1	D_0_01, D_2_01, D_5_01, D_10_02, D_0_02, D_10_01, D_2_02, D_5_02
P01599	Immunoglobulin kappa variable 1-17	human	IGKV1-17	1	0.0191732	1	1	D_0_01
P01602	Immunoglobulin kappa variable 1-5	human	IGKV1-5	1	0.00234083	7	1	D_0_01, D_2_01, D_5_01, D_10_01, D_0_02, D_5_02, D_10_02
P01619	Immunoglobulin kappa variable 3-20	human	IGKV3-20	1	0.00471	8	1	D_0_01, D_2_01, D_5_01, D_10_01, D_0_02, D_2_02, D_5_02, D_10_02
P01700	Immunoglobulin lambda variable 1-47	human	IGLV1-47	1	0.00383006	3	1	D_0_01, D_5_01, D_10_02
P01709	Immunoglobulin lambda variable 2-8	human	IGLV2-8	1	0.0393213	1	1	D_0_01
P01714	Immunoglobulin lambda variable 3-19	human	IGLV3-19	1	0.00872045	2	1	D_0_01, D_0_02
P01833	Polymeric immunoglobulin receptor	human	PIGR	24	0.00208735	45	1	D_0_01, D_5_02, D_0_02, D_2_01, D_5_01, D_10_02, D_10_01
P01834	Immunoglobulin kappa constant	human	IGKC	5	0.000820399	38	1	D_0_01, D_2_01, D_5_01, D_10_01, D_0_02, D_2_02, D_5_02, D_10_02
P01857	Immunoglobulin heavy constant gamma 1	human	IGHG1	6	0.000825528	34	1	D_0_02, D_2_02, D_5_02, D_0_01, D_2_01, D_10_02, D_5_01, D_10_01
P01859	Immunoglobulin heavy constant gamma 2	human	IGHG2	3	0.000762851	21	1	D_0_01, D_2_01, D_5_01, D_0_02, D_5_02, D_10_02, D_10_01, D_2_02
P01860	Immunoglobulin heavy constant gamma 3	human	IGHG3	3	0.0023637	12	1	D_0_01, D_2_01, D_10_01, D_5_01, D_0_02, D_5_02, D_10_02
P01861	Immunoglobulin heavy constant gamma 4	human	IGHG4	1	0.0233154	8	1	D_0_01, D_2_01, D_5_01, D_10_01, D_0_02, D_2_02, D_5_02, D_10_02
P01871	Immunoglobulin heavy constant mu	human	IGHM	13	0.000754093	58	1	D_0_01, D_5_01, D_0_02, D_2_02, D_10_02, D_5_02, D_2_01, D_10_01
P01876	Immunoglobulin heavy constant alpha 1	human	IGHA1	8	0.000763418	41	1	D_0_01, D_2_01, D_5_01, D_10_01, D_0_02, D_2_02, D_5_02, D_10_02
P01877	Immunoglobulin heavy constant alpha 2	human	IGHA2	1	0.0018036	6	1	D_0_01, D_2_01, D_5_01, D_0_02, D_2_02, D_10_02
P02008	Hemoglobin subunit zeta	human	HBZ	1	0.00513492	7	1	D_0_01, D_2_01, D_5_01, D_10_01, D_2_02, D_5_02, D_10_02
P02042	Hemoglobin subunit delta	human	HBD	1	0.0158276	2	1	D_0_01, D_10_02
P02452	Collagen alpha-1(I) chain	human	COL1A1	7	0.00336874	34	1	D_2_01, D_10_01, D_0_01, D_5_01, D_5_02, D_2_02, D_10_02, D_0_02
P02533	Keratin, type I cytoskeletal 14	human	KRT14	24	0.000860907	121	1	D_0_02, D_2_02, D_0_01, D_2_01, D_5_01, D_10_01, D_5_02, D_10_02
P02538	Keratin, type II cytoskeletal 6A	human	KRT6A	4	0.000730668	20	1	D_0_02, D_2_02, D_5_02, D_0_01, D_2_01, D_5_01, D_10_01, D_10_02
P02545	Prelamin-A/C	human	LMNA	42	0.000706604	193	1	D_0_01, D_2_01, D_5_01, D_10_01, D_0_02, D_2_02, D_5_02, D_10_02
P02647	Apolipoprotein A-I	human	APOA1	17	0.000853428	116	1	D_2_02, D_0_01, D_2_01, D_5_01, D_10_01, D_0_02, D_5_02, D_10_02
P02649	Apolipoprotein E	human	APOE	6	0.000832314	34	1	D_0_01, D_2_01, D_5_01, D_10_01, D_0_02, D_5_02, D_10_02, D_2_02
P02652	Apolipoprotein A-II	human	APOA2	6	0.000918258	28	1	D_0_02, D_5_02, D_10_02, D_0_01, D_2_01, D_5_01, D_10_01, D_2_02
P02655;P19034	Apolipoprotein C-II	bovine		1	0.0216346	1	1	D_5_01
P02656;P19035	Apolipoprotein C-III	bovine		1	0.00426151	8	1	D_0_02, D_2_02, D_5_02, D_5_01, D_10_01, D_10_02
P02662	Alpha-S1-casein	bovine	CSN1S1	7	0.000829783	41	1	D_2_02, D_0_01, D_2_01, D_5_01, D_10_01, D_0_02, D_5_02, D_10_02
P02663	Alpha-S2-casein	bovine	CSN1S2	9	0.000828692	35	1	D_0_01, D_2_01, D_5_01, D_10_01, D_0_02, D_2_02, D_5_02, D_10_02
P02666	Beta-casein	bovine	CSN2	5	0.000844501	27	1	D_0_01, D_10_01, D_0_02, D_5_02, D_10_02, D_2_01, D_5_01, D_2_02
P02668	Kappa-casein	bovine	CSN3	3	0.00169657	15	1	D_0_01, D_5_01, D_0_02, D_2_02, D_5_02, D_10_02, D_2_01, D_10_01
P02671	Fibrinogen alpha chain	human	FGA	21	0.000809046	95	1	D_0_02, D_2_02, D_5_02, D_0_01, D_2_01, D_5_01, D_10_01, D_10_02
P02672	Fibrinogen alpha chain	bovine	FGA	5	0.000821674	25	1	D_0_01, D_2_01, D_5_01, D_10_01, D_0_02, D_2_02, D_5_02, D_10_02
P02675	Fibrinogen beta chain	human	FGB	17	0.000800027	86	1	D_0_01, D_5_01, D_10_01, D_0_02, D_2_02, D_10_02, D_2_01, D_5_02
P02676	Fibrinogen beta chain	bovine	FGB	4	0.00605902	12	1	D_0_01, D_0_02, D_10_02, D_5_01, D_10_01
P02679	Fibrinogen gamma chain	human	FGG	14	0.00081783	70	1	D_0_01, D_2_01, D_5_01, D_10_01, D_0_02, D_2_02, D_5_02, D_10_02
P02741	C-reactive protein	human	CRP	5	0.00330128	21	1	D_2_01, D_5_01, D_10_01, D_0_02, D_2_02, D_5_02, D_10_02
P02743	Serum amyloid P-component	human	APCS	1	0.00602245	2	1	D_5_01, D_10_02
P02745	Complement C1q subcomponent subunit A	human	C1QA	1	0.00518407	2	1	D_2_01, D_5_02
P02746	Complement C1q subcomponent subunit B	human	C1QB	1	0.0381188	1	1	D_2_01
P02748	Complement component C9	human	C9	4	0.000946656	27	1	D_0_01, D_2_01, D_5_01, D_10_01, D_0_02, D_2_02, D_5_02, D_10_02
P02749	Beta-2-glycoprotein 1	human	APOH	5	0.00341586	13	1	D_0_01, D_2_01, D_5_01, D_10_01, D_0_02, D_5_02, D_10_02
P02750	Leucine-rich alpha-2-glycoprotein	human	LRG1	4	0.00562578	18	1	D_0_01, D_2_01, D_5_01, D_10_01, D_5_02, D_0_02, D_10_02, D_2_02
P02751	Fibronectin	human	FN1	63	0.000737737	289	1	D_0_01, D_2_01, D_5_01, D_10_01, D_0_02, D_2_02, D_5_02, D_10_02
P02753	Retinol-binding protein 4	human	RBP4	2	0.00233749	7	1	D_5_02, D_10_02, D_2_01, D_5_01, D_10_01
P02754	Beta-lactoglobulin	bovine	LGB	8	0.000885316	42	1	D_2_02, D_5_02, D_0_01, D_2_01, D_5_01, D_10_01, D_0_02, D_10_02
P02760	Protein AMBP	human	AMBP	2	0.00565748	10	1	D_10_01, D_5_02, D_10_02, D_0_01, D_2_01, D_5_01, D_0_02
P02763	Alpha-1-acid glycoprotein 1	human	ORM1	4	0.000754401	17	1	D_0_01, D_2_01, D_5_01, D_10_01, D_10_02, D_0_02, D_2_02
P02765	Alpha-2-HS-glycoprotein	human	AHSG	3	0.000851201	24	1	D_2_01, D_5_01, D_10_01, D_0_02, D_2_02, D_5_02, D_10_02, D_0_01
P02766	Transthyretin	human	TTR	10	0.000855756	56	1	D_0_01, D_2_01, D_5_01, D_10_01, D_0_02, D_2_02, D_5_02, D_10_02
P02768	Albumin	human	ALB	55	0.000831767	355	1	D_0_01, D_2_01, D_5_01, D_10_01, D_0_02, D_2_02, D_5_02, D_10_02
P02769	Albumin	bovine	ALB	66	0.000839862	482	1	D_0_01, D_2_01, D_5_01, D_10_01, D_0_02, D_2_02, D_5_02, D_10_02
P02774	Vitamin D-binding protein	human	GC	12	0.000859378	65	1	D_0_01, D_2_01, D_5_01, D_10_01, D_0_02, D_2_02, D_5_02, D_10_02
P02786	Transferrin receptor protein 1	human	TFRC	31	0.000740776	149	1	D_0_01, D_2_01, D_10_01, D_5_01, D_0_02, D_2_02, D_10_02, D_5_02
P02787	Serotransferrin	human	TF	35	0.000787449	165	1	D_0_01, D_2_01, D_5_01, D_10_01, D_2_02, D_0_02, D_10_02, D_5_02
P02788	Lactotransferrin	human	LTF	51	0.000639449	137	1	D_0_01, D_2_02, D_2_01, D_5_01, D_10_01, D_0_02, D_5_02, D_10_02
P02790	Hemopexin	human	HPX	12	0.000854575	67	1	D_0_01, D_2_02, D_2_01, D_5_01, D_10_01, D_0_02, D_5_02, D_10_02
P02792	Ferritin light chain	human	FTL	1	0.0152061	5	1	D_0_01, D_5_01, D_10_01, D_5_02, D_10_02
P02794	Ferritin heavy chain	human	FTH1	1	0.00765744	3	1	D_0_01, D_2_01, D_10_02
P03956	Interstitial collagenase	human	MMP1	3	0.00145828	16	1	D_0_01, D_2_01, D_5_01, D_2_02, D_5_02, D_10_02, D_10_01
P03973	Antileukoproteinase	human	SLPI	6	0.0010053	19	1	D_0_01, D_2_01, D_5_01, D_10_01, D_0_02, D_2_02, D_10_02
P04003	C4b-binding protein alpha chain	human	C4BPA	3	0.00385983	9	1	D_5_02, D_0_01, D_2_01, D_5_01, D_10_01, D_2_02, D_10_02
P04004	Vitronectin	human	VTN	8	0.000792516	41	1	D_0_01, D_2_01, D_5_01, D_10_01, D_0_02, D_2_02, D_10_02, D_5_02
P04040	Catalase	human	CAT	25	0.000799574	113	1	D_0_02, D_2_02, D_5_02, D_0_01, D_2_01, D_5_01, D_10_02, D_10_01
P04062	Lysosomal acid glucosylceramidase	human	GBA	9	0.00106476	37	1	D_0_01, D_2_01, D_5_01, D_10_01, D_0_02, D_2_02, D_5_02, D_10_02
P04066	Tissue alpha-L-fucosidase	human	FUCA1	2	0.00115073	5	1	D_0_02, D_2_02, D_5_02
P04075	Fructose-bisphosphate aldolase A	human	ALDOA	28	0.000799048	196	1	D_0_01, D_2_01, D_5_01, D_10_01, D_0_02, D_10_02, D_2_02, D_5_02
P04080	Cystatin-B	human	CSTB	3	0.00102016	15	1	D_0_01, D_5_01, D_0_02, D_10_02, D_2_01, D_10_01, D_5_02, D_2_02
P04083	Annexin A1	human	ANXA1	20	0.000777313	109	1	D_0_01, D_0_02, D_5_02, D_2_01, D_5_01, D_10_01, D_2_02, D_10_02
P04085	Platelet-derived growth factor subunit A	human	PDGFA	2	0.00158428	11	1	D_2_01, D_5_01, D_10_01, D_2_02, D_5_02, D_10_02
P04114	Apolipoprotein B-100	human	APOB	20	0.000870118	84	1	D_2_02, D_5_01, D_5_02, D_10_02, D_0_01, D_2_01, D_10_01, D_0_02
P04156	Major prion protein	human	PRNP	5	0.00137361	19	1	D_10_01, D_10_02, D_2_01, D_2_02, D_5_02, D_0_01, D_0_02
P04179	Superoxide dismutase [Mn], mitochondrial	human	SOD2	4	0.00452192	14	1	D_0_01, D_2_01, D_5_01, D_10_01, D_0_02, D_2_02, D_5_02, D_10_02
P04183	Thymidine kinase, cytosolic	human	TK1	7	0.00333584	13	1	D_0_01, D_0_02, D_5_02, D_10_02, D_2_02
P04196	Histidine-rich glycoprotein	human	HRG	3	0.0028522	13	1	D_0_01, D_5_01, D_10_01, D_0_02, D_2_02, D_5_02, D_10_02, D_2_01
P04217	Alpha-1B-glycoprotein	human	A1BG	7	0.00082854	31	1	D_0_01, D_2_01, D_0_02, D_2_02, D_10_02, D_5_01, D_10_01, D_5_02
P04259	Keratin, type II cytoskeletal 6B	human	KRT6B	8	0.000866625	35	1	D_0_02, D_2_02, D_0_01, D_2_01, D_5_01, D_10_01, D_5_02, D_10_02
P04264	Keratin, type II cytoskeletal 1	human	KRT1	75	0.000836047	643	1	D_0_01, D_2_01, D_5_01, D_10_01, D_0_02, D_2_02, D_5_02, D_10_02
P04271	Protein S100-B	human	S100B	3	0.00214343	24	1	D_10_01, D_0_02, D_5_02, D_10_02, D_5_01, D_0_01, D_2_01, D_2_02
P04275	von Willebrand factor	human	VWF	1	0.00493114	7	1	D_2_01, D_5_01, D_10_01, D_0_02, D_2_02, D_5_02, D_10_02
P04279	Semenogelin-1	human	SEMG1	8	0.000915979	33	1	D_0_01, D_5_01, D_10_02, D_2_01, D_10_01, D_0_02, D_2_02, D_5_02
P04406	Glyceraldehyde-3-phosphate dehydrogenase	human	GAPDH	24	0.00078197	142	1	D_0_01, D_2_01, D_10_01, D_0_02, D_5_02, D_2_02, D_10_02, D_5_01
P04424	Argininosuccinate lyase	human	ASL	4	0.0031642	9	1	D_0_01, D_0_02, D_2_01
P04439	HLA class I histocompatibility antigen, A alpha chain	human	HLA-A	2	0.000789926	9	1	D_0_01, D_2_01, D_5_01, D_10_01, D_0_02, D_2_02, D_5_02, D_10_02
P04632	Calpain small subunit 1	human	CAPNS1	2	0.00150663	15	1	D_0_01, D_2_01, D_0_02, D_2_02, D_10_02, D_5_01
P04637	Cellular tumor antigen p53	human	TP53	2	0.00335445	2	1	D_0_02
P04792	Heat shock protein beta-1	human	HSPB1	22	0.000829332	147	1	D_0_01, D_2_01, D_5_01, D_10_01, D_0_02, D_5_02, D_10_02, D_2_02
P04818	Thymidylate synthase	human	TYMS	1	0.0354688	1	1	D_0_02
P04843	Dolichyl-diphosphooligosaccharide--protein glycosyltransferase subunit 1	human	RPN1	8	0.000829606	39	1	D_0_01, D_2_01, D_5_01, D_10_01, D_2_02, D_5_02, D_10_02, D_0_02
P04844	Dolichyl-diphosphooligosaccharide--protein glycosyltransferase subunit 2	human	RPN2	2	0.0044131	8	1	D_0_01, D_2_01, D_5_01, D_10_02, D_10_01, D_5_02
P04899	Guanine nucleotide-binding protein G(i) subunit alpha-2	human	GNAI2	13	0.000902191	52	1	D_2_02, D_0_02, D_5_02, D_0_01, D_2_01, D_5_01, D_10_01, D_10_02
P04920	Anion exchange protein 2	human	SLC4A2	1	0.0200917	2	1	D_2_01, D_10_01
P05023	Sodium/potassium-transporting ATPase subunit alpha-1	human	ATP1A1	33	0.00090333	146	1	D_2_02, D_0_01, D_2_01, D_5_01, D_10_01, D_0_02, D_5_02, D_10_02
P05026	Sodium/potassium-transporting ATPase subunit beta-1	human	ATP1B1	12	0.000887887	73	1	D_2_01, D_5_01, D_10_01, D_0_02, D_2_02, D_5_02, D_10_02, D_0_01
P05059;P10645	Chromogranin-A	bovine		1	0.0041268	6	1	D_0_01, D_2_01, D_5_01, D_10_01, D_0_02, D_5_02
P05067	Amyloid-beta precursor protein	human	APP	1	0.00957612	2	1	D_0_01, D_0_02
P05089	Arginase-1	human	ARG1	11	0.00085177	61	1	D_0_01, D_2_01, D_5_01, D_10_01, D_0_02, D_2_02, D_5_02, D_10_02
P05090	Apolipoprotein D	human	APOD	7	0.000782393	37	1	D_0_01, D_2_01, D_5_01, D_10_01, D_0_02, D_2_02, D_10_02, D_5_02
P05091	Aldehyde dehydrogenase, mitochondrial	human	ALDH2	4	0.0052744	6	1	D_0_01, D_2_01, D_0_02
P05107	Integrin beta-2	human	ITGB2	10	0.000393082	10	1	D_0_01
P05109	Protein S100-A8	human	S100A8	10	0.000758144	57	1	D_0_01, D_5_01, D_10_01, D_0_02, D_2_02, D_5_02, D_10_02, D_2_01
P05114	Non-histone chromosomal protein HMG-14	human	HMGN1	3	0.000905313	20	1	D_2_02, D_0_01, D_2_01, D_10_01, D_0_02, D_5_01, D_5_02, D_10_02
P05120	Plasminogen activator inhibitor 2	human	SERPINB2	4	0.000835939	23	1	D_0_01, D_2_01, D_2_02, D_5_02, D_5_01, D_10_01, D_0_02, D_10_02
P05141	ADP/ATP translocase 2	human	SLC25A5	3	0.000795771	10	1	D_0_01, D_2_01, D_5_01, D_10_01, D_2_02, D_5_02, D_10_02
P05154	Plasma serine protease inhibitor	human	SERPINA5	5	0.00142717	22	1	D_0_01, D_2_01, D_0_02, D_2_02, D_5_02, D_10_02, D_5_01, D_10_01
P05155	Plasma protease C1 inhibitor	human	SERPING1	5	0.000830102	29	1	D_0_01, D_2_01, D_5_01, D_10_01, D_0_02, D_5_02, D_10_02, D_2_02
P05156	Complement factor I	human	CFI	2	0.00204886	13	1	D_2_01, D_5_01, D_10_01, D_2_02, D_10_02, D_0_01, D_0_02, D_5_02
P05161	Ubiquitin-like protein ISG15	human	ISG15	3	0.000409035	6	1	D_0_01, D_0_02
P05164	Myeloperoxidase	human	MPO	20	0.000693675	41	1	D_0_01, D_2_02, D_5_01, D_0_02, D_10_02, D_2_01
P05198	Eukaryotic translation initiation factor 2 subunit 1	human	EIF2S1	20	0.000724162	54	1	D_0_01, D_0_02, D_2_01, D_5_01, D_10_01, D_2_02, D_10_02, D_5_02
P05204	Non-histone chromosomal protein HMG-17	human	HMGN2	1	0.000409035	2	1	D_0_01, D_0_02
P05305	Endothelin-1	human	EDN1	1	0.0140532	3	1	D_2_01, D_5_01, D_10_02
P05387	Large ribosomal subunit protein P2	human	RPLP2	6	0.000830799	28	1	D_0_01, D_2_01, D_5_01, D_10_01, D_0_02, D_2_02, D_10_02, D_5_02
P05388	Large ribosomal subunit protein uL10	human	RPLP0	2	0.000727168	7	1	D_0_01, D_2_01, D_10_01, D_0_02, D_2_02, D_10_02
P05413	Fatty acid-binding protein, heart	human	FABP3	2	0.0142584	8	1	D_5_01, D_0_02, D_10_02, D_0_01, D_2_01, D_10_01
P05452	Tetranectin	human	CLEC3B	1	0.0260845	2	1	D_2_01, D_10_01
P05455	Lupus La protein	human	SSB	17	0.000722946	61	1	D_0_01, D_10_01, D_0_02, D_10_02, D_2_01, D_5_01, D_2_02, D_5_02
P05543	Thyroxine-binding globulin	human	SERPINA7	4	0.00106273	11	1	D_2_01, D_10_02, D_10_01, D_5_02, D_5_01
P05546	Heparin cofactor 2	human	SERPIND1	3	0.00639737	12	1	D_2_02, D_0_01, D_10_01, D_0_02, D_5_02, D_2_01, D_5_01, D_10_02
P05556	Integrin beta-1	human	ITGB1	23	0.000871644	128	1	D_2_01, D_5_01, D_10_01, D_2_02, D_5_02, D_10_02, D_0_02, D_0_01
P05783	Keratin, type I cytoskeletal 18	human	KRT18	36	0.000841785	280	1	D_0_01, D_2_01, D_5_01, D_10_01, D_0_02, D_2_02, D_5_02, D_10_02
P05787	Keratin, type II cytoskeletal 8	human	KRT8	48	0.000841046	331	1	D_0_01, D_2_01, D_5_01, D_10_01, D_0_02, D_2_02, D_5_02, D_10_02
P05937	Calbindin	human	CALB1	4	0.000919693	18	1	D_2_01, D_5_01, D_10_01, D_5_02, D_10_02, D_0_01
P06132	Uroporphyrinogen decarboxylase	human	UROD	5	0.000405047	8	1	D_0_01, D_0_02
P06280	Alpha-galactosidase A	human	GLA	9	0.00127388	25	1	D_0_01, D_2_01, D_0_02, D_2_02, D_10_02, D_10_01
P06312	Immunoglobulin kappa variable 4-1	human	IGKV4-1	1	0.0129216	2	1	D_0_01, D_0_02
P06394	Keratin, type I cytoskeletal 10	bovine	KRT10	5	0.0125689	18	1	D_2_02, D_5_02, D_0_01, D_2_01, D_0_02, D_5_01, D_10_01, D_10_02
P06396	Gelsolin	human	GSN	31	0.000734617	144	1	D_0_01, D_2_01, D_5_01, D_10_01, D_0_02, D_2_02, D_5_02, D_10_02
P06400	Retinoblastoma-associated protein	human	RB1	7	0.000410486	11	1	D_0_01, D_0_02
P06454	Prothymosin alpha	human	PTMA	1	0.00859686	2	1	D_0_01, D_0_02
P06493	Cyclin-dependent kinase 1	human	CDK1	7	0.000723104	20	1	D_0_02, D_0_01, D_2_01, D_2_02, D_10_01, D_10_02, D_5_01
P06576	ATP synthase subunit beta, mitochondrial	human	ATP5F1B	15	0.000711956	60	1	D_0_01, D_0_02, D_2_02, D_2_01, D_5_01, D_10_01, D_5_02, D_10_02
P06681	Complement C2	human	C2	1	0.00481881	3	1	D_0_01, D_2_01, D_10_01
P06702	Protein S100-A9	human	S100A9	10	0.000821182	69	1	D_0_01, D_2_01, D_5_01, D_10_01, D_0_02, D_2_02, D_10_02, D_5_02
P06703	Protein S100-A6	human	S100A6	1	0.00324596	8	1	D_0_01, D_2_01, D_5_01, D_10_01, D_0_02, D_2_02, D_5_02, D_10_02
P06727	Apolipoprotein A-IV	human	APOA4	6	0.000991377	22	1	D_0_01, D_2_01, D_5_01, D_10_01, D_0_02, D_2_02, D_5_02, D_10_02
P06730	Eukaryotic translation initiation factor 4E	human	EIF4E	4	0.00182391	11	1	D_0_01, D_0_02, D_2_01
P06731	Carcinoembryonic antigen-related cell adhesion molecule 5	human	CEACAM5	1	0.00235045	7	1	D_0_01, D_2_01, D_5_01, D_10_01, D_0_02, D_2_02, D_10_02
P06732	Creatine kinase M-type	human	CKM	9	0.00138987	18	1	D_2_01, D_0_02, D_10_02, D_5_01, D_10_01
P06733	Alpha-enolase	human	ENO1	32	0.00072815	156	1	D_0_01, D_0_02, D_2_02, D_5_02, D_5_01, D_10_02, D_2_01, D_10_01
P06737	Glycogen phosphorylase, liver form	human	PYGL	11	0.0027147	19	1	D_0_01, D_0_02, D_10_01, D_10_02
P06744	Glucose-6-phosphate isomerase	human	GPI	12	0.00285084	25	1	D_0_01, D_2_01, D_2_02, D_0_02, D_5_01
P06748	Nucleophosmin	human	NPM1	13	0.000796478	56	1	D_0_01, D_2_01, D_0_02, D_2_02, D_5_01, D_10_01, D_5_02, D_10_02
P06753	Tropomyosin alpha-3 chain	human	TPM3	3	0.000833218	18	1	D_0_01, D_2_01, D_5_01, D_10_01, D_0_02, D_2_02, D_5_02, D_10_02
P06756	Integrin alpha-V	human	ITGAV	14	0.000855754	75	1	D_0_01, D_2_01, D_5_01, D_10_01, D_2_02, D_5_02, D_10_02, D_0_02
P06865	Beta-hexosaminidase subunit alpha	human	HEXA	11	0.00157436	23	1	D_0_01, D_0_02, D_10_02, D_2_01
P06868	Plasminogen	bovine	PLG	12	0.000818818	49	1	D_10_02, D_5_01, D_10_01, D_0_01, D_2_01, D_0_02, D_2_02, D_5_02
P07099	Epoxide hydrolase 1	human	EPHX1	2	0.0234147	7	1	D_5_01, D_0_01, D_2_01, D_0_02, D_5_02, D_10_02
P07195	L-lactate dehydrogenase B chain	human	LDHB	10	0.000806736	57	1	D_0_01, D_2_01, D_5_01, D_10_01, D_0_02, D_2_02, D_5_02, D_10_02
P07196	Neurofilament light polypeptide	human	NEFL	1	0.00477787	4	1	D_0_01, D_0_02, D_2_02, D_10_02
P07224	Vitamin K-dependent protein S	bovine	PROS1	5	0.00382721	14	1	D_0_01, D_0_02, D_2_01, D_10_01, D_10_02, D_2_02
P07225	Vitamin K-dependent protein S	human	PROS1	1	0.00331909	8	1	D_0_01, D_2_01, D_5_01, D_10_01, D_0_02, D_2_02, D_5_02, D_10_02
P07237	Protein disulfide-isomerase	human	P4HB	21	0.000676587	80	1	D_0_01, D_0_02, D_2_01, D_5_01, D_10_01, D_5_02, D_10_02, D_2_02
P07305	Histone H1.0	human	H1-0	3	0.00417118	11	1	D_2_02, D_5_02, D_0_01, D_2_01, D_5_01, D_10_01, D_0_02, D_10_02
P07333	Macrophage colony-stimulating factor 1 receptor	human	CSF1R	1	0.00732892	5	1	D_2_01, D_5_01, D_10_01, D_2_02, D_10_02
P07339	Cathepsin D	human	CTSD	20	0.000738516	111	1	D_0_01, D_0_02, D_2_02, D_10_02, D_5_02, D_2_01, D_5_01, D_10_01
P07355	Annexin A2	human	ANXA2	10	0.000855838	69	1	D_0_01, D_2_01, D_5_01, D_10_01, D_2_02, D_5_02, D_10_02, D_0_02
P07358	Complement component C8 beta chain	human	C8B	4	0.000979223	20	1	D_0_01, D_2_01, D_5_01, D_10_01, D_0_02, D_2_02, D_5_02, D_10_02
P07384	Calpain-1 catalytic subunit	human	CAPN1	20	0.000734795	74	1	D_0_01, D_2_02, D_2_01, D_5_01, D_10_01, D_0_02, D_10_02, D_5_02
P07437	Tubulin beta chain	human	TUBB	3	0.00083559	25	1	D_0_01, D_2_01, D_5_01, D_10_01, D_0_02, D_2_02, D_5_02, D_10_02
P07451	Carbonic anhydrase 3	human	CA3	3	0.000953927	21	1	D_0_01, D_2_01, D_5_01, D_10_01, D_0_02, D_2_02, D_5_02, D_10_02
P07476	Involucrin	human	IVL	3	0.0124822	6	1	D_0_02, D_0_01, D_5_01, D_2_02
P07507	Matrix Gla protein	bovine	MGP	2	0.00621494	7	1	D_2_01, D_5_01, D_10_01, D_0_02, D_5_02, D_10_02, D_2_02
P07585	Decorin	human	DCN	1	0.0194544	2	1	D_2_02, D_5_02
P07589	Fibronectin	bovine	FN1	7	0.00263118	25	1	D_0_01, D_0_02, D_10_02, D_10_01, D_5_02, D_5_01, D_2_02
P07602	Prosaposin	human	PSAP	2	0.00543492	5	1	D_0_01, D_2_01, D_10_01, D_10_02
P07686	Beta-hexosaminidase subunit beta	human	HEXB	12	0.000744435	42	1	D_0_01, D_2_01, D_5_01, D_10_01, D_0_02, D_2_02, D_5_02, D_10_02
P07711	Procathepsin L	human	CTSL	2	0.00184774	7	1	D_0_01, D_0_02, D_2_01, D_5_01, D_2_02
P07737	Profilin-1	human	PFN1	11	0.000751705	51	1	D_0_01, D_0_02, D_2_02, D_2_01, D_5_01, D_10_01, D_10_02, D_5_02
P07738	Bisphosphoglycerate mutase	human	BPGM	1	0.0179324	2	1	D_0_01, D_10_02
P07741	Adenine phosphoribosyltransferase	human	APRT	5	0.00219555	16	1	D_0_01, D_0_02, D_5_01, D_2_01, D_10_01, D_10_02, D_2_02, D_5_02
P07814	Bifunctional glutamate/proline--tRNA ligase	human	EPRS1	51	0.00064462	117	1	D_0_02, D_0_01, D_10_01, D_10_02, D_5_01, D_2_01, D_2_02
P07858	Cathepsin B	human	CTSB	6	0.00178758	22	1	D_0_01, D_0_02, D_10_02, D_2_01, D_2_02, D_10_01, D_5_01, D_5_02
P07900	Heat shock protein HSP 90-alpha	human	HSP90AA1	21	0.000761337	74	1	D_0_02, D_2_02, D_5_02, D_0_01, D_2_01, D_5_01, D_10_01, D_10_02
P07910	Heterogeneous nuclear ribonucleoproteins C1/C2	human	HNRNPC	8	0.000776219	42	1	D_0_02, D_0_01, D_2_01, D_5_01, D_10_01, D_2_02, D_5_02, D_10_02
P07947	Tyrosine-protein kinase Yes	human	YES1	2	0.000888989	7	1	D_10_02, D_5_01, D_10_01, D_0_02, D_2_02, D_5_02
P07948	Tyrosine-protein kinase Lyn	human	LYN	1	0.00512406	5	1	D_0_01, D_2_01, D_5_01, D_2_02, D_10_02
P07954	Fumarate hydratase, mitochondrial	human	FH	7	0.000406377	12	1	D_0_01, D_0_02
P07992	DNA excision repair protein ERCC-1	human	ERCC1	1	0.035073	2	1	D_0_01, D_0_02
P07996	Thrombospondin-1	human	THBS1	53	0.000714576	250	1	D_0_01, D_2_01, D_10_01, D_0_02, D_10_02, D_5_01, D_2_02, D_5_02
P08069	Insulin-like growth factor 1 receptor	human	IGF1R	10	0.000908904	43	1	D_2_01, D_5_01, D_10_01, D_10_02, D_2_02, D_5_02, D_0_01, D_0_02
P08118	Beta-microseminoprotein	human	MSMB	2	0.000393082	2	1	D_0_01
P08123	Collagen alpha-2(I) chain	human	COL1A2	10	0.000914233	46	1	D_2_01, D_10_01, D_5_02, D_0_01, D_5_01, D_10_02, D_0_02, D_2_02
P08133	Annexin A6	human	ANXA6	12	0.0059567	34	1	D_0_01, D_2_01, D_5_01, D_10_01, D_2_02, D_10_02, D_5_02, D_0_02
P08134	Rho-related GTP-binding protein RhoC	human	RHOC	1	0.000833931	7	1	D_0_01, D_2_01, D_10_01, D_0_02, D_2_02, D_5_02, D_10_02
[truncated: 3,395 more rows]

## Sheet: S07 Peptide.List
Stripped.Sequence	Proteotypic	PrecursorMz	PrecursorCharge	Modified.Sequence	First.Protein.Description	Genes	Protein.Group
[truncated: 19,484 more rows]
