# Supplementary material for: Filter-Aided Extracellular Vesicle Enrichment (FAEVEr) for Proteomics
Source: Mol Cell Proteomics. 2025 Jan 21;24(2):100907. doi: 10.1016/j.mcpro.2025.100907 (PMC11872570; doi:10.1016/j.mcpro.2025.100907)
Supplement: Suppl data E [file mmc5.xlsx]

## Sheet: Overview
Sheet number	Title	Description
S01	MCF7 cellular proteome Max.LFQ	Log2 transformed raw intensities of the cellular proteomes from MCF7 cells cultured in DMEM with 0% serum, 10% EDS and 10% FBS
S02	Sign differentially expressed proteins	List of gene names of proteins that were significantly differentially expressed between serum starved (0% serum) and 10% EDS with the background gene list for GO analysis
S03	GO 10% EDS	Gene ontology enriched terms from Webgestalt web tool using the significantly upregulated proteins in 10% EDS compared to serum starved.
S04	GO 0% EDS	Gene ontology enriched terms from Webgestalt web tool using the significantly upregulated proteins in 0% EDS compared to 10% EDS.
S05	Peptide List	List of identified peptides
S06	Protein list	List of identified proteins

## Sheet: S01 MaxLFQ
Organism	Subcellular.Location	Protein.Group	First.Protein.Description	Genes	0%FBS_01	0%FBS_02	0%FBS_03	10%EDS_01	10%EDS_02	10%EDS_03	10%FBS_01	10%FBS_02	10%FBS_03
human	TM.protein	A0A096LP01	Small integral membrane protein 26	SMIM26	17.0594			17.1989	16.9683	17.1788	17.1787	17.0616	17.1702
human	Intracellular	A0AV96	RNA-binding protein 47	RBM47	18.3602	18.4142	18.0191	18.1272	18.1303	17.9244	18.2447	18.6967	17.9435
human	Intracellular	A0AVF1	Intraflagellar transport protein 56	TTC26	18.4822	18.5963	18.5618	18.9539	18.2396	18.5214	19.0613	19.1133	19.5559
human	TM.protein	A0AVI4	E3 ubiquitin-protein ligase TM129	TMEM129	13.7458					13.9014
human	Intracellular	A0AVT1	Ubiquitin-like modifier-activating enzyme 6	UBA6	18.5892	18.5436	18.3509	18.6288	18.3543	17.8424	18.2597	18.3866	18.0449
human	TM.protein	A0FGR8	Extended synaptotagmin-2	ESYT2	18.9331	18.9791	19.0024	18.6492	18.7967	19.0053	18.7157	18.9931	19.053
human	Intracellular	A0MZ66	Shootin-1	SHTN1	19.1689	19.117	19.1178	19.0051	19.1128	18.6489	18.8918	18.8662	18.8751
human	TM.protein	A0PJW6	Transmembrane protein 223	TMEM223	15.9564			15.5287	16.0965	16.5611	16.8726	16.4352	16.483
human	TM.protein	A0PK00	Transmembrane protein 120B	TMEM120B		13.3388							14.7921
human	Intracellular	A1A4S6	Rho GTPase-activating protein 10	ARHGAP10	14.7956	14.8971			13.3551		13.9268	14.9455	14.7129
human	Intracellular	A1A5D9	BICD family-like cargo adapter 2	BICDL2							12.5969	13.2344
human	TM.protein	A1L0T0	2-hydroxyacyl-CoA lyase 2	ILVBL	18.3709	18.3942	18.9958	18.341	18.3739	18.5947	18.3429	18.2926	18.4047
human	Intracellular	A1L170	Uncharacterized protein C1orf226	C1orf226	17.5937	17.3097	17.6825	17.5791	16.5478	15.8945	17.5248	17.3816	16.9072
human	Intracellular	A1L390	Pleckstrin homology domain-containing family G member 3	PLEKHG3	14.7168	14.6633		14.939	14.5016		14.9409
human	other	A2RRP1	Neuroblastoma-amplified sequence	NBAS	15.9056	16.0161	14.7325	16.1843	15.4414	16.0554	15.6226	15.9174	16.1885
human	Intracellular	A2RTX5	Threonine--tRNA ligase 2, cytoplasmic	TARS3	13.78	13.5443						15.9738	15.3808
human	Intracellular	A2RUC4	tRNA wybutosine-synthesizing protein 5	TYW5	15.3628	15.6271		15.9411	15.5999	15.8912	16.8807	15.3592	15.8791
human	Intracellular	A3KMH1	von Willebrand factor A domain-containing protein 8	VWA8	16.9557	17.0068	16.8357	16.7541	16.8846	17.3586	17.1782	17.2274	17.6158
human	Intracellular	A3KN83	Protein strawberry notch homolog 1	SBNO1	16.7579	16.6555	16.1051	16.9613	16.8209	16.6921	16.8431	16.7694	16.5564
human	Intracellular	A4D1E9	GTP-binding protein 10	GTPBP10	15.7242	15.9312		15.8337	15.418	16.4128	16.3299	17.5351	16.7964
human	Intracellular	A4D1P6	WD repeat-containing protein 91	WDR91	14.5791	15.1617		15.0584	15.6577		15.1208
human	Intracellular	A5A3E0	POTE ankyrin domain family member F	POTEF	17.5362	18.5354	18.4035	16.8126		17.519	16.91	18.5415	18.4873
human	Intracellular	A5D8V6	Vacuolar protein sorting-associated protein 37C	VPS37C	16.5858	16.5312	16.8683	16.9395	17.3798	16.2588	16.7748	16.5655	16.8107
human	other	A5YKK6	CCR4-NOT transcription complex subunit 1	CNOT1	18.5305	18.4714	18.2285	18.5944	18.3487	18.3173	18.2192	18.3731	18.0341
human	Intracellular	A6NCS6	Uncharacterized protein C2orf72	C2orf72	17.6627	17.3392		17.7006	17.7086		17.352
human	Intracellular	A6ND36	Protein FAM83G	FAM83G	15.1018			15.239				16.5338	16.1779
human	Intracellular	A6NDG6	Glycerol-3-phosphate phosphatase	PGP	19.8228	19.6536	19.4752	19.8274	19.5675	19.5201	19.6979	19.8673	19.2483
human	TM.protein	A6NDP7	Myeloid-associated differentiation marker-like protein 2	MYADML2			15.2906		15.1711
human	Intracellular	A6NFI3	Zinc finger protein 316	ZNF316	14.6411	14.6815		14.7286	14.5333	13.9414	14.9552	14.5209	14.0096
human	Intracellular	A6NFQ2	TRPM8 channel-associated factor 2	TCAF2	15.8234	15.7099	16.1294	15.5583	16.0454	15.6116	14.9985	14.856	14.706
human	Intracellular	A6NHL2	Tubulin alpha chain-like 3	TUBAL3	16.7597	15.9348		15.8633	16.1008		14.9711	16.6699	16.5828
human	Intracellular	A6NHR9	Structural maintenance of chromosomes flexible hinge domain-containing protein 1	SMCHD1	16.9109	16.9732	16.53	16.9972	16.9703	17.0071	17.0779	16.9702	16.8268
human	Intracellular	A6NHX0	Cytosolic arginine sensor for mTORC1 subunit 2	CASTOR2	15.4561			15.315			14.7893	15.1676
human	Intracellular	A6NIH7	Protein unc-119 homolog B	UNC119B	15.6683	15.611	14.8401	16.2155	15.6153	16.0038	16.025	16.2932	15.3472
human	Intracellular	A6NJ78	12S rRNA N4-methylcytidine (m4C) methyltransferase	METTL15		15.2668					15.4823	15.638	15.5907
human	Intracellular	A6NK58	Putative lipoyltransferase 2, mitochondrial	LIPT2	13.7696			13.1538	13.3586		13.1095	11.734	14.773
human	Intracellular	A6NKD9	Coiled-coil domain-containing protein 85C	CCDC85C	14.1992	13.9201		14.7581	15.1837		14.6822	15.1476	14.8224
human	Intracellular	A6NKF1	SAC3 domain-containing protein 1	SAC3D1	15.7044	15.9097		16.3532	16.4432	15.5449	16.1873	16.5612	16.0025
human	TM.protein	A6NNB3	Interferon-induced transmembrane protein 5	IFITM5					14.0944		14.1705		13.8959
human	Intracellular	A6NNT2	Uncharacterized protein C16orf96	C16orf96	14.7538	15.1059			14.5757		15.1685		15.4471
human	Intracellular	A7KAX9	Rho GTPase-activating protein 32	ARHGAP32	14.558	14.4008		14.4672	14.5184		13.4619	14.5289	14.0208
human	TM.protein	A8MWY0	Endosome/lysosome-associated apoptosis and autophagy regulator family member 2	ELAPOR2	15.0196	15.5558	14.3026	15.5288	15.3046		15.3391
human	Intracellular	A8MXQ7	IQ motif and ankyrin repeat domain-containing protein 1	IQANK1									16.6731
human	Intracellular	B1AK53	Espin	ESPN	14.2212								14.1895
human	TM.protein	B2RUZ4	Small integral membrane protein 1	SMIM1	14.7769	15.1488		14.8699	15.5694	13.6361	14.7107	15.0132	15.4128
human	Intracellular	B3EWF7	Laforin, isoform 9	EPM2A	15.8042			15.9776	16.1943	14.9937	16.4943	15.9539	15.6722
human	other	B9A014	Uncharacterized protein C21orf140	C21orf140		15.5479			15.6412	14.9261	16.1846
human	Intracellular	C9J7I0	UBAP1-MVB12-associated (UMA)-domain containing protein 1	UMAD1	14.4449			14.9381	15.5118		16.3299	14.9176	14.4032
human	TM.protein	C9JI98	Transmembrane protein 238	TMEM238	13.616							14.2868
human	Intracellular	C9JLW8	Mapk-regulated corepressor-interacting protein 1	MCRIP1	16.712	16.2276		16.4161	16.4765	15.3983	16.5796	16.5408	16.347
human	Intracellular	E9PAV3	Nascent polypeptide-associated complex subunit alpha, muscle-specific form	NACA	21.0743	20.7583	21.0362	21.1416	20.9796	20.9057	21.2531	21.4925	21.0462
human	Intracellular	E9PRG8	Uncharacterized protein C11orf98	C11orf98	17.9993	18.0566	17.9365	18.4568	18.0279	18.5245	18.6918	18.36	18.465
human	TM.protein	L0R6Q1	SLC35A4 upstream open reading frame protein	SLC35A4	17.8485	17.2207	17.7353	17.942	17.1662	17.4392	17.9691	17.8831	18.2475
human	other	L0R8F8	MIEF1 upstream open reading frame protein	MIEF1	15.5343	15.6909		15.784	15.6761	15.1115		15.9234
human	Intracellular	O00115	Deoxyribonuclease-2-alpha	DNASE2	17.7586	17.6681	16.557	18.2153	17.9467	17.993	18.2312	18.001	18.0847
human	Intracellular	O00139	Kinesin-like protein KIF2A	KIF2A	17.6918	17.415	16.8084	17.6265	17.5319	17.362	17.4476	17.65	17.7733
human	Intracellular	O00148	ATP-dependent RNA helicase DDX39A	DDX39A	19.3515	19.5092	18.9381	19.7974	19.5604	19.4736	19.4541	19.5292	18.997
human	Intracellular	O00151	PDZ and LIM domain protein 1	PDLIM1	18.7981	18.7009	18.7011	18.766	18.6543	18.4802	18.9489	18.7918	18.3979
human	Intracellular	O00154	Cytosolic acyl coenzyme A thioester hydrolase	ACOT7	20.792	20.8184	20.8567	21.0656	21.008	20.8076	20.9683	21.1322	21.0439
human	Intracellular	O00159	Unconventional myosin-Ic	MYO1C	19.8992	19.9249	19.867	19.9505	19.9044	20.3961	20.0973	20.2006	20.3935
human	other	O00161	Synaptosomal-associated protein 23	SNAP23	17.8001	17.859	17.9968	17.5061	17.2716	17.6813	17.4629	17.4363	18.0648
human	Intracellular	O00165	HCLS1-associated protein X-1	HAX1	17.5564	17.5481		17.0853	17.3244	16.6714	17.3372	16.9408	17.4388
human	Intracellular	O00170	AH receptor-interacting protein	AIP	19.4879	19.4335	19.4343	19.6305	19.7031	19.4336	19.404	19.4445	18.9846
human	Intracellular	O00178	GTP-binding protein 1	GTPBP1	15.4441	15.4276		15.0938	14.9302	14.8753	15.2173	14.9027	13.8041
human	Intracellular	O00186	Syntaxin-binding protein 3	STXBP3	18.0264	17.8918	17.7087	17.8186	17.6261	17.5759	17.7275	17.9277	17.7545
human	Intracellular	O00189	AP-4 complex subunit mu-1	AP4M1	16.9609	16.9356	16.6165	16.9246	16.3577	16.0087	16.6245	16.9232	16.6842
human	Intracellular	O00192	Armadillo repeat protein deleted in velo-cardio-facial syndrome	ARVCF	15.0091	15.4016		15.8634	15.8791		15.0274	14.5793	15.2903
human	other	O00193	Small acidic protein	SMAP	16.8325	16.9183	16.4924	17.462	17.6839	17.5782	17.4379	16.9444	15.793
human	Intracellular	O00194	Ras-related protein Rab-27B	RAB27B	18.6241	18.9234	18.6355	18.2536	18.5674	18.5397	18.7329	18.5954	19.1874
human	Intracellular	O00203	AP-3 complex subunit beta-1	AP3B1	19.2791	19.2807	18.9338	19.152	19.0625	19.1882	18.7813	19.1304	19.0151
human	Intracellular	O00204	Sulfotransferase 2B1	SULT2B1	20.1801	20.1237	20.1566	20.0437	20.0332	19.7907	19.9672	20.0669	19.8417
human	Intracellular	O00212	Rho-related GTP-binding protein RhoD	RHOD	16.6606	16.9079	17.1136	16.9814	16.8976	17.2105	16.8815	17.2842	17.4367
human	Intracellular	O00214	Galectin-8	LGALS8	16.3083	16.4175	16.2361	16.183	15.6272	16.0396	16.5068	16.3352	15.9479
human	Intracellular	O00217	NADH dehydrogenase [ubiquinone] iron-sulfur protein 8, mitochondrial	NDUFS8	19.2781	19.1583	18.9445	19.1124	19.3213	19.4872	19.204	19.0508	18.8215
human	Intracellular	O00221	NF-kappa-B inhibitor epsilon	NFKBIE	14.6444				14.0688		14.4432
human	Intracellular	O00231	26S proteasome non-ATPase regulatory subunit 11	PSMD11	20.326	20.3091	20.3927	20.4116	20.3045	20.1724	20.3586	20.372	20.3262
human	Intracellular	O00232	26S proteasome non-ATPase regulatory subunit 12	PSMD12	20.0133	19.9514	19.9552	20.0181	19.9108	19.8057	19.9886	20.0992	19.8626
human	Intracellular	O00233	26S proteasome non-ATPase regulatory subunit 9	PSMD9	20.8358	20.9136	20.8744	20.9763	20.8892	20.5481	20.9941	20.7842	20.6916
human	Intracellular	O00244	Copper transport protein ATOX1	ATOX1	18.8065	18.913	18.1904	18.8363	18.894	18.4133	18.7749	18.7619	18.5543
human	Intracellular	O00255	Menin	MEN1	16.9483	16.7958	16.0409	17.0936	16.89	16.689	17.1049	17.1681	16.8347
human	Intracellular	O00257	E3 SUMO-protein ligase CBX4	CBX4	15.495	15.4292		15.2745	15.5815	15.0947	15.5016	15.8447	15.9176
human	TM.protein	O00258	Guided entry of tail-anchored proteins factor 1	GET1	16.1265	16.495		17.0634	16.4856	16.704	16.1105	16.5464	15.9419
human	TM.protein	O00264	Membrane-associated progesterone receptor component 1	PGRMC1	21.1415	21.435	21.2374	21.3282	21.42	21.7058	21.4927	21.1645	21.2451
human	Intracellular	O00267	Transcription elongation factor SPT5	SUPT5H	17.9966	17.9107	17.6433	18.0977	18.009	18.108	18.1565	18.1855	18.2667
human	Intracellular	O00268	Transcription initiation factor TFIID subunit 4	TAF4	15.2713	15.3836		15.1859	15.1378	14.6999	15.4415	15.7454	16.0423
human	Intracellular	O00273	DNA fragmentation factor subunit alpha	DFFA	18.0895	18.012	17.8108	17.9563	17.8379	17.8122	18.0964	18.0998	18.1097
human	Intracellular	O00291	Huntingtin-interacting protein 1	HIP1	17.3088	17.4295	16.6385	17.6823	17.4951	17.1332	17.2509	17.1636	17.2495
human	TM.protein	O00299	Chloride intracellular channel protein 1	CLIC1	23.1061	23.165	23.473	23.1403	23.2088	22.9649	22.931	22.857	22.4342
human	Intracellular	O00303	Eukaryotic translation initiation factor 3 subunit F	EIF3F	19.4359	19.3051	19.3793	19.4064	19.4861	19.4143	19.4688	19.4262	19.2415
human	Intracellular	O00308	NEDD4-like E3 ubiquitin-protein ligase WWP2	WWP2	16.4032	16.876	16.7228	17.2061	17.519	17.0443	16.9888	16.8932	16.9193
human	Intracellular	O00330	Pyruvate dehydrogenase protein X component, mitochondrial	PDHX	17.4049	17.2189	15.8657	17.4466	17.331	17.7477	17.6202	17.1935	17.7069
human	TM.protein	O00391	Sulfhydryl oxidase 1	QSOX1	15.8298	17.4316		15.8695	15.5276	15.6859	15.2252	15.8097	16.7196
human	Intracellular	O00399	Dynactin subunit 6	DCTN6	17.521	17.6207	17.1895	17.4511	17.0946	16.9978	17.1688	17.064	15.8725
human	TM.protein	O00400	Acetyl-coenzyme A transporter 1	SLC33A1	17.2786	17.0981	16.826	16.9314	16.7751	16.8085	17.3049	17.0385	17.6077
human	Intracellular	O00401	Neural Wiskott-Aldrich syndrome protein	WASL	18.307	18.1799	17.7161	17.8888	18.0331	17.5275	17.9166	18.2253	18.1016
human	Intracellular	O00410	Importin-5	IPO5	18.8903	18.7971	18.7957	19.0772	18.9713	18.646	19.1331	19.1407	18.9159
human	Intracellular	O00411	DNA-directed RNA polymerase, mitochondrial	POLRMT	15.2173			14.462	16.9421			13.6291	14.9421
human	Intracellular	O00418	Eukaryotic elongation factor 2 kinase	EEF2K	16.7107	16.498	16.6598	16.5743	16.349	16.1297	16.2862	16.1736	16.2902
human	Intracellular	O00422	Histone deacetylase complex subunit SAP18	SAP18	19.9303	20.0786	19.6763	20.0867	20.0925	19.9471	20.1936	20.3382	20.1796
human	Intracellular	O00423	Echinoderm microtubule-associated protein-like 1	EML1	16.6464	16.7276	16.6496	16.3906	16.2938	16.5022	16.3981	16.3941	16.6133
human	Intracellular	O00429	Dynamin-1-like protein	DNM1L	19.4056	19.2657	19.1806	19.2353	19.2287	19.0062	19.0445	19.093	19.0062
human	Intracellular	O00442	RNA 3'-terminal phosphate cyclase	RTCA	16.9378	16.2677	16.4034	16.7442	17.0264	16.743	16.7337	17.0554	17.1189
human	Intracellular	O00443	Phosphatidylinositol 4-phosphate 3-kinase C2 domain-containing subunit alpha	PIK3C2A	15.7733	16.2708	13.7885	16.2224	15.9449	15.485	16.1838	16.1226	15.9949
human	other	O00458	Interferon-related developmental regulator 1	IFRD1							14.12	14.1088	13.6471
human	Intracellular	O00459	Phosphatidylinositol 3-kinase regulatory subunit beta	PIK3R2	16.1163	15.8956	14.5206	15.4027	15.348		15.7203	16.4559	14.7784
human	TM.protein	O00461	Golgi integral membrane protein 4	GOLIM4	16.2757	15.927	15.454	16.4116	16.3535	16.2305	16.4429	16.5161	17.049
human	Secreted	O00468	Agrin	AGRN	17.1357	16.9771	14.1725	16.8347	16.7864	16.6992	17.3947	16.947	16.8871
human	other	O00469	Procollagen-lysine,2-oxoglutarate 5-dioxygenase 2	PLOD2	17.8735	18.0212	17.662	17.9242	17.8596	18.3993	18.1089	18.0482	18.402
human	Intracellular	O00470	Homeobox protein Meis1	MEIS1	13.7773	15.3092		15.0628	15.1241		14.655	15.8789	15.4341
human	Intracellular	O00471	Exocyst complex component 5	EXOC5	17.6585	17.6124	17.2178	17.4113	17.2789	17.1496	17.1971	17.4573	17.5603
human	TM.protein	O00483	Cytochrome c oxidase subunit NDUFA4	NDUFA4	20.7196	20.8387	20.709	20.8854	20.8913	21.2488	20.7777	20.6254	21.1507
human	Intracellular	O00487	26S proteasome non-ATPase regulatory subunit 14	PSMD14	20.1137	20.2136	20.41	20.5774	20.3636	20.0083	20.4568	20.494	19.9722
human	Intracellular	O00488	Zinc finger protein 593	ZNF593					14.2391		14.8321	14.462
human	Intracellular	O00505	Importin subunit alpha-4	KPNA3	18.4937	18.2603	18.3897	18.1812	18.0875	17.4107	18.2973	18.4771	18.0949
human	Intracellular	O00506	Serine/threonine-protein kinase 25	STK25	15.4314	14.2019	15.3106	14.6809				14.8001	14.096
human	Secreted	O00515	Ladinin-1	LAD1	19.1438	18.8987	18.3171	18.9585	19.2082	18.3262	19.2675	19.3612	19.1191
human	TM.protein	O00519	Fatty-acid amide hydrolase 1	FAAH	17.1763	17.1952	16.6063	16.8658	16.794	17.2807	16.8875	16.8835	17.1083
human	Intracellular	O00541	Pescadillo homolog	PES1	18.8359	18.8252	18.6028	18.8545	18.8776	18.9356	19.2472	19.2098	19.1904
human	TM.protein	O00559	Receptor-binding cancer antigen expressed on SiSo cells	EBAG9	15.8186	15.8751						15.4298	15.0175
human	Intracellular	O00560	Syntenin-1	SDCBP	17.02	17.2991	17.0464	17.1029	16.7612	16.9922	17.4056	17.4447	17.3376
human	other	O00566	U3 small nucleolar ribonucleoprotein protein MPP10	MPHOSPH10	16.1377	16.045		15.9722	16.1908		16.629	16.5857	16.4278
human	Intracellular	O00567	Nucleolar protein 56	NOP56	19.3886	19.4724	19.3641	19.3364	19.3717	19.4863	19.772	19.7448	19.642
human	other	O00571	ATP-dependent RNA helicase DDX3X	DDX3X	21.0702	21.0774	20.9911	21.3229	21.4606	21.2547	21.2766	21.1226	20.9037
human	Secreted	O00584	Ribonuclease T2	RNASET2	18.164	18.0643	18.0196	18.3588	18.1073	18.2491	18.2883	18.418	18.4196
human	TM.protein	O00592	Podocalyxin	PODXL	19.542	19.6391	19.7391	19.3981	19.4783	19.7788	19.4178	19.2297	19.5347
human	Intracellular	O00625	Pirin	PIR	17.9621	17.7108	17.6764	17.864	17.6954	17.2217	17.5141	17.7418	17.1484
human	Intracellular	O00629	Importin subunit alpha-3	KPNA4	18.7064	18.4909	18.3739	18.6357	18.6866	18.3947	18.8001	18.6981	18.5744
human	Intracellular	O00712	Nuclear factor 1 B-type	NFIB	16.5505	17.2383	16.1887	16.2564	16.3743	16.7187	15.9252	16.1867	16.6214
human	Intracellular	O00743	Serine/threonine-protein phosphatase 6 catalytic subunit	PPP6C	18.0223	18.5474	18.3759	18.7637	18.7674	18.6225	18.4674	18.6309	18.5461
human	Intracellular	O00750	Phosphatidylinositol 4-phosphate 3-kinase C2 domain-containing subunit beta	PIK3C2B	15.125	13.9643		15.1144			14.7451	15.0384	14.8914
human	Intracellular	O00754	Lysosomal alpha-mannosidase	MAN2B1	16.2793	16.2892	15.6116	16.7332	16.3659	16.9331	16.9001	17.0468	16.9162
human	Intracellular	O00757	Fructose-1,6-bisphosphatase isozyme 2	FBP2	19.9671	20.0481	20.1793	19.7492	19.8557	19.9153	19.5483	19.3757	19.1971
human	Intracellular	O00762	Ubiquitin-conjugating enzyme E2 C	UBE2C	18.4964	18.7802	18.3775	18.9378	19.4943	19.1636	19.4361	19.1607	18.9701
human	Intracellular	O00764	Pyridoxal kinase	PDXK	20.2788	20.4296	20.3371	20.0964	20.3094	20.0164	19.7849	20.2078	19.8625
human	TM.protein	O00767	Stearoyl-CoA desaturase	SCD	20.5886	20.3892	20.6018	20.9746	21.0141	21.3188	21.1268	20.7206	21.458
human	TM.protein	O14493	Claudin-4	CLDN4	17.6884	18.1052	17.0095	18.2132	18.34	18.1656	18.3225	17.6596	17.6407
human	Intracellular	O14497	AT-rich interactive domain-containing protein 1A	ARID1A	17.1812	17.2836		16.7996	17.0355	16.8904	17.2238	17.0598	16.7799
human	TM.protein	O14523	Phospholipid transfer protein C2CD2L	C2CD2L	17.9845	17.8356	18.299	17.8946	18.6366	18.0691	18.2107	17.772	18.0353
human	TM.protein	O14524	Nuclear envelope integral membrane protein 1	NEMP1	16.8057	17.1179	16.314	16.6928	16.875	17.5135	16.43	17.0709	18.0249
human	Intracellular	O14530	Thioredoxin domain-containing protein 9	TXNDC9	17.4763	17.5417	16.36	17.7578	17.3808	17.2229	17.7992	17.9824	17.5032
human	Intracellular	O14531	Dihydropyrimidinase-related protein 4	DPYSL4	14.2078	13.7624		14.4032	14.8568	14.9794	14.4561	14.8442	13.704
human	Intracellular	O14545	TRAF-type zinc finger domain-containing protein 1	TRAFD1	16.738	16.2653	16.9577	16.0395	16.7178	15.5618	16.7377	15.9547	15.7021
human	other	O14548	Cytochrome c oxidase subunit 7A-related protein, mitochondrial	COX7A2L	18.0578	18.1253	17.968	18.1419	18.0554	18.5152	18.2282	18.2821	18.4065
human	Intracellular	O14561	Acyl carrier protein, mitochondrial	NDUFAB1	15.6742	16.5837		17.567		15.5491	17.313	16.8255	16.3938
human	Intracellular	O14562	Ubiquitin domain-containing protein UBFD1	UBFD1	19.5699	19.4759	19.3093	19.3383	19.4552	19.1463	19.5335	19.5855	19.1211
human	Intracellular	O14578	Citron Rho-interacting kinase	CIT	16.0473	16.3359	15.5324	16.8339	16.8291	16.6847	16.3631	16.3991	16.5125
human	Intracellular	O14579	Coatomer subunit epsilon	COPE	20.3718	19.9977	19.9194	20.2127	19.9361	19.799	20.0356	20.398	19.8712
human	Intracellular	O14617	AP-3 complex subunit delta-1	AP3D1	19.4562	19.2955	19.0708	19.2002	19.0472	18.8016	18.9714	19.0763	19.0771
human	Intracellular	O14618	Copper chaperone for superoxide dismutase	CCS	18.9011	18.6518	18.5909	18.6614	18.6303	18.2827	18.6043	18.7337	18.4246
human	TM.protein	O14638	Ectonucleotide pyrophosphatase/phosphodiesterase family member 3	ENPP3	17.2507	15.4281		16.1325	16.465		16.0009	16.174
human	Intracellular	O14641	Segment polarity protein dishevelled homolog DVL-2	DVL2	16.3005	15.1726		16.3544	16.4529	15.3374		15.0821
human	Intracellular	O14646	Chromodomain-helicase-DNA-binding protein 1	CHD1	16.1478	16.3532	15.2384	16.7588	16.4637	16.462	16.789	16.2399	16.3215
human	Intracellular	O14647	Chromodomain-helicase-DNA-binding protein 2	CHD2	16.2497	16.476	15.911	16.0675	16.3694	16.1519	15.8784	16.4203	16.5401
human	TM.protein	O14653	Golgi SNAP receptor complex member 2	GOSR2	16.5778	17.6295	17.7721	17.8414	17.5533	17.4704	17.7541	17.9686	18.2638
human	Intracellular	O14656	Torsin-1A	TOR1A	19.1857	18.9528	18.5993	19.3714	19.3268	19.8144	19.602	19.3339	19.3564
human	Intracellular	O14657	Torsin-1B	TOR1B	16.5504	16.8782	16.4922	17.1506	16.9621	17.2503	17.2379	17.4601	17.3439
human	TM.protein	O14662	Syntaxin-16	STX16	18.3051	17.9737	17.8315	17.8563	17.8465	17.8743	17.812	17.8938	17.9333
human	TM.protein	O14672	Disintegrin and metalloproteinase domain-containing protein 10	ADAM10	18.9357	18.9237	18.5714	18.6652	18.6611	19.0857	18.7609	18.8572	18.9369
human	TM.protein	O14681	Etoposide-induced protein 2.4 homolog	EI24	17.5342	15.3632	15.7116	16.6836	16.7625	15.5257	17.0318	16.8038	17.4371
human	TM.protein	O14683	Tumor protein p53-inducible protein 11	TP53I11	18.317	18.1949	18.432	18.0219	17.9437	17.8251	17.8475	17.5031	18.2029
human	TM.protein	O14684	Prostaglandin E synthase	PTGES		16.157					16.2277	16.5587	16.7369
human	Intracellular	O14730	Serine/threonine-protein kinase RIO3	RIOK3	15.1117	14.7615		15.1944	15.1831		15.6547	15.3948	14.953
human	Intracellular	O14732	Inositol monophosphatase 2	IMPA2	14.3394	15.1649		14.8945			13.5267		15.4559
human	Intracellular	O14733	Dual specificity mitogen-activated protein kinase kinase 7	MAP2K7					14.7812
human	Intracellular	O14734	Acyl-coenzyme A thioesterase 8	ACOT8	18.7757	18.5764	18.2143	18.6657	18.6618	19.1472	18.772	18.6576	19.0566
human	TM.protein	O14735	CDP-diacylglycerol--inositol 3-phosphatidyltransferase	CDIPT	19.8195	19.8808	20.6308	19.0511	18.5576	19.8805	19.4307	19.1569	20.2668
human	Intracellular	O14737	Programmed cell death protein 5	PDCD5	20.2246	20.302	20.3139	20.5409	20.4728	20.1509	20.6195	20.5776	20.5492
human	Intracellular	O14744	Protein arginine N-methyltransferase 5	PRMT5	19.7394	19.8559	19.7474	20.0884	19.9315	19.6706	20.1911	20.0348	19.8131
human	Intracellular	O14745	Na(+)/H(+) exchange regulatory cofactor NHE-RF1	SLC9A3R1	21.9282	21.9172	21.9671	22.299	22.3014	22.0916	22.4612	22.3561	22.1495
human	Intracellular	O14757	Serine/threonine-protein kinase Chk1	CHEK1	12.6286			14.0464	13.0438			13.7105
human	TM.protein	O14763	Tumor necrosis factor receptor superfamily member 10B	TNFRSF10B				13.0293				14.4782	14.8352
human	Intracellular	O14772	Fucose-1-phosphate guanylyltransferase	FPGT	15.4221	13.9155	15.0023	13.8906				13.2886
human	Intracellular	O14773	Tripeptidyl-peptidase 1	TPP1	17.0989	17.4193	16.9167	16.7099	16.7013	16.8887	16.7845	16.7666	17.0624
human	Intracellular	O14776	Transcription elongation regulator 1	TCERG1	18.7432	18.7949	18.6471	18.7572	18.7622	18.762	18.8302	18.9684	18.6744
human	Intracellular	O14777	Kinetochore protein NDC80 homolog	NDC80	15.2464	15.7518		15.9227	15.7902	15.8956	16.0226	15.7896	16.2532
human	TM.protein	O14786	Neuropilin-1	NRP1								13.8835	13.8469
human	Intracellular	O14787	Transportin-2	TNPO2	18.9686	18.8033	18.3421	18.7533	18.5909	18.7285	18.6038	18.6928	18.3698
human	Intracellular	O14802	DNA-directed RNA polymerase III subunit RPC1	POLR3A	16.1331	16.3404	15.7652	15.8574	16.2015	15.4878	16.0634	16.7964	16.7393
human	Intracellular	O14815	Calpain-9	CAPN9	17.9721	17.7043	16.8207	17.4609	16.9637	16.6762	16.7992	17.3196	16.5031
human	Intracellular	O14818	Proteasome subunit alpha type-7	PSMA7	20.9336	20.8502	21.0353	20.9128	20.868	20.8083	20.872	20.9043	20.6592
human	TM.protein	O14828	Secretory carrier-associated membrane protein 3	SCAMP3	18.7847	19.2708	18.9315	19.3952	19.3702	19.3009	19.5638	19.4633	18.9805
human	Intracellular	O14829	Serine/threonine-protein phosphatase with EF-hands 1	PPEF1	16.4724	16.6432	16.6898	16.8831	16.8921	16.7562	16.5631	16.3248	16.1203
human	Intracellular	O14841	5-oxoprolinase	OPLAH	15.44	14.8442		15.0009
human	Intracellular	O14874	[3-methyl-2-oxobutanoate dehydrogenase [lipoamide]] kinase, mitochondrial	BCKDK	15.9708	16.6936	15.9528	16.9818	16.8293	17.2147	17.5243	17.2076	17.1855
human	Intracellular	O14879	Interferon-induced protein with tetratricopeptide repeats 3	IFIT3	13.856	13.3491		14.5114	13.8556		14.1558	14.1599
human	TM.protein	O14880	Microsomal glutathione S-transferase 3	MGST3	17.0768	17.4081	16.9249	16.7532	16.8596	16.9972	15.9491	17.224	17.6364
human	Intracellular	O14893	Gem-associated protein 2	GEMIN2	14.9431	14.9118		14.9088	14.3024		14.7967	14.8195
human	Intracellular	O14896	Interferon regulatory factor 6	IRF6	14.6394	14.7576		14.2629			13.9307	14.3902	12.1696
human	Intracellular	O14907	Tax1-binding protein 3	TAX1BP3	19.0951	18.7657	18.5837	18.8071	18.7665	18.5362	18.875	18.7534	18.3643
human	Intracellular	O14908	PDZ domain-containing protein GIPC1	GIPC1	19.2395	19.1214	18.994	19.1926	19.1415	18.8957	19.4657	19.2845	19.223
human	Intracellular	O14910	Protein lin-7 homolog A	LIN7A	16.9805	16.2167		15.7555				16.9503	16.7003
human	Intracellular	O14920	Inhibitor of nuclear factor kappa-B kinase subunit beta	IKBKB	15.7309	14.5464		14.5444			14.3391	14.8062	14.7469
human	Intracellular	O14924	Regulator of G-protein signaling 12	RGS12				13.7667
human	TM.protein	O14925	Mitochondrial import inner membrane translocase subunit Tim23	TIMM23	16.6843	15.6381		17.5494	16.192	17.4524	16.322	16.7385	18.4296
human	Intracellular	O14929	Histone acetyltransferase type B catalytic subunit	HAT1	19.7905	19.9144	19.7623	20.0005	19.964	19.5706	19.83	19.7191	19.6198
human	other	O14936	Peripheral plasma membrane protein CASK	CASK	16.8766	16.9804	16.6039	16.851	16.6057	16.9899	16.8328	16.9642	17.0778
human	TM.protein	O14949	Cytochrome b-c1 complex subunit 8	UQCRQ	18.4766	18.567	18.1174	18.6211	18.4959	19.0572	18.5742	18.1938	18.5942
human	TM.protein	O14957	Cytochrome b-c1 complex subunit 10	UQCR11	16.2771	15.8963		17.0817	16.5727	17.0007	16.2242	17.1216	18.0626
human	Intracellular	O14964	Hepatocyte growth factor-regulated tyrosine kinase substrate	HGS	19.2795	19.3541	18.8104	19.2432	19.433	19.0334	19.4132	19.2435	18.8579
human	Intracellular	O14965	Aurora kinase A	AURKA	15.8148	15.8529	15.7005	16.6297	16.2082	16.6607	16.3661	16.914	16.5708
human	Intracellular	O14966	Ras-related protein Rab-7L1	RAB29		14.173		13.6901			13.7722	14.6656	13.5486
human	Intracellular	O14972	Vacuolar protein sorting-associated protein 26C	VPS26C	17.3686	16.5585	16.1626	16.5088	15.8531		16.3992	16.7832	17.8137
human	Intracellular	O14974	Protein phosphatase 1 regulatory subunit 12A	PPP1R12A	18.5063	18.1066	18.0973	18.2172	18.3983	17.8303	18.3576	18.1739	18.0677
human	TM.protein	O14975	Very long-chain acyl-CoA synthetase	SLC27A2	17.4024	17.7521	17.0994	17.2923	17.3001	17.5983	17.4988	17.3872	17.7064
human	Intracellular	O14976	Cyclin-G-associated kinase	GAK	18.4135	18.2789	18.0048	18.2457	18.4484	17.996	18.0879	18.1874	18.3094
human	Intracellular	O14979	Heterogeneous nuclear ribonucleoprotein D-like	HNRNPDL	20.4566	20.7921	20.7029	20.8077	20.9728	20.9641	21.017	20.7133	20.3391
human	Intracellular	O14980	Exportin-1	XPO1	19.8708	19.8472	19.7904	19.625	19.6458	19.6186	19.492	19.6779	19.5355
human	Intracellular	O14981	TATA-binding protein-associated factor 172	BTAF1	16.1811	15.9672		15.9607	16.2074	15.3914	15.9327	16.7872	16.5095
human	Intracellular	O15013	Rho guanine nucleotide exchange factor 10	ARHGEF10	14.6538	15.1849		15.4654	14.5802	14.1808	14.3822	15.9033	14.6753
human	Intracellular	O15014	Zinc finger protein 609	ZNF609		13.8347		13.698			13.9752	13.8682
human	Intracellular	O15020	Spectrin beta chain, non-erythrocytic 2	SPTBN2	16.8531	16.8603	16.6547	16.9356	16.8368	16.4542	16.6612	16.7616	16.9678
human	Intracellular	O15027	Protein transport protein Sec16A	SEC16A	19.1888	18.9943	18.8018	19.0487	19.0587	18.6514	19.185	18.9999	18.6792
human	TM.protein	O15031	Plexin-B2	PLXNB2	16.4478	16.5429	16.0073	16.3306	16.1749	16.8945	16.8307	16.63	16.9425
human	Intracellular	O15037	Protein KHNYN	KHNYN	15.3351	15.6307	14.9318	15.2199	15.1422		14.8957		15.1656
human	Intracellular	O15040	Tectonin beta-propeller repeat-containing protein 2	TECPR2	14.5786								14.6379
human	Intracellular	O15042	U2 snRNP-associated SURP motif-containing protein	U2SURP	18.6269	18.5795	18.3356	18.4546	18.3745	18.1825	18.279	18.3947	18.3856
human	Intracellular	O15047	Histone-lysine N-methyltransferase SETD1A	SETD1A	15.7099	15.9018		15.5902	15.6609		15.7488	15.5574	15.1079
human	Intracellular	O15056	Synaptojanin-2	SYNJ2	16.2219		16.1294	16.3287	17.0493	16.7692		16.9073	17.0668
human	Intracellular	O15067	Phosphoribosylformylglycinamidine synthase	PFAS	18.3831	18.2769	18.0612	18.4462	18.3819	18.3048	18.4135	18.2244	18.1424
human	other	O15075	Serine/threonine-protein kinase DCLK1	DCLK1	18.4868	18.0638	17.7379	17.6452	17.7736	17.5613	17.3044	17.5534	17.4653
human	Intracellular	O15084	Serine/threonine-protein phosphatase 6 regulatory ankyrin repeat subunit A	ANKRD28	17.0466	16.4171	16.3404	16.4074	16.7145	16.0964	15.975	16.1601	16.4337
human	Intracellular	O15085	Rho guanine nucleotide exchange factor 11	ARHGEF11	14.1309	15.2599		15.3432	14.3268		16.135	14.9023
human	Intracellular	O15091	Mitochondrial ribonuclease P catalytic subunit	PRORP	17.1585	16.8431	16.3737	17.2428	16.9676	17.0002	17.4656	17.5124	17.5539
human	Intracellular	O15111	Inhibitor of nuclear factor kappa-B kinase subunit alpha	CHUK	16.2922	15.6269		15.988	14.9339	15.6281	16.2698	16.2823	16.5753
human	Intracellular	O15116	U6 snRNA-associated Sm-like protein LSm1	LSM1	17.5514	17.2755		16.9214	16.9815	16.1631	16.6942	17.538	16.6929
human	TM.protein	O15118	NPC intracellular cholesterol transporter 1	NPC1	18.0804	17.6986	17.9336	17.9743	17.9026	18.3038	17.8391	17.9162	18.4115
human	TM.protein	O15120	1-acyl-sn-glycerol-3-phosphate acyltransferase beta	AGPAT2	16.5999	16.4437	16.6186	16.6883	16.5403	17.3878	16.7103	17.1186	17.3731
human	TM.protein	O15126	Secretory carrier-associated membrane protein 1	SCAMP1	17.6011	18.1965	17.7417	18.5432	18.1929	18.083	18.3624	18.2451	17.6338
human	TM.protein	O15127	Secretory carrier-associated membrane protein 2	SCAMP2	19.4815	19.5634	19.7406	19.7659	19.5981	19.7746	19.652	19.7875	20.7999
human	Intracellular	O15143	Actin-related protein 2/3 complex subunit 1B	ARPC1B	19.9017	19.9748	20.0384	20.0023	20.0658	20.0749	20.1041	20.1056	20.0137
human	Intracellular	O15144	Actin-related protein 2/3 complex subunit 2	ARPC2	20.4632	20.4191	20.2941	20.3687	20.3218	20.439	20.3157	20.4949	20.4287
human	Intracellular	O15145	Actin-related protein 2/3 complex subunit 3	ARPC3	21.1271	21.225	21.246	21.137	21.0971	21.0761	21.4242	21.5096	21.5395
human	TM.protein	O15155	BET1 homolog	BET1				16.0351	15.8429			15.4059	17.3612
human	Intracellular	O15160	DNA-directed RNA polymerases I and III subunit RPAC1	POLR1C	18.5534	18.7966	18.4943	18.7947	18.5918	18.4587	18.776	18.9044	18.6515
human	Intracellular	O15164	Transcription intermediary factor 1-alpha	TRIM24	16.9785	17.0447	16.9997	16.7535	16.8025	16.0807	16.8729	16.9882	17.0845
human	TM.protein	O15173	Membrane-associated progesterone receptor component 2	PGRMC2	20.0972	20.2337	20.2048	20.1041	20.1284	20.6275	20.1881	20.2877	20.4934
human	Intracellular	O15182	Centrin-3	CETN3	14.7358	15.0038		15.6765	14.6571		14.3945	14.1714	13.5333
human	Intracellular	O15205	Ubiquitin D	UBD	16.0597	14.5216		15.688	15.1226		14.2074	15.633	15.7042
human	Intracellular	O15211	Ral guanine nucleotide dissociation stimulator-like 2	RGL2	15.2419			15.3012	15.0779	15.2706	14.1978	14.8735	14.27
human	Intracellular	O15212	Prefoldin subunit 6	PFDN6	18.9976	18.8384	18.6271	19.1903	19.35	18.9307	19.4204	19.0291	19.0771
human	Intracellular	O15213	WD repeat-containing protein 46	WDR46	16.2346	16.6337		16.6197	16.6309	17.1344	17.4229	17.1737	17.1985
human	Intracellular	O15226	NF-kappa-B-repressing factor	NKRF	19.2386	19.1525	18.3116	19.5268	19.389	19.4437	19.7731	19.6947	19.3561
human	Secreted	O15230	Laminin subunit alpha-5	LAMA5	15.5656	15.717		15.6027	15.578	16.1512	15.8048	15.8954	16.2843
human	Intracellular	O15231	Zinc finger protein 185	ZNF185	19.7605	19.6822	19.5935	19.7119	19.808	19.275	19.6041	19.5342	19.2404
human	Intracellular	O15235	28S ribosomal protein S12, mitochondrial	MRPS12	17.791	17.5373	17.5738	18.3692	18.2951	18.5698	18.3251	18.6169	18.8296
human	Secreted	O15240	Neurosecretory protein VGF	VGF	16.3382	16.032		15.886	15.4233	16.3874	16.4333	16.5287	17.165
human	TM.protein	O15243	Leptin receptor gene-related protein	LEPROT	15.6855	16.0541	15.4903	15.5816	15.5224	15.5662	14.9528	14.4412	15.4704
human	Intracellular	O15254	Peroxisomal acyl-coenzyme A oxidase 3	ACOX3	17.47	17.2396	16.432	16.6131	16.6953	16.9283	16.8234	16.8145	17.1852
human	TM.protein	O15258	Protein RER1	RER1	18.1858	18.5427	18.5518	18.2579	18.2627	18.7209	18.1408	18.6822	18.7694
human	TM.protein	O15260	Surfeit locus protein 4	SURF4	21.0071	21.1604	19.1125	21.29	21.1244	21.4676	20.8689	21.5036	21.214
human	Intracellular	O15264	Mitogen-activated protein kinase 13	MAPK13				15.9749			15.3733
human	Intracellular	O15265	Ataxin-7	ATXN7	15.1015	15.0484		15.4161	15.4723		15.9405	15.7478	15.2624
human	TM.protein	O15269	Serine palmitoyltransferase 1	SPTLC1	18.7976	18.9615	18.8307	18.9701	18.9217	19.2104	19.1011	19.0062	19.0925
human	TM.protein	O15270	Serine palmitoyltransferase 2	SPTLC2	17.9554	18.1206	17.4883	18.1064	17.9808	18.2699	18.2943	18.1157	18.3134
human	Intracellular	O15287	Fanconi anemia group G protein	FANCG		14.4947		15.3512	14.9674	14.5627	14.3972	14.9035	15.3081
human	Intracellular	O15294	UDP-N-acetylglucosamine--peptide N-acetylglucosaminyltransferase 110 kDa subunit	OGT	18.832	18.8706	18.7426	18.9266	18.946	18.803	18.8234	18.8209	18.5898
human	Intracellular	O15297	Protein phosphatase 1D	PPM1D	17.818	17.9721	17.7078	17.937	18.1806	17.9436	18.0768	18.0151	17.815
human	Intracellular	O15305	Phosphomannomutase 2	PMM2	19.9938	20.0452	20.1069	19.9431	19.9545	19.6132	19.9366	19.8582	19.494
human	other	O15315	DNA repair protein RAD51 homolog 2	RAD51B								14.0107
human	TM.protein	O15321	Transmembrane 9 superfamily member 1	TM9SF1	19.1303	19.2223	18.8839	19.102	19.1309	19.509	19.0041	18.8559	18.8741
human	other	O15327	Inositol polyphosphate 4-phosphatase type II	INPP4B	19.8573	19.7128	19.7159	19.3007	19.2747	18.9676	19.2734	19.2693	19.2085
human	Intracellular	O15347	High mobility group protein B3	HMGB3	21.1637	21.6417	21.8283	21.6558	21.7601	22.0433	21.5115	21.4008	21.3131
human	Intracellular	O15355	Protein phosphatase 1G	PPM1G	19.3107	19.3031	19.1441	19.4949	19.4618	19.2906	19.5505	19.4463	19.3185
human	Intracellular	O15357	Phosphatidylinositol 3,4,5-trisphosphate 5-phosphatase 2	INPPL1	18.4577	18.4906	18.4006	18.3143	18.4145	18.1723	18.3834	18.3974	18.1967
human	other	O15360	Fanconi anemia group A protein	FANCA				14.6532				14.4201
human	Intracellular	O15371	Eukaryotic translation initiation factor 3 subunit D	EIF3D	19.3302	19.4661	19.3553	19.619	19.5872	19.3537	19.7246	19.712	19.2096
human	Intracellular	O15372	Eukaryotic translation initiation factor 3 subunit H	EIF3H	20.3553	20.3307	20.2437	20.3987	20.4534	20.1724	20.5618	20.545	20.1
human	Intracellular	O15379	Histone deacetylase 3	HDAC3	16.5888	17.3314	17.0305	16.7929	17.1905	16.7919	16.3361	16.3263	15.7736
human	Intracellular	O15381	Nuclear valosin-containing protein-like	NVL	15.3136	15.5745	13.8593	15.7868	14.9044	15.4705	15.6206	15.1332	14.2693
human	Intracellular	O15382	Branched-chain-amino-acid aminotransferase, mitochondrial	BCAT2	18.9172	19.1548	18.8411	18.8128	18.8764	19.321	18.8491	19.0281	19.2867
human	TM.protein	O15394	Neural cell adhesion molecule 2	NCAM2	18.1824	18.1797	18.0945	18.2588	18.1246	18.5653	17.9452	18.2107	18.5855
human	Intracellular	O15397	Importin-8	IPO8	16.3199	16.1899	15.7745	16.2464	16.2574	15.6004	16.1557	16.4942	16.4801
human	TM.protein	O15400	Syntaxin-7	STX7	18.674	18.6377	18.5286	18.7544	18.882	18.5883	18.7315	18.5173	18.3202
human	TM.protein	O15427	Monocarboxylate transporter 4	SLC16A3	14.7656	14.0613				14.6262		14.989	14.911
human	TM.protein	O15431	High affinity copper uptake protein 1	SLC31A1	14.5545			14.3502	14.5		16.1345	17.4334	17.1455
human	TM.protein	O15438	ATP-binding cassette sub-family C member 3	ABCC3	16.123	16.0067		15.2926			17.2386	15.6752	16.7999
human	Intracellular	O15446	DNA-directed RNA polymerase I subunit RPA34	POLR1G	17.0896	16.6014	16.1456	17.3947	17.4828	16.7751	17.7931	17.2977	16.4635
human	Intracellular	O15460	Prolyl 4-hydroxylase subunit alpha-2	P4HA2	16.9106	17.2434	16.756	17.2693	17.2461	17.6454	17.8678	17.776	17.6587
human	Intracellular	O15484	Calpain-5	CAPN5	15.7801	15.7804		15.5776	15.564	15.9126	15.078	15.0516	14.3941
human	Intracellular	O15498	Synaptobrevin homolog YKT6	YKT6	18.8372	18.5282	18.6117	18.7928	18.7824	18.6505	18.6142	18.8621	18.7183
human	Intracellular	O15504	Nucleoporin NUP42	NUP42	15.3915	16.0798			15.683		16.0669		15.0269
human	Intracellular	O15511	Actin-related protein 2/3 complex subunit 5	ARPC5	20.8819	20.9546	20.11	21.0809	20.8322	20.6232	20.9338	21.0576	20.9917
human	Intracellular	O15514	DNA-directed RNA polymerase II subunit RPB4	POLR2D	16.7505	16.1731		16.311	16.178	16.3827	16.9663	17.1573	17.9314
human	Intracellular	O15530	3-phosphoinositide-dependent protein kinase 1	PDPK1	16.7509	17.0931		17.2249	17.4501		17.2375	16.8379	16.486
human	TM.protein	O15533	Tapasin	TAPBP	17.1435	17.1054	16.7529	17.1994	17.3124	17.7825	17.411	17.0171	16.9838
human	Intracellular	O15541	E3 ubiquitin-protein ligase RNF113A	RNF113A	16.6286	15.9247	15.5881		16.3127	15.8372	15.999	16.2379	15.6163
human	Intracellular	O15550	Lysine-specific demethylase 6A	KDM6A	16.0019	15.9263		15.9633	15.0223	15.5463	15.6142	15.0839
human	TM.protein	O15551	Claudin-3	CLDN3	21.9925	21.9748	22.0596	21.8738	22.0744	22.2313	22.0457	21.9102	21.7647
human	Intracellular	O43143	Pre-mRNA-splicing factor ATP-dependent RNA helicase DHX15	DHX15	20.1272	20.1	20.1591	20.0689	20.0194	19.9757	20.2335	20.3345	20.0103
human	Intracellular	O43148	mRNA cap guanine-N7 methyltransferase	RNMT	17.2319	17.2852	16.7778	17.1465	16.8278	16.6233	16.5654	16.6738	16.6889
human	other	O43149	Zinc finger ZZ-type and EF-hand domain-containing protein 1	ZZEF1	16.7383	16.7759	16.152	16.7761	16.6157	16.4798	16.3548	16.7554	16.5118
human	Intracellular	O43150	Arf-GAP with SH3 domain, ANK repeat and PH domain-containing protein 2	ASAP2	17.3729	17.1039	16.9835	16.4981	16.4853	16.4658	16.1311	16.5779	17.1188
human	Intracellular	O43156	TELO2-interacting protein 1 homolog	TTI1	15.8377	16.0108	14.7754	16.5691	16.1844	16.3765	16.7952	16.4017	16.2104
human	TM.protein	O43157	Plexin-B1	PLXNB1					14.1036	14.7222	15.8782		15.4774
human	Intracellular	O43159	Ribosomal RNA-processing protein 8	RRP8	15.7074	15.5764		15.7406	15.0902	15.4604	15.9702	15.9766	15.5876
human	Intracellular	O43166	Signal-induced proliferation-associated 1-like protein 1	SIPA1L1	16.4025	16.8102	15.9607	17.2311	16.7406	15.6859	16.7082	16.4472
human	TM.protein	O43169	Cytochrome b5 type B	CYB5B	20.4649	20.8802	21.0928	20.9896	20.8367	21.4319	20.8863	20.7277	20.9843
human	Intracellular	O43172	U4/U6 small nuclear ribonucleoprotein Prp4	PRPF4	19.1525	19.2147	18.777	19.1266	19.1337	18.9647	19.1897	19.147	19.1964
human	Intracellular	O43175	D-3-phosphoglycerate dehydrogenase	PHGDH	19.8289	19.8798	19.8375	19.4094	19.4139	19.3021	18.9819	19.0142	19.2001
human	Intracellular	O43181	NADH dehydrogenase [ubiquinone] iron-sulfur protein 4, mitochondrial	NDUFS4	18.262	18.5556	18.2599	18.1316	18.3366	18.7176	18.5649	18.3618	18.4962
human	Intracellular	O43189	PHD finger protein 1	PHF1	14.0412	15.5444		15.2123				14.9168	14.6128
human	Intracellular	O43236	Septin-4	SEPTIN4	16.403	16.7905	15.5941	16.3915	16.7955	16.8471	16.9031
human	Intracellular	O43237	Cytoplasmic dynein 1 light intermediate chain 2	DYNC1LI2	19.3732	18.9889	18.8746	19.0545	19.3184	18.7569	19.2835	18.9052	18.8691
human	Intracellular	O43242	26S proteasome non-ATPase regulatory subunit 3	PSMD3	19.9033	19.9224	19.9395	19.8752	19.7787	19.6117	19.7297	19.8702	19.6684
human	Intracellular	O43252	Bifunctional 3'-phosphoadenosine 5'-phosphosulfate synthase 1	PAPSS1	18.8132	18.9744	18.7763	18.987	18.9562	18.9369	18.9112	18.8817	18.4952
human	Intracellular	O43264	Centromere/kinetochore protein zw10 homolog	ZW10	17.1939	16.9166	16.8865	16.7659	17.0931	16.9653	16.9843	16.9304	16.7519
human	other	O43278	Kunitz-type protease inhibitor 1	SPINT1	15.3209	15.1625		15.5237	15.6759	16.534	16.3868	16.3723	16.0932
human	TM.protein	O43286	Beta-1,4-galactosyltransferase 5	B4GALT5		16.8325	15.2375		16.769	15.9078	16.8198
human	Intracellular	O43290	U4/U6.U5 tri-snRNP-associated protein 1	SART1	18.369	18.2907	17.983	18.2729	18.3737	17.878	18.4087	18.3618	18.1621
human	TM.protein	O43291	Kunitz-type protease inhibitor 2	SPINT2	18.3207	18.6848	18.461	18.3429	18.3578	18.5242	18.4932	18.6367	18.3023
human	TM.protein	O43292	Glycosylphosphatidylinositol anchor attachment 1 protein	GPAA1	18.3592	18.4519	17.9339	18.3932	18.4396	19.2501	18.8515	18.5365	19.1757
human	other	O43293	Death-associated protein kinase 3	DAPK3	12.9353	13.6193		13.3139				14.8653	15.4601
human	Intracellular	O43303	Centriolar coiled-coil protein of 110 kDa	CCP110	14.4748	14.489		14.9705	15.7526		14.6026	14.0572	14.0683
human	Intracellular	O43312	Protein MTSS 1	MTSS1	12.8383	13.8005		13.9786				12.3091
human	Intracellular	O43314	Inositol hexakisphosphate and diphosphoinositol-pentakisphosphate kinase 2	PPIP5K2	16.231	16.2341	16.6229	15.9751	15.5642	15.2761	15.8867	16.1792	16.1566
human	Intracellular	O43318	Mitogen-activated protein kinase kinase kinase 7	MAP3K7		15.1036			13.2028			14.9529	14.0757
human	other	O43324	Eukaryotic translation elongation factor 1 epsilon-1	EEF1E1	18.9148	18.9029	19.1275	18.4745	18.4964	18.7938	18.2939	18.4638	18.8867
human	Intracellular	O43353	Receptor-interacting serine/threonine-protein kinase 2	RIPK2	16.3146	16.3865	16.3117	16.5582	16.6812	15.5531	16.4629	17.0214	16.6295
human	Intracellular	O43390	Heterogeneous nuclear ribonucleoprotein R	HNRNPR	20.8351	21.0279	20.9274	20.8497	20.7773	20.81	20.9621	20.7356	20.3936
human	Intracellular	O43395	U4/U6 small nuclear ribonucleoprotein Prp3	PRPF3	19.0591	19.0155	18.9342	19.0034	19.0814	18.871	19.0802	19.0825	18.9748
human	Intracellular	O43396	Thioredoxin-like protein 1	TXNL1	19.5326	19.5368	19.2049	19.5804	19.5221	19.2859	19.5176	19.3599	18.9844
human	Intracellular	O43399	Tumor protein D54	TPD52L2	21.2426	20.8577	21.1675	21.026	21.0825	20.6828	21.2468	21.2838	21.2547
human	Intracellular	O43402	ER membrane protein complex subunit 8	EMC8	18.5501	18.6851	18.1531	18.7032	18.6524	19.0533	18.7305	18.7542	18.8871
human	Intracellular	O43414	ERI1 exoribonuclease 3	ERI3	17.52	17.5125	17.8069	17.3111	17.3247	17.6299	17.281	17.3388	17.4526
human	other	O43422	52 kDa repressor of the inhibitor of the protein kinase	THAP12	15.0929							14.2622
human	Intracellular	O43427	Acidic fibroblast growth factor intracellular-binding protein	FIBP	16.8439	16.8418	15.4757	16.7887	16.3695	14.1671	16.7168	17.2331	16.5792
human	Intracellular	O43432	Eukaryotic translation initiation factor 4 gamma 3	EIF4G3	18.1901	18.1245	18.0721	18.1905	18.3707	18.105	18.3574	18.4573	18.3095
human	Intracellular	O43447	Peptidyl-prolyl cis-trans isomerase H	PPIH	18.4737	18.4806	18.5028	18.4761	18.2203	18.4042	18.4785	18.814	18.0685
human	Intracellular	O43463	Histone-lysine N-methyltransferase SUV39H1	SUV39H1							14.0246
human	TM.protein	O43464	Serine protease HTRA2, mitochondrial	HTRA2	18.4128	18.3401	18.2236	18.0425	18.2806	18.3798	18.1434	18.0297	18.1235
human	Intracellular	O43474	Krueppel-like factor 4	KLF4	15.864	15.469	16.4245	15.3251	15.1023		16.0225	15.2559	15.2718
human	Intracellular	O43482	Protein Mis18-beta	OIP5				13.5874	13.5399			14.4213
human	Intracellular	O43488	Aflatoxin B1 aldehyde reductase member 2	AKR7A2	18.939	19.056	19.2356	19.0027	18.9067	18.7805	18.4621	18.7107	18.5448
human	other	O43491	Band 4.1-like protein 2	EPB41L2	19.628	19.5805	19.3833	19.6879	19.6755	19.7982	19.5014	19.4238	19.4384
human	TM.protein	O43493	Trans-Golgi network integral membrane protein 2	TGOLN2	18.9698	18.7951	18.6203	18.5511	18.4896	18.593	18.8031	18.5819	18.8499
human	Intracellular	O43502	DNA repair protein RAD51 homolog 3	RAD51C	16.0297	15.3937	14.8537	15.8304	15.7167	15.8617	15.9914	16.2056	16.1815
human	Intracellular	O43504	Ragulator complex protein LAMTOR5	LAMTOR5	19.5612	19.2048	17.8898	19.4432	19.2982	19.1025	19.4457	19.2463	17.0696
human	TM.protein	O43505	Beta-1,4-glucuronyltransferase 1	B4GAT1	14.9187	14.8779	14.7688	14.6586	15.1428	15.7001	15.3355	14.9598	15.6387
human	TM.protein	O43520	Phospholipid-transporting ATPase IC	ATP8B1	16.0181	16.0794		15.5348	15.7238	15.804	15.6099	15.9118	16.2842
human	Intracellular	O43521	Bcl-2-like protein 11	BCL2L11		14.723		13.4178	14.214		14.2253	14.0176
human	Intracellular	O43524	Forkhead box protein O3	FOXO3	16.0855				16.3665		15.8705	16.8573	15.8008
human	Intracellular	O43541	Mothers against decapentaplegic homolog 6	SMAD6	19.2261	19.2402	19.956	19.178	19.3051	19.6472	18.9875	18.9077	19.2282
human	Intracellular	O43542	DNA repair protein XRCC3	XRCC3	16.0321	16.4928		16.6137	16.5518	15.8826	16.067	16.2306	15.9493
human	TM.protein	O43570	Carbonic anhydrase 12	CA12	16.9821	17.5087	16.3161	17.2713	17.5217	18.281	18.1654	18.311	18.2811
human	Intracellular	O43572	A-kinase anchor protein 10, mitochondrial	AKAP10	16.3306	16.2842	15.1971	16.2369	16.1272	15.5322	15.9991	16.2799	16.5367
human	TM.protein	O43581	Synaptotagmin-7	SYT7	14.7896	15.4643		13.3481				13.8493
human	Intracellular	O43583	Density-regulated protein	DENR	19.4095	19.1991	19.0107	19.1894	19.3251	19.0352	19.2904	19.3318	19.1505
human	Intracellular	O43592	Exportin-T	XPOT	19.7696	19.6694	19.6598	19.6233	19.46	19.2477	19.2562	19.6061	19.5633
human	Intracellular	O43598	2'-deoxynucleoside 5'-phosphate N-hydrolase 1	DNPH1	19.3125	19.5593	18.7576	19.5717	19.0671	18.9726	19.2391	19.9322	19.7005
human	Intracellular	O43615	Mitochondrial import inner membrane translocase subunit TIM44	TIMM44	18.2993	17.9962	17.8046	17.6987	17.5964	17.9635	17.9191	18.1122	18.6343
human	Intracellular	O43617	Trafficking protein particle complex subunit 3	TRAPPC3	18.5303	18.6911	18.277	18.3057	18.5167	18.5197	18.3054	18.715	18.6311
human	Intracellular	O43633	Charged multivesicular body protein 2a	CHMP2A	19.4992	19.2253	19.5032	19.3166	19.4186	19.1415	19.111	19.3714	19.5656
human	Intracellular	O43639	Cytoplasmic protein NCK2	NCK2	14.9349	14.5591	17.5367	15.0805	17.4213	17.2027		14.0226	14.5041
human	TM.protein	O43657	Tetraspanin-6	TSPAN6	15.7666	14.9845	13.7506	15.2334	15.3025	15.5496	15.4417	15.1941	15.1932
human	Intracellular	O43660	Pleiotropic regulator 1	PLRG1	18.0605	18.0948	18.1462	17.8416	17.8957	17.9778	17.7142	17.9992	17.6705
human	Intracellular	O43663	Protein regulator of cytokinesis 1	PRC1	17.731	17.3899	17.325	17.9669	17.8913	17.7848	18.1927	18.0626	18.1216
human	Intracellular	O43665	Regulator of G-protein signaling 10	RGS10	15.7084	15.7833	15.7336	16.1988	16.0061	14.7777	15.5489	15.8395	15.5088
human	Intracellular	O43670	BUB3-interacting and GLEBS motif-containing protein ZNF207	ZNF207	20.1333	20.1764	20.1778	20.223	20.3191	20.2323	20.2597	20.4413	20.2204
human	TM.protein	O43674	NADH dehydrogenase [ubiquinone] 1 beta subcomplex subunit 5, mitochondrial	NDUFB5	18.2733	17.9989	18.8174	18.1537	17.9373	18.7362	18.3712	18.5408	18.6422
human	TM.protein	O43676	NADH dehydrogenase [ubiquinone] 1 beta subcomplex subunit 3	NDUFB3	18.5811	18.5178	18.1531	18.4919	18.5135	19.0429	18.6395	19.0577	19.2514
human	Intracellular	O43678	NADH dehydrogenase [ubiquinone] 1 alpha subcomplex subunit 2	NDUFA2	18.7643	18.7215	18.5474	19.0151	19.0868	19.3974	19.1788	19.234	19.6018
human	Intracellular	O43681	ATPase GET3	GET3	20.4552	20.5343	20.6621	20.3893	20.4706	20.4469	20.4387	20.4028	20.1022
human	Intracellular	O43684	Mitotic checkpoint protein BUB3	BUB3	19.9066	20.094	19.9752	20.1132	20.1306	19.9443	20.027	19.9734	19.7393
human	TM.protein	O43688	Phospholipid phosphatase 2	PLPP2	16.5395	16.74	16.7971	16.9825	16.9365	17.31	17.05	17.004	17.2098
human	Intracellular	O43707	Alpha-actinin-4	ACTN4	21.9053	21.9584	21.8639	21.9025	21.9296	21.9313	21.8689	21.8438	21.659
human	Intracellular	O43708	Maleylacetoacetate isomerase	GSTZ1	17.7963	17.8927	17.3546	17.211	17.4551	17.4632	17.2864	17.4384	17.5274
human	Intracellular	O43709	Probable 18S rRNA (guanine-N(7))-methyltransferase	BUD23	13.672	14.1233		14.8702	13.2388		14.5329	14.1021	12.4235
human	Intracellular	O43716	Glutamyl-tRNA(Gln) amidotransferase subunit C, mitochondrial	GATC	15.8429	15.5726	15.1731	15.8657	16.0304	16.5791	15.836	16.7669	17.0848
human	Intracellular	O43719	HIV Tat-specific factor 1	HTATSF1	19.0187	18.9121	18.929	18.9343	18.9452	18.8305	18.868	18.883	18.8632
human	Intracellular	O43747	AP-1 complex subunit gamma-1	AP1G1	20.0166	19.9888	19.9988	19.9721	19.8839	19.7911	19.5331	19.8723	19.8263
human	TM.protein	O43752	Syntaxin-6	STX6	18.1744	17.8642	17.9392	17.8428	17.9005	17.5223	17.8246	17.958	17.7861
human	TM.protein	O43759	Synaptogyrin-1	SYNGR1	15.7149	16.5122		16.1217	16.1831	16.8336	15.7442	16.016	16.0648
human	TM.protein	O43760	Synaptogyrin-2	SYNGR2	20.8369	20.7331	21.0854	20.7037	20.8725	20.9388	20.504	20.6955	20.8175
human	TM.protein	O43761	Synaptogyrin-3	SYNGR3	17.0252	17.0203	15.8107	17.0787	16.9851	17.3338	16.2289	16.7458	17.1739
human	Intracellular	O43765	Small glutamine-rich tetratricopeptide repeat-containing protein alpha	SGTA	19.0075	19.1127	19.0606	19.1641	19.1342	19.1159	19.2426	19.2058	18.8337
human	Intracellular	O43768	Alpha-endosulfine	ENSA	20.0493	19.1865	19.661	19.7721	20.1983	19.1987	20.3573	20.2012	19.7609
human	TM.protein	O43772	Mitochondrial carnitine/acylcarnitine carrier protein	SLC25A20	17.1632	17.179	16.4659	16.9982	16.6502	16.2729	16.8443	17.007	17.1
human	Intracellular	O43776	Asparagine--tRNA ligase, cytoplasmic	NARS1	20.055	20.1322	20.1266	19.9727	19.9922	19.9236	19.8981	20.0112	19.8554
human	Intracellular	O43795	Unconventional myosin-Ib	MYO1B	19.9437	19.7648	19.7757	19.3856	19.3995	19.6782	19.9953	20.021	20.091
human	Intracellular	O43805	Sjoegren syndrome nuclear autoantigen 1	SSNA1	16.3714	16.2742	16.4357	16.7972	16.3714	16.1935	16.2782	16.4712	16.8014
human	TM.protein	O43808	Peroxisomal membrane protein PMP34	SLC25A17	15.3767	15.7372	16.1721	15.8588	15.5975	16.4862	15.7586	16.3988	16.6885
human	Intracellular	O43809	Cleavage and polyadenylation specificity factor subunit 5	NUDT21	19.9526	19.8761	19.9399	19.9823	19.9604	19.9303	19.9027	19.7903	19.8717
human	Intracellular	O43813	Glutathione S-transferase LANCL1	LANCL1	19.1992	19.5126	19.3364	19.1486	19.1974	19.0717	18.7835	18.7349	18.0915
human	Intracellular	O43815	Striatin	STRN	18.2475	18.1341	17.7421	18.1165	18.0989	17.8187	17.9309	17.851	17.8758
human	Intracellular	O43818	U3 small nucleolar RNA-interacting protein 2	RRP9	17.9096	18.1097	18.0102	18.0122	18.1426	18.2079	18.4949	18.566	18.4391
human	TM.protein	O43819	Protein SCO2 homolog, mitochondrial	SCO2	16.2262	16.2681		16.1075	16.4571	16.9902	16.6871	16.8181	18.0346
human	Intracellular	O43823	A-kinase anchor protein 8	AKAP8	17.1589	17.1278	15.9825	17.0428	17.0557	16.6165	17.075	16.7997	16.7277
human	Intracellular	O43824	Putative GTP-binding protein 6	GTPBP6	16.5522	17.0122	16.857	16.8438	16.7754	17.1091	16.9466	17.1502	17.1362
human	TM.protein	O43826	Glucose-6-phosphate exchanger SLC37A4	SLC37A4	18.0511	18.0536	18.0039	18.0031	17.8597	18.5894	17.6762	17.7698	18.2582
human	Intracellular	O43837	Isocitrate dehydrogenase [NAD] subunit beta, mitochondrial	IDH3B	18.3685	18.1688	18.1711	18.0117	17.9931	18.2412	18.1936	18.2569	18.5123
human	Intracellular	O43847	Nardilysin	NRDC	18.5857	18.5971	18.3586	18.8631	18.8372	18.6435	18.556	18.7227	18.1502
human	Intracellular	O43852	Calumenin	CALU	20.6743	20.6409	20.712	20.6993	20.7053	21.1332	21.0007	20.8671	20.8688
human	Intracellular	O43865	S-adenosylhomocysteine hydrolase-like protein 1	AHCYL1	18.5596	18.2979	17.6314	18.4301	18.3366	17.929	18.1511	18.2706	18.1237
human	Intracellular	O43913	Origin recognition complex subunit 5	ORC5	17.0327	16.6537	16.5979	16.8882	16.6136	16.5438	16.161	16.8115	16.761
human	Intracellular	O43920	NADH dehydrogenase [ubiquinone] iron-sulfur protein 5	NDUFS5	18.8136	18.848	17.4089	18.6167	18.8551	18.9457	18.7264	18.7613	18.3435
human	Intracellular	O43924	Retinal rod rhodopsin-sensitive cGMP 3',5'-cyclic phosphodiesterase subunit delta	PDE6D	17.4517	17.4627	17.1911	17.717	17.0798	17.2808	17.3661	16.9793	16.9283
human	Intracellular	O43929	Origin recognition complex subunit 4	ORC4	16.7413	16.7394	16.7656	16.2251	16.1003	15.7497	15.9017	16.5137	16.0747
human	Intracellular	O43933	Peroxisome biogenesis factor 1	PEX1		16.6335
human	Intracellular	O60216	Double-strand-break repair protein rad21 homolog	RAD21	19.0143	18.9748	18.7743	19.1104	18.9854	18.8451	18.9525	18.9507	18.9287
human	Secreted	O60218	Aldo-keto reductase family 1 member B10	AKR1B10	16.9925	16.5072	17.844
human	Intracellular	O60220	Mitochondrial import inner membrane translocase subunit Tim8 A	TIMM8A	17.0938	17.2958		17.6358	17.3421	17.4409	18.0362	17.6203	17.3324
human	Intracellular	O60231	Pre-mRNA-splicing factor ATP-dependent RNA helicase DHX16	DHX16	18.0036	17.7746	17.6196	17.9754	17.8983	17.4926	17.9544	17.9774	17.8205
human	Intracellular	O60232	Protein ZNRD2	ZNRD2	17.1321	16.5629	17.3613	17.2702	17.19		17.5785	17.8881	17.4379
human	Intracellular	O60239	SH3 domain-binding protein 5	SH3BP5	14.4147	14.4484		14.6565	15.1827		14.5951	14.5754	14.6213
human	other	O60240	Perilipin-1	PLIN1	14.6346	14.2157		14.1272	14.4337
human	Intracellular	O60244	Mediator of RNA polymerase II transcription subunit 14	MED14	15.5642	16.3531	15.7033	15.2721	14.5196		14.9841	16.2364	15.3568
human	Intracellular	O60256	Phosphoribosyl pyrophosphate synthase-associated protein 2	PRPSAP2	18.274	18.5726	18.3989	18.6847	18.4974	18.5399	18.7212	18.4541	18.3716
human	Intracellular	O60264	SWI/SNF-related matrix-associated actin-dependent regulator of chromatin subfamily A member 5	SMARCA5	19.6662	19.5964	19.5112	19.6901	19.745	19.8919	19.692	19.8013	19.7855
human	TM.protein	O60266	Adenylate cyclase type 3	ADCY3								13.9701	14.7544
human	Intracellular	O60268	Uncharacterized protein KIAA0513	KIAA0513	14.5929	14.4313		13.4699			14.1917	14.0736	13.0728
human	other	O60271	C-Jun-amino-terminal kinase-interacting protein 4	SPAG9	18.5011	18.5607	18.3233	18.5789	18.4955	18.267	18.5279	18.4791	18.3513
human	Intracellular	O60287	Nucleolar pre-ribosomal-associated protein 1	URB1	16.0829	15.9684	17.6944	16.399	16.2981	16.1681	16.7243	16.8176	16.4416
human	Intracellular	O60292	Signal-induced proliferation-associated 1-like protein 3	SIPA1L3	14.3823	15.2699		14.8868				14.8279
human	Intracellular	O60293	Zinc finger C3H1 domain-containing protein	ZFC3H1	16.4514	16.2737	15.9598	16.7121	17.0171	16.2911	16.6225	16.5272	16.2572
human	Intracellular	O60294	tRNA wybutosine-synthesizing protein 4	LCMT2	14.8293	14.8946		15.2548	15.0499	14.1994	15.0526	15.4888	15.2929
human	other	O60306	RNA helicase aquarius	AQR	17.4304	17.4648	17.6134	17.5687	17.483	17.6133	17.5422	17.7993	17.7258
human	TM.protein	O60313	Dynamin-like 120 kDa protein, mitochondrial	OPA1	18.6993	18.674	18.4315	18.5545	18.557	18.8921	18.6582	18.6383	18.9197
human	Intracellular	O60318	Germinal-center associated nuclear protein	MCM3AP	14.3069				14.2577			14.7479	15.1669
human	Intracellular	O60333	Kinesin-like protein KIF1B	KIF1B	16.1869	16.524	16.4322	16.366	15.9575	17.8178	15.8827	16.5736	15.1194
human	TM.protein	O60337	E3 ubiquitin-protein ligase MARCHF6	MARCHF6								13.8996	14.6653
human	Intracellular	O60341	Lysine-specific histone demethylase 1A	KDM1A	18.9117	18.9924	18.912	19.0005	18.8788	18.8271	18.8739	18.9577	18.8567
human	Intracellular	O60343	TBC1 domain family member 4	TBC1D4	16.5602	16.1006	17.4749	16.2634			16.0657	15.7531	16.1027
human	TM.protein	O60353	Frizzled-6	FZD6	15.638	15.5262	15.1605	15.3653	15.9358		15.9328	16.336	16.4012
human	TM.protein	O60427	Acyl-CoA (8-3)-desaturase	FADS1							15.8134		15.7773
human	Intracellular	O60437	Periplakin	PPL	19.5366	19.4446	19.3333	18.9121	18.9011	18.4731	18.8342	18.8001	18.7697
human	TM.protein	O60462	Neuropilin-2	NRP2	15.7339	15.9441		16.0189	16.0936			15.9061	15.6758
human	TM.protein	O60476	Mannosyl-oligosaccharide 1,2-alpha-mannosidase IB	MAN1A2	16.8808	16.8792	16.7329	16.9652	16.7647	17.203	16.6671	16.7416	16.7948
human	TM.protein	O60487	Myelin protein zero-like protein 2	MPZL2	17.4686	15.557		14.2945		15.8098		15.2336	18.0656
human	Intracellular	O60493	Sorting nexin-3	SNX3	19.3282	19.4924	19.4209	19.4185	19.5042	19.354	19.5033	19.7292	19.4806
human	TM.protein	O60499	Syntaxin-10	STX10	16.3569	16.5037	15.9863	16.7158	16.5445	15.9292	16.573	16.458	16.9953
human	Intracellular	O60502	Protein O-GlcNAcase	OGA	18.7252	18.9533	18.4412	18.8032	18.6723	18.4767	18.537	18.4836	18.3162
human	TM.protein	O60503	Adenylate cyclase type 9	ADCY9	15.2827							16.2279	15.2275
human	Intracellular	O60506	Heterogeneous nuclear ribonucleoprotein Q	SYNCRIP	21.6484	21.7133	21.9896	21.8253	21.8453	21.8048	21.9524	21.7395	21.4692
human	Intracellular	O60508	Pre-mRNA-processing factor 17	CDC40	17.4085	17.529	16.7215	17.3758	17.4976	17.397	17.2628	17.3129	17.28
human	TM.protein	O60513	Beta-1,4-galactosyltransferase 4	B4GALT4	13.9107			13.876	14.417			14.8809	15.1601
human	Intracellular	O60518	Ran-binding protein 6	RANBP6	13.9755
human	Intracellular	O60519	cAMP-responsive element-binding protein-like 2	CREBL2	16.6398	16.7005	16.5678	16.8847	17.0017	16.5734	16.8452	16.2793	16.411
human	Intracellular	O60524	Nuclear export mediator factor NEMF	NEMF	17.851	17.8855	17.5683	17.8375	17.8349	17.4944	17.6315	17.8374	17.8958
human	Intracellular	O60547	GDP-mannose 4,6 dehydratase	GMDS	18.6864	18.7	18.6355	18.7738	18.7349	18.6272	18.5947	18.6857	18.0043
human	Intracellular	O60551	Glycylpeptide N-tetradecanoyltransferase 2	NMT2	14.4258	14.5569		14.5303	14.3744			14.5458	13.114
human	Intracellular	O60563	Cyclin-T1	CCNT1	14.4671	14.9493		15.0002	14.1841		14.0012	15.1349	13.2977
human	Secreted	O60568	Multifunctional procollagen lysine hydroxylase and glycosyltransferase LH3	PLOD3	18.3996	18.4366	18.1623	18.5749	18.5992	18.9564	19.168	19.322	19.5538
human	Intracellular	O60573	Eukaryotic translation initiation factor 4E type 2	EIF4E2	16.2384	16.267		16.0262	15.7559		14.7078	16.1888	14.8624
human	Intracellular	O60583	Cyclin-T2	CCNT2		13.5792		14.5869	13.9856		13.5965	13.7705
human	Intracellular	O60610	Protein diaphanous homolog 1	DIAPH1	19.9644	19.8823	19.6637	20.0207	19.8897	19.5877	19.9311	20.0034	19.8968
human	Intracellular	O60613	Selenoprotein F	SELENOF	16.2791	16.4791		16.145	16.1516	15.5858	17.1636	17.2063	16.4049
human	Intracellular	O60645	Exocyst complex component 3	EXOC3	18.0084	18.1474	17.9117	17.8959	17.8587	17.7366	17.7002	17.5936	18.0256
human	Intracellular	O60658	High affinity cAMP-specific and IBMX-insensitive 3',5'-cyclic phosphodiesterase 8A	PDE8A		15.0415		15.7793	15.0558	13.6702		14.395	14.3919
human	Intracellular	O60664	Perilipin-3	PLIN3	20.3379	20.0959	20.2865	20.0074	20.0951	19.8159	19.8108	19.7697	19.4883
human	TM.protein	O60669	Monocarboxylate transporter 2	SLC16A7	15.9296	15.7088	15.5963	15.6236	15.9501	15.8131	16.1654	16.2261	16.0044
human	Intracellular	O60671	Cell cycle checkpoint protein RAD1	RAD1	16.0966	15.8115		16.134	16.0985	16.1128	16.3221	16.7833	17.3247
human	Intracellular	O60678	Protein arginine N-methyltransferase 3	PRMT3	15.1023	15.0469		15.9333	15.7158	15.1311	15.3419	15.4621	15.6769
human	Intracellular	O60684	Importin subunit alpha-7	KPNA6	19.4711	19.709	19.1293	19.6433	19.6584	19.5999	19.5974	19.7466	19.5071
human	Intracellular	O60701	UDP-glucose 6-dehydrogenase	UGDH	24.1616	24.3451	24.3793	24.2886	24.3273	24.2598	24.1993	24.1826	23.7404
human	Intracellular	O60716	Catenin delta-1	CTNND1	19.5884	19.7054	19.6103	19.5206	19.4895	19.8274	19.623	19.6162	19.8104
human	TM.protein	O60725	Protein-S-isoprenylcysteine O-methyltransferase	ICMT	17.5013	17.4373	16.7301	17.8632	17.359	17.5179	17.3609	17.5148	17.598
human	Intracellular	O60749	Sorting nexin-2	SNX2	20.0575	20.0105	20.0717	20.1442	19.9675	19.8241	19.7439	19.8343	19.7174
human	Intracellular	O60762	Dolichol-phosphate mannosyltransferase subunit 1	DPM1	21.0658	21.18	21.2641	21.1643	21.339	21.72	21.2013	21.1691	21.5134
human	Intracellular	O60763	General vesicular transport factor p115	USO1	18.892	18.8588	18.6425	18.7643	18.6436	18.5542	18.5705	18.6011	18.8011
human	TM.protein	O60779	Thiamine transporter 1	SLC19A2	15.2377	15.5083		15.6499	15.6234	15.9218		15.6645	15.5546
human	Intracellular	O60783	28S ribosomal protein S14, mitochondrial	MRPS14	17.2734	16.8073	16.66	16.4374	16.4435	16.5569	17.0233	16.5015	17.4325
human	Intracellular	O60784	Target of Myb protein 1	TOM1	17.2713	16.95	16.1999	16.7175	16.8292	16.3586	16.8502	16.8697	17.0761
human	Intracellular	O60825	6-phosphofructo-2-kinase/fructose-2,6-bisphosphatase 2	PFKFB2	15.8967	16.2584	15.6124	15.6783	15.6577	15.9087	15.6839	15.9223	15.8094
human	Intracellular	O60826	Coiled-coil domain-containing protein 22	CCDC22	18.1627	18.0579	18.006	17.9489	18.088	17.6815	18.0292	18.3155	17.8729
human	Intracellular	O60828	Polyglutamine-binding protein 1	PQBP1	17.062	17.4601	17.3945	17.5317	17.5117	17.6632	17.1783	17.5868	17.2751
human	TM.protein	O60830	Mitochondrial import inner membrane translocase subunit Tim17-B	TIMM17B	17.8693	17.9441	17.5915	17.9719	17.8879	18.4498	18.1345	18.0569	18.4701
human	TM.protein	O60831	PRA1 family protein 2	PRAF2	18.4633	18.6718	18.8397	18.1287	18.4774	18.6921	18.8039	18.5797	18.8517
human	Intracellular	O60832	H/ACA ribonucleoprotein complex subunit DKC1	DKC1	19.3082	19.2882	19.0284	19.1176	19.0712	19.2336	19.5368	19.4878	19.5447
human	Intracellular	O60841	Eukaryotic translation initiation factor 5B	EIF5B	19.1871	19.1747	19.0064	19.3828	19.4601	19.3114	19.3984	19.4654	19.5649
human	Intracellular	O60869	Endothelial differentiation-related factor 1	EDF1	20.7627	20.9378	20.3097	20.8863	20.9943	20.8577	20.9855	21.2951	21.1401
human	Intracellular	O60870	DNA/RNA-binding protein KIN17	KIN	14.7494	14.6567		14.8636	14.5549	15.3311	14.5046	14.3054	14.8373
human	Intracellular	O60879	Protein diaphanous homolog 2	DIAPH2	16.3659	15.8219		16.1643			15.5417	15.3079	15.4258
human	Intracellular	O60884	DnaJ homolog subfamily A member 2	DNAJA2	20.0192	19.7656	19.8778	19.9562	19.679	19.7253	19.748	20.0391	19.8106
human	Intracellular	O60885	Bromodomain-containing protein 4	BRD4	18.0186	18.3742	18.1056	18.2144	18.2681	18.2943	18.2483	17.997	17.9885
human	Secreted	O60888	Protein CutA	CUTA	20.6077	21.0616	21.407	21.3442	21.0079	20.9653	20.6311	20.6275	21.0014
human	TM.protein	O60906	Sphingomyelin phosphodiesterase 2	SMPD2	14.7707	14.6981		14.6615			15.0348	15.4263	16.2882
human	other	O60925	Prefoldin subunit 1	PFDN1	18.8698	19.3807	19.4342	20.2375	19.9967	19.5213	20.0421	19.768	20.0933
human	Intracellular	O60927	E3 ubiquitin-protein ligase PPP1R11	PPP1R11	15.5511	14.9184						14.3254
human	Intracellular	O60934	Nibrin	NBN	16.3367	16.5646	16.49	16.2486	15.9198	16.0698	16.0771	15.7112	15.7994
human	Intracellular	O60936	Nucleolar protein 3	NOL3	17.6297	17.6483	16.8022	18.0098	18.4823	17.1344	18.2221	18.1233	17.598
human	Intracellular	O60942	mRNA-capping enzyme	RNGTT	16.2863	16.6514	16.1854	16.4757	16.5931	16.5672	16.4421	15.9133	16.0139
human	TM.protein	O75027	Iron-sulfur clusters transporter ABCB7, mitochondrial	ABCB7	16.9515	17.0432	15.4387	16.9935	16.7919	17.327	16.6762	17.043	16.9218
human	Intracellular	O75044	SLIT-ROBO Rho GTPase-activating protein 2	SRGAP2	17.0878	17.2027	16.285	17.0515	17.2577	17.1689	17.0831	16.9996	15.9673
human	Intracellular	O75052	Carboxyl-terminal PDZ ligand of neuronal nitric oxide synthase protein	NOS1AP	16.9445	16.9252		16.779	16.5943	16.6639	16.4459	16.5935	16.6943
human	TM.protein	O75054	Immunoglobulin superfamily member 3	IGSF3	17.0404	17.1812	16.7565	17.2375	17.3058	17.7796	17.1343	17.1737	17.3905
human	TM.protein	O75063	Glycosaminoglycan xylosylkinase	FAM20B	16.8747	16.7551	16.5252	16.7359	16.7838	16.775	16.9257	16.5549	16.6011
human	Intracellular	O75083	WD repeat-containing protein 1	WDR1	21.4093	21.5008	21.5894	21.4127	21.4281	21.3556	21.4237	21.3606	21.083
human	TM.protein	O75110	Probable phospholipid-transporting ATPase IIA	ATP9A	18.0651	18.026	17.6737	17.769	17.7586	17.955	17.9645	17.786	18.0162
human	Intracellular	O75113	NEDD4-binding protein 1	N4BP1	14.3995			14.9356	14.4539
human	Intracellular	O75116	Rho-associated protein kinase 2	ROCK2	17.5482	17.3875	16.918	17.3701	17.1736	17.1759	17.1689	17.0914	17.1414
human	Intracellular	O75122	CLIP-associating protein 2	CLASP2	17.0934	17.0565	16.765	17.214	17.2328	17.2754	16.9933	16.8693	16.8887
human	Intracellular	O75127	Pentatricopeptide repeat-containing protein 1, mitochondrial	PTCD1	15.4207	15.2919		15.439	15.614		16.0633	15.8238	16.4038
human	Intracellular	O75128	Protein cordon-bleu	COBL	14.8442	15.2212						14.5802	14.7117
human	Intracellular	O75131	Copine-3	CPNE3	21.4982	21.4599	21.5237	21.5725	21.5878	21.3918	21.4118	21.4413	21.2776
human	Intracellular	O75143	Autophagy-related protein 13	ATG13	16.9932	17.4328		17.3734	17.1137	16.8296	17.3155	17.1493	16.3892
human	TM.protein	O75144	ICOS ligand	ICOSLG	13.804	15.0293
human	Intracellular	O75146	Huntingtin-interacting protein 1-related protein	HIP1R	18.0874	18.1467	17.8567	17.7805	17.8868	17.8088	17.7768	18.0249	18.1185
human	Intracellular	O75150	E3 ubiquitin-protein ligase BRE1B	RNF40	17.1045	17.1191	16.5879	17.1059	17.0326	16.8525	17.3741	17.4489	17.2999
human	Intracellular	O75151	Lysine-specific demethylase PHF2	PHF2	18.2191	18.3815	18.1821	18.1041	18.2371	18.239	18.3938	18.4561	18.0233
human	Intracellular	O75152	Zinc finger CCCH domain-containing protein 11A	ZC3H11A	17.979	17.9174	17.659	18.1711	18.2104	17.9797	18.4064	18.1002	17.9061
human	Intracellular	O75153	Clustered mitochondria protein homolog	CLUH	19.0489	19.067	18.9953	19.3094	19.1007	18.9838	19.4254	19.6093	19.1602
human	Intracellular	O75155	Cullin-associated NEDD8-dissociated protein 2	CAND2								13.9645
human	Intracellular	O75157	TSC22 domain family protein 2	TSC22D2	17.8441	17.7672	16.906	17.5016	17.6831	17.2365	17.9172	17.8447	18.0724
human	Intracellular	O75164	Lysine-specific demethylase 4A	KDM4A								13.7074
human	other	O75165	DnaJ homolog subfamily C member 13	DNAJC13	17.9394	17.9956	17.675	17.5882	17.6618	17.5937	17.5788	17.7916	17.9069
human	Intracellular	O75167	Phosphatase and actin regulator 2	PHACTR2	14.8838		15.1739	15.5631	15.2052			15.5533	16.113
human	Intracellular	O75170	Serine/threonine-protein phosphatase 6 regulatory subunit 2	PPP6R2	15.0748			14.257	15.8442		14.5859	14.9395	15.2216
human	Intracellular	O75175	CCR4-NOT transcription complex subunit 3	CNOT3	17.9243	18.0809	18.2066	18.0199	17.9811	17.7694	18.0351	18.125	17.7841
human	Intracellular	O75179	Ankyrin repeat domain-containing protein 17	ANKRD17	14.972	14.9686		15.1648	14.6998		15.1515	15.488	15.2729
human	Intracellular	O75182	Paired amphipathic helix protein Sin3b	SIN3B		15.0039		14.5013	14.8189		14.4461	15.1367	14.1224
human	Intracellular	O75190	DnaJ homolog subfamily B member 6	DNAJB6	17.1909	17.3247	16.6077	16.88	17.2268	16.4016	17.0085	16.7835	17.2703
human	TM.protein	O75192	Peroxisomal membrane protein 11A	PEX11A									15.0018
human	Intracellular	O75208	Ubiquinone biosynthesis protein COQ9, mitochondrial	COQ9	17.0519	17.2834	16.6584	17.1621	16.4487	17.1034	16.8428	16.2299	16.4738
human	Intracellular	O75223	Gamma-glutamylcyclotransferase	GGCT	20.2823	20.2765	20.3296	20.2124	20.3276	20.2221	20.0982	19.9706	19.8005
human	Intracellular	O75251	NADH dehydrogenase [ubiquinone] iron-sulfur protein 7, mitochondrial	NDUFS7	18.3395	18.0494	17.7333	17.9933	17.8426	18.4044	18.3068	18.2718	18.904
human	TM.protein	O75298	Reticulon-2	RTN2	16.703	16.8627		15.9306	16.1842			15.7987	15.5061
human	other	O75306	NADH dehydrogenase [ubiquinone] iron-sulfur protein 2, mitochondrial	NDUFS2	19.4478	19.4867	19.5179	19.4913	19.2959	19.7715	19.6492	19.6165	19.7055
human	Intracellular	O75312	Zinc finger protein ZPR1	ZPR1	18.342	18.2301	17.829	18.1864	18.0795	17.7867	18.1688	18.0055	17.8794
human	Intracellular	O75323	Protein NipSnap homolog 2	NIPSNAP2	18.4181	18.5445	18.4887	18.0289	18.4066	18.5327	18.5263	18.3154	19.1045
human	Intracellular	O75330	Hyaluronan mediated motility receptor	HMMR	14.4552	13.5125		14.187				14.0567	14.3333
human	Intracellular	O75340	Programmed cell death protein 6	PDCD6	19.2786	19.3127	19.3183	19.2524	19.2411	19.2882	19.162	19.3682	19.2729
human	Intracellular	O75347	Tubulin-specific chaperone A	TBCA	20.9901	20.9462	20.8141	21.1524	21.2456	20.9035	21.0979	20.8406	20.9392
human	Intracellular	O75348	V-type proton ATPase subunit G 1	ATP6V1G1	19.2893	19.2849	18.5618	19.1936	19.1965	18.6065	19.1531	19.0519	19.1607
human	Intracellular	O75351	Vacuolar protein sorting-associated protein 4B	VPS4B	17.5453	17.7959	17.0434	17.707	17.6824	17.5704	17.5221	17.6718	17.151
human	TM.protein	O75352	Mannose-P-dolichol utilization defect 1 protein	MPDU1	19.2643	19.5741	18.9324	19.4466	19.5978	19.7333	19.4072	19.5523	19.7011
human	TM.protein	O75354	Ectonucleoside triphosphate diphosphohydrolase 6	ENTPD6								13.4784	13.9575
human	Intracellular	O75362	Zinc finger protein 217	ZNF217	16.8879	16.9062	16.2488	17.1981	17.2431	16.4522	17.3522	17.1836	16.9758
human	Intracellular	O75363	Breast carcinoma-amplified sequence 1	BCAS1	17.3756	17.1336	16.6653	16.1444	16.4374	16.0471	16.5498	16.5566	16.5512
human	Intracellular	O75367	Core histone macro-H2A.1	MACROH2A1	22.6641	22.9222	22.7292	22.789	22.8117	23.0113	23.209	22.8892	22.8278
human	Intracellular	O75368	SH3 domain-binding glutamic acid-rich-like protein	SH3BGRL	20.3722	20.2781	20.3454	20.0804	20.0964	19.7325	19.7959	19.6418	19.3548
human	Intracellular	O75369	Filamin-B	FLNB	21.7982	21.9542	21.968	21.9381	21.9227	21.901	21.5766	21.5977	21.3722
human	Intracellular	O75380	NADH dehydrogenase [ubiquinone] iron-sulfur protein 6, mitochondrial	NDUFS6	18.5855	18.6886	18.2456	18.3089	18.3122	18.501	18.6636	18.5154	18.2762
human	other	O75381	Peroxisomal membrane protein PEX14	PEX14	16.7443	16.8675	17.6495	16.9753	17.1528	16.6747	16.9	17.0696	17.2006
human	Intracellular	O75382	Tripartite motif-containing protein 3	TRIM3	16.6697	16.8996						16.0298	15.6205
human	Intracellular	O75385	Serine/threonine-protein kinase ULK1	ULK1	15.4061	15.8956		15.5743	15.5041	15.466	15.5298	14.6347	13.8208
human	other	O75390	Citrate synthase, mitochondrial	CS	21.7511	21.8494	21.8412	21.7099	21.8557	22.2734	21.9805	22.1082	22.3915
human	Intracellular	O75391	Sperm-associated antigen 7	SPAG7	17.2049	17.3159	17.2542	17.2089	17.1714	16.8744	16.9591	16.9686	16.4021
human	Intracellular	O75394	39S ribosomal protein L33, mitochondrial	MRPL33	13.5799			14.3186				14.05
human	TM.protein	O75396	Vesicle-trafficking protein SEC22b	SEC22B	21.1365	21.0263	21.3727	20.9623	21.0922	20.9894	20.9291	20.7368	20.8431
human	Intracellular	O75400	Pre-mRNA-processing factor 40 homolog A	PRPF40A	19.2115	19.1453	19.0622	18.9168	19.1721	18.9606	19.1909	18.9241	19.0182
human	Intracellular	O75410	Transforming acidic coiled-coil-containing protein 1	TACC1	14.3359	13.4669		14.252					15.4912
human	Intracellular	O75414	Nucleoside diphosphate kinase 6	NME6	15.3224	16.0978		15.7371	15.825	15.797	15.2941	15.5923	15.8421
human	Intracellular	O75419	Cell division control protein 45 homolog	CDC45	16.0697	16.033	16.3602	16.693	16.4683	16.6435	16.6165	16.4234	16.0013
human	other	O75427	Leucine-rich repeat and calponin homology domain-containing protein 4	LRCH4	16.4839	15.9372	16.1083	15.9157	16.0375	15.7216	15.9676	15.7891	15.9646
human	Intracellular	O75431	Metaxin-2	MTX2	17.8444	17.9181	17.707	17.8953	17.987	18.3811	18.1214	18.0705	18.5957
human	Intracellular	O75436	Vacuolar protein sorting-associated protein 26A	VPS26A	20.5453	20.5297	20.7462	20.5835	20.4476	19.8702	20.4698	20.6962	20.517
human	TM.protein	O75438	NADH dehydrogenase [ubiquinone] 1 beta subcomplex subunit 1	NDUFB1	16.7736	16.9023		17.103	17.571	17.8664	17.0652	17.0231	17.2508
human	Intracellular	O75439	Mitochondrial-processing peptidase subunit beta	PMPCB	19.1065	19.158	19.0145	19.0801	19.011	19.5497	19.4343	19.3002	19.784
human	other	O75443	Alpha-tectorin	TECTA							15.271	15.3296
human	Intracellular	O75446	Histone deacetylase complex subunit SAP30	SAP30	16.6881	16.8798	15.5005	16.7361	16.7542	16.2679	16.4442	16.6707	16.8399
human	other	O75448	Mediator of RNA polymerase II transcription subunit 24	MED24	16.0565	16.159	16.1981	15.5724	15.6832		15.5528	15.6422	15.469
human	Intracellular	O75449	Katanin p60 ATPase-containing subunit A1	KATNA1	15.0043						15.634	15.147	13.7573
human	Intracellular	O75475	PC4 and SFRS1-interacting protein	PSIP1	18.7314	18.7986	18.7631	19.0049	18.9503	19.0609	19.1436	18.9512	18.8214
human	TM.protein	O75477	Erlin-1	ERLIN1	17.5482	17.5748	17.1658	17.5122	17.5394	18.0836	17.6882	17.7831	17.9956
human	Intracellular	O75489	NADH dehydrogenase [ubiquinone] iron-sulfur protein 3, mitochondrial	NDUFS3	19.6056	19.642	19.6144	19.5808	19.6237	19.9412	19.7926	19.7655	20.1206
human	Intracellular	O75494	Serine/arginine-rich splicing factor 10	SRSF10	18.9483	19.2223	18.9264	19.0434	19.2008	19.149	19.1527	19.397	19.5843
human	Intracellular	O75521	Enoyl-CoA delta isomerase 2	ECI2		14.9621		14.2711					14.8216
human	Intracellular	O75528	Transcriptional adapter 3	TADA3	14.6015	14.2095
human	Intracellular	O75530	Polycomb protein EED	EED	16.3489	16.612		17.0192	16.9621	17.3144	17.1632	17.1241	17.1632
human	Intracellular	O75531	Barrier-to-autointegration factor	BANF1	22.1403	22.1899	21.9639	23.0006	23.0111	23.0826	22.9485	22.5307	22.3941
human	other	O75533	Splicing factor 3B subunit 1	SF3B1	20.3403	20.3107	20.2413	20.4027	20.4643	20.3281	20.4338	20.3524	20.2161
human	Intracellular	O75534	Cold shock domain-containing protein E1	CSDE1	19.8793	19.8125	19.8926	20.2699	20.2571	20.1754	20.3081	20.4593	20.1882
human	Intracellular	O75569	Interferon-inducible double-stranded RNA-dependent protein kinase activator A	PRKRA	18.4497	18.4349	18.1779	18.2593	18.2469	18.2582	17.9759	18.0302	18.0366
human	Intracellular	O75582	Ribosomal protein S6 kinase alpha-5	RPS6KA5	13.358
human	Intracellular	O75586	Mediator of RNA polymerase II transcription subunit 6	MED6	15.1393	15.0654	14.1085	14.3541	14.2254	14.2851	14.9301	15.2915	14.6394
human	Intracellular	O75592	E3 ubiquitin-protein ligase MYCBP2	MYCBP2		14.2545		15.0303
human	Intracellular	O75607	Nucleoplasmin-3	NPM3		13.7821		13.862			16.1104	16.6424	14.5713
human	other	O75608	Acyl-protein thioesterase 1	LYPLA1	20.5374	20.7327	20.5936	20.3906	20.5484	20.3323	20.3179	20.4107	20.1562
human	Intracellular	O75616	GTPase Era, mitochondrial	ERAL1	16.814	16.7458	15.6232	17.1935	17.2779	17.4038	17.5612	17.3925	17.8323
human	Intracellular	O75635	Serpin B7	SERPINB7	17.5683	17.4322	16.3863	17.6927	16.3462	17.1003	17.3825	17.1687	15.8681
human	Intracellular	O75643	U5 small nuclear ribonucleoprotein 200 kDa helicase	SNRNP200	19.9747	19.9564	19.9068	19.9754	19.8963	19.9306	19.9028	19.9438	19.8887
human	Intracellular	O75663	TIP41-like protein	TIPRL	18.5851	18.5355	18.4432	18.543	18.4805	18.2302	18.345	18.4824	18.3369
human	Intracellular	O75665	Oral-facial-digital syndrome 1 protein	OFD1	19.7794	19.3996	20.0962	19.5097	19.5484			19.5975
human	Intracellular	O75674	TOM1-like protein 1	TOM1L1	18.5412	18.6402	18.104	18.7081	18.7379	18.5885	18.5839	18.3802	18.346
human	Intracellular	O75676	Ribosomal protein S6 kinase alpha-4	RPS6KA4	15.8887	15.7694		15.9558	15.78	14.9746	15.7887	15.4011	15.6702
human	Intracellular	O75683	Surfeit locus protein 6	SURF6	17.5121	17.293	16.8675	17.4428	17.5869	17.6378	18.2492	17.9615	17.7392
human	Intracellular	O75688	Protein phosphatase 1B	PPM1B	18.1124	18.0253	18.2329	18.0715	18.0777	17.5231	17.8286	17.8627	17.3984
human	Intracellular	O75689	Arf-GAP with dual PH domain-containing protein 1	ADAP1	16.2149	15.814		15.1779	14.4487		14.7871	16.1495	15.8908
human	Intracellular	O75691	Small subunit processome component 20 homolog	UTP20	16.5269	16.8452	15.3129	16.4806	16.3746	16.5056	17.0108	17.0984	16.7544
human	Intracellular	O75694	Nuclear pore complex protein Nup155	NUP155	17.9674	17.9557	17.9655	18.1643	18.1623	18.3979	18.2757	18.1812	18.4291
human	Intracellular	O75695	Protein XRP2	RP2	16.288	16.4347	15.8328	15.9919	15.9214	15.3388	15.266	15.6777	16.2303
human	other	O75717	WD repeat and HMG-box DNA-binding protein 1	WDHD1	17.4986	17.7681	16.3344	18.1857	18.3557	18.086	18.0523	17.9383	17.3678
human	Secreted	O75718	Cartilage-associated protein	CRTAP	16.1369	16.0598	15.241	16.2367	16.0407	16.1456	16.5613	16.5394	16.9226
human	TM.protein	O75746	Calcium-binding mitochondrial carrier protein Aralar1	SLC25A12	16.7049	16.7828	16.5156	16.2978	15.6342	16.8773	16.0929	16.6508	17.4141
human	TM.protein	O75752	UDP-GalNAc:beta-1,3-N-acetylgalactosaminyltransferase 1	B3GALNT1	16.2837	16.2038	15.8162	16.8311	16.3924	16.8821	16.8067	16.6646	15.9626
human	TM.protein	O75787	Renin receptor	ATP6AP2	18.0694	17.9634	18.0431	18.3355	18.3977	18.8409	18.5481	18.5653	18.7282
human	Intracellular	O75792	Ribonuclease H2 subunit A	RNASEH2A	17.5755	17.6009	17.4762	17.8599	17.8812	17.3545	17.965	17.9492	17.7751
human	Intracellular	O75794	Cell division cycle protein 123 homolog	CDC123	15.8647	16.445	15.4431	15.9855	16.0283	14.9422	16.2702	16.8058	16.4637
human	Intracellular	O75817	Ribonuclease P protein subunit p20	POP7	17.7929	17.8959	17.633	17.9072	17.8032	17.4214	17.909	17.4122	17.6841
human	Intracellular	O75818	Ribonuclease P protein subunit p40	RPP40	15.2743	15.7807		15.593	15.953	16.1623	16.0361	15.6773	15.296
human	Intracellular	O75821	Eukaryotic translation initiation factor 3 subunit G	EIF3G	20.4365	20.2527	20.3088	20.4657	20.5387	20.3093	20.7152	20.6345	20.5383
human	Intracellular	O75822	Eukaryotic translation initiation factor 3 subunit J	EIF3J	19.0423	18.8134	18.7649	18.9719	18.9292	18.7071	19.2109	19.2429	19.1662
human	Intracellular	O75828	Carbonyl reductase [NADPH] 3	CBR3	18.4815	18.5873	17.8692	18.6174	18.6579	18.3873	18.1638	17.7484	17.7761
human	Intracellular	O75832	26S proteasome non-ATPase regulatory subunit 10	PSMD10	19.2142	19.3379	19.1157	19.0854	19.2103	18.5401	18.6877	18.812	18.8256
human	Intracellular	O75843	AP-1 complex subunit gamma-like 2	AP1G2	18.3665	18.2106	18.1107	17.9738	17.902	17.8933	17.1708	17.3351	17.259
human	TM.protein	O75844	CAAX prenyl protease 1 homolog	ZMPSTE24	18.4657	18.5223	18.3516	18.5149	18.4258	19.2015	18.7788	18.8672	19.1406
human	Intracellular	O75864	Protein phosphatase 1 regulatory subunit 37	PPP1R37	17.2127	16.7973	17.0073	17.0621	17.0466	16.5439	17.3542	17.1762	17.1882
human	Intracellular	O75865	Trafficking protein particle complex subunit 6A	TRAPPC6A					14.8662			14.9959	14.553
human	Intracellular	O75874	Isocitrate dehydrogenase [NADP] cytoplasmic	IDH1	20.6557	20.7806	20.774	20.7211	20.6442	20.3844	20.3739	20.4154	20.2211
human	Intracellular	O75879	Glutamyl-tRNA(Gln) amidotransferase subunit B, mitochondrial	GATB	16.6871	16.5511	16.0909	16.7362	16.4327	16.995	16.5693	16.6309	17.633
human	TM.protein	O75880	Protein SCO1 homolog, mitochondrial	SCO1	18.3092	18.2628	18.4386	17.8721	18.0401	18.4203	18.2125	18.3732	19.0418
human	Intracellular	O75884	Serine hydrolase RBBP9	RBBP9	18.5376	18.3213	17.8044	18.0977	18.0049	17.4579	18.0455	17.807	16.5851
human	Intracellular	O75886	Signal transducing adapter molecule 2	STAM2	17.5832	17.5449	17.5888	17.4689	17.5433	17.4955	17.2508	17.2564	16.9736
human	Intracellular	O75896	Tumor suppressor candidate 2	TUSC2	15.8621	17.3317		17.3551	17.527	16.523	17.3559	18.1334	17.5334
human	TM.protein	O75907	Diacylglycerol O-acyltransferase 1	DGAT1		17.1544		17.1769		17.9206	17.1185	17.5973	18.5394
human	Intracellular	O75909	Cyclin-K	CCNK	17.5418	17.5435	17.6226	17.3622	17.6564	17.0974	18.1672	17.5338	17.139
human	TM.protein	O75915	PRA1 family protein 3	ARL6IP5	19.8265	20.1598	20.2077	20.4142	20.3301	20.3333	20.5845	20.258	20.1135
human	Intracellular	O75934	Pre-mRNA-splicing factor SPF27	BCAS2	18.2391	18.2257	18.5105	18.3337	18.3211	18.1642	18.4174	18.5465	18.3487
human	Intracellular	O75935	Dynactin subunit 3	DCTN3	17.9665	17.8846	17.6523	18.1409	18.1542	17.9845	18.1573	18.15	18.048
human	Intracellular	O75937	DnaJ homolog subfamily C member 8	DNAJC8	19.3191	19.2479	19.4538	19.2161	19.2553	19.1984	19.243	19.0533	19.1915
human	Intracellular	O75940	Survival of motor neuron-related-splicing factor 30	SMNDC1	19.5727	19.3421		19.0592	18.3681	18.673	18.5885	18.8328	18.3816
human	Intracellular	O75943	Cell cycle checkpoint protein RAD17	RAD17							14.3681	13.2178	13.4308
human	Intracellular	O75947	ATP synthase subunit d, mitochondrial	ATP5PD	20.3367	20.5961	20.3011	20.6084	20.7011	21.0707	20.7159	20.7391	21.0348
human	Intracellular	O75955	Flotillin-1	FLOT1	18.7136	18.583	18.4549	18.3397	18.3118	18.5391	18.5993	18.5732	18.806
human	Intracellular	O75962	Triple functional domain protein	TRIO	14.7728	14.4778		15.5623			14.6935	14.7943	14.2883
human	other	O75964	ATP synthase subunit g, mitochondrial	ATP5MG	21.3645	21.6907	21.3426	21.6831	21.7861	22.1696	21.7617	21.8156	22.2149
human	TM.protein	O75976	Carboxypeptidase D	CPD	16.2753	16.0318	16.2798	16.615	16.4482	16.743	15.8747	16.2451	16.2018
human	Intracellular	O76003	Glutaredoxin-3	GLRX3	19.9228	19.9589	19.9428	19.9438	19.9466	19.8283	19.8898	19.8663	19.8125
human	Intracellular	O76021	Ribosomal L1 domain-containing protein 1	RSL1D1	19.487	19.4683	19.4428	19.6708	19.712	19.7852	20.2295	20.0661	20.1409
human	TM.protein	O76024	Wolframin	WFS1	18.9134	18.8134	18.6143	18.6311	18.615	18.9312	18.3816	18.6753	18.9789
human	Intracellular	O76027	Annexin A9	ANXA9	18.9124	18.7656	18.5557	18.5142	18.4243	18.2437	18.3586	18.3246	18.5214
human	Intracellular	O76031	ATP-dependent Clp protease ATP-binding subunit clpX-like, mitochondrial	CLPX	18.6977	18.7366	18.4789	18.6271	18.7487	19.2244	18.952	18.9739	19.4537
human	Intracellular	O76041	Nebulette	NEBL	17.7257	17.6704	17.1286	17.8377	17.732	17.4757	17.9083	17.5358	17.5586
human	Intracellular	O76054	SEC14-like protein 2	SEC14L2				14.0395			14.5676	15.2933	14.8679
human	TM.protein	O76062	Delta(14)-sterol reductase TM7SF2	TM7SF2	19.9401	19.7183	19.9751	19.4365	19.7925	20.2402	19.5182	19.7726	20.1705
human	Intracellular	O76071	Probable cytosolic iron-sulfur protein assembly protein CIAO1	CIAO1	18.0937	18.4145	17.9072	18.3915	18.2345	18.2598	18.2502	18.6192	18.1788
human	Intracellular	O76074	cGMP-specific 3',5'-cyclic phosphodiesterase	PDE5A									16.2094
human	Secreted	O76076	CCN family member 5	CCN5	16.516	15.9418		15.1519	15.406	15.3929	16.1663	15.9447	15.9072
human	Intracellular	O76094	Signal recognition particle subunit SRP72	SRP72	18.7996	18.7212	18.5968	18.7898	18.7047	18.4874	18.4975	18.6059	18.5315
human	TM.protein	O76095	Protein JTB	JTB	17.4155	17.3517	17.2297	17.4081	17.2931	17.4581	17.246	17.4409	17.4976
human	Intracellular	O77932	Decapping and exoribonuclease protein	DXO	15.1175			15.4014	14.3309
human	Intracellular	O94760	N(G),N(G)-dimethylarginine dimethylaminohydrolase 1	DDAH1	18.413	18.3635	18.2889	18.0016	17.6321	17.5996	17.5666	17.5038	17.5927
human	Intracellular	O94761	ATP-dependent DNA helicase Q4	RECQL4								14.1672	13.98
human	Intracellular	O94762	ATP-dependent DNA helicase Q5	RECQL5	16.4736	16.3461	15.8175	15.9588	16.3848		16.2593	15.9804	16.216
human	Intracellular	O94763	Unconventional prefoldin RPB5 interactor 1	URI1	15.521	15.4742		15.3913	15.5177	15.875	16.0152	15.2655	15.0986
human	TM.protein	O94766	Galactosylgalactosylxylosylprotein 3-beta-glucuronosyltransferase 3	B3GAT3	18.0789	18.346	17.9776	18.4552	18.3021	18.3619	18.2801	18.3014	18.9999
human	Intracellular	O94776	Metastasis-associated protein MTA2	MTA2	19.0389	19.049	18.9014	19.2727	19.2012	19.0296	19.2438	19.387	18.9729
human	Intracellular	O94804	Serine/threonine-protein kinase 10	STK10	17.2589	17.1582	15.4741	17.1548	17.116	17.2833	17.2482	17.2812	17.0314
human	other	O94822	E3 ubiquitin-protein ligase listerin	LTN1	17.5963	17.414	16.3548	17.3812	17.5609	16.9584	17.393	17.011	17.4174
human	TM.protein	O94826	Mitochondrial import receptor subunit TOM70	TOMM70	19.1338	19.1339	18.8102	19.1168	19.1301	19.0116	19.052	19.0576	18.9266
human	Intracellular	O94829	Importin-13	IPO13	15.7287	15.8094		15.4291	15.2166	14.9188	14.7851	15.4902	14.6983
human	Intracellular	O94832	Unconventional myosin-Id	MYO1D	17.9776	18.1202	17.6634	18.0004	17.7162	18.2694	17.8493	17.79	18.0952
human	Intracellular	O94842	TOX high mobility group box family member 4	TOX4	16.8344	17.1407	16.8076	17.0642	17.1864	16.5898	16.9591	16.5649	16.4506
human	other	O94851	[F-actin]-monooxygenase MICAL2	MICAL2								14.1632	14.6018
human	Intracellular	O94855	Protein transport protein Sec24D	SEC24D	17.5311	17.7119	17.4731	17.5279	17.4412	17.1687	17.2948	17.4303	17.4198
human	Intracellular	O94874	E3 UFM1-protein ligase 1	UFL1	19.551	19.3222	19.4415	19.3085	19.2801	19.2789	19.0353	19.1397	19.2488
human	TM.protein	O94876	Transmembrane and coiled-coil domains protein 1	TMCC1	15.5618	16.3552	14.6791	15.6281	15.9144	15.5982	15.8585	15.2438	15.771
human	Intracellular	O94880	PHD finger protein 14	PHF14	17.7468	17.5017	16.8474	17.2792	17.3885	17.0988	17.5036	17.6429	18.0244
human	Intracellular	O94885	SAM and SH3 domain-containing protein 1	SASH1	14.6618	14.3963
human	TM.protein	O94886	CSC1-like protein 1	TMEM63A	16.0636	15.188	14.4889	15.5297	15.286	15.533	15.2837	16.2858	16.9633
human	Intracellular	O94887	FERM, ARHGEF and pleckstrin domain-containing protein 2	FARP2	13.3971						14.4609	14.5289	13.7199
human	Intracellular	O94888	UBX domain-containing protein 7	UBXN7	18.0833	18.0359	17.9217	17.8484	17.6585	17.5229	17.7948	17.7626	17.6569
human	TM.protein	O94901	SUN domain-containing protein 1	SUN1	17.3036	17.4192	16.5356	17.1528	17.2548	17.8598	17.5146	17.367	17.563
human	Intracellular	O94903	Pyridoxal phosphate homeostasis protein	PLPBP	18.4468	18.5591	18.2872	18.4892	18.3561	18.0272	18.4725	18.2671	17.8945
human	TM.protein	O94905	Erlin-2	ERLIN2	19.5383	19.4721	19.6188	18.9622	18.68	19.3442	19.1845	19.6517	20.0316
human	Intracellular	O94906	Pre-mRNA-processing factor 6	PRPF6	19.9038	19.9451	19.9148	19.856	19.9062	19.9638	20.0776	20.0793	19.9273
human	Intracellular	O94913	Pre-mRNA cleavage complex 2 protein Pcf11	PCF11		13.3059	14.2833	14.8235	13.5894		14.0626	15.087	15.3792
human	Intracellular	O94915	Protein furry homolog-like	FRYL	17.1561	17.2799	16.6171	17.1534	17.0493	16.6528	16.8054	17.2436	16.8314
human	other	O94919	Endonuclease domain-containing 1 protein	ENDOD1	17.457	17.7609	17.4508	17.6071	17.3861	18.3058	17.725	17.7907	17.6941
human	TM.protein	O94923	D-glucuronyl C5-epimerase	GLCE	15.9521	16.4491		15.7812	16.5282	16.9556	15.8554	15.3489	14.2104
human	Intracellular	O94925	Glutaminase kidney isoform, mitochondrial	GLS	18.598	18.6012	18.7381	18.3454	18.2493	18.2154	18.821	18.8001	18.9701
human	Intracellular	O94927	HAUS augmin-like complex subunit 5	HAUS5	16.1813	15.8862		16.0188	15.9466	15.5648	15.6936	15.8321	16.278
human	Intracellular	O94952	F-box only protein 21	FBXO21	16.5474	16.7637	16.1959	16.5072	16.732	16.5267	16.5556	16.0707	16.4516
human	Intracellular	O94955	Rho-related BTB domain-containing protein 3	RHOBTB3	15.5115	15.2801		15.3544	15.3756	15.7935	15.3283	15.5682	16.2065
human	Secreted	O94964	Protein SOGA1	SOGA1	15.3703	14.898	15.2274	14.9237	15.0279		14.2272	14.8258	15.1798
human	TM.protein	O94966	Ubiquitin carboxyl-terminal hydrolase 19	USP19	15.7276	16.2289		16.1027	16.199	15.5307	15.9525	16.0631	15.9293
human	Intracellular	O94967	WD repeat-containing protein 47	WDR47	15.0168	15.2125	14.9614	15.3618	13.3053	13.7756	14.4948	14.9205	14.2166
human	Intracellular	O94972	E3 ubiquitin-protein ligase TRIM37	TRIM37	14.5236	14.2599		14.0347	15.105		14.2081	13.2951	14.1002
human	Intracellular	O94973	AP-2 complex subunit alpha-2	AP2A2	18.3323	18.2395	18.0195	18.204	17.8099	17.6897	18.0095	18.1141	18.0437
human	Intracellular	O94979	Protein transport protein Sec31A	SEC31A	19.9154	19.9782	19.7733	19.8366	19.6944	19.5338	19.5783	19.6805	19.5256
human	TM.protein	O94985	Calsyntenin-1	CLSTN1	14.516					14.9763
human	Intracellular	O94992	Protein HEXIM1	HEXIM1	17.6979	17.4115	16.7937	17.49	17.667	17.0871	17.7914	17.624	17.4524
human	Intracellular	O95049	Tight junction protein ZO-3	TJP3	17.872	17.9252	17.4909	18.0514	17.9996	17.8014	17.8103	17.7025	17.5963
human	Intracellular	O95059	Ribonuclease P protein subunit p14	RPP14	14.1793	14.126			13.5476	14.3277	14.1308	14.5546
human	Intracellular	O95067	G2/mitotic-specific cyclin-B2	CCNB2	15.098	15.0347		16.5764	16.2864	15.773	16.3429	16.6046	17.1258
human	TM.protein	O95070	Protein YIF1A	YIF1A	17.6102	17.941		17.6257	17.7638	18.012	18.7962	17.9609	17.8677
human	Intracellular	O95071	E3 ubiquitin-protein ligase UBR5	UBR5	17.0434	17.0698	16.4877	17.025	16.9786	17.2588	17.0274	17.4315	17.1533
human	Intracellular	O95081	Arf-GAP domain and FG repeat-containing protein 2	AGFG2	15.9677	16.1548	15.7868	16.0981	16.1388	15.7548	16.0199	16.1324	15.4939
human	Secreted	O95084	Serine protease 23	PRSS23	13.5551	12.837		13.7255		15.3376	14.7717	14.8324	14.855
human	Intracellular	O95104	SR-related and CTD-associated factor 4	SCAF4	16.95	16.8951	17.2194	16.653	16.7394	16.7282	16.6333	16.9361	17.0035
human	TM.protein	O95139	NADH dehydrogenase [ubiquinone] 1 beta subcomplex subunit 6	NDUFB6	17.8107	19.6658	19.7743	19.5824	19.7377	20.178	19.882	19.9053	18.9672
human	TM.protein	O95140	Mitofusin-2	MFN2	15.7773	15.5744		15.9512	15.7985		15.7874	16.1329	16.2174
human	Intracellular	O95155	Ubiquitin conjugation factor E4 B	UBE4B	18.2756	18.126	17.2795	18.0682	17.7242	17.7301	17.9569	17.8721	17.8972
human	TM.protein	O95159	Zinc finger protein-like 1	ZFPL1	18.9941	19.0554	19.0402	19.1912	19.2044	18.8779	18.8477	18.9338	18.6674
human	Intracellular	O95163	Elongator complex protein 1	ELP1	17.7062	17.8137	17.6861	17.905	18.053	17.8582	17.7911	17.9124	17.7366
human	Intracellular	O95164	Ubiquitin-like protein 3	UBL3	16.3218	16.7002	15.776	16.6551	16.3947	17.094	16.2002	17.2157	17.3205
human	TM.protein	O95167	NADH dehydrogenase [ubiquinone] 1 alpha subcomplex subunit 3	NDUFA3	15.9444	16.0056	15.8842	16.3208	16.3105	16.7463	16.4538	16.5384	16.3927
human	TM.protein	O95168	NADH dehydrogenase [ubiquinone] 1 beta subcomplex subunit 4	NDUFB4	19.4123	19.4954	19.3696	19.7816	19.8189	20.0995	19.9739	19.7746	19.9628
human	TM.protein	O95169	NADH dehydrogenase [ubiquinone] 1 beta subcomplex subunit 8, mitochondrial	NDUFB8	17.5945	17.6323	16.0997	17.5781	17.513	17.7928	17.7769	17.4656	17.2833
human	Intracellular	O95182	NADH dehydrogenase [ubiquinone] 1 alpha subcomplex subunit 7	NDUFA7	17.9735	17.96	17.6122	18.1586	17.7519	17.8084	17.9156	18.1767	17.9937
human	other	O95197	Reticulon-3	RTN3	19.9393	20.1922	20.087	20.2405	20.2709	20.7573	19.5253	20.2556	20.912
human	TM.protein	O95202	Mitochondrial proton/calcium exchanger protein	LETM1	18.1717	18.0921	17.981	17.8892	17.9593	18.434	18.2609	18.4803	18.9029
human	Intracellular	O95208	Epsin-2	EPN2	15.593	15.1218	15.3735	14.7842	15.0753	14.3683	14.9948	15.3066	15.1863
human	TM.protein	O95210	Starch-binding domain-containing protein 1	STBD1	16.0416	16.1646		16.1124	15.896		16.0633	16.4761	15.3547
human	Intracellular	O95218	Zinc finger Ran-binding domain-containing protein 2	ZRANB2	18.6098	18.4108	18.4077	18.4268	18.3195	18.2598	18.2624	18.1134	17.7384
human	Intracellular	O95219	Sorting nexin-4	SNX4	18.0283	17.8284	17.4843	17.7541	17.7953	17.5208	17.4165	17.6964	17.6716
human	Intracellular	O95229	ZW10 interactor	ZWINT				15.8237		14.6929	16.4934	15.7754	15.7735
human	Intracellular	O95232	Luc7-like protein 3	LUC7L3	17.646	17.7227	17.7981	17.5831	17.6548	17.4658	17.6132	17.9259	17.8285
human	Intracellular	O95235	Kinesin-like protein KIF20A	KIF20A	16.3898	16.0561	15.9515	15.8801	15.949	15.5524	16.2367	15.8478	16.0833
human	Intracellular	O95238	SAM pointed domain-containing Ets transcription factor	SPDEF	15.819	16.4065	15.1882	15.9498	15.893	16.3627	15.5596	15.7228	15.5826
human	Intracellular	O95239	Chromosome-associated kinesin KIF4A	KIF4A	16.563	16.5	15.8739	17.1373	17.0345	16.6337	16.9806	16.9595	16.7659
human	Intracellular	O95243	Methyl-CpG-binding domain protein 4	MBD4	13.065	14.2456		14.8193				14.5203
human	Intracellular	O95248	Myotubularin-related protein 5	SBF1	14.8109	14.9306		14.3808	13.3985	15.1821	14.872	13.9656	13.7829
human	TM.protein	O95249	Golgi SNAP receptor complex member 1	GOSR1	17.4392	17.2801		17.232	17.0661	17.2338	17.2715	17.3511	17.6106
human	Intracellular	O95251	Histone acetyltransferase KAT7	KAT7	15.7444	16.5656		15.9216	15.8175	16.244	16.2831	16.2803	16.332
human	Intracellular	O95260	Arginyl-tRNA--protein transferase 1	ATE1	15.9155	16.4248		15.8861	16.0424	15.7284	16.0011	15.8903	15.891
human	Intracellular	O95273	Cyclin-D1-binding protein 1	CCNDBP1	17.338	17.5102			17.3777		17.1184	17.1226	16.8803
human	other	O95274	Ly6/PLAUR domain-containing protein 3	LYPD3	16.5123	16.9043	16.0783	16.0697	15.9732	16.2553	16.4231	16.7396	16.1792
human	TM.protein	O95292	Vesicle-associated membrane protein-associated protein B/C	VAPB	20.5066	20.6828	20.6526	20.6808	20.5242	20.5181	20.6127	20.6057	20.7462
human	Intracellular	O95294	RasGAP-activating-like protein 1	RASAL1	14.1521	14.9597		13.988	14.2999			14.0701	14.2402
human	Intracellular	O95295	SNARE-associated protein Snapin	SNAPIN	16.1699	15.8944	16.0883	16.3968	16.3082	16.2058	16.6399	16.2405	17.1239
human	TM.protein	O95297	Myelin protein zero-like protein 1	MPZL1				13.2957		13.8729	13.8771	13.6517	13.5227
human	TM.protein	O95298	NADH dehydrogenase [ubiquinone] 1 subunit C2	NDUFC2	18.2445	18.5242	17.9806	18.7133	18.1985	18.6725	18.5005	18.0668	18.248
human	Intracellular	O95299	NADH dehydrogenase [ubiquinone] 1 alpha subcomplex subunit 10, mitochondrial	NDUFA10	18.9414	19.0384	18.5717	18.6829	18.6881	19.1275	18.88	18.9795	19.3892
human	Intracellular	O95302	Peptidyl-prolyl cis-trans isomerase FKBP9	FKBP9	18.063	18.1636	17.8021	18.5254	18.4118	18.9152	18.6524	18.5142	18.5765
human	Intracellular	O95336	6-phosphogluconolactonase	PGLS	20.2318	20.5904	20.3153	20.4511	20.4513	20.2831	20.2635	20.3609	19.8487
human	Intracellular	O95340	Bifunctional 3'-phosphoadenosine 5'-phosphosulfate synthase 2	PAPSS2	21.5233	21.5347	21.5834	21.5972	21.504	21.3093	21.6146	21.5439	21.0373
human	Intracellular	O95347	Structural maintenance of chromosomes protein 2	SMC2	18.7363	18.5546	18.5702	19.1628	19.083	19.1269	18.9265	18.9536	19.2005
human	Intracellular	O95352	Ubiquitin-like modifier-activating enzyme ATG7	ATG7	18.1792	18.2056	18.1664	18.0677	17.9876	17.9887	17.7878	17.9974	17.6374
human	Intracellular	O95359	Transforming acidic coiled-coil-containing protein 2	TACC2	15.6092	15.3693		15.7436	15.384	14.7549	16.0205	15.5677	15.654
human	Intracellular	O95361	Tripartite motif-containing protein 16	TRIM16	18.8472	18.7145	18.7199	18.0704	18.0017	18.0741	18.5756	18.7165	18.4824
human	Intracellular	O95363	Phenylalanine--tRNA ligase, mitochondrial	FARS2	15.7243	15.6094	15.4235	14.2499	14.3149	15.9357	14.0738	15.6452	16.209
human	Intracellular	O95365	Zinc finger and BTB domain-containing protein 7A	ZBTB7A	16.9019	16.6598	16.6929	16.4239	16.0851	16.1769	16.7566	16.173	15.6382
human	Intracellular	O95372	Acyl-protein thioesterase 2	LYPLA2	18.0359	18.2217	17.9856	18.1447	17.7513	17.4135	17.8734	18.2552	17.9795
human	Intracellular	O95373	Importin-7	IPO7	19.3059	19.3758	19.2784	19.5504	19.4588	19.4014	19.3428	19.5636	19.6173
human	Intracellular	O95376	E3 ubiquitin-protein ligase ARIH2	ARIH2	15.1454	15.208		15.5661	15.4577	15.7732	14.7248	14.7253	14.7523
human	Intracellular	O95379	Tumor necrosis factor alpha-induced protein 8	TNFAIP8	14.2738			13.7111				14.35
human	Intracellular	O95382	Mitogen-activated protein kinase kinase kinase 6	MAP3K6	12.6007					13.5622		13.9016
human	Intracellular	O95391	Pre-mRNA-splicing factor SLU7	SLU7	15.0675	15.0619		14.6485	15.3592		14.9846	14.6376	14.2679
human	Intracellular	O95394	Phosphoacetylglucosamine mutase	PGM3	19.16	19.2831	19.2523	18.9737	18.9945	18.9349	18.8769	19.0007	18.824
human	Intracellular	O95396	Adenylyltransferase and sulfurtransferase MOCS3	MOCS3	17.8991	18.1126	17.3695	17.7207	17.8878	17.4134	17.5384	17.4516	17.462
human	Intracellular	O95400	CD2 antigen cytoplasmic tail-binding protein 2	CD2BP2	19.8547	19.6902	19.7335	20.0092	20.0359	19.7299	20.1336	19.9962	19.5192
human	TM.protein	O95415	Brain protein I3	BRI3		14.3819		12.8317			13.6308	14.2963
human	Intracellular	O95425	Supervillin	SVIL	16.7636	16.5365	16.2918	16.5447	16.7686	16.2893	16.2291	16.3148	16.0624
human	Intracellular	O95433	Activator of 90 kDa heat shock protein ATPase homolog 1	AHSA1	20.961	21.0298	20.8984	21.262	21.2041	20.7622	21.4225	21.4123	21.0509
human	Secreted	O95450	A disintegrin and metalloproteinase with thrombospondin motifs 2	ADAMTS2									14.8291
human	Intracellular	O95453	Poly(A)-specific ribonuclease PARN	PARN	18.3471	18.7182	18.5667	18.4533	18.5841	18.4435	18.5241	18.4613	18.3697
human	Intracellular	O95456	Proteasome assembly chaperone 1	PSMG1	19.0784	18.8996	18.8342	18.8345	18.8087	18.5983	18.5315	19.0799	18.6917
human	other	O95466	Formin-like protein 1	FMNL1	15.3595			15.6864	15.7781	15.09	13.8404	15.3987	15.1149
human	TM.protein	O95470	Sphingosine-1-phosphate lyase 1	SGPL1	18.3825	18.4605	18.3072	18.3778	18.3343	18.8475	18.4914	18.7182	18.8877
human	TM.protein	O95471	Claudin-7	CLDN7	17.3819	17.2603	17.0179	16.8735	17.1551	16.6042	17.1945	17.3029	17.4761
human	Intracellular	O95478	Ribosome biogenesis protein NSA2 homolog	NSA2	17.1077	17.3421	16.9206	17.8829	17.7598	17.6708	18.4671	18.2967	18.1573
human	Intracellular	O95479	GDH/6PGL endoplasmic bifunctional protein	H6PD	17.0196	17.0592	16.8986	16.8514	16.7535	17.1699	16.5421	16.663	16.9918
human	Intracellular	O95486	Protein transport protein Sec24A	SEC24A	18.0966	17.9577	17.6341	17.9168	17.7749	17.7504	17.8958	17.9082	17.7234
human	Intracellular	O95487	Protein transport protein Sec24B	SEC24B	16.9442	16.8388	15.9479	16.633	16.6742	16.475	16.5625	16.4871	16.6453
human	TM.protein	O95528	Solute carrier family 2, facilitated glucose transporter member 10	SLC2A10	14.8338	13.8461	14.2096					13.2938	14.206
human	Intracellular	O95544	NAD kinase	NADK					14.8251			14.0177
human	Intracellular	O95551	Tyrosyl-DNA phosphodiesterase 2	TDP2	17.8019	16.9139	16.7332	16.617	16.7758	16.8437	16.8472	16.5031	16.5467
human	TM.protein	O95562	Vesicle transport protein SFT2B	SFT2D2	16.1224	15.71	15.3182	16.0002	16.137	17.2947	16.4051	16.4752	17.2093
human	Intracellular	O95571	Persulfide dioxygenase ETHE1, mitochondrial	ETHE1	19.0136	19.0557	18.8583	18.7547	18.8619	19.1196	19.021	18.7081	19.163
human	TM.protein	O95573	Fatty acid CoA ligase Acsl3	ACSL3	18.3815	18.6189	18.1242	18.5118	18.5306	19.071	18.6677	18.602	18.9275
human	Intracellular	O95602	DNA-directed RNA polymerase I subunit RPA1	POLR1A	16.7137	16.3816		16.7033	16.5671	16.318	16.9763	16.5224	16.8815
human	Intracellular	O95613	Pericentrin	PCNT	19.2914	19.3331		19.7044	19.9343	19.4118	19.352	19.6029	19.4082
human	Intracellular	O95619	YEATS domain-containing protein 4	YEATS4	15.6867	16.306		16.5185	16.4943	16.3568	16.9015	16.798	16.0263
human	other	O95625	Zinc finger and BTB domain-containing protein 11	ZBTB11	15.1002	15.014		15.4784		15.6491	15.2147	15.2841	14.9239
human	Intracellular	O95628	CCR4-NOT transcription complex subunit 4	CNOT4	15.5984	15.5494	14.4999	15.6813	15.8983	15.2374	15.0827	15.4813	15.4143
human	Intracellular	O95630	STAM-binding protein	STAMBP	18.8439	18.8326	19.0658	18.867	18.8004	18.4909	18.5363	18.5139	18.9069
human	Intracellular	O95639	Cleavage and polyadenylation specificity factor subunit 4	CPSF4	16.3687			16.596
human	Intracellular	O95671	Probable bifunctional dTTP/UTP pyrophosphatase/methyltransferase protein	ASMTL	19.3057	19.411	19.4366	19.3954	19.4439	19.2925	19.1872	19.1475	18.7009
human	TM.protein	O95674	Phosphatidate cytidylyltransferase 2	CDS2	16.5196	16.8386		16.2777	16.0754	16.5187	16.3469	16.6539	17.295
human	Intracellular	O95678	Keratin, type II cytoskeletal 75	KRT75	18.9837	19.1371	19.6429	18.2698	18.8419	18.5415	17.7975	18.4112	18.7569
human	Intracellular	O95684	Centrosomal protein 43	CEP43	16.3287	15.8069	15.3635	15.9747	16.3011	16.0208	16.5572	16.5496	16.3652
human	Intracellular	O95685	Protein phosphatase 1 regulatory subunit 3D	PPP1R3D	17.9362	17.7891	17.7153	17.416	17.7264	16.6087	17.2471	17.3152	17.4562
human	Intracellular	O95696	Bromodomain-containing protein 1	BRD1	15.051	14.5084				13.6079	14.6865	15.0339
human	Intracellular	O95707	Ribonuclease P protein subunit p29	POP4	16.6005	16.5379	15.6941	16.3713	15.8773	16.146	16.4434	16.5431	16.3684
human	other	O95714	E3 ubiquitin-protein ligase HERC2	HERC2	15.7587	16.037	15.2827	16.2101	15.9367	15.9186	16.1376	15.9336	15.8845
human	Intracellular	O95716	Ras-related protein Rab-3D	RAB3D	19.447	19.4794	19.5528	19.5053	19.3368	19.8786	19.7894	19.7128	20.0413
human	Intracellular	O95718	Steroid hormone receptor ERR2	ESRRB									12.741
human	Intracellular	O95721	Synaptosomal-associated protein 29	SNAP29	18.2806	18.3323	17.9143	18.4799	18.7894	18.0094	18.759	18.4262	18.1125
human	Intracellular	O95747	Serine/threonine-protein kinase OSR1	OXSR1	19.9567	19.674	19.8897	19.7242	19.6411	19.2953	19.3482	19.6158	19.4454
human	Intracellular	O95749	Geranylgeranyl pyrophosphate synthase	GGPS1	17.7709	17.5407	17.0611	17.3839	17.1619	16.878	16.9365	17.047	16.8008
human	TM.protein	O95754	Semaphorin-4F	SEMA4F						16.0661
human	Intracellular	O95757	Heat shock 70 kDa protein 4L	HSPA4L	18.5299	18.5287	18.4505	18.9081	18.8485	18.6007	18.9652	18.9422	18.8462
human	Intracellular	O95758	Polypyrimidine tract-binding protein 3	PTBP3	19.7915	19.8659	19.7595	20.162	20.0521	19.9394	19.9701	19.9491	19.4492
human	TM.protein	O95772	STARD3 N-terminal-like protein	STARD3NL	15.2782	15.3293							15.1321
human	Intracellular	O95777	U6 snRNA-associated Sm-like protein LSm8	LSM8	19.2426	19.2684	19.0444	19.365	19.2229	19.159	19.11	18.8381	19.0005
human	Intracellular	O95782	AP-2 complex subunit alpha-1	AP2A1	19.7054	19.73	19.7097	19.874	19.7686	19.7988	19.7233	19.8142	19.9697
human	Intracellular	O95785	Protein Wiz	WIZ	16.2304	16.5501		16.4856	16.7026		15.9249	16.2567	15.9074
human	Intracellular	O95786	Antiviral innate immune response receptor RIG-I	DDX58	15.5405	15.6267		14.4362				14.1362	15.1004
human	Intracellular	O95793	Double-stranded RNA-binding protein Staufen homolog 1	STAU1	19.8498	19.7564	19.7398	19.9259	19.9312	19.8582	19.8893	19.9771	19.8571
human	Intracellular	O95801	Tetratricopeptide repeat protein 4	TTC4	16.3134	16.3853	16.4971	16.9165	16.836	16.521	17.0868	17.1775	17.3085
human	Intracellular	O95816	BAG family molecular chaperone regulator 2	BAG2	17.8387	17.5598	18.0139	17.2971	17.1982	17.4484	17.8514	17.8606	18.1097
human	Intracellular	O95817	BAG family molecular chaperone regulator 3	BAG3	21.0957	20.6225	20.7223	20.7687	20.9876	20.3541	20.9034	20.8673	20.738
human	Intracellular	O95819	Mitogen-activated protein kinase kinase kinase kinase 4	MAP4K4		15.7133						15.6793	16.0467
human	Intracellular	O95822	Malonyl-CoA decarboxylase, mitochondrial	MLYCD	17.1344	17.422	16.7777	17.1868	16.6901	16.9554	17.2127	17.2645	17.5368
human	Intracellular	O95825	Quinone oxidoreductase-like protein 1	CRYZL1	21.5059	21.944	21.7745	21.8047	22.0688	21.4723	21.8553	21.5726	22.0754
human	other	O95831	Apoptosis-inducing factor 1, mitochondrial	AIFM1	20.516	20.6506	20.6832	20.5994	20.6689	20.9233	20.6921	20.6111	20.7808
human	TM.protein	O95833	Chloride intracellular channel protein 3	CLIC3	19.4299	19.4981	19.6554	19.278	18.9238	18.9045	19.0309	19.1161	18.9137
human	Intracellular	O95834	Echinoderm microtubule-associated protein-like 2	EML2	18.6361	18.7035	18.3473	18.2116	18.0171	17.4169	17.9408	18.078	17.4196
human	Intracellular	O95835	Serine/threonine-protein kinase LATS1	LATS1	15.8375	15.8658	14.4006	15.8496	16.113	15.8855	16.0075	15.8135	15.8592
human	Intracellular	O95837	Guanine nucleotide-binding protein subunit alpha-14	GNA14	16.2627	16.8324		16.3588	16.8902	17.4868	16.3336	16.1623	15.7977
human	Intracellular	O95848	Uridine diphosphate glucose pyrophosphatase NUDT14	NUDT14	16.9854	17.2538	16.9783	16.8058	16.9626	16.2107	16.6027	16.8268	16.5321
human	TM.protein	O95857	Tetraspanin-13	TSPAN13	19.1719	19.7275	19.097	19.8669	19.8219	19.9475	19.9376	19.5744	19.4858
human	TM.protein	O95858	Tetraspanin-15	TSPAN15	18.1743	18.0573	18.2338	17.9796	18.0941	18.3342	18.1997	17.6866	18.6136
human	Intracellular	O95861	3'(2'),5'-bisphosphate nucleotidase 1	BPNT1	18.5339	18.6563	18.576	18.2832	18.293	17.8972	17.966	18.2537	18.0822
human	Intracellular	O95865	N(G),N(G)-dimethylarginine dimethylaminohydrolase 2	DDAH2	19.6914	19.7333	19.9071	19.4168	19.4859	19.141	18.9862	18.9381	18.8722
human	TM.protein	O95870	Phosphatidylserine lipase ABHD16A	ABHD16A	17.8983	17.7881	17.6183	17.8274	17.6952	18.2628	17.9638	17.9502	18.3234
human	other	O95873	Uncharacterized protein C6orf47	C6orf47	15.7304	15.1965		14.6916	14.8735	15.3108	14.6814	16.0712	17.0726
human	Intracellular	O95881	Thioredoxin domain-containing protein 12	TXNDC12	19.329	19.2227	19.1187	19.5608	19.5343	19.7752	19.9845	19.8843	19.8838
human	Intracellular	O95900	Mitochondrial mRNA pseudouridine synthase TRUB2	TRUB2	13.6793			13.5647	14.4448		14.1284	14.2801	14.6525
human	Intracellular	O95905	Protein ecdysoneless homolog	ECD	15.5769	15.8973		16.7939	16.7587	15.68	16.843	16.8542	16.459
human	Intracellular	O95926	Pre-mRNA-splicing factor SYF2	SYF2	16.3949	16.1943	16.0826	16.075	15.8038	16.0416	16.4336	16.0926	16.466
human	Intracellular	O95983	Methyl-CpG-binding domain protein 3	MBD3	15.8566	15.4501		16.3911	15.8106	15.6604	15.7297	16.2839	16.2828
human	Intracellular	O95989	Diphosphoinositol polyphosphate phosphohydrolase 1	NUDT3	18.5059	18.4623	18.291	18.4022	18.3283	18.3253	18.4042	18.2915	18.0235
human	Intracellular	O95994	Anterior gradient protein 2 homolog	AGR2	23.8865	24.1916	24.033	24.0953	24.1181	24.6833	24.5291	24.5003	24.6055
human	Intracellular	O95999	B-cell lymphoma/leukemia 10	BCL10	16.9417	15.7177	17.4712	16.1037	16.6726			16.2942	17.0134
human	Intracellular	O96000	NADH dehydrogenase [ubiquinone] 1 beta subcomplex subunit 10	NDUFB10	20.0391	19.8263	19.7006	19.9483	19.9098	20.2771	20.0646	20.0942	20.2183
human	TM.protein	O96005	Cleft lip and palate transmembrane protein 1	CLPTM1	19.0624	19.1786	19.0615	19.4645	19.4614	19.8836	19.7063	19.6554	20.1416
human	Intracellular	O96007	Molybdopterin synthase catalytic subunit	MOCS2	17.6347	17.037	17.3037	16.6838	16.0134			16.8268
human	Intracellular	O96008	Mitochondrial import receptor subunit TOM40 homolog	TOMM40	19.2615	19.4117	19.3329	19.5178	19.4672	19.7969	19.6614	19.625	19.8756
human	TM.protein	O96011	Peroxisomal membrane protein 11B	PEX11B	18.5686	18.6603	17.8536	18.3076	18.3752	18.7124	18.2775	18.3401	19.0013
human	Intracellular	O96013	Serine/threonine-protein kinase PAK 4	PAK4	18.3944	18.2582	18.0806	18.5811	18.5858	18.3648	18.5428	18.5961	18.3244
human	other	O96017	Serine/threonine-protein kinase Chk2	CHEK2	14.6596	14.5014		15.6118			14.9018	13.7559
human	Intracellular	O96019	Actin-like protein 6A	ACTL6A	19.4276	19.4821	19.5266	19.6437	19.4732	19.2572	19.5397	19.5449	19.3602
human	Intracellular	O96028	Histone-lysine N-methyltransferase NSD2	NSD2	14.9451	15.266		15.2912	15.798	15.4755	15.3574	15.4278	15.4444
human	Intracellular	O96033	Molybdopterin synthase sulfur carrier subunit	MOCS2		14.719		14.793	14.6444			15.0518
human	TM.protein	P00156	Cytochrome b	MT-CYB	16.5417	16.1135	16.5603	16.3551		16.6647	15.873
human	TM.protein	P00167	Cytochrome b5	CYB5A	18.3486	18.5079	18.2802	18.5135	18.6805	19.0686	18.6539	18.6047	18.5878
human	Intracellular	P00338	L-lactate dehydrogenase A chain	LDHA	23.028	23.0069	23.1388	22.8702	22.8282	22.7529	22.8115	23.0054	22.6032
human	Intracellular	P00352	Aldehyde dehydrogenase 1A1	ALDH1A1	17.7439	17.368	17.9151
human	Intracellular	P00367	Glutamate dehydrogenase 1, mitochondrial	GLUD1	20.3033	20.6173	20.3381	20.4929	20.2482	20.6595	20.2454	20.259	20.7115
human	Intracellular	P00374	Dihydrofolate reductase	DHFR	19.0328	18.9706	19.0314	19.7152	19.4287	19.1314	19.0326	19.2599	18.9856
human	other	P00387	NADH-cytochrome b5 reductase 3	CYB5R3	19.5742	19.5346	19.3731	19.2737	19.4897	19.8815	19.3147	19.511	19.8759
human	Intracellular	P00390	Glutathione reductase, mitochondrial	GSR	21.1187	21.0744	21.1498	21.0843	20.7855	20.7794	20.8718	20.8856	20.6408
human	TM.protein	P00403	Cytochrome c oxidase subunit 2	MT-CO2	21.5537	21.4517	21.888	21.2069	21.4725	21.8946	21.4588	21.5035	21.9683
human	Intracellular	P00441	Superoxide dismutase [Cu-Zn]	SOD1	22.1229	22.2574	22.0183	21.8505	21.7686	21.5071	21.6275	21.3863	21.583
human	Secreted	P00451	Coagulation factor VIII	F8	17.3468	17.4471	17.0688	16.9939	17.5577	17.2808	17.9167	18.4467	18.2801
human	Intracellular	P00491	Purine nucleoside phosphorylase	PNP	19.8615	19.6904	19.9985	19.9678	19.7624	19.3232	19.8507	20.3269	19.8872
human	Intracellular	P00492	Hypoxanthine-guanine phosphoribosyltransferase	HPRT1	20.2852	20.2453	20.5005	20.3932	20.3055	20.0782	20.2877	20.444	20.1622
human	Intracellular	P00505	Aspartate aminotransferase, mitochondrial	GOT2	20.5897	20.7102	20.7101	20.5857	20.5637	21.0128	20.8154	20.8236	21.054
human	Intracellular	P00519	Tyrosine-protein kinase ABL1	ABL1	14.6516	13.9132		14.4894	14.9244		14.7197	14.723	14.4617
human	Intracellular	P00558	Phosphoglycerate kinase 1	PGK1	22.6535	22.8065	22.6827	22.6422	22.5647	22.409	22.4898	22.4279	22.2513
human	Intracellular	P00568	Adenylate kinase isoenzyme 1	AK1	19.3323	19.5508	19.6807	19.4311	19.4362	19.2117	19.3185	19.2752	18.9505
human	Secreted	P00734	Prothrombin	F2						14.0673	13.6859	13.1434	14.6535
human	Secreted	P00738	Haptoglobin	HP	17.0562	16.0311	17.8925	16.0055	15.59	15.542	15.3251	16.0565	17.0131
human	TM.protein	P00846	ATP synthase subunit a	MT-ATP6	18.0377	18.0251	17.9139	17.6698	17.8524	18.0563	17.2115	18.4394	18.724
human	Intracellular	P00918	Carbonic anhydrase 2	CA2	23.0803	23.1358	23.3849	22.9614	23.0119	22.8745	22.642	22.6002	22.5963
human	Intracellular	P00966	Argininosuccinate synthase	ASS1	20.8408	20.7729	20.8202	20.2804	20.3991	20.11	20.1293	20.218	20.2503
human	Secreted	P01009	Alpha-1-antitrypsin	SERPINA1	17.5493	16.5326	18.1197	16.4813	16.6352	16.7842	15.963	17.1081	18.2344
human	Secreted	P01011	Alpha-1-antichymotrypsin	SERPINA3	17.0648	16.2652	17.0231	17.0813	17.3141	17.5755	17.5723	17.7648	18.5184
human	Secreted	P01023	Alpha-2-macroglobulin	A2M	18.0689	17.7406	17.5637	17.9145	17.515	18.2906	18.0419	17.5696	18.0897
human	Secreted	P01024	Complement C3	C3	15.5302		15.9929					14.3558	15.9328
human	Secreted	P01033	Metalloproteinase inhibitor 1	TIMP1	16.7148	16.814	16.0179	16.9083	16.6975	17.1207	16.9838	17.041	16.7228
human	Secreted	P01034	Cystatin-C	CST3	17.6389	17.8526	17.908	17.3929	17.4236	18.2539	17.3127	17.3861	17.1909
human	Intracellular	P01111	GTPase NRas	NRAS	19.6366	20.0707	19.9405	20.0768	20.0024	20.4392	20.0127	19.8302	19.9271
human	Intracellular	P01112	GTPase HRas	HRAS	17.3374	17.9198	17.6683	17.7562	18.3589	18.8517	18.0488	17.9194	18.0183
human	Intracellular	P01116	GTPase KRas	KRAS	15.0533			14.5548				14.5542	14.6355
human	TM.protein	P01130	Low-density lipoprotein receptor	LDLR	16.9998	16.9424	16.179	17.3253	16.9901	17.4384	17.1318	17.3841	17.515
human	TM.protein	P01135	Protransforming growth factor alpha	TGFA	14.3011	15.091		15.9294	15.2357		15.0474		15.251
human	TM.protein	P01730	T-cell surface glycoprotein CD4	CD4	16.6807	17.4025		17.2055	16.9134	16.8533	16.9965	17.2452	16.7771
human	Secreted	P01834	Immunoglobulin kappa constant	IGKC	17.4507	15.5007	18.3313	15.8743	16.7499	16.4446	15.0425	15.7833	16.9336
human	other	P01857	Immunoglobulin heavy constant gamma 1	IGHG1	19.2812	18.2175	20.5404	18.1718	18.0824	18.4365	17.7781	18.3983	19.049
human	other	P01876	Immunoglobulin heavy constant alpha 1	IGHA1	16.984	15.2892	18.2023		15.0599	15.0175		15.4786	16.8548
human	Intracellular	P02144	Myoglobin	MB	18.0664	19.3447	19.347	18.4799	18.3996	18.1311	17.6195	18.2105	19.0843
human	Intracellular	P02533	Keratin, type I cytoskeletal 14	KRT14	17.4269	15.737	19.1025	15.1633	15.9796	14.1496	16.6188	17.6575	16.8239
human	Intracellular	P02538	Keratin, type II cytoskeletal 6A	KRT6A	15.9965		17.5314	14.747			16.6346	16.3307
human	Intracellular	P02545	Prelamin-A/C	LMNA	22.3654	22.3858	22.4697	22.1402	22.1397	22.2169	22.3721	22.1868	22.3647
human	Secreted	P02647	Apolipoprotein A-I	APOA1	17.1634	15.5495	18.0407	15.6805	15.5379	15.2703	14.8286	15.758	16.9525
human	Secreted	P02649	Apolipoprotein E	APOE						16.1948	15.9211		16.0184
human	Secreted	P02652	Apolipoprotein A-II	APOA2	15.4536	15.5644	17.4814		14.7978			15.1361	16.2073
human	Secreted	P02656	Apolipoprotein C-III	APOC3		13.1448	14.657	13.3485		14.3965	13.741	13.579	15.7751
human	Secreted	P02671	Fibrinogen alpha chain	FGA	16.9007	14.9008	17.4803	14.4291	14.5158	14.2678	13.4247	14.4481	16.835
human	Secreted	P02675	Fibrinogen beta chain	FGB	15.4237	14.9682	17.3006	14.0663				13.3433	16.3316
human	Secreted	P02679	Fibrinogen gamma chain	FGG	16.2719	15.2605	16.6872	14.5649				14.5284	15.139
human	Secreted	P02751	Fibronectin	FN1	13.3085				13.6464	13.4886		14.2477	14.2276
human	Secreted	P02765	Alpha-2-HS-glycoprotein	AHSG		13.9732			14.2504	15.6595		15.8921	15.0093
human	Secreted	P02768	Albumin	ALB	21.3347	20.47	22.3922	20.4974	20.588	20.9767	20.1904	20.6254	21.7315
human	TM.protein	P02786	Transferrin receptor protein 1	TFRC	21.138	21.0993	21.2059	21.4113	21.4368	21.6774	21.6949	21.7728	21.8475
human	Secreted	P02787	Serotransferrin	TF	17.4488	16.9623	18.5024	16.4517	16.2424	16.6989		15.8503	17.1136
human	Secreted	P02788	Lactotransferrin	LTF			17.4782			16.3571	17.7329	17.4363	16.8727
human	Intracellular	P02792	Ferritin light chain	FTL	16.478	17.0291	16.5769	16.1454		15.2633	14.5656	15.4594	14.4367
human	Intracellular	P02794	Ferritin heavy chain	FTH1	18.0942	18.1645	18.149	17.9501	17.7593	17.6426	17.7076	17.931	17.8153
human	Intracellular	P03372	Estrogen receptor	ESR1	17.5973	17.9974	16.6584	17.6571	17.9616	17.3313	16.696	17.1401	17.3372
human	TM.protein	P03897	NADH-ubiquinone oxidoreductase chain 3	MT-ND3	14.7575	15.3056		15.765			15.5205	15.4438
human	TM.protein	P03915	NADH-ubiquinone oxidoreductase chain 5	MT-ND5	16.4716	16.3604	15.5158	16.0016	15.8385	16.0597	15.3511	16.1103	17.7024
human	TM.protein	P03923	NADH-ubiquinone oxidoreductase chain 6	MT-ND6	17.1125	17.6593	17.468	17.3596	16.9797	18.1256	17.1324	17.3259	17.7564
human	TM.protein	P03928	ATP synthase protein 8	MT-ATP8	16.5532				17.6679	16.6972	16.9317
human	Secreted	P04004	Vitronectin	VTN						18.2945	16.5827	17.0377	16.8367
human	TM.protein	P04035	3-hydroxy-3-methylglutaryl-coenzyme A reductase	HMGCR	15.5168	15.4573		16.4296	16.5778	16.6202	15.9029	15.7815	16.3509
human	Intracellular	P04040	Catalase	CAT	18.5877	18.6422	18.4826	18.1503	18.15	18.5854	18.0819	18.0485	18.4727
human	Intracellular	P04049	RAF proto-oncogene serine/threonine-protein kinase	RAF1	16.7342	16.88	17.5978	17.0495	17.4445	17.2748	16.7029	17.1305	16.7363
human	Intracellular	P04062	Lysosomal acid glucosylceramidase	GBA	18.2478	17.9652	18.3368	18.4989	18.3274	18.6762	18.5086	18.5292	18.5814
human	Intracellular	P04066	Tissue alpha-L-fucosidase	FUCA1	18.5795	18.5304	18.9218	18.4341	18.274	18.4805	18.0316	18.3066	18.3352
human	Intracellular	P04075	Fructose-bisphosphate aldolase A	ALDOA	24.7405	25.0643	25.0489	25.2518	25.1158	25.0851	25.0042	24.9018	24.7964
human	Intracellular	P04080	Cystatin-B	CSTB	21.077	21.5222	21.4374	21.152	21.1229	20.8465	21.0241	21.118	20.9409
human	Secreted	P04083	Annexin A1	ANXA1	19.6048	19.6347	19.5298	18.8397	18.9228	18.6752	18.8487	18.9471	18.6748
human	Secreted	P04114	Apolipoprotein B-100	APOB	15.9577	15.8325	15.025	16.8366	16.2712	16.7944	16.8536	16.4401	17.9322
human	Intracellular	P04150	Glucocorticoid receptor	NR3C1								12.6918	14.7219
human	Secreted	P04155	Trefoil factor 1	TFF1	12.7669						16.5558	14.8724	14.2687
human	other	P04156	Major prion protein	PRNP	14.1521							14.3433
human	Intracellular	P04179	Superoxide dismutase [Mn], mitochondrial	SOD2	18.8351	19.1555	18.8486	19.0183	19.0361	19.4797	19.0564	19.5787	20.0669
human	Intracellular	P04181	Ornithine aminotransferase, mitochondrial	OAT	19.6259	19.8811	19.2348	19.6522	19.7031	20.0429	20.0642	20.1687	20.383
human	Intracellular	P04183	Thymidine kinase, cytosolic	TK1	18.929	18.6647	18.4273	19.6622	19.475	19.0924	19.274	19.3718	19.1865
human	Intracellular	P04264	Keratin, type II cytoskeletal 1	KRT1	22.7551	21.2491	24.5027	20.5144	21.1426	20.8917	20.3946	22.9194	22.455
human	Intracellular	P04350	Tubulin beta-4A chain	TUBB4A	17.9012	18.3934		19.0454	18.8472	18.7712	19.5299	18.7608	17.3137
human	Intracellular	P04406	Glyceraldehyde-3-phosphate dehydrogenase	GAPDH	25.6986	25.9986	25.8646	26.2295	26.162	26.0248	26.2076	26.1576	25.6005
human	Intracellular	P04424	Argininosuccinate lyase	ASL	18.529	18.4706	18.0001	18.4797	18.2599	18.3215	18.3138	18.4005	18.3318
human	TM.protein	P04439	HLA class I histocompatibility antigen, A alpha chain	HLA-A	17.1353	17.1431	15.7771	17.547	17.3182	17.8983	17.8482	17.6572	17.639
human	TM.protein	P04626	Receptor tyrosine-protein kinase erbB-2	ERBB2	13.7627	14.1146						13.0777	13.8281
human	Intracellular	P04632	Calpain small subunit 1	CAPNS1	20.7416	20.8969	21.0016	20.8254	20.7587	20.5996	20.4807	20.5656	20.1445
human	Intracellular	P04792	Heat shock protein beta-1	HSPB1	25.2873	25.4501	25.6695	25.4116	25.5747	25.1696	25.4343	25.3332	25.0435
human	Intracellular	P04818	Thymidylate synthase	TYMS	16.4369	16.3374	16.1231	17.2473	16.8004	16.0527	16.7626	16.5755	16.5713
human	TM.protein	P04843	Dolichyl-diphosphooligosaccharide--protein glycosyltransferase subunit 1	RPN1	22.2571	22.284	22.3295	22.2495	22.3895	22.9494	22.5516	22.3299	22.7953
human	TM.protein	P04844	Dolichyl-diphosphooligosaccharide--protein glycosyltransferase subunit 2	RPN2	21.2337	21.3436	21.4547	21.2069	21.1387	21.8443	21.3281	21.4213	21.7624
human	Intracellular	P04899	Guanine nucleotide-binding protein G(i) subunit alpha-2	GNAI2	18.9248	18.9167	19.0978	18.9816	18.98	19.1375	19.0725	18.979	19.0303
human	TM.protein	P04920	Anion exchange protein 2	SLC4A2	14.2492							13.9855	14.2552
human	TM.protein	P05023	Sodium/potassium-transporting ATPase subunit alpha-1	ATP1A1	21.5421	21.6168	21.6847	21.6057	21.6014	22.0319	21.727	21.6655	21.9507
human	TM.protein	P05026	Sodium/potassium-transporting ATPase subunit beta-1	ATP1B1	20.7349	20.8599	20.9536	20.6432	20.6439	21.0892	20.7494	20.6207	20.6315
human	TM.protein	P05067	Amyloid-beta precursor protein	APP	16.3652	16.0474	15.8735	16.0028	16.1985	16.172	16.6937	15.8593	16.2951
human	Secreted	P05090	Apolipoprotein D	APOD	15.6568	15.5874		14.8168	13.3448		14.7031	15.2271	15.2757
human	Secreted	P05109	Protein S100-A8	S100A8			16.5771					13.7299	14.5539
human	Intracellular	P05114	Non-histone chromosomal protein HMG-14	HMGN1	20.6951	20.3765	20.357	20.3498	20.5681	20.0719	20.9669	20.5479	20.4389
human	TM.protein	P05141	ADP/ATP translocase 2	SLC25A5	21.6268	21.8882	22.1495	22.1507	22.0543	22.6007	22.5255	22.2871	22.278
human	Secreted	P05161	Ubiquitin-like protein ISG15	ISG15	18.9641	19.8782	18.3877	19.7872	19.7962	19.6079	19.5266	20.1	19.8138
human	Intracellular	P05165	Propionyl-CoA carboxylase alpha chain, mitochondrial	PCCA	17.8226	17.8594	17.0483	17.2814	17.3321	17.6687	17.357	17.1469	17.6634
human	Intracellular	P05166	Propionyl-CoA carboxylase beta chain, mitochondrial	PCCB	18.3946	18.5553	18.4603	18.0851	18.309	18.5939	18.1308	17.9704	18.7101
human	Intracellular	P05198	Eukaryotic translation initiation factor 2 subunit 1	EIF2S1	20.6389	20.743	20.6474	20.9704	20.8547	20.6825	20.7932	21.0235	20.8398
human	Intracellular	P05204	Non-histone chromosomal protein HMG-17	HMGN2	18.2795	19.4662	19.3148	18.3442	17.5811	18.6579	17.629	15.932	17.785
human	TM.protein	P05362	Intercellular adhesion molecule 1	ICAM1	15.5814	16.1166		16.1723		17.1602		16.6163	17.5246
human	Intracellular	P05386	60S acidic ribosomal protein P1	RPLP1	20.2905	21.313	20.9278	21.6216	21.5363	21.2485	21.066	21.5191	20.8399
human	Intracellular	P05387	60S acidic ribosomal protein P2	RPLP2	22.1046	22.0521	21.9947	22.2665	22.4071	22.2582	22.4828	22.4292	22.6063
human	Intracellular	P05388	60S acidic ribosomal protein P0	RPLP0	21.4537	21.4742	21.6055	21.5959	21.5678	21.6471	21.5675	21.5643	21.2556
human	Intracellular	P05412	Transcription factor AP-1	JUN	13.4991							13.82	14.7469
human	Intracellular	P05455	Lupus La protein	SSB	20.0272	20.0173	20.0484	19.9447	19.984	19.7477	20.0463	20.0496	19.761
human	Intracellular	P05549	Transcription factor AP-2-alpha	TFAP2A		15.0347		14.6163		15.7327	15.8025	14.9667	15.3717
human	TM.protein	P05556	Integrin beta-1	ITGB1	19.5732	19.5898	19.2161	19.4192	19.2866	19.6412	19.8673	19.7642	19.6537
human	Intracellular	P05783	Keratin, type I cytoskeletal 18	KRT18	27.9287	28.1432	28.2832	27.8641	27.8787	27.8763	27.6037	27.5408	27.4236
human	Intracellular	P05787	Keratin, type II cytoskeletal 8	KRT8	27.7277	28.0758	27.6784	27.9579	27.8025	27.8075	27.6175	27.331	27.1774
human	Intracellular	P06132	Uroporphyrinogen decarboxylase	UROD	18.6819	18.5392	18.554	18.7398	18.4198	18.3834	18.5379	18.2106	17.8885
human	TM.protein	P06213	Insulin receptor	INSR	12.678	14.0127		13.3986				12.7358
human	Intracellular	P06280	Alpha-galactosidase A	GLA	18.4543	18.4689	17.9596	19.1615	19.1404	19.5772	19.0784	19.0534	19.0518
human	Secreted	P06396	Gelsolin	GSN	22.0868	22.1826	22.0786	21.8855	21.8483	21.594	21.7188	21.6598	21.3884
human	Intracellular	P06400	Retinoblastoma-associated protein	RB1	17.4046	17.286	16.9457	17.8292	17.9182	17.6365	17.7592	17.76	17.7732
human	Intracellular	P06401	Progesterone receptor	PGR	15.2593	15.0447		15.7085	15.2343	15.6468	14.653
human	Intracellular	P06454	Prothymosin alpha	PTMA	23.5636	23.0977	23.3547	23.1892	23.3068	23.1524	23.4712	23.0158	23.0198
human	Intracellular	P06493	Cyclin-dependent kinase 1	CDK1	19.2724	19.3392	19.4213	19.9517	19.8578	19.6398	19.475	19.4964	19.6161
human	Intracellular	P06576	ATP synthase subunit beta, mitochondrial	ATP5F1B	22.2495	22.434	22.1224	22.2242	22.3227	22.6874	22.4724	22.4436	22.6895
human	Intracellular	P06703	Protein S100-A6	S100A6	21.04	21.0226	20.9457	20.5552	20.7785	20.4806	21.0125	20.5987	20.7933
human	Intracellular	P06730	Eukaryotic translation initiation factor 4E	EIF4E	20.2195	20.3068	20.2412	20.354	20.3116	20.1864	20.2758	20.3872	20.015
human	Intracellular	P06733	Alpha-enolase	ENO1	23.9202	24.2744	24.2165	24.3082	24.2831	24.1508	24.1439	24.0166	23.6596
human	Intracellular	P06737	Glycogen phosphorylase, liver form	PYGL	15.493	15.4458	15.0822	15.1013	14.8138	13.9326	15.7616	15.3686	14.862
human	other	P06744	Glucose-6-phosphate isomerase	GPI	21.7725	21.9022	21.8802	21.8771	21.8802	21.7354	21.7838	21.8915	21.6788
human	Intracellular	P06748	Nucleophosmin	NPM1	23.2583	23.3742	23.1291	23.6838	23.5428	23.5135	23.6091	23.3848	23.2682
human	Intracellular	P06753	Tropomyosin alpha-3 chain	TPM3	22.0375	21.7178	21.7292	21.8502	21.8004	21.8621	22.0624	21.845	22.0797
human	TM.protein	P06756	Integrin alpha-V	ITGAV	18.3126	18.5844	17.8081	18.0588	18.0874	18.4595	18.6085	18.6794	18.6627
human	Intracellular	P06865	Beta-hexosaminidase subunit alpha	HEXA	19.4798	19.4248	19.4279	19.4158	19.4443	19.6303	19.4083	19.4004	19.5511
human	TM.protein	P07099	Epoxide hydrolase 1	EPHX1	19.2981	19.3678	18.9934	19.0884	19.1409	19.6228	19.1788	19.2592	19.5117
human	Intracellular	P07108	Acyl-CoA-binding protein	DBI	19.7123	19.8857	18.614	20.1153	19.9485	19.8431	20.1061	19.9311	19.1148
human	Intracellular	P07199	Major centromere autoantigen B	CENPB	17.4231	17.5121	16.6015	17.4849	17.3196	17.4737	17.5459	17.5395	17.7002
human	TM.protein	P07204	Thrombomodulin	THBD	14.8093	14.4647		14.4474	13.9171	16.2591	13.9344	14.0381
human	Intracellular	P07237	Protein disulfide-isomerase	P4HB	22.8947	23.0466	22.9402	23.1158	23.1429	23.6224	23.3048	23.2616	23.3826
human	Intracellular	P07305	Histone H1.0	H1-0	21.5009	21.5014	21.7359	21.6245	21.6922	22.1053	21.7683	21.8292	22.1536
human	Intracellular	P07311	Acylphosphatase-1	ACYP1	17.4498	17.3372	17.1111	16.8414	17.0146	16.7901	16.6304	17.1854	16.684
human	Secreted	P07339	Cathepsin D	CTSD	22.9212	23.1142	23.1392	23.1788	23.1103	23.4676	23.4554	23.299	23.0462
human	Secreted	P07355	Annexin A2	ANXA2	22.7692	22.7618	22.9131	22.5345	22.5125	22.4299	22.5752	22.5078	22.4395
human	Intracellular	P07384	Calpain-1 catalytic subunit	CAPN1	21.4715	21.4769	21.5253	21.4156	21.4629	21.2353	20.983	21.0941	20.9653
human	Intracellular	P07437	Tubulin beta chain	TUBB	22.6114	22.9002	23.3657	22.8918	23.2238	23.2302	23.1611	22.8474	22.2887
human	Intracellular	P07602	Prosaposin	PSAP	18.2447	17.5577	17.7763	16.4217	16.8522	16.901	17.4183	16.9973	17.2031
human	Intracellular	P07686	Beta-hexosaminidase subunit beta	HEXB	20.0007	19.8977	19.7677	20.0021	20	20.1584	20.0521	19.9851	19.9631
human	Intracellular	P07711	Procathepsin L	CTSL	17.5126	17.8614	17.1246	17.6749	17.8386	17.8114	17.7186	17.7172	17.5542
human	Intracellular	P07737	Profilin-1	PFN1	24.4258	24.5482	24.6899	24.3287	24.4959	24.3301	24.3664	24.6328	24.1673
human	Intracellular	P07738	Bisphosphoglycerate mutase	BPGM	15.8159		15.8853			15.6132		16.1504
human	Intracellular	P07741	Adenine phosphoribosyltransferase	APRT	22.5444	22.7413	22.8635	22.9384	22.8546	22.7178	22.859	22.7698	22.5355
human	Intracellular	P07814	Bifunctional glutamate/proline--tRNA ligase	EPRS1	20.1553	20.2258	20.0514	20.2506	20.2147	20.0498	20.1608	20.1286	19.9249
human	Secreted	P07858	Cathepsin B	CTSB	20.9284	20.9928	20.7567	20.7447	20.6848	21.0738	20.833	20.8167	20.6759
human	Intracellular	P07900	Heat shock protein HSP 90-alpha	HSP90AA1	23.5334	23.7408	23.4324	23.9566	23.9243	23.8171	24.1008	24.0518	23.8106
human	Intracellular	P07910	Heterogeneous nuclear ribonucleoproteins C1/C2	HNRNPC	23.6771	23.7556	23.6061	23.6849	23.7841	23.6505	23.5708	23.6997	23.7039
human	Intracellular	P07919	Cytochrome b-c1 complex subunit 6, mitochondrial	UQCRH	19.3774	19.2294	18.501	19.2765	19.5319	19.7816	19.8264	19.2009	19.7119
human	Intracellular	P07947	Tyrosine-protein kinase Yes	YES1	17.0996	17.3652	17.4768	17.4453	17.4829	17.1128		17.0553	17.2065
human	Intracellular	P07948	Tyrosine-protein kinase Lyn	LYN	15.6416	16.5684		16.1277	15.9813		15.7373	15.1801
human	TM.protein	P07949	Proto-oncogene tyrosine-protein kinase receptor Ret	RET	15.9172	15.8109		15.7807	15.5643	16.3123	15.9496	15.439	16.0905
human	Intracellular	P07954	Fumarate hydratase, mitochondrial	FH	19.3791	19.51	19.5631	19.5589	19.5309	19.8772	19.582	19.6166	19.7842
human	Intracellular	P07992	DNA excision repair protein ERCC-1	ERCC1	14.8018	13.2584		14.4213	13.9089	14.6088	14.6902	15.3992	15.2328
human	Secreted	P07996	Thrombospondin-1	THBS1	16.9991	17.096	16.4772	17.2365	17.2249	17.6558	18.0962	17.9757	17.9891
human	Intracellular	P08047	Transcription factor Sp1	SP1	14.6586	13.866		13.2649	14.4044		13.2457	11.7306	11.9322
human	TM.protein	P08069	Insulin-like growth factor 1 receptor	IGF1R	18.5955	18.6694	18.5328	18.7526	18.6585	18.9836	18.6949	18.891	19.184
human	Intracellular	P08133	Annexin A6	ANXA6	20.3821	20.392	20.4688	19.9792	19.9459	19.6686	19.4823	19.4562	19.4921
human	Intracellular	P08134	Rho-related GTP-binding protein RhoC	RHOC	20.2215	20.714	20.6338	20.7076	20.5703	20.5398	20.4714	19.9692	20.2288
human	TM.protein	P08138	Tumor necrosis factor receptor superfamily member 16	NGFR	13.2902							13.3342
human	other	P08174	Complement decay-accelerating factor	CD55	19.0553	19.0399	18.6036	17.9454	18.1265	18.4733	18.4615	18.3578	18.7123
human	TM.protein	P08195	4F2 cell-surface antigen heavy chain	SLC3A2	20.4325	20.4784	20.4254	20.3692	20.4438	20.9572	20.4929	20.3963	20.868
human	Intracellular	P08236	Beta-glucuronidase	GUSB	18.2549	18.3437	17.6923	17.8992	17.4271	17.9857	17.7422	17.8715	17.7652
human	Intracellular	P08237	ATP-dependent 6-phosphofructokinase, muscle type	PFKM	17.6416	17.3717	17.3913	17.6747	17.5081	17.1642	17.3312	17.5684	17.5583
human	Intracellular	P08238	Heat shock protein HSP 90-beta	HSP90AB1	23.6224	23.7876	23.8957	24.0647	24.0986	23.9639	24.2777	24.1759	23.7503
human	Intracellular	P08240	Signal recognition particle receptor subunit alpha	SRPRA	17.4966	17.4564	17.185	17.7605	17.3538	17.5006	17.7359	17.7113	17.909
human	Intracellular	P08243	Asparagine synthetase [glutamine-hydrolyzing]	ASNS	18.2784	18.0905	17.8913	18.8966	18.7479	18.5242	18.589	18.8257	18.2248
human	Secreted	P08254	Stromelysin-1	MMP3	16.3145	16.6728		17.0095	15.9356	15.7427	16.8564	16.7696	18.4458
human	Intracellular	P08397	Porphobilinogen deaminase	HMBS	18.1401	18.2252	18.295	18.1796	18.1001	17.893	18.2002	18.31	18.647
human	TM.protein	P08473	Neprilysin	MME	15.3503	15.3991		16.066	15.718		15.1697	14.8771	15.1688
human	Secreted	P08493	Matrix Gla protein	MGP	15.2879	15.758	15.5241	16.484	16.4785	17.2046	16.487	15.9714	15.9636
human	Intracellular	P08559	Pyruvate dehydrogenase E1 component subunit alpha, somatic form, mitochondrial	PDHA1	20.8112	20.6898	20.6384	20.6445	20.4924	20.7972	20.6793	20.5609	20.8542
human	TM.protein	P08574	Cytochrome c1, heme protein, mitochondrial	CYC1	21.5102	21.5407	21.1357	21.2827	21.4206	21.7648	21.4595	21.5208	21.7117
human	Intracellular	P08579	U2 small nuclear ribonucleoprotein B''	SNRPB2	18.5993	18.8586	18.7952	18.9085	18.6306	18.9347	19.0095	18.8305	18.6102
human	Intracellular	P08621	U1 small nuclear ribonucleoprotein 70 kDa	SNRNP70	20.6676	20.8728	20.3732	20.9487	20.925	20.9162	20.7101	20.7694	20.4771
human	Intracellular	P08631	Tyrosine-protein kinase HCK	HCK	14.628	15.0602				14.6752
human	TM.protein	P08648	Integrin alpha-5	ITGA5	16.3713	16.5936	15.9911	15.835	16.0002	16.6203	15.9729	16.6481	16.4536
human	Intracellular	P08651	Nuclear factor 1 C-type	NFIC	17.0324	16.942	16.3856	17.3201	17.5258	16.99	17.4938	17.6612	16.9525
human	Intracellular	P08670	Vimentin	VIM	15.7164	14.8205					14.9211	14.4092
human	Intracellular	P08708	40S ribosomal protein S17	RPS17	20.5358	20.5557	20.6678	21.0656	20.9679	20.8778	21.0078	20.9125	20.5219
human	Intracellular	P08727	Keratin, type I cytoskeletal 19	KRT19	26.4621	26.8141	26.7524	26.69	26.5208	26.5913	26.3296	26.1681	25.9768
human	Intracellular	P08754	Guanine nucleotide-binding protein G(i) subunit alpha-3	GNAI3	20.3494	20.537	20.351	20.5468	20.6285	20.7502	20.7977	20.5299	20.7209
human	Intracellular	P08758	Annexin A5	ANXA5	22.4927	22.4909	22.6479	22.149	22.1217	21.872	21.8808	21.9116	21.7252
human	Intracellular	P08779	Keratin, type I cytoskeletal 16	KRT16	17.3773	17.2211	18.7318	15.9249	16.386	15.466	17.6378	17.5078	17.1474
human	Intracellular	P08865	40S ribosomal protein SA	RPSA	22.1046	22.4139	22.4583	22.5685	22.6658	22.4691	22.547	22.7127	22.3104
human	TM.protein	P08910	Monoacylglycerol lipase ABHD2	ABHD2		15.374						12.8733
human	TM.protein	P08962	CD63 antigen	CD63	19.8717	19.8323	18.5716	19.5763	19.5179	19.5684	19.5829	19.8318	19.642
human	Intracellular	P09001	39S ribosomal protein L3, mitochondrial	MRPL3	16.6514	16.8536	15.7321	16.7282	16.546	17.1342	16.6732	17.3154	17.2943
human	Intracellular	P09012	U1 small nuclear ribonucleoprotein A	SNRPA	19.842	19.5595	20.4325	20.3458	19.8393	19.9627	20.1139	20.4468	20.167
human	Intracellular	P09104	Gamma-enolase	ENO2	18.1547	18.2482	18.0429	17.9922	18.0187	17.7963	18.0842	17.8316	17.4603
human	Intracellular	P09110	3-ketoacyl-CoA thiolase, peroxisomal	ACAA1	19.4312	19.5187	19.3553	19.3075	19.2892	19.6331	19.4677	19.3454	19.3006
human	Intracellular	P09132	Signal recognition particle 19 kDa protein	SRP19	17.8151	17.7431	17.3823	18.0929	17.984	17.9504	18.1482	18.012	18.1524
human	Intracellular	P09234	U1 small nuclear ribonucleoprotein C	SNRPC	19.7457	19.6317	19.4827	19.6451	19.6026	19.5547	19.5287	19.727	19.4109
human	Secreted	P09382	Galectin-1	LGALS1	21.9308	21.896	21.9085	21.8869	21.8327	21.7102	21.6061	21.5059	21.4316
human	Intracellular	P09417	Dihydropteridine reductase	QDPR	16.8956	16.8426		16.4853	16.1187	15.6601	16.4259	15.6611	16.2992
human	Secreted	P09429	High mobility group protein B1	HMGB1	21.6578	22.016	21.1824	22.1895	22.1205	22.2551	21.9695	21.6349	21.3522
human	Intracellular	P09467	Fructose-1,6-bisphosphatase 1	FBP1	23.3051	23.5178	23.285	23.4082	23.394	23.1965	23.0668	23.0306	22.8808
human	other	P09493	Tropomyosin alpha-1 chain	TPM1	21.0531	20.7519	20.5817	20.7048	20.7589	20.8808	21.0058	20.9195	20.9531
human	Intracellular	P09496	Clathrin light chain A	CLTA	21.2325	21.3102	20.9244	21.3906	21.0716	21.0508	21.4174	21.1594	21.2306
human	Intracellular	P09497	Clathrin light chain B	CLTB	20.6521	20.5441	20.4266	20.5384	20.44	20.3386	20.6217	20.5201	20.3834
human	Intracellular	P09525	Annexin A4	ANXA4	20.6591	20.5256	20.7432	20.2255	20.1639	19.901	19.9115	19.9281	19.795
human	Intracellular	P09543	2',3'-cyclic-nucleotide 3'-phosphodiesterase	CNP	16.9944	16.8015	16.4654	16.6892	16.9989	17.414	17.1237	17.35	17.5411
human	Intracellular	P09622	Dihydrolipoyl dehydrogenase, mitochondrial	DLD	20.7929	21.077	20.8857	20.9697	21.0128	21.4364	21.2713	21.121	21.3853
human	Intracellular	P09651	Heterogeneous nuclear ribonucleoprotein A1	HNRNPA1	22.1991	22.4586	22.3588	22.5913	22.5875	22.5354	22.7856	22.574	22.2012
human	Intracellular	P09661	U2 small nuclear ribonucleoprotein A'	SNRPA1	20.7372	20.6686	20.701	20.7069	20.8576	20.4383	20.9684	20.8125	20.7037
human	Intracellular	P09668	Pro-cathepsin H	CTSH	17.1972	17.4824	17.1776	17.1796	17.1849	16.8879	17.5645	17.639	17.7846
human	TM.protein	P09669	Cytochrome c oxidase subunit 6C	COX6C	20.7038	20.912	20.9796	21.4681	21.5069	21.6286	21.4528	21.3122	21.4395
human	TM.protein	P09758	Tumor-associated calcium signal transducer 2	TACSTD2	19.9005	19.8865	20.2822	19.8657	19.7932	20.162	20.0512	19.7563	20.1947
human	Intracellular	P09874	Poly [ADP-ribose] polymerase 1	PARP1	20.0117	20.1616	20.1315	20.2067	20.1821	20.2881	20.2865	20.3496	20.2414
human	Intracellular	P09884	DNA polymerase alpha catalytic subunit	POLA1	16.9181	16.6884	16.4335	17.0944	17.2671	16.8478	16.9031	17.1949	16.7127
human	Intracellular	P09960	Leukotriene A-4 hydrolase	LTA4H	19.9115	19.933	19.983	19.7014	19.6549	19.4629	19.5121	19.6711	19.5598
human	Intracellular	P09972	Fructose-bisphosphate aldolase C	ALDOC	21.8248	21.7775	21.306	21.7419	21.7769	21.6152	21.2859	21.2568	21.3075
human	Intracellular	P0C024	Peroxisomal coenzyme A diphosphatase NUDT7	NUDT7	15.2241	15.2801	14.7105	15.2704	14.5437		15.1583	15.4012	15.4665
human	Intracellular	P0C1Z6	TCF3 fusion partner	TFPT	13.9811							13.7615
human	Intracellular	P0C7X2	Zinc finger protein 688	ZNF688							13.1184	13.4907
human	Intracellular	P0CG12	Decreased expression in renal and prostate cancer protein	DERPC	16.7085	17.0293	15.8549	16.7985	17.3439	16.8861	16.8599	16.8281	15.9472
human	other	P0CG22	Putative dehydrogenase/reductase SDR family member 4-like 1	DHRS4L1	15.9935	16.2942					16.471	15.8736	17.276
human	Intracellular	P0CG38	POTE ankyrin domain family member I	POTEI		17.8824		16.9947		18.0547	18.2043	18.152
human	Intracellular	P0CG40	Transcription factor Sp9	SP9	15.4707			16.3114		16.0897			15.8297
human	TM.protein	P0CK96	Solute carrier family 35 member E2B	SLC35E2B								13.1451
human		P0DP91;Q03468	Chimeric ERCC6-PGBD3 protein	ERCC6	15.8498	15.7982		14.6343	15.2588			15.6246	15.6917
human	Intracellular	P0DPB6	DNA-directed RNA polymerases I and III subunit RPAC2	POLR1D	18.5719	18.4045	17.6556	18.4951	18.1581	18.3009	18.4797	18.5652	18.2755
human	Intracellular	P0DPD7	EEF1A lysine methyltransferase 4	EEF1AKMT4	17.0595			17.2414				17.7119
human	Intracellular	P10109	Adrenodoxin, mitochondrial	FDX1	19.1022	18.9288	19.0574	19.1303	19.1352	19.3789	19.5742	19.5609	19.8244
human	Intracellular	P10155	60 kDa SS-A/Ro ribonucleoprotein	RO60	18.6254	18.494	18.635	18.4021	18.4298	18.3104	18.0563	18.4532	18.3529
human	Intracellular	P10253	Lysosomal alpha-glucosidase	GAA	18.9839	19.2291	19.0462	18.9583	18.4946	18.671	19.0585	19.1874	19.3621
human	Intracellular	P10276	Retinoic acid receptor alpha	RARA	12.7746						15.2866	14.3884
human	Intracellular	P10301	Ras-related protein R-Ras	RRAS	18.3884	17.9652	18.0003	17.546	17.7924	17.9336	17.6474	17.8279	18.1978
human	TM.protein	P10321	HLA class I histocompatibility antigen, C alpha chain	HLA-C	16.7119	17.0397	15.9408	16.618	17.4319	17.981	17.3248	17.7999	17.873
human	Intracellular	P10398	Serine/threonine-protein kinase A-Raf	ARAF	17.0473	17.1949	16.1109	17.2347	17.1353	16.6358	17.0926	17.0263	17.0784
human	Intracellular	P10412	Histone H1.4	H1-4									17.283
human	Intracellular	P10515	Dihydrolipoyllysine-residue acetyltransferase component of pyruvate dehydrogenase complex, mitochondrial	DLAT	18.8133	18.7846	18.6719	18.6626	18.6234	18.9673	18.9327	18.9957	19.3851
human	TM.protein	P10586	Receptor-type tyrosine-protein phosphatase F	PTPRF	17.5716	17.7078	17.2338	17.5274	17.4908	17.5445	17.6323	17.5745	17.682
human	Intracellular	P10588	Nuclear receptor subfamily 2 group F member 6	NR2F6	15.9696	15.9568	15.0958	16.0822	15.9568	16.2045	16.4571	16.3537	15.7511
human	Intracellular	P10599	Thioredoxin	TXN	23.0628	23.2546	23.3726	23.1222	23.0732	22.8659	22.9508	22.8875	21.9429
human	Intracellular	P10606	Cytochrome c oxidase subunit 5B, mitochondrial	COX5B	20.1072	20.4471	20.1795	20.8758	20.9866	21.2991	21.0609	20.6345	21.1223
human	Intracellular	P10619	Lysosomal protective protein	CTSA	18.1334	18.054	18.0282	17.6902	17.8169	18.1024	17.5945	17.6171	18.6442
human	TM.protein	P10620	Microsomal glutathione S-transferase 1	MGST1	20.4076	20.6303	20.7058	20.6032	20.8217	21.1365	20.5645	20.5283	20.4025
human	Secreted	P10636	Microtubule-associated protein tau	MAPT	18.4445	18.3825	18.0023	18.5169	18.8068	18.3835	18.7249	18.3161	18.3262
human	Intracellular	P10644	cAMP-dependent protein kinase type I-alpha regulatory subunit	PRKAR1A	18.758	18.6047	18.5528	19.1814	19.1495	18.896	19.3017	19.3642	19.0451
human	Intracellular	P10746	Uroporphyrinogen-III synthase	UROS	14.6268	15.7103		15.3744	15.3065	14.8734	15.436	15.7902	15.5025
human	Intracellular	P10768	S-formylglutathione hydrolase	ESD	20.3426	20.551	20.4956	20.3888	20.2358	20.4005	20.1933	20.0642	19.7964
human	Intracellular	P10809	60 kDa heat shock protein, mitochondrial	HSPD1	22.73	22.8756	22.8077	22.8895	22.8652	23.3411	23.3216	23.2487	23.5725
human	Secreted	P10909	Clusterin	CLU	19.3985	19.3941	19.2975	18.5625	18.9287	19.0283	18.9269	18.4989	19.0523
human	Intracellular	P11021	Endoplasmic reticulum chaperone BiP	HSPA5	23.2087	23.3764	23.4204	23.3557	23.4007	23.8753	23.659	23.4359	23.7059
human	Secreted	P11047	Laminin subunit gamma-1	LAMC1	19.5274	19.4663		19.8449	19.7634	20.0634	20.126	20.2634	20.5685
human	TM.protein	P11117	Lysosomal acid phosphatase	ACP2	17.1611	17.2505		17.2909	16.499	17.3491	17.0066	17.7728	17.563
human	Intracellular	P11137	Microtubule-associated protein 2	MAP2	15.0848	15.3153		14.4043	15.4127			15.2052	15.4387
human	Intracellular	P11142	Heat shock cognate 71 kDa protein	HSPA8	24.0042	24.2957	23.7286	24.4435	24.3551	24.2786	24.496	24.5034	24.0347
human	TM.protein	P11166	Solute carrier family 2, facilitated glucose transporter member 1	SLC2A1	19.1379	19.2597	19.0613	19.0837	19.2654	19.2724	18.9625	19.0111	19.2794
human	other	P11171	Protein 4.1	EPB41	14.7755	14.8329		14.3009			14.0549	14.9073	14.4209
human	Intracellular	P11172	Uridine 5'-monophosphate synthase	UMPS	20.4075	20.3511	20.1706	20.4456	20.4061	20.3778	20.4996	20.5475	20.3192
human	Intracellular	P11177	Pyruvate dehydrogenase E1 component subunit beta, mitochondrial	PDHB	20.0795	20.0696	19.9463	19.9406	19.8422	20.0853	20.0374	19.9586	20.3691
human	Intracellular	P11182	Lipoamide acyltransferase component of branched-chain alpha-keto acid dehydrogenase complex, mitochondrial	DBT	16.4767	16.6519		16.5884	16.4197	16.8578	16.4023	16.937	17.5685
human	Intracellular	P11216	Glycogen phosphorylase, brain form	PYGB	20.3259	20.3178	20.5441	20.1672	20.1487	19.8744	19.9461	20.0588	19.9057
human	Intracellular	P11217	Glycogen phosphorylase, muscle form	PYGM								17.4407	17.0309
human	Intracellular	P11233	Ras-related protein Ral-A	RALA	18.4607	18.6831	18.4751	18.7062	18.7521	19.1901	18.7698	18.8039	18.7837
human	Intracellular	P11234	Ras-related protein Ral-B	RALB	17.8341	17.963	17.8605	17.744	17.906	18.1348	17.9798	18.4831	18.5568
human	Intracellular	P11274	Breakpoint cluster region protein	BCR	15.102	15.4292		15.6406	15.029	15.4811	15.9874	15.663	15.6964
human	TM.protein	P11279	Lysosome-associated membrane glycoprotein 1	LAMP1	20.4067	20.165	20.3815	20.3469	20.3454	20.5219	20.6244	20.3251	20.4595
human	Intracellular	P11310	Medium-chain specific acyl-CoA dehydrogenase, mitochondrial	ACADM	18.3226	18.4462	18.3245	18.2146	18.3053	18.5893	18.3101	18.2748	18.4444
human	Intracellular	P11387	DNA topoisomerase 1	TOP1	21.0788	21.0689	21.1623	21.4224	21.3049	21.9092	21.8031	21.7014	21.8063
human	Intracellular	P11388	DNA topoisomerase 2-alpha	TOP2A	19.6554	19.5222	19.436	20.1277	20.1454	20.2308	20.7111	20.5849	20.5965
human	Intracellular	P11413	Glucose-6-phosphate 1-dehydrogenase	G6PD	23.5881	23.8882	23.6797	23.8816	23.8666	23.6732	23.6758	23.7279	23.4148
human	Intracellular	P11441	Ubiquitin-like protein 4A	UBL4A	18.9348	18.759	18.9726	18.5881	18.8105	18.6444	18.582	18.7702	19.3333
human	Intracellular	P11498	Pyruvate carboxylase, mitochondrial	PC	19.0024	18.9546	18.8823	18.9511	18.912	19.3144	19.1677	19.2075	19.4012
human	TM.protein	P11511	Aromatase	CYP19A1	17.0027		16.1921			16.525			17.2527
human	Intracellular	P11532	Dystrophin	DMD	15.1007	15.0181		15.1447	15.0558		13.3983
human	Intracellular	P11586	C-1-tetrahydrofolate synthase, cytoplasmic	MTHFD1	21.1942	21.2772	21.3632	21.4989	21.4939	21.3437	21.391	21.3636	21.2888
human	TM.protein	P11717	Cation-independent mannose-6-phosphate receptor	IGF2R	18.4066	18.3942	17.6897	18.0203	17.8202	17.8532	18.0912	18.0268	17.9842
human	Intracellular	P11766	Alcohol dehydrogenase class-3	ADH5	19.7624	19.8274	19.9557	19.6183	19.5139	19.3346	19.1115	19.3711	19.3738
human	Intracellular	P11802	Cyclin-dependent kinase 4	CDK4	17.9086	17.7393	17.3324	18.3129	18.1579	17.9055	18.2036	18.3146	17.9116
human	Intracellular	P11908	Ribose-phosphate pyrophosphokinase 2	PRPS2	18.7094	18.8733	18.7298	18.9529	19.0067	18.902	18.6531	18.6575	18.5969
human	Intracellular	P11926	Ornithine decarboxylase	ODC1				14.1438				14.4775	17.1962
human	Intracellular	P11940	Polyadenylate-binding protein 1	PABPC1	21.0884	21.2939	21.4341	21.6919	21.712	21.5821	21.7411	21.6254	21.3018
human	Intracellular	P12004	Proliferating cell nuclear antigen	PCNA	21.6386	21.7331	21.9942	21.9206	21.9146	21.9741	21.7678	21.719	21.5361
human	Intracellular	P12035	Keratin, type II cytoskeletal 3	KRT3	14.9571			15.691		15.2999	16.6262	16.6802	15.905
human	Intracellular	P12081	Histidine--tRNA ligase, cytoplasmic	HARS1	19.401	19.3293	19.3052	19.4158	19.4191	19.2033	19.3585	19.4355	19.4356
human	Secreted	P12107	Collagen alpha-1(XI) chain	COL11A1	17.4168	17.4212	17.399	17.2256	17.4981	18.1311	17.4226	16.9226	17.613
human	TM.protein	P12235	ADP/ATP translocase 1	SLC25A4	17.9086	17.8636	17.405	17.8861	17.6209	17.8746	17.7727	17.8702	18.3898
human	TM.protein	P12236	ADP/ATP translocase 3	SLC25A6	21.2534	21.3781	21.9236	21.9137	22.0592	22.6194	22.3465	21.8249	21.9271
human	Intracellular	P12268	Inosine-5'-monophosphate dehydrogenase 2	IMPDH2	20.2096	20.2092	20.1229	20.6154	20.6419	20.4495	20.7909	20.7986	20.4641
human	Intracellular	P12270	Nucleoprotein TPR	TPR	18.9549	18.7998	18.654	18.6728	18.6569	18.7085	19.0281	18.8476	19.0599
human	Intracellular	P12277	Creatine kinase B-type	CKB	14.8045		14.3415						14.2759
human	Intracellular	P12429	Annexin A3	ANXA3	20.743	20.7571	20.8529	20.2003	20.3218	20.0997	20.3802	20.2184	20.1758
human	other	P12532	Creatine kinase U-type, mitochondrial	CKMT1A	19.9883	20.1406	19.9113	20.1167	19.997	20.2461	19.8081	19.6569	19.2954
human	Intracellular	P12694	2-oxoisovalerate dehydrogenase subunit alpha, mitochondrial	BCKDHA	17.4852	17.8978	17.1231	17.4015	17.4842	18.0802	17.4746	17.7178	17.6742
human	Intracellular	P12814	Alpha-actinin-1	ACTN1	20.4098	20.3354	19.9291	20.3528	20.3374	20.1868	20.3261	20.4035	20.2798
human	TM.protein	P12830	Cadherin-1	CDH1	19.8864	19.9607	19.4734	20.1036	19.7966	20.1623	19.8963	19.8241	19.8051
human	Intracellular	P12931	Proto-oncogene tyrosine-protein kinase Src	SRC	14.8533	14.9048		14.4562	15.0186	15.3515	14.4698	15.3804	15.4558
human	Intracellular	P12955	Xaa-Pro dipeptidase	PEPD	17.3204	17.6091	17.1384	17.1197	17.0958	16.7675	17.0526	17.3551	16.8648
human	Intracellular	P12956	X-ray repair cross-complementing protein 6	XRCC6	21.5498	21.5379	21.5933	21.5842	21.5463	21.5676	21.4174	21.5151	21.3943
human	Intracellular	P13010	X-ray repair cross-complementing protein 5	XRCC5	21.4409	21.4524	21.7248	21.6165	21.5661	21.559	21.4508	21.5525	21.3428
human	Intracellular	P13051	Uracil-DNA glycosylase	UNG	17.024	15.9222		16.7031	16.6737	17.0852	16.7122	17.2257	16.1291
human	TM.protein	P13073	Cytochrome c oxidase subunit 4 isoform 1, mitochondrial	COX4I1	21.6068	21.7289	21.5566	21.8317	21.679	22.1675	21.8314	21.7682	22.0188
human	TM.protein	P13473	Lysosome-associated membrane glycoprotein 2	LAMP2	21.0996	20.985	20.3101	20.7963	20.9303	21.2405	20.5307	20.5765	20.8738
human	Intracellular	P13489	Ribonuclease inhibitor	RNH1	21.4089	21.4493	21.4341	21.3183	21.3529	21.1823	21.2755	21.0838	21.0468
human	other	P13498	Cytochrome b-245 light chain	CYBA	15.7734	15.9529		16.8587	16.729	17.2785	16.7161	17.0013	16.6612
human	Intracellular	P13631	Retinoic acid receptor gamma	RARG	15.7144	15.6224		13.7251					15.1056
human	Intracellular	P13639	Elongation factor 2	EEF2	23.5595	23.6077	23.6389	23.9999	23.9549	23.8836	24.1558	24.1086	23.6957
human	Secreted	P13645	Keratin, type I cytoskeletal 10	KRT10	19.8159	18.3381	21.7253	18.0562	18.1304	18.5424	17.7525	19.3732	19.3472
human	Intracellular	P13646	Keratin, type I cytoskeletal 13	KRT13	18.1262	18.2489	18.1804	18.2832	17.6487	17.8123	18.0195	17.8171	17.8036
human	Intracellular	P13647	Keratin, type II cytoskeletal 5	KRT5	18.579	18.1275	19.6099	17.3401	17.5777	18.0048	16.6436	18.5303	18.6658
human	Intracellular	P13667	Protein disulfide-isomerase A4	PDIA4	20.7938	20.9847	20.9514	21.0519	21.0405	21.4866	21.2559	21.1465	21.2611
human	Intracellular	P13674	Prolyl 4-hydroxylase subunit alpha-1	P4HA1	17.7542	17.7682	17.7007	17.7645	17.6614	18.1705	17.9111	18.0631	18.245
human	Intracellular	P13693	Translationally-controlled tumor protein	TPT1	20.8453	20.9779	20.8097	21.2407	21.1161	20.7757	21.4696	21.4797	21.0683
human	Intracellular	P13716	Delta-aminolevulinic acid dehydratase	ALAD	18.4968	18.5993	18.3538	18.1951	17.9014	17.3274	17.9144	18.3004	17.8154
human	Intracellular	P13796	Plastin-2	LCP1	17.0229	17.1865	16.4477	16.6957	16.3406	17.1311	16.7152	16.7016	16.2378
human	Intracellular	P13798	Acylamino-acid-releasing enzyme	APEH	20.0812	20.1422	20.2502	20.133	20.0868	19.9795	20.0169	20.0958	19.9101
human	Intracellular	P13804	Electron transfer flavoprotein subunit alpha, mitochondrial	ETFA	21.0138	21.0731	21.0096	20.9148	20.791	21.1618	21.0451	20.9021	21.2514
human	Intracellular	P13807	Glycogen [starch] synthase, muscle	GYS1	17.674	17.6715	17.3219	17.4275	17.6585	17.3069	17.4688	17.2381	17.2687
human	Intracellular	P13861	cAMP-dependent protein kinase type II-alpha regulatory subunit	PRKAR2A	18.9727	18.9896	19.0423	18.7478	18.8317	18.6376	18.7632	18.9132	18.7302
human	Intracellular	P13929	Beta-enolase	ENO3	20.3957	21.3308	20.7686	19.96	21.5456	21.6078	19.3309	18.9116	18.8245
human	Secreted	P13942	Collagen alpha-2(XI) chain	COL11A2	16.7629	16.4402	16.8893	15.4745	16.0657	15.5198	15.8644	16.4845	15.8332
human	Intracellular	P13984	General transcription factor IIF subunit 2	GTF2F2	17.1335	16.8086	16.6402	16.7022	16.7405	16.4235	16.8079	16.8605	17.398
human	other	P13987	CD59 glycoprotein	CD59	20.2448	20.1649	19.8985	19.7854	19.7534	20.133	19.9812	19.8571	20.1315
human	Intracellular	P13995	Bifunctional methylenetetrahydrofolate dehydrogenase/cyclohydrolase, mitochondrial	MTHFD2	18.6541	18.92	18.5049	19.2474	19.3364	19.6717	19.464	19.3265	19.7064
human	TM.protein	P14209	CD99 antigen	CD99	18.303	18.3523	18.5305	18.2687	18.5042	18.5573	18.3388	18.4723	18.4231
human	Intracellular	P14314	Glucosidase 2 subunit beta	PRKCSH	21.7498	21.7187	21.5431	21.7472	21.7338	22.1646	22.0864	21.9253	22.2647
human	Intracellular	P14324	Farnesyl pyrophosphate synthase	FDPS	20.1532	20.2794	20.3075	20.4633	20.3109	20.2673	20.0141	20.0937	20.0062
human	Intracellular	P14373	Zinc finger protein RFP	TRIM27	17.1674	16.9845	16.7028	16.7471	15.8045	16.2793	16.6354	16.7227	16.6394
human	TM.protein	P14406	Cytochrome c oxidase subunit 7A2, mitochondrial	COX7A2	20.0979	20.0545	20.2535	20.0766	20.2756	20.4924	20.2066	19.9835	20.7162
human	Intracellular	P14550	Aldo-keto reductase family 1 member A1	AKR1A1	20.0626	20.1873	20.2653	19.9324	19.937	19.6483	19.7518	19.6557	19.3988
human	TM.protein	P14616	Insulin receptor-related protein	INSRR	16.5784	16.7625	16.5305	16.9008	16.6898	16.4425	17.0405	16.5928	16.4622
human	Intracellular	P14618	Pyruvate kinase PKM	PKM	24.3673	24.4343	24.549	24.46	24.5194	24.4367	24.3747	24.3359	24.0488
human	Intracellular	P14621	Acylphosphatase-2	ACYP2	17.4025	17.4132	17.0722	16.677	16.9465	16.4023	16.3296	16.3079	16.5204
human	Intracellular	P14625	Endoplasmin	HSP90B1	22.6825	22.6795	22.929	22.6579	22.7048	23.1762	22.902	22.8275	23.0916
human	Intracellular	P14635	G2/mitotic-specific cyclin-B1	CCNB1	14.6151	14.0772		15.6175	16.0111		16.2745	15.8788	16.0485
human	Intracellular	P14678	Small nuclear ribonucleoprotein-associated proteins B and B'	SNRPB	21.1676	21.2318		21.1153	21.2954	21.1183	21.1386	21.1729	20.9316
human	Secreted	P14735	Insulin-degrading enzyme	IDE	19.3224	19.2763	19.0352	19.4057	19.3347	19.1618	19.3097	19.3187	19.1255
human	Intracellular	P14854	Cytochrome c oxidase subunit 6B1	COX6B1	21.1841	21.445	20.9236	21.3451	21.4445	21.804	21.6212	21.5363	21.4955
human	Intracellular	P14866	Heterogeneous nuclear ribonucleoprotein L	HNRNPL	21.3008	21.4218	21.2835	21.5518	21.6021	21.5273	21.5462	21.496	21.1267
human	Intracellular	P14868	Aspartate--tRNA ligase, cytoplasmic	DARS1	20.3997	20.4145	20.5891	20.3773	20.3727	20.1842	20.1877	20.387	20.1367
human	Intracellular	P14923	Junction plakoglobin	JUP	19.4274	19.4441	19.6052	19.4663	19.4798	19.5591	19.4797	19.5783	19.7458
human	Intracellular	P14927	Cytochrome b-c1 complex subunit 7	UQCRB	20.2441	20.194	19.856	20.0105	20.0463	20.634	20.312	20.0519	20.5142
human	Intracellular	P15056	Serine/threonine-protein kinase B-raf	BRAF	15.8312	16.3353		15.9752	15.8676	16.0096	15.4612	16.0634	15.5285
human	Intracellular	P15104	Glutamine synthetase	GLUL	19.7779	19.7041	19.5522	19.7462	19.8285	19.3806	19.3474	19.3808	19.2051
human	Intracellular	P15121	Aldo-keto reductase family 1 member B1	AKR1B1	16.9426			17.1565		16.0123	16.1028		16.8333
human	TM.protein	P15151	Poliovirus receptor	PVR						15.884	16.2775	16.8172	16.3596
human	Intracellular	P15170	Eukaryotic peptide chain release factor GTP-binding subunit ERF3A	GSPT1	19.9661	19.9174	19.9253	20.1558	20.037	19.9289	20.0463	20.2554	19.7979
human	TM.protein	P15260	Interferon gamma receptor 1	IFNGR1		14.5482		14.1282	13.1298	14.8012	12.8988	14.3444	14.6088
human	TM.protein	P15291	Beta-1,4-galactosyltransferase 1	B4GALT1	16.4297			16.137			15.6223	17.1775	16.7043
human	Intracellular	P15311	Ezrin	EZR	21.5462	21.4775	21.533	21.4028	21.389	21.3087	21.3833	21.2582	21.2636
human	Intracellular	P15313	V-type proton ATPase subunit B, kidney isoform	ATP6V1B1	16.5053	17.0265	16.4795	15.6157	15.7155	15.9742	15.2557	15.2203	15.2764
human	Intracellular	P15336	Cyclic AMP-dependent transcription factor ATF-2	ATF2	13.956			14.4359	13.3948		14.0499	14.5408
human	Intracellular	P15374	Ubiquitin carboxyl-terminal hydrolase isozyme L3	UCHL3	17.8305	18.0305	18.0015	17.8638	17.7612	16.6043	17.5115	17.6811	17.2635
human	Intracellular	P15408	Fos-related antigen 2	FOSL2	15.2068	15.0979		15.4148	15.8517	16.2566	16.3546	16.0576	16.2558
human	TM.protein	P15529	Membrane cofactor protein	CD46	18.5025	17.8247	16.9594	18.4289	17.4268	18.4142	17.99	18.1101	18.2129
human	Intracellular	P15531	Nucleoside diphosphate kinase A	NME1	22.1619	22.2735	21.1788	22.3737	22.3313	22.0259	22.2731	22.5764	22.4044
human	Intracellular	P15559	NAD(P)H dehydrogenase [quinone] 1	NQO1	21.184	21.2039	21.2933	21.1406	21.126	20.9649	20.8373	20.8734	20.7156
human	Intracellular	P15586	N-acetylglucosamine-6-sulfatase	GNS	19.467	19.5041	19.5542	19.6224	19.615	19.7179	19.4825	19.4846	19.2709
human	other	P15735	Phosphorylase b kinase gamma catalytic chain, liver/testis isoform	PHKG2	16.3118	16.4801	15.3271	16.4267	16.0135	16.1631	16.1127	16.5543	16.4477
human	Intracellular	P15880	40S ribosomal protein S2	RPS2	21.8929	22.0368	22.0092	22.3866	22.396	22.3774	22.4472	22.3845	22.1897
human	Intracellular	P15924	Desmoplakin	DSP	19.8877	19.8356	19.9123	19.794	19.7381	19.691	19.5867	19.7076	19.7265
human	Intracellular	P15927	Replication protein A 32 kDa subunit	RPA2	18.7413	18.6995	18.3637	18.6151	18.5993	18.6656	18.3117	18.7244	18.4019
human	TM.protein	P15941	Mucin-1	MUC1	19.0908	19.1047	19.0221	19.4731	19.484	19.6516	19.3919	19.2782	19.6292
human	TM.protein	P15954	Cytochrome c oxidase subunit 7C, mitochondrial	COX7C	18.4769	18.5633	18.1751	18.1918	18.8591	19.1526	18.7325	19.0572	19.3569
human	TM.protein	P16070	CD44 antigen	CD44	19.2337	19.0636	19.0377	19.0291	19.1609	19.5114	19.5265	19.2809	19.5764
human	Intracellular	P16104	Histone H2AX	H2AX					24.142		24.6106	24.8208	25.9049
human	TM.protein	P16144	Integrin beta-4	ITGB4	19.4361	19.4317	19.1321	19.6827	19.5319	19.7543	19.6664	19.6004	19.6219
human	Intracellular	P16152	Carbonyl reductase [NADPH] 1	CBR1	19.7268	19.7572	19.3433	19.6193	19.5823	19.3083	19.5178	19.5619	19.2457
human	Intracellular	P16219	Short-chain specific acyl-CoA dehydrogenase, mitochondrial	ACADS	17.0449	17.2534	16.8066	16.924	17.0694	17.4093	16.969	16.8432	17.0036
human	Intracellular	P16220	Cyclic AMP-responsive element-binding protein 1	CREB1	17.5179	17.4086	17.1051	17.4351	17.4389	17.4152	17.5687	17.2527	17.9394
human	TM.protein	P16260	Graves disease carrier protein	SLC25A16	13.7434	14.5332		14.6645	15.1213	13.8218	14.6475	15.4011	15.1279
human	Intracellular	P16278	Beta-galactosidase	GLB1	19.4562	19.4887	19.463	19.2571	19.2124	19.4774	19.2094	19.3226	19.4508
human	Intracellular	P16298	Serine/threonine-protein phosphatase 2B catalytic subunit beta isoform	PPP3CB	16.2039	15.9406	15.2751	16.2362	16.3174	15.5376	16.0471	16.0919	16.4071
human	Intracellular	P16333	Cytoplasmic protein NCK1	NCK1	17.9416	18.0697	18.1647	17.7656	18.1228	17.8782	17.9643	17.9941	17.7621
human	Intracellular	P16383	Intron Large complex component GCFC2	GCFC2	15.3432	14.8597		14.9479	16.2222		15.2485	14.2397	13.838
human	Intracellular	P16401	Histone H1.5	H1-5	23.9897	24.4019	24.5231	24.7607	24.8596	25.468	24.8663	24.6759	24.9376
human	Intracellular	P16402	Histone H1.3	H1-3	17.8037	18.0702	18.3626	18.1409	18.387	18.9679	18.8842	19.9261	20.8157
human	Intracellular	P16403	Histone H1.2	H1-2	19.9593	19.676	20.3671	20.1156	20.3059	19.9473	20.8218	21.401	21.9711
human	TM.protein	P16422	Epithelial cell adhesion molecule	EPCAM	18.6239	18.7442	18.2351	19.2993	19.4	19.6855	19.4993	19.3128	19.6085
human	TM.protein	P16435	NADPH--cytochrome P450 reductase	POR	20.4051	20.566	20.5747	20.4354	20.5048	20.6282	20.4943	20.4229	20.422
human	Intracellular	P16455	Methylated-DNA--protein-cysteine methyltransferase	MGMT	18.9311	19.05	18.8635	19.1389	19.2392	19.0633	19.0544	19.1002	18.9982
human	Intracellular	P16591	Tyrosine-protein kinase Fer	FER	18.6599	18.5861	18.9155	17.9225	18.5445	18.2829	18.0875	18.2922	18.2583
human	TM.protein	P16615	Sarcoplasmic/endoplasmic reticulum calcium ATPase 2	ATP2A2	20.6993	20.7288	20.8573	20.8199	20.7664	21.1911	20.9745	20.8644	21.083
human	Intracellular	P16885	1-phosphatidylinositol 4,5-bisphosphate phosphodiesterase gamma-2	PLCG2	13.7821							14.3184
human	Intracellular	P16930	Fumarylacetoacetase	FAH	17.3066	17.1256	17.0426	17.6329	17.5039	17.1741	17.2029	17.2919	16.8001
human	Intracellular	P16949	Stathmin	STMN1	22.1313	22.0438	22.1575	22.1283	22.4164	21.9557	21.9537	21.6304	21.5324
human	Intracellular	P16989	Y-box-binding protein 3	YBX3	18.833	18.6461	18.3836	18.902	19.0608	18.683	19.2111	19.1793	18.737
human	Intracellular	P17028	Zinc finger protein 24	ZNF24	14.7815	15.0851		15.5558	15.7326		14.8033	14.5432	15.2737
human	Intracellular	P17029	Zinc finger protein with KRAB and SCAN domains 1	ZKSCAN1	14.7388	15.3977		14.5804	14.2733	14.5711	14.4168	14.7742	13.2875
human	Intracellular	P17050	Alpha-N-acetylgalactosaminidase	NAGA	17.7745	17.9163	17.7328	17.7766	17.9345	18.0156	17.7032	17.6179	17.8275
human	Intracellular	P17096	High mobility group protein HMG-I/HMG-Y	HMGA1	19.0654	19.0329	18.9947	19.2082	19.4893	19.1344	19.8445	19.9128	19.7941
human	TM.protein	P17152	Transmembrane protein 11, mitochondrial	TMEM11	17.9034	17.7814	17.5553	17.8783	18.0362	17.6675	17.7905	17.7242	17.6275
human	Intracellular	P17174	Aspartate aminotransferase, cytoplasmic	GOT1	20.1954	20.1594	20.1882	20.1272	20.079	19.8866	19.9822	20.1274	20.1242
human	Intracellular	P17275	Transcription factor jun-B	JUNB	14.9869	15.0885			14.8352	14.2904	15.7765	14.571	15.5758
human	TM.protein	P17301	Integrin alpha-2	ITGA2	18.0139	18.1651	18.0921	17.6469	17.5289	18.1946	18.0226	18.0167	18.0764
human	Intracellular	P17480	Nucleolar transcription factor 1	UBTF	19.5506	19.6871	19.4493	19.7102	19.7869	19.962	19.9007	19.9058	19.8811
human	Intracellular	P17535	Transcription factor jun-D	JUND	17.9073	17.3408	17.4308	17.3476	17.7071	17.3359	17.846	17.7011	18.3473
human	other	P17544	Cyclic AMP-dependent transcription factor ATF-7	ATF7	14.3197			14.1259	15.1577	14.4111	13.2515	13.9383	12.7503
human	Intracellular	P17568	NADH dehydrogenase [ubiquinone] 1 beta subcomplex subunit 7	NDUFB7	17.7842	18.0878	17.5586	17.4809	17.8286	18.1646	17.7458	17.765	17.8349
human	Intracellular	P17612	cAMP-dependent protein kinase catalytic subunit alpha	PRKACA	17.4831	18.0955	17.9701	18.0221	17.7901	17.1327	17.7204	17.8917	17.36
human	Intracellular	P17655	Calpain-2 catalytic subunit	CAPN2	18.7427	18.7679	18.1073	18.1128	18.2442	17.9091	18.1147	18.0819	17.6681
human	Intracellular	P17676	CCAAT/enhancer-binding protein beta	CEBPB	17.4664	17.3576	17.3098	17.7524	17.4489	17.6076	17.9922	17.9572	17.5833
human	other	P17706	Tyrosine-protein phosphatase non-receptor type 2	PTPN2	16.5822	16.3721	16.8798	16.181	16.4904	15.5824	14.9716	15.845	15.1574
human	Intracellular	P17812	CTP synthase 1	CTPS1	19.3355	19.341	19.1981	19.6115	19.6031	19.5913	19.7087	19.9122	19.5216
human	Intracellular	P17844	Probable ATP-dependent RNA helicase DDX5	DDX5	21.0451	21.0199	21.0188	21.5276	21.4902	21.4445	21.6967	21.524	21.3317
human	Intracellular	P17858	ATP-dependent 6-phosphofructokinase, liver type	PFKL	20.9016	20.9044	20.849	20.9889	20.8751	20.7797	20.6235	20.7234	20.3731
human	Intracellular	P17900	Ganglioside GM2 activator	GM2A	15.728	15.6455		15.6065	15.4342			15.6895	16.3833
human	Secreted	P17931	Galectin-3	LGALS3	23.0279	23.4289	23.3769	23.2119	23.2234	23.1083	22.9864	22.8125	22.7239
human	Intracellular	P17980	26S proteasome regulatory subunit 6A	PSMC3	20.4646	20.4564	19.4986	20.8157	20.6602	20.4377	20.8575	20.7927	20.5222
human	Intracellular	P17987	T-complex protein 1 subunit alpha	TCP1	20.9559	20.9998	20.9208	21.1026	21.1107	20.9384	21.0479	21.2056	20.8775
human	other	P18031	Tyrosine-protein phosphatase non-receptor type 1	PTPN1	20.1528	20.155	20.3253	20.1708	20.1541	20.0819	20.0039	20.1285	19.8935
human	Secreted	P18065	Insulin-like growth factor-binding protein 2	IGFBP2	14.7908	13.0427		15.3841	14.8762	14.9221	15.2034	15.2482	15.457
human	Intracellular	P18074	General transcription and DNA repair factor IIH helicase subunit XPD	ERCC2	16.175	16.0452		15.0839	15.5123	16.1443	16.0314	16.3024	15.8791
human	Secreted	P18075	Bone morphogenetic protein 7	BMP7	15.6385	15.8342	16.1385	15.5637	16.2936	16.8071	16.5228	16.4213	15.9944
human	Intracellular	P18077	60S ribosomal protein L35a	RPL35A	20.4717	20.6506	21.0986	21.0902	21.0698	20.9813	21.0444	21.0388	20.7624
human	TM.protein	P18084	Integrin beta-5	ITGB5	15.9581						17.0324	15.6788	17.0472
human	Intracellular	P18085	ADP-ribosylation factor 4	ARF4	20.1961	20.0811	20.331	20.2563	20.1351	20.2045	19.8784	20.3222	20.2222
human	Intracellular	P18124	60S ribosomal protein L7	RPL7	22.1812	22.3901	22.472	22.5394	22.5636	22.5637	22.6491	22.8233	22.733
human	Intracellular	P18206	Vinculin	VCL	19.9971	19.9642	19.8979	19.6878	19.605	19.4654	19.6465	19.8194	19.8292
human	TM.protein	P18433	Receptor-type tyrosine-protein phosphatase alpha	PTPRA	16.7534	16.4741	18.2784	16.5093	16.3534	15.647	15.7109	16.6733	16.8009
human	Intracellular	P18440	Arylamine N-acetyltransferase 1	NAT1	16.5803	17.1176	16.2097	15.6465	16.0594	15.8369	15.0921	15.6623	15.1722
human	Intracellular	P18583	Protein SON	SON	18.9301	18.6179	18.3367	18.5246	18.5861	18.476	18.7185	18.8179	18.6078
human	Intracellular	P18615	Negative elongation factor E	NELFE	17.8056	17.8251	17.321	17.8629	18.067	17.5908	18.1514	17.8028	17.1158
human	Intracellular	P18621	60S ribosomal protein L17	RPL17	20.8318	20.8273	20.926	21.234	21.2592	21.1693	21.3126	21.3364	21.1489
human	Intracellular	P18669	Phosphoglycerate mutase 1	PGAM1	21.8922	22.3662	22.2794	22.3326	22.249	22.2318	22.0852	22.1114	21.6404
human	Intracellular	P18754	Regulator of chromosome condensation	RCC1	20.4234	20.4848	20.3506	20.52	20.4628	20.8474	21.0406	20.9525	20.8158
human	TM.protein	P18827	Syndecan-1	SDC1	14.9781			15.8375	15.4541	15.9571	17.2719	16.7362	16.9166
human	Intracellular	P18846	Cyclic AMP-dependent transcription factor ATF-1	ATF1	14.4	14.9227		15.5614	15.4341		15.1545	15.1199	15.0867
human	Intracellular	P18858	DNA ligase 1	LIG1	19.3144	19.0562	18.6776	19.6903	19.6676	19.5531	19.3547	19.5398	19.1833
human	Intracellular	P18859	ATP synthase-coupling factor 6, mitochondrial	ATP5PF	18.057	18.1846	16.6507	17.9943	18.1415	18.4412	18.475	18.045	17.9746
human	Intracellular	P18887	DNA repair protein XRCC1	XRCC1	17.9536	18.0623	17.7545	18.328	18.4766	18.1677	18.1204	18.1527	17.7233
human	Intracellular	P19012	Keratin, type I cytoskeletal 15	KRT15	19.9091	20.0462	20.2398	19.4413	19.5346	19.6155	19.3098	18.7071	19.2129
human	TM.protein	P19021	Peptidyl-glycine alpha-amidating monooxygenase	PAM	14.2782							14.7323	14.3331
human	Intracellular	P19174	1-phosphatidylinositol 4,5-bisphosphate phosphodiesterase gamma-1	PLCG1	17.62	17.7907	17.1791	17.9219	17.8156	17.5298	17.8677	17.9329	17.5548
human	TM.protein	P19256	Lymphocyte function-associated antigen 3	CD58	17.3192	17.2655	17.2731	17.2974	17.287	17.2966	17.1497	17.2095	17.7452
human	Intracellular	P19338	Nucleolin	NCL	22.4535	22.6847	22.6353	22.7989	22.842	22.8628	22.8054	22.8304	22.7578
human	Intracellular	P19367	Hexokinase-1	HK1	20.9429	21.0162	21	20.8305	20.8814	21.1207	21.0134	20.9189	21.0784
human	Intracellular	P19387	DNA-directed RNA polymerase II subunit RPB3	POLR2C	18.0878	18.105	17.9571	18.0087	18.115	18.2907	18.3092	18.1367	18.5581
human	Intracellular	P19388	DNA-directed RNA polymerases I, II, and III subunit RPABC1	POLR2E	18.3044	18.2008	18.1931	18.5778	18.5018	18.6283	18.622	18.6881	18.6067
human	Intracellular	P19404	NADH dehydrogenase [ubiquinone] flavoprotein 2, mitochondrial	NDUFV2	21.2471	21.2197	21.3137	21.0973	21.1181	21.2599	21.3622	21.1584	21.5272
human	Intracellular	P19447	General transcription and DNA repair factor IIH helicase subunit XPB	ERCC3	16.4377	16.4221		16.2582	16.5824		16.9422	16.5415	16.0832
human	Intracellular	P19525	Interferon-induced, double-stranded RNA-activated protein kinase	EIF2AK2	18.5178	18.2919	18.0398	18.4349	18.3726	18.1194	18.1819	18.2935	18.3203
human	TM.protein	P19526	Galactoside alpha-(1,2)-fucosyltransferase 1	FUT1		17.2183		15.4182	16.3637	18.567		17.7733	16.7245
human	Intracellular	P19623	Spermidine synthase	SRM	20.2907	20.0649	20.2796	20.0917	19.9253	19.907	20.2656	20.4514	20.1187
human	TM.protein	P19634	Sodium/hydrogen exchanger 1	SLC9A1	16.634	16.8183	15.7846	16.6613	16.7171	16.6197	16.3249	16.8121	16.999
human	Intracellular	P19784	Casein kinase II subunit alpha'	CSNK2A2	17.8712	17.609	17.0486	17.4743	17.0718	17.4368	17.5263	17.4213	17.4028
human	Intracellular	P19793	Retinoic acid receptor RXR-alpha	RXRA	17.8987	17.8782	17.6639	17.9155	17.7814	17.8334	17.7339	17.8288	17.44
human	Secreted	P19823	Inter-alpha-trypsin inhibitor heavy chain H2	ITIH2								13.9474	14.9761
human	Intracellular	P19838	Nuclear factor NF-kappa-B p105 subunit	NFKB1	16.4871	16.5456	16.3703	16.3185	16.4641	16.6332	16.3701	16.3982	16.336
human	Intracellular	P19971	Thymidine phosphorylase	TYMP	14.4272	16.1002	16.1166		12.9243		14.5172
human	TM.protein	P20020	Plasma membrane calcium-transporting ATPase 1	ATP2B1	18.3609	18.3349	18.2061	18.1227	18.1039	18.5469	18.3351	18.1483	18.4306
human	Intracellular	P20042	Eukaryotic translation initiation factor 2 subunit 2	EIF2S2	19.9063	19.8834	19.795	19.9032	19.9302	19.7549	19.8534	19.87	19.7124
human	Intracellular	P20073	Annexin A7	ANXA7	20.1982	20.2448	20.2295	19.9724	19.9874	19.6543	19.6873	19.813	19.8329
human	Secreted	P20160	Azurocidin	AZU1	16.7908					16.7582		16.9585
human	Intracellular	P20290	Transcription factor BTF3	BTF3	20.1232	19.7292	19.7149	20.1531	20.4028	19.6102	20.2713	20.1301	19.9989
human	Intracellular	P20336	Ras-related protein Rab-3A	RAB3A	16.2157	17.1095	17.0711	17.3646	17.5296	17.5548	17.3498	17.9362	17.0173
human	Intracellular	P20338	Ras-related protein Rab-4A	RAB4A	16.9291	17.1517	16.6597	17.072	17.0035	16.7563	16.9585	16.8514	16.5831
human	Intracellular	P20339	Ras-related protein Rab-5A	RAB5A	20.545	20.58	20.4733	20.4246	20.5943	20.7018	20.6144	20.4026	20.0135
human	Intracellular	P20340	Ras-related protein Rab-6A	RAB6A	21.083	21.1288	21.1772	21.2048	20.9324	21.0244	20.9845	21.0376	20.978
human	Intracellular	P20585	DNA mismatch repair protein Msh3	MSH3	17.0145	17.112	17.1795	16.9785	17.162	17.0556	17.062	16.6478	16.5165
human	Intracellular	P20618	Proteasome subunit beta type-1	PSMB1	21.4618	21.43	21.6348	21.4143	21.281	21.3152	21.4227	21.5527	21.2734
human	TM.protein	P20645	Cation-dependent mannose-6-phosphate receptor	M6PR	17.8678	18.0327	19.9171	18.3328	17.9447	18.458	18.4899	18.2498	17.9291
human	TM.protein	P20648	Potassium-transporting ATPase alpha chain 1	ATP4A	18.3358	18.5142	19.0723	18.3891	18.5446	19.1289	18.895	18.5692	18.1145
human	Intracellular	P20674	Cytochrome c oxidase subunit 5A, mitochondrial	COX5A	21.2419	21.4104	21.2997	21.3276	21.4966	21.7511	21.7122	21.5246	21.7113
human	Intracellular	P20700	Lamin-B1	LMNB1	22.0468	22.07	22.1853	22.07	22.0551	22.2594	22.3047	22.1136	22.2561
human	Intracellular	P20749	B-cell lymphoma 3 protein	BCL3	15.2689	15.2823	15.9609	14.2271			14.7969	14.8212
human	Intracellular	P20810	Calpastatin	CAST	19.9032	19.9235	19.9574	19.686	19.6043	19.2999	19.8544	19.8155	19.6292
human	Intracellular	P20839	Inosine-5'-monophosphate dehydrogenase 1	IMPDH1	17.7255	18.0207	17.2175	17.679	17.8753	17.8527	18.0369	17.7666	17.8361
human	Secreted	P20849	Collagen alpha-1(IX) chain	COL9A1	16.0481	16.3018	15.5994	16.1199		15.5573	15.7559	16.4568	16.5942
human	Secreted	P20908	Collagen alpha-1(V) chain	COL5A1	15.5881			15.6344	15.8221		16.2278	16.269	16.4692
human	Intracellular	P20933	N(4)-(beta-N-acetylglucosaminyl)-L-asparaginase	AGA	15.2066	15.762		15.0602	14.5794		14.7875	15.4128	14.7755
human	Intracellular	P20936	Ras GTPase-activating protein 1	RASA1	16.6363	16.428	14.4532	16.5296			16.2167	16.6313	16.411
human	Intracellular	P20962	Parathymosin	PTMS	20.9733	20.9529	20.9595	20.4285	20.7147	20.1699	20.5268	20.424	20.3375
human	Intracellular	P21266	Glutathione S-transferase Mu 3	GSTM3	20.9625	21.0083	21.0319	20.6286	20.5662	20.5766	20.206	20.2126	19.8839
human	Intracellular	P21281	V-type proton ATPase subunit B, brain isoform	ATP6V1B2	18.262	18.3367	18.4981	18.4725	18.3551	18.3147	18.4844	18.3131	18.1765
human	Intracellular	P21283	V-type proton ATPase subunit C 1	ATP6V1C1	18.7504	18.7166	18.4226	18.5306	18.3771	18.1377	18.1689	18.3479	18.7899
human	Intracellular	P21291	Cysteine and glycine-rich protein 1	CSRP1	20.6203	20.489	20.7062	20.3709	20.4931	20.2726	20.1178	20.2925	20.11
human	Intracellular	P21333	Filamin-A	FLNA	23.5191	23.622	23.5986	23.6454	23.6273	23.6611	23.8313	23.8095	23.4452
human	other	P21359	Neurofibromin	NF1	14.5859	14.556		14.06	15.8438			14.858	16.4387
human	TM.protein	P21397	Amine oxidase [flavin-containing] A	MAOA	16.3618	16.2152	15.7868	15.8709	15.6167	15.7341	15.5797	15.5148	16.0917
human	Intracellular	P21399	Cytoplasmic aconitate hydratase	ACO1	18.2963	18.1801	17.7116	18.0423	17.8812	17.7026	17.8871	18.2006	17.7537
human	TM.protein	P21579	Synaptotagmin-1	SYT1	16.3572	16.322	15.8874	14.9519	16.0868	16.3799		16.1461	16.2511
human	other	P21589	5'-nucleotidase	NT5E	16.4747	16.732	16.1667	15.736	15.7901	16.4298	16.7396	16.8217	16.695
human	TM.protein	P21796	Voltage-dependent anion-selective channel protein 1	VDAC1	21.6525	21.6942	21.781	21.5934	21.7618	22.177	21.8037	21.6048	21.7066
human	TM.protein	P21860	Receptor tyrosine-protein kinase erbB-3	ERBB3	16.0718	16.4982	15.0506	15.9411	15.3559	15.8099	15.4337	15.6722	15.5729
human	Intracellular	P21912	Succinate dehydrogenase [ubiquinone] iron-sulfur subunit, mitochondrial	SDHB	19.4508	19.5275	19.4122	19.2216	19.342	19.7342	19.4524	19.4305	19.8513
human	TM.protein	P21926	CD9 antigen	CD9	20.0896	20.1315	20.6528	20.1272	20.0544	20.7347	20.1866	20.1302	20.4068
human	Intracellular	P21953	2-oxoisovalerate dehydrogenase subunit beta, mitochondrial	BCKDHB	17.8579	17.3604	17.3721	17.0539	17.3906	17.4865	17.2808	17.1982	17.5636
human	TM.protein	P21964	Catechol O-methyltransferase	COMT	20.7101	20.9748	20.7677	20.9838	20.7988	20.8014	20.8976	20.7421	19.7356
human	Secreted	P21980	Protein-glutamine gamma-glutamyltransferase 2	TGM2	19.0285	18.9329	18.4956	18.472	18.4563	18.5116	19.6459	19.7025	19.2119
human	Intracellular	P22033	Methylmalonyl-CoA mutase, mitochondrial	MMUT	18.4551	18.552	17.9392	18.3422	18.2481	18.593	18.3211	18.2476	18.7689
human	Intracellular	P22059	Oxysterol-binding protein 1	OSBP	18.0908	18.2757	17.8538	18.1803	18.0088	18.0432	17.9254	18.0745	17.9784
human	other	P22061	Protein-L-isoaspartate(D-aspartate) O-methyltransferase	PCMT1	20.1541	20.3509	19.8653	20.5213	20.4854	20.3673	20.3404	20.3558	20.1346
human	Intracellular	P22087	rRNA 2'-O-methyltransferase fibrillarin	FBL	20.5939	20.7618	20.6537	20.8837	20.7794	21.0316	21.2402	21.1711	21.1034
human	Intracellular	P22102	Trifunctional purine biosynthetic protein adenosine-3	GART	19.6328	19.6253	19.4938	19.8643	19.7594	19.6201	19.7771	19.865	19.562
human	Secreted	P22105	Tenascin-X	TNXB	16.3236		15.3113	16.3342	16.4892		15.9247	16.8731	16.4824
human	Intracellular	P22234	Multifunctional protein ADE2	PAICS	21.8874	21.8828	21.8578	22.0747	22.1585	21.7199	22.0983	21.9827	21.6155
human	Intracellular	P22307	Sterol carrier protein 2	SCP2	19.534	19.6557	19.6113	19.5541	19.6011	20.0575	19.4355	19.3418	19.5743
human	other	P22314	Ubiquitin-like modifier-activating enzyme 1	UBA1	22.0808	22.1814	22.2278	22.0983	22.153	21.9962	21.9836	21.9751	21.8225
human	Intracellular	P22392	Nucleoside diphosphate kinase B	NME2	22.4135	22.6771	22.4973	23.0727	22.9147	22.7939	23.1386	23.2713	22.6934
human	TM.protein	P22413	Ectonucleotide pyrophosphatase/phosphodiesterase family member 1	ENPP1	17.9583	17.3733	17.2174	17.1695	16.6244	17.7142	17.7074	17.9883	17.7967
human	Intracellular	P22415	Upstream stimulatory factor 1	USF1	16.3838	16.1737	15.1738		16.5455	16.9038	16.813	16.5752	16.2847
human	Intracellular	P22570	NADPH:adrenodoxin oxidoreductase, mitochondrial	FDXR	19.8036	19.7553	19.721	19.5618	19.5073	19.8335	19.7461	19.8362	20.1044
human	Intracellular	P22626	Heterogeneous nuclear ribonucleoproteins A2/B1	HNRNPA2B1	23.3145	23.4856	23.518	23.4126	23.5177	23.4462	23.4566	23.0123	22.77
human	Intracellular	P22670	MHC class II regulatory factor RFX1	RFX1	17.2771	17.2462	17.5946	16.7603	16.9487		17.0521	17.4813	16.6273
human	Intracellular	P22681	E3 ubiquitin-protein ligase CBL	CBL	16.3128	16.407		16.7603	16.8093	15.4424	16.1368	16.3741	15.8826
human	Secreted	P22692	Insulin-like growth factor-binding protein 4	IGFBP4	17.3558	17.2357	17.2097	17.4186	17.32	17.3447	17.5103	17.8869	17.6422
human	Intracellular	P22694	cAMP-dependent protein kinase catalytic subunit beta	PRKACB	15.3617	15.4519		15.6637	15.1051	15.144	14.7969	16.0039	15.6596
human	Intracellular	P22695	Cytochrome b-c1 complex subunit 2, mitochondrial	UQCRC2	21.0131	21.1368	20.5839	20.9857	21.0312	21.3789	21.1302	20.9562	21.4952
human	Intracellular	P22830	Ferrochelatase, mitochondrial	FECH	17.4475	17.6896	17.4121	17.4747	17.511	17.9293	17.3956	17.4685	17.8809
human	Intracellular	P23193	Transcription elongation factor A protein 1	TCEA1	19.1459	19.1527	19.0467	19.1869	19.0319	18.9939	19.0202	18.7747	18.9508
human	TM.protein	P23229	Integrin alpha-6	ITGA6	17.4858	17.565	17.0866	17.5964	17.5133	18.0814	17.4837	17.674	17.5509
human	Intracellular	P23246	Splicing factor, proline- and glutamine-rich	SFPQ	21.6109	21.7418	21.711	21.8626	21.8437	21.7398	22.0249	21.7853	21.536
human	Secreted	P23284	Peptidyl-prolyl cis-trans isomerase B	PPIB	22.2885	22.4917	22.5533	22.6176	22.5416	22.9974	22.8617	22.7908	22.7733
human	Intracellular	P23368	NAD-dependent malic enzyme, mitochondrial	ME2	15.9213	16.2115		16.1613	15.9212	16.3399	16.518	16.6147	17.1357
human	Intracellular	P23381	Tryptophan--tRNA ligase, cytoplasmic	WARS1	19.512	19.7722	19.5081	19.697	19.5918	19.4847	19.6854	19.6363	19.3778
human	Intracellular	P23396	40S ribosomal protein S3	RPS3	22.9623	22.9995	23.2478	23.2392	23.2717	23.2851	23.2737	23.3072	23.1295
human	Intracellular	P23434	Glycine cleavage system H protein, mitochondrial	GCSH	16.3416	16.7361	15.2528	15.5775	15.8751	15.6937	16.9722	16.765	17.5576
human	Intracellular	P23443	Ribosomal protein S6 kinase beta-1	RPS6KB1	21.4667	21.5329	21.5168	21.5547	21.6726	21.2214	21.4288	21.1215	21.1064
human	Intracellular	P23458	Tyrosine-protein kinase JAK1	JAK1	16.9685	17.568		17.1787	17.3302	17.4923	17.1643	17.4341	17.5151
human	TM.protein	P23469	Receptor-type tyrosine-protein phosphatase epsilon	PTPRE	15.8737	15.9814		16.0541			16.9383	16.6942	15.6145
human	Intracellular	P23497	Nuclear autoantigen Sp-100	SP100	16.4053	15.8171
human	Intracellular	P23526	Adenosylhomocysteinase	AHCY	21.7933	21.8389	21.8448	21.9756	21.9999	21.9126	22.0005	22.0821	21.89
human	Intracellular	P23528	Cofilin-1	CFL1	24.1463	24.1992	23.8833	24.2459	24.147	24.0643	24.2417	24.2815	23.6809
human	Intracellular	P23588	Eukaryotic translation initiation factor 4B	EIF4B	20.9878	20.8906	20.8155	21.078	21.217	20.8158	21.3738	21.333	20.9789
human	other	P23610	40-kDa huntingtin-associated protein	F8A1	16.4763	16.3839	16.091	16.9424	16.72	16.5059	16.3881	16.2382	15.8678
human	TM.protein	P23634	Plasma membrane calcium-transporting ATPase 4	ATP2B4	16.2239	16.3864		16.0421	16.2143	16.6134	16.4653	16.524	17.1069
human	Intracellular	P23743	Diacylglycerol kinase alpha	DGKA	17.4022	17.613	18.0837	16.7156	17.2596	16.201	16.8853	16.9687	16.7113
human	Intracellular	P23771	Trans-acting T-cell-specific transcription factor GATA-3	GATA3	18.4891	18.4553	18.0265	18.5919	18.6156	18.237	18.5473	18.2893	17.7305
human	Intracellular	P23786	Carnitine O-palmitoyltransferase 2, mitochondrial	CPT2	18.2376	18.0254	17.7337	17.8185	17.8943	18.2357	17.9544	18.1379	18.2586
human	Intracellular	P23919	Thymidylate kinase	DTYMK	19.9538	19.9342	19.8324	20.0415	19.9867	19.8702	19.9609	20.0038	19.8484
human	Intracellular	P23921	Ribonucleoside-diphosphate reductase large subunit	RRM1	19.255	19.2524	19.0026	19.8862	19.9094	19.7962	19.6068	19.7105	19.5316
human	TM.protein	P24311	Cytochrome c oxidase subunit 7B, mitochondrial	COX7B	17.7624	18.6383	17.2539	18.6209	18.3792	18.9057	18.0712	18.1441	19.4471
human	Intracellular	P24385	G1/S-specific cyclin-D1	CCND1	16.4577	16.346	15.8871	17.1257	17.0462	16.4674	17.0029	17.0126	16.0072
human	Intracellular	P24468	COUP transcription factor 2	NR2F2	18.6859	18.5921	18.33	18.7407	18.7132	18.7539	18.5343	18.6415	18.5991
human	Intracellular	P24534	Elongation factor 1-beta	EEF1B2	21.2782	21.4058	21.5779	21.8384	21.7591	21.7204	21.873	21.8967	21.5543
human	other	P24539	ATP synthase F(0) complex subunit B1, mitochondrial	ATP5PB	18.5134	18.5196	18.6088	18.6001	18.5635	18.9716	18.5474	18.814	19.2039
human	Intracellular	P24666	Low molecular weight phosphotyrosine protein phosphatase	ACP1	21.3839	21.4251	21.3526	21.2732	21.4954	21.2336	21.2648	21.081	20.6901
human	Intracellular	P24752	Acetyl-CoA acetyltransferase, mitochondrial	ACAT1	19.0387	19.0088	18.8287	18.7625	18.7243	19.1233	18.8618	18.7196	19.1785
human	Intracellular	P24863	Cyclin-C	CCNC	15.1147	15.933	14.501	14.2297				15.0035	14.8629
human	Intracellular	P24928	DNA-directed RNA polymerase II subunit RPB1	POLR2A	20.1368	20.1729	19.868	20.2228	20.2652	20.5405	20.3964	20.444	20.5124
human	Intracellular	P24941	Cyclin-dependent kinase 2	CDK2	18.3058	18.1283	18.0739	18.3296	18.2141	18.2017	18.0882	18.2178	18.1865
human	Intracellular	P25098	Beta-adrenergic receptor kinase 1	GRK2	18.2382	18.1936	18.1101	18.4111	18.3518	18.2593	18.4164	18.3866	18.1044
human	TM.protein	P25106	Atypical chemokine receptor 3	ACKR3	15.2182	15.4992		15.9701		14.4573	15.2783	14.701
human	Intracellular	P25205	DNA replication licensing factor MCM3	MCM3	20.6873	20.6367	20.6029	20.8884	20.9642	20.9295	20.7924	20.8259	20.5415
human	Intracellular	P25208	Nuclear transcription factor Y subunit beta	NFYB	17.7096	17.9416	18.1787	17.7714	18.1324	18.1789	18.4675	18.1072	18.1358
human	Secreted	P25311	Zinc-alpha-2-glycoprotein	AZGP1			16.3285						15.1178
human	Intracellular	P25325	3-mercaptopyruvate sulfurtransferase	MPST	19.4092	19.4588	18.9778	19.2056	19.2562	19.081	19.1499	19.1659	19.1761
human	Intracellular	P25398	40S ribosomal protein S12	RPS12	20.9388	20.8496	19.8536	21.2212	21.165	20.9632	21.2383	21.41	20.8478
human	Intracellular	P25440	Bromodomain-containing protein 2	BRD2	16.9449	16.4279	16.6503	16.8087	16.7363	17.5347	16.8588	16.9639	17.0481
human	Intracellular	P25490	Transcriptional repressor protein YY1	YY1	18.2417	18.0105	18.0508	18.0327	18.1958	18.0957	17.8445	17.7102	17.6632
human	Intracellular	P25685	DnaJ homolog subfamily B member 1	DNAJB1	20.178	20.1738	20.0784	20.3729	20.4377	20.2283	20.5439	20.602	20.5456
human	Intracellular	P25686	DnaJ homolog subfamily B member 2	DNAJB2	16.7707	16.6507	15.6719	17.1153	16.6269	15.8727	16.7504	16.6457	15.767
human	Intracellular	P25705	ATP synthase subunit alpha, mitochondrial	ATP5F1A	22.979	23.092	23.0208	23.0742	23.0501	23.5104	23.1876	23.0644	23.2262
human	Intracellular	P25786	Proteasome subunit alpha type-1	PSMA1	21.7583	21.7937	21.7786	21.8397	21.813	21.7554	21.7725	21.848	21.7703
human	Intracellular	P25787	Proteasome subunit alpha type-2	PSMA2	20.5873	20.6708	20.854	20.7222	20.79	20.6535	20.6788	20.7046	20.3815
human	Intracellular	P25788	Proteasome subunit alpha type-3	PSMA3	21.0135	21.0325	21.1863	21.1404	21.0839	21.0301	20.9583	21.113	20.9049
human	Intracellular	P25789	Proteasome subunit alpha type-4	PSMA4	20.7773	20.8641	20.8261	20.9454	20.8782	20.6574	20.7092	20.9783	20.8834
human	Intracellular	P25815	Protein S100-P	S100P	21.8011	21.7596	21.9105	21.341	21.3826	21.3664	21.4699	21.2447	21.1392
human	Intracellular	P25963	NF-kappa-B inhibitor alpha	NFKBIA	16.0547	16.2206		16.4344	16.1833	15.6371	15.6446	16.4606	16.1231
human	TM.protein	P26006	Integrin alpha-3	ITGA3	18.4411	18.5248	18.1282	18.2447	18.2577	18.7679	18.2889	18.421	18.6617
human	Intracellular	P26196	Probable ATP-dependent RNA helicase DDX6	DDX6	20.9017	20.8366	20.939	21.2251	21.1114	21.1407	21.1542	21.1504	20.9685
human	Intracellular	P26232	Catenin alpha-2	CTNNA2	18.7177	18.4655	18.1403	18.3598	18.466	18.3335	18.7294	18.5038	17.5483
human	Intracellular	P26358	DNA (cytosine-5)-methyltransferase 1	DNMT1	18.6425	18.6709	18.4332	19.1698	19.1231	18.9482	19.0987	19.1552	18.8916
human	Intracellular	P26368	Splicing factor U2AF 65 kDa subunit	U2AF2	21.0572	21.2718	21.3475	21.1889	21.2161	21.0277	21.3244	21.0903	20.8772
human	Intracellular	P26373	60S ribosomal protein L13	RPL13	22.0452	22.0188	21.9395	22.418	22.302	22.3056	22.5145	22.4306	22.3479
human	other	P26374	Rab proteins geranylgeranyltransferase component A 2	CHML	14.998			14.8239				15.5265	14.8989
human	Intracellular	P26440	Isovaleryl-CoA dehydrogenase, mitochondrial	IVD	19.3783	19.5948	19.5546	19.0501	19.1637	19.562	19.1865	19.1166	19.2663
human	Secreted	P26447	Protein S100-A4	S100A4	15.7916
human	TM.protein	P26572	Alpha-1,3-mannosyl-glycoprotein 2-beta-N-acetylglucosaminyltransferase	MGAT1	16.8097	16.4223	16.1675	16.783	16.5138	16.7722	16.6743	16.6441	17.0569
human	Secreted	P26583	High mobility group protein B2	HMGB2	21.7309	22.0531	21.76	22.1018	22.0876	22.4596	21.678	21.5715	21.3936
human	Intracellular	P26599	Polypyrimidine tract-binding protein 1	PTBP1	21.3802	21.8011	21.7701	21.8656	21.8834	21.8364	21.7093	21.8211	21.3879
human	Intracellular	P26639	Threonine--tRNA ligase 1, cytoplasmic	TARS1	20.3666	20.4604	20.3353	20.5866	20.6577	20.4385	20.4613	20.5315	20.3397
human	Intracellular	P26640	Valine--tRNA ligase	VARS1	20.0786	20.0765	19.9664	20.347	20.2925	20.2046	20.4043	20.3875	20.0269
human	Intracellular	P26641	Elongation factor 1-gamma	EEF1G	22.2851	22.4793	22.3146	22.7223	22.6633	22.711	22.8413	22.9053	22.4725
human	Intracellular	P26885	Peptidyl-prolyl cis-trans isomerase FKBP2	FKBP2	20.8634	20.9193	20.9668	20.8566	20.7583	21.2156	21.1428	20.9483	21.2679
human	other	P27105	Stomatin	STOM	19.2585	19.1224	19.0275	19.0816	18.9802	19.3699	19.4853	19.5516	19.8594
human	Intracellular	P27144	Adenylate kinase 4, mitochondrial	AK4	16.8918	17.3662	16.8864	17.4801	17.3373	17.6833	17.8678	17.9211	18.1353
human	Intracellular	P27216	Annexin A13	ANXA13						15.176	16.1149
human	TM.protein	P27338	Amine oxidase [flavin-containing] B	MAOB	16.6868	16.8766	16.8505	16.3872	16.508	17.0588	16.5231	16.6327	17.0002
human	Intracellular	P27348	14-3-3 protein theta	YWHAQ	22.5718	22.5579	22.5559	22.4882	22.4897	22.2486	22.3236	22.1516	21.8348
human	Intracellular	P27361	Mitogen-activated protein kinase 3	MAPK3	20.6126	20.6168	20.7233	20.6287	20.5991	20.3377	20.4006	20.3763	20.0919
human	other	P27448	MAP/microtubule affinity-regulating kinase 3	MARK3	16.8345	16.7539		16.819	17.0675	16.2733	17.0685	16.6234	16.7966
human	TM.protein	P27449	V-type proton ATPase 16 kDa proteolipid subunit	ATP6V0C	17.4868	17.2221		18.2952	16.9946	17.3738	18.3804	18.7265	18.8671
human	Intracellular	P27540	Aryl hydrocarbon receptor nuclear translocator	ARNT	15.607	15.2931	15.2983	15.3201	15.5005	15.7215	15.7502	16.0527	16.0425
human	Intracellular	P27635	60S ribosomal protein L10	RPL10	21.2758	21.5012	20.5217	21.976	21.8403	21.4069	21.7752	22.213	21.9122
human	Intracellular	P27694	Replication protein A 70 kDa DNA-binding subunit	RPA1	19.2705	19.4298	19.2913	19.3106	19.502	19.3136	19.1711	19.2274	19.0183
human	Intracellular	P27695	DNA-(apurinic or apyrimidinic site) endonuclease	APEX1	20.5524	20.5806	20.5399	20.5261	20.5975	20.5316	20.4158	20.2465	20.0376
human	Intracellular	P27707	Deoxycytidine kinase	DCK	17.5749	17.4496	16.8131	17.4985	17.7292	17.645	17.4389	17.6025	17.346
human	Intracellular	P27708	CAD protein	CAD	19.9396	19.9645	19.8284	20.0966	20.0276	19.9794	19.9178	20.0405	19.919
human	Intracellular	P27797	Calreticulin	CALR	22.8649	23.0308	22.8565	23.0028	23.007	23.4637	23.1589	23.0173	23.1263
human	Intracellular	P27816	Microtubule-associated protein 4	MAP4	19.692	19.4499	19.4777	19.6957	19.8354	19.3521	19.9333	20.0112	19.729
human	TM.protein	P27824	Calnexin	CANX	21.9901	22.1226	22.1573	22.2252	22.1935	22.7434	22.4095	22.2799	22.538
human	Intracellular	P27986	Phosphatidylinositol 3-kinase regulatory subunit alpha	PIK3R1	17.4147	17.4167	17.0426	17.1975	17.3542	17.1514	16.7994	16.9573	17.0062
human	Intracellular	P28066	Proteasome subunit alpha type-5	PSMA5	21.0119	21.1242	21.1527	21.0187	21.1467	20.9527	21.0417	20.9417	20.6842
human	Intracellular	P28070	Proteasome subunit beta type-4	PSMB4	20.8866	20.8981	21.0692	21.0551	20.8339	20.7492	20.8778	21.0269	20.8544
human	Intracellular	P28072	Proteasome subunit beta type-6	PSMB6	21.1488	21.4554	21.6455	21.5237	21.4745	21.4959	21.5169	21.3122	21.259
human	Intracellular	P28074	Proteasome subunit beta type-5	PSMB5	20.8316	20.9718	21.3024	21.0903	21.0675	21.0236	20.988	20.9799	20.7616
human	TM.protein	P28288	ATP-binding cassette sub-family D member 3	ABCD3	17.831	17.8926	17.8173	17.7981	17.9066	17.919	17.8703	17.7368	18.0934
human	Intracellular	P28290	Protein ITPRID2	ITPRID2	15.5392	15.2174		15.61	15.8365		15.5287	15.4667	15.3163
human	Intracellular	P28330	Long-chain specific acyl-CoA dehydrogenase, mitochondrial	ACADL	16.3507	16.4835		15.9881	16.7995	15.7005	16.8065	16.6419	16.3647
human	Intracellular	P28331	NADH-ubiquinone oxidoreductase 75 kDa subunit, mitochondrial	NDUFS1	19.65	19.6255	19.608	19.5549	19.4974	19.8153	19.7153	19.6604	19.953
human	Intracellular	P28340	DNA polymerase delta catalytic subunit	POLD1	21.5942	21.549	21.392	21.8109	21.8306	21.5324	21.4228	21.5314	21.3646
human	Intracellular	P28347	Transcriptional enhancer factor TEF-1	TEAD1	17.0516			15.6464	15.221			16.432	16.6534
human	Intracellular	P28482	Mitogen-activated protein kinase 1	MAPK1	19.4555	19.5415	19.3254	19.519	19.5166	19.4442	19.4559	19.2123	19.0616
human	Intracellular	P28676	Grancalcin	GCA	19.0593	18.7769	18.9159	18.7317	18.6719	18.4472	18.3923	18.4781	18.2788
human	Intracellular	P28702	Retinoic acid receptor RXR-beta	RXRB	15.2808	14.9358		15.0874		14.6238	15.096	14.8608	14.9714
human	Intracellular	P28715	DNA excision repair protein ERCC-5	ERCC5	15.0775	15.1375				14.0546	15.5149	14.9473	14.838
human	Secreted	P28799	Progranulin	GRN	17.9472	17.8368	17.423	17.1038	17.4808	17.7391	17.6532	17.4229	17.4615
human	Intracellular	P28838	Cytosol aminopeptidase	LAP3	20.5438	20.5769	20.6165	20.5345	20.6285	20.5809	20.5634	20.4665	20.2434
human	Intracellular	P29034	Protein S100-A2	S100A2	17.2285	17.4659	16.6835	17.4627	17.4261	17.1745	17.2231	17.0032	17.025
human	Intracellular	P29083	General transcription factor IIE subunit 1	GTF2E1	16.3452	16.3767		16.1363	16.2453		16.1883	16.151	16.6196
human	Intracellular	P29084	Transcription initiation factor IIE subunit beta	GTF2E2	15.6635	15.5764		15.7209	15.5085	14.9722	15.6013	15.7107	15.6571
human	Intracellular	P29144	Tripeptidyl-peptidase 2	TPP2	18.2484	18.2088	17.7811	18.1241	18.148	17.9636	17.9982	18.1678	18.0144
human	Intracellular	P29218	Inositol monophosphatase 1	IMPA1	17.6383	17.7418	17.4149	17.5433	17.4876	17.1033	17.18	17.1379	17.1876
human	TM.protein	P29317	Ephrin type-A receptor 2	EPHA2	16.1179	16.5184		16.2653	16.3247	16.6075	17.2753	17.0472	16.5968
human	Intracellular	P29350	Tyrosine-protein phosphatase non-receptor type 6	PTPN6	17.7944	17.8019	17.6358	17.5731	17.5445	17.0778	17.3275	17.3505	17.1553
human	Intracellular	P29353	SHC-transforming protein 1	SHC1	17.8144	17.8046	17.5556	17.6709	17.8335	17.4876	17.7485	17.27	17.3283
human	other	P29372	DNA-3-methyladenine glycosylase	MPG	18.8723	19.0835	18.7562	18.8638	18.8072	18.7812	18.9146	19.0261	19.0079
human	Intracellular	P29373	Cellular retinoic acid-binding protein 2	CRABP2	21.9173	21.9239	22.0953	21.7417	21.7064	21.5176	21.4222	21.5591	21.5059
human	Intracellular	P29374	AT-rich interactive domain-containing protein 4A	ARID4A	15.7284	15.973	15.6234	15.8099	16.0942	15.8968	15.7388	15.84
human	Intracellular	P29375	Lysine-specific demethylase 5A	KDM5A	15	14.3336		13.9618	14.0636		14.9261	14.4245	15.9477
human	Intracellular	P29401	Transketolase	TKT	22.9077	23.0874	22.9588	22.8733	22.9479	22.8422	22.768	22.8519	22.6185
human	Intracellular	P29558	RNA-binding motif, single-stranded-interacting protein 1	RBMS1	15.6119	16.3928		15.6043	16.291	15.9327	16.0246	16.2361	15.4269
human	Intracellular	P29590	Protein PML	PML	16.9279	16.8701	16.7034	16.3634	16.8976	16.4347	16.7663	16.6408	16.7078
human	Intracellular	P29597	Non-receptor tyrosine-protein kinase TYK2	TYK2	17.6442	16.864	16.2902	17.4622	17.3181	17.6276	17.6048	17.6117	18.1501
human	Intracellular	P29692	Elongation factor 1-delta	EEF1D	21.9148	21.8456	21.9712	22.1843	22.2619	22.0911	22.3636	22.3023	22.0095
human	Intracellular	P29762	Cellular retinoic acid-binding protein 1	CRABP1	18.4275	18.3876	18.4944	18.1941	18.172	17.8872	17.9764	18.0371	17.7663
human	Intracellular	P29966	Myristoylated alanine-rich C-kinase substrate	MARCKS	18.2421	17.9636	17.8528	17.8923	18.0229	17.9107	18.3449	18.2321	18.2563
human	Intracellular	P29992	Guanine nucleotide-binding protein subunit alpha-11	GNA11	17.8856	17.9839	17.6911	17.8147	18.0997	18.551	18.2441	18.1316	18.6381
human	Intracellular	P30038	Delta-1-pyrroline-5-carboxylate dehydrogenase, mitochondrial	ALDH4A1	19.7098	19.7434	19.6486	19.3211	19.3685	19.7813	19.5519	19.3175	19.6527
human	Intracellular	P30039	Phenazine biosynthesis-like domain-containing protein	PBLD	16.1435	15.5388							15.5187
human	Intracellular	P30040	Endoplasmic reticulum resident protein 29	ERP29	21.8708	22.0867	22.1568	22.0079	22.0115	22.4288	22.1517	21.8444	21.9896
human	Intracellular	P30041	Peroxiredoxin-6	PRDX6	23.0577	23.2164	23.1569	23.2432	23.2288	22.9825	23.0363	22.9289	22.47
human	Intracellular	P30043	Flavin reductase (NADPH)	BLVRB	22.3415	22.4913	22.4413	22.3462	22.252	22.2401	22.0236	21.8927	21.5579
human	Intracellular	P30044	Peroxiredoxin-5, mitochondrial	PRDX5	22.0989	22.1542	22.1092	21.9178	21.9672	21.7899	21.805	21.8015	21.5863
human	Intracellular	P30046	D-dopachrome decarboxylase	DDT	20.2258	20.2903	20.3725	20.3348	20.3312		20.0778	20.2713	20.3285
human	Intracellular	P30048	Thioredoxin-dependent peroxide reductase, mitochondrial	PRDX3	21.7019	21.8222	22.0513	21.5774	21.6705	22.0054	21.7249	21.686	22.0754
human	Intracellular	P30049	ATP synthase subunit delta, mitochondrial	ATP5F1D	20.6977	20.6863	20.7306	20.7324	20.7843	21.1703	20.7585	20.9076	21.4393
human	Intracellular	P30050	60S ribosomal protein L12	RPL12	21.5975	21.5341	21.5419	21.9062	21.8924	21.9194	22.0519	21.8617	21.8774
human	Intracellular	P30084	Enoyl-CoA hydratase, mitochondrial	ECHS1	21.3746	21.4606	21.2902	21.2729	21.2806	21.579	21.4585	21.4108	21.4623
human	Intracellular	P30085	UMP-CMP kinase	CMPK1	19.7321	19.7834	19.7151	19.7357	19.568	19.4192	19.7323	19.612	19.408
human	Intracellular	P30086	Phosphatidylethanolamine-binding protein 1	PEBP1	22.1999	22.5137	22.5497	22.3122	22.298	22.2442	22.0779	22.0192	21.8376
human	Intracellular	P30101	Protein disulfide-isomerase A3	PDIA3	22.3177	22.4817	22.4512	22.4815	22.5257	22.9352	22.6231	22.503	22.5792
human	Intracellular	P30153	Serine/threonine-protein phosphatase 2A 65 kDa regulatory subunit A alpha isoform	PPP2R1A	20.7715	20.7955	20.606	20.8433	20.7793	20.5829	20.7922	20.7929	20.5521
human	Intracellular	P30260	Cell division cycle protein 27 homolog	CDC27	17.115	16.725	15.9867	16.8653	16.9968	17.0577	16.9707	17.2728	17.2361
human	Intracellular	P30281	G1/S-specific cyclin-D3	CCND3	15.7207	15.8345		16.8674	16.6156	16.4068	16.722	16.6892	16.0052
human	Intracellular	P30307	M-phase inducer phosphatase 3	CDC25C	14.7103	14.7581		15.6454	15.8858		15.4288	15.7408
human	Intracellular	P30405	Peptidyl-prolyl cis-trans isomerase F, mitochondrial	PPIF	21.2718	21.3668	21.4121	21.2614	21.4404	21.7174	21.3513	21.162	21.4886
human	Intracellular	P30414	NK-tumor recognition protein	NKTR								14.9008	14.8049
human	Intracellular	P30419	Glycylpeptide N-tetradecanoyltransferase 1	NMT1	18.6772	18.7359	18.3844	18.8668	18.8163	18.7349	18.7106	18.7429	18.4133
human	other	P30519	Heme oxygenase 2	HMOX2	17.4769	17.3298	17.2439	17.3658	17.3734	17.4426	17.625	17.6182	17.3785
human	Intracellular	P30520	Adenylosuccinate synthetase isozyme 2	ADSS2	18.4693	18.6902	18.3925	18.9877	18.7332	18.7014	18.9662	18.9457	18.7463
human	Intracellular	P30533	Alpha-2-macroglobulin receptor-associated protein	LRPAP1	19.0729	19.0884	19.215	19.3253	19.3206	19.8642	19.3299	19.2639	19.7633
human	Intracellular	P30566	Adenylosuccinate lyase	ADSL	17.7058	17.9294	17.8046	18.0308	17.9053	17.9207	17.8115	17.943	17.8522
human	Intracellular	P30613	Pyruvate kinase PKLR	PKLR	14.1348	15.632		15.4071	15.7707		15.8007	16.3855
human	Intracellular	P30622	CAP-Gly domain-containing linker protein 1	CLIP1	17.2953	17.3914	17.1303	17.0259	17.1224	16.9014	17.1628	17.24	17.2301
human	Intracellular	P30626	Sorcin	SRI	20.1603	20.1853	20.1022	19.7939	19.7911	19.7784	19.7041	19.8322	19.6506
human	other	P30711	Glutathione S-transferase theta-1	GSTT1	17.6776	17.9927	17.682	17.5389	17.4067	17.4429	16.9185	17.3407	16.8095
human	Secreted	P30740	Leukocyte elastase inhibitor	SERPINB1	18.8314	18.9746	18.87	18.6736	18.6388	18.3982	18.4265	18.4921	18.6195
human	TM.protein	P30825	High affinity cationic amino acid transporter 1	SLC7A1	16.8162	17.3992	16.6183	17.3255	17.299	17.8153	17.5196	17.8379	17.8139
human	Intracellular	P30837	Aldehyde dehydrogenase X, mitochondrial	ALDH1B1	16.4081	16.7439	16.2645	16.5605	16.8467	17.1503	17.0007	17.1376	17.3192
human	Intracellular	P30876	DNA-directed RNA polymerase II subunit RPB2	POLR2B	18.1981	18.2039	17.7211	18.2475	18.237	18.369	18.2679	18.2829	18.5469
human	Secreted	P31025	Lipocalin-1	LCN1				18.1866
human	Intracellular	P31040	Succinate dehydrogenase [ubiquinone] flavoprotein subunit, mitochondrial	SDHA	20.2253	20.2821	19.992	20.4098	20.4467	20.7773	20.5932	20.501	20.7771
human	Intracellular	P31146	Coronin-1A	CORO1A	18.8227	18.6809	18.3984	18.9267	18.8899	18.5778	19.1926	18.9958	18.7055
human	Intracellular	P31150	Rab GDP dissociation inhibitor alpha	GDI1	20.5255	20.6331	20.4596	20.755	20.5429	20.2113	20.6794	20.5319	20.1957
human	Secreted	P31151	Protein S100-A7	S100A7			16.9749						16.7466
human	Intracellular	P31153	S-adenosylmethionine synthase isoform type-2	MAT2A	20.0237	20.0447	20.0107	20.1844	20.1676	19.8881	20.2992	20.2861	19.8345
human	Intracellular	P31321	cAMP-dependent protein kinase type I-beta regulatory subunit	PRKAR1B	13.9236	14.3134		14.0624	14.3303	13.7342	14.5107	15.5353	15.3793
human	Intracellular	P31327	Carbamoyl-phosphate synthase [ammonia], mitochondrial	CPS1	14.5091	13.892							13.7082
human	other	P31350	Ribonucleoside-diphosphate reductase subunit M2	RRM2	20.0986	20.0147	20.0332	20.5868	20.6624	20.2511	20.4202	20.4707	20.3768
human	TM.protein	P31431	Syndecan-4	SDC4	16.0482	15.9422	15.2947	15.9139	15.8813	15.1584	15.4946	15.7289	15.6977
human	Intracellular	P31483	Nucleolysin TIA-1 isoform p40	TIA1	17.9495	18.1	17.7411	18.1461	18.0418	17.5865	17.8944	17.6678	17.4813
human	TM.protein	P31641	Sodium- and chloride-dependent taurine transporter	SLC6A6	15.5912	16.359		15.7049	15.8377	16.1096		15.6	16.8344
human	Intracellular	P31689	DnaJ homolog subfamily A member 1	DNAJA1	18.894	19.0111	19.1184	19.2225	19.2093	19.2423	19.4586	19.5036	19.3056
human	Intracellular	P31749	RAC-alpha serine/threonine-protein kinase	AKT1	17.8471	18.1442	17.8942	18.1082	18.0606	17.7319	17.8846	18.0588	17.7651
human	Intracellular	P31751	RAC-beta serine/threonine-protein kinase	AKT2	16.9028	16.6741	16.4268	16.7713	16.2941	15.5415	16.5072	16.6317	16.3316
human	Intracellular	P31930	Cytochrome b-c1 complex subunit 1, mitochondrial	UQCRC1	21.2941	21.3182	21.3053	21.1933	21.1494	21.6163	21.3637	21.2189	21.4587
human	Intracellular	P31937	3-hydroxyisobutyrate dehydrogenase, mitochondrial	HIBADH	19.9741	20.0208	19.9566	19.8136	19.7252	20.0163	19.9588	19.8634	20.2324
human	Intracellular	P31939	Bifunctional purine biosynthesis protein ATIC	ATIC	21.9636	21.9883	22.072	22.0181	22.0173	21.8301	21.9846	21.8223	21.2412
human	Intracellular	P31942	Heterogeneous nuclear ribonucleoprotein H3	HNRNPH3	20.0765	20.4208	20.6358	20.3404	20.4418	20.5086	20.4559	20.3793	20.0313
human	Intracellular	P31943	Heterogeneous nuclear ribonucleoprotein H	HNRNPH1	21.8978	22.1355	21.8348	22.3147	22.1618	22.2419	22.3976	21.8272	21.3765
human	Intracellular	P31946	14-3-3 protein beta/alpha	YWHAB	21.8801	21.9637	22.0893	21.7502	21.7554	21.8557	21.6385	21.963	21.4666
human	Secreted	P31947	14-3-3 protein sigma	SFN	21.3803	21.4862	21.24	21.4396	21.2642	21.0522	21.1388	21.1131	20.6776
human	Intracellular	P31948	Stress-induced-phosphoprotein 1	STIP1	22.2943	22.307	22.0225	22.3747	22.2579	22.0794	22.4537	22.4273	22.1489
human	Intracellular	P31949	Protein S100-A11	S100A11	23.4392	23.7718	23.6178	23.6437	23.41	23.3973	23.4793	23.3646	22.8307
human	TM.protein	P32004	Neural cell adhesion molecule L1	L1CAM	16.5254	16.5188	16.4716	15.175	15.7632	16.674	17.0319	16.7383	16.9692
human	Intracellular	P32019	Type II inositol 1,4,5-trisphosphate 5-phosphatase	INPP5B	14.8422	14.3817		14.9358	14.2335		13.9548	14.5492	15.0575
human	Intracellular	P32119	Peroxiredoxin-2	PRDX2	22.687	22.6682	22.7948	22.5119	22.5696	22.4429	22.3607	22.3776	22.117
human	Intracellular	P32121	Beta-arrestin-2	ARRB2	15.8971	16.204		16.4243	16.2687	16.5301	15.9478	16.1259	15.8337
human	Intracellular	P32322	Pyrroline-5-carboxylate reductase 1, mitochondrial	PYCR1	17.0101	16.7339	16.4643	17.3729	17.0417	17.5873	17.4942	17.5678	18.0884
human	Intracellular	P32456	Guanylate-binding protein 2	GBP2	17.4244	16.7284	15.9874	17.0852	15.6196	16.0162	17.9357	16.113
human	Intracellular	P32519	ETS-related transcription factor Elf-1	ELF1	18.0257	17.7852	17.7022	17.9239	18.5746	17.5378	17.8845	17.4299	17.4544
human	Intracellular	P32780	General transcription factor IIH subunit 1	GTF2H1	14.1631	13.6322		14.8498			15.7161	15.2771	16.4303
human	other	P32969	60S ribosomal protein L9	RPL9	20.8328	20.8491	20.8011	21.047	21.0432	21.0767	21.073	21.0036	20.8533
human	TM.protein	P33121	Long-chain-fatty-acid--CoA ligase 1	ACSL1	16.9633	17.305	16.6061	17.1285	17.1982	17.5843	17.1214	16.927	17.1973
human	Intracellular	P33176	Kinesin-1 heavy chain	KIF5B	19.8218	19.6516	19.7565	19.7752	19.8008	19.65	19.7365	19.67	19.5992
human	Intracellular	P33240	Cleavage stimulation factor subunit 2	CSTF2	19.396	19.1278	19.2727	18.9862	19.5509	18.6629	19.5701	19.1533	19.1048
human	Intracellular	P33316	Deoxyuridine 5'-triphosphate nucleotidohydrolase, mitochondrial	DUT	20.3725	20.5332	20.115	20.8826	21.0461	20.8298	20.7961	20.8399	20.577
human	TM.protein	P33527	Multidrug resistance-associated protein 1	ABCC1	16.6498	16.8741	17.0347	16.5444	15.7913	16.4193	16.7752	16.7873	17.35
human	Intracellular	P33552	Cyclin-dependent kinases regulatory subunit 2	CKS2		15.5193		16.439	14.4697		15.7152	14.589
human	TM.protein	P33897	ATP-binding cassette sub-family D member 1	ABCD1	14.7674	14.6765	14.5103	13.9667	14.7232		14.2135	14.0109	14.9841
human	TM.protein	P33908	Mannosyl-oligosaccharide 1,2-alpha-mannosidase IA	MAN1A1	17.5768	17.8294		17.5075	17.2081	17.2971	17.2108	17.0295	17.7914
human	Intracellular	P33981	Dual specificity protein kinase TTK	TTK	15.4685	14.4557	14.6847	15.8278	15.9604	15.2675	16.143	15.7249	15.4624
human	Intracellular	P33991	DNA replication licensing factor MCM4	MCM4	20.4155	20.3076	20.3261	20.8621	20.6805	20.6503	20.5614	20.662	20.4981
human	Intracellular	P33992	DNA replication licensing factor MCM5	MCM5	20.7471	20.6586	20.8876	20.9742	20.9052	20.8771	20.7429	20.9225	20.8947
human	Intracellular	P33993	DNA replication licensing factor MCM7	MCM7	20.8138	20.7856	20.7671	21.2204	21.1219	21.0735	21.0675	21.032	20.9607
human	Intracellular	P34059	N-acetylgalactosamine-6-sulfatase	GALNS	15.9509	16.081	15.8959	16.2439	16.2996	16.6867	16.1812	15.9535	16.831
human	Intracellular	P34896	Serine hydroxymethyltransferase, cytosolic	SHMT1	20.0879	20.0511	20.0449	20.0773	20.0533	20.0062	19.6707	19.7287	19.6236
human	Intracellular	P34897	Serine hydroxymethyltransferase, mitochondrial	SHMT2	20.8963	20.8506	20.9028	20.9174	21.015	21.4365	21.1868	21.055	21.3394
human	Intracellular	P34932	Heat shock 70 kDa protein 4	HSPA4	20.3861	20.3305	20.3278	20.4521	20.3862	20.2215	20.4169	20.4917	20.2138
human	Intracellular	P34949	Mannose-6-phosphate isomerase	MPI	17.8366	17.5928	16.6782	17.2908	16.8616	16.2562	16.9714	16.7424	17.112
human	other	P35052	Glypican-1	GPC1							14.5247		13.708
human	other	P35080	Profilin-2	PFN2	22.0325	22.0875	22.3278	22.2876	21.9427	21.8889	22.2448	21.9341	21.7415
human	Intracellular	P35219	Carbonic anhydrase-related protein	CA8	15.0295	15.5602		15.319	15.2422	14.4777	15.2214	15.3337
human	Intracellular	P35221	Catenin alpha-1	CTNNA1	21.0367	21.0641	21.1032	21.1253	21.092	21.0236	21.0554	21.0591	21.081
human	Intracellular	P35222	Catenin beta-1	CTNNB1	18.6391	18.7216	18.716	18.8552	18.7927	18.7646	18.7813	18.5494	18.6927
human	Intracellular	P35226	Polycomb complex protein BMI-1	BMI1	15.0563	14.915				14.1368	13.715	14.7536
human	Intracellular	P35232	Prohibitin	PHB	20.9733	21.0325	21.1136	20.9241	21.0569	21.44	21.2515	21.1824	21.6109
human	Intracellular	P35237	Serpin B6	SERPINB6	20.353	20.2899	20.1568	20.1864	20.1456	19.8772	19.9479	20.0283	20.0549
human	Intracellular	P35241	Radixin	RDX	21.0126	21.0093	21.2077	21.0151	20.9708	20.9734	21.0145	20.9325	21.0426
human	Intracellular	P35244	Replication protein A 14 kDa subunit	RPA3	19.0485	19.3401	18.3137	19.2346	19.1921	19.2922	19.1732	19.1608	18.9806
human	Intracellular	P35249	Replication factor C subunit 4	RFC4	18.1331	18.3131	17.9698	18.5143	18.4382	18.4572	18.3246	18.4129	18.2975
human	Intracellular	P35250	Replication factor C subunit 2	RFC2	19.0524	19.0658	18.978	19.3078	19.3805	19.2225	19.1718	19.3902	19.2367
human	Intracellular	P35251	Replication factor C subunit 1	RFC1	16.6213	16.7933	16.3055	16.7007	17.0264	16.9422	16.633	16.7128	16.8271
human	Intracellular	P35268	60S ribosomal protein L22	RPL22	21.8313	22.0253	22.2466	22.2272	22.1803	22.3133	22.2363	22.115	21.7098
human	Intracellular	P35269	General transcription factor IIF subunit 1	GTF2F1	16.2339	16.2237	15.2035	16.4184	16.544	16.2628	16.5751	16.6466	16.224
human	Intracellular	P35270	Sepiapterin reductase	SPR	19.8118	19.6489	19.684	19.4936	19.6953	19.3686	19.5981	19.4785	19.1924
human	Intracellular	P35475	Alpha-L-iduronidase	IDUA	17.3934	17.8158		17.0551	17.0956	16.9974	17.0922	17.3582	17.373
human	Intracellular	P35520	Cystathionine beta-synthase	CBS	17.4816	17.6632	17.1895	17.4969	17.3699	17.4451	17.3525	17.1473	16.7948
human	Intracellular	P35527	Keratin, type I cytoskeletal 9	KRT9	19.9706	18.5143	21.4945	17.1837	18.3584	16.9595	17.2375	20.2063	19.6298
human	Intracellular	P35568	Insulin receptor substrate 1	IRS1	18.9511	18.5239	18.6947	18.7602	18.8405	18.2123	18.6261	18.4736	18.2011
human	other	P35573	Glycogen debranching enzyme	AGL	17.0946	17.0548	16.6859	17.1191	16.7892	16.3362	16.3353	16.8629	16.9161
human	Intracellular	P35579	Myosin-9	MYH9	21.3544	21.2377	21.2098	20.9944	20.9728	21.2326	21.2467	21.253	21.4145
human	Intracellular	P35580	Myosin-10	MYH10	19.0421	18.7956	18.8844	18.7995	18.7527	19.1371	18.8577	18.8161	19.1342
human	TM.protein	P35590	Tyrosine-protein kinase receptor Tie-1	TIE1	17.2885	17.4792	17.3198	17.0935	17.3565	16.734	16.8884	17.8447	16.6143
human	Intracellular	P35606	Coatomer subunit beta'	COPB2	21.1126	21.2717	21.2898	21.3368	21.3202	21.3192	21.0934	21.2547	20.9237
human	TM.protein	P35610	Sterol O-acyltransferase 1	SOAT1	16.585	16.0657		16.0814	15.3523	16.1476	15.8015	17.0896	17.4848
human	Intracellular	P35611	Alpha-adducin	ADD1	16.0757	16.1752	14.5154	16.2969	16.3543	16.4151	16.1811	16.2253	16.0246
human	TM.protein	P35613	Basigin	BSG	20.0304	20.0138	19.1145	20.1902	20.243	20.7626	20.5008	20.3668	20.7178
human	Intracellular	P35637	RNA-binding protein FUS	FUS	21.3647	21.4245	21.6121	21.6151	21.5374	21.4372	21.6665	21.5079	21.2177
human	Intracellular	P35658	Nuclear pore complex protein Nup214	NUP214	18.7844	18.6661	18.2743	18.7488	18.7439	18.4999	18.6922	18.7905	18.8322
human	Intracellular	P35659	Protein DEK	DEK	21.0434	20.9971	21.0035	20.9648	20.8615	21.0458	21.0156	20.9808	21.1088
human	Intracellular	P35790	Choline kinase alpha	CHKA	15.8782	15.6686		15.3309	14.4256		15.3434	15.8979	14.873
human	Intracellular	P35813	Protein phosphatase 1A	PPM1A	18.5563	18.8873	18.7256	18.6667	18.7259	18.5597	18.6206	18.3633	18.569
human	Intracellular	P35908	Keratin, type II cytoskeletal 2 epidermal	KRT2	19.5668	17.6974	21.3374	17.5181	18.0016	18.0551	16.9321	19.2242	19.2724
human	Intracellular	P35914	Hydroxymethylglutaryl-CoA lyase, mitochondrial	HMGCL	18.3897	18.7746	18.4646	18.2504	18.2801	18.9072	18.5652	18.2935	18.8954
human	Intracellular	P35998	26S proteasome regulatory subunit 7	PSMC2	20.5634	20.4177	20.4306	20.6217	20.7262	20.515	20.8848	20.9566	20.5987
human	TM.protein	P36021	Monocarboxylate transporter 8	SLC16A2	16.1357	16.7516		16.6286	16.561		16.4389	16.3587	15.4633
human	Intracellular	P36404	ADP-ribosylation factor-like protein 2	ARL2	17.9647	17.8718	17.852	17.9432	17.8697	17.6975	17.9809	17.9404	18.1771
human	Intracellular	P36405	ADP-ribosylation factor-like protein 3	ARL3	20.0422	20.091	20.1871	19.9293	19.9245	19.7681	19.7786	19.8523	19.724
human	Intracellular	P36507	Dual specificity mitogen-activated protein kinase kinase 2	MAP2K2	17.9359	18.1929	18.1427	18.1549	18.2899	18.0909	18.2711	18.2575	18.0841
human	Intracellular	P36542	ATP synthase subunit gamma, mitochondrial	ATP5F1C	20.4098	20.3435	20.2812	20.2684	20.3573	20.7287	20.3675	20.4794	20.9845
human	Intracellular	P36543	V-type proton ATPase subunit E 1	ATP6V1E1	19.3117	19.1961	19.2945	19.0147	18.9957	19.0969	19.0203	19.0565	18.8555
human	other	P36551	Oxygen-dependent coproporphyrinogen-III oxidase, mitochondrial	CPOX	20.2989	20.2525	19.7379	19.8946	20.3116	20.5846	19.9918	20.0285	19.9175
human	Intracellular	P36578	60S ribosomal protein L4	RPL4	21.8973	21.9655	22.0582	22.3371	22.1988	22.1624	22.4153	22.3235	22.0222
human	Intracellular	P36639	Oxidized purine nucleoside triphosphate hydrolase	NUDT1	18.5811	18.5894	18.3657	18.8864	18.8701	18.6797	18.5682	18.4229	18.7287
human	Intracellular	P36776	Lon protease homolog, mitochondrial	LONP1	18.6942	18.8446	18.3999	18.5253	18.4002	18.8383	18.7368	18.8328	18.889
human	Intracellular	P36871	Phosphoglucomutase-1	PGM1	18.2881	18.4688	18.7491	18.1744	18.2275	17.8618	18.0642	18.1848	17.706
human	Intracellular	P36873	Serine/threonine-protein phosphatase PP1-gamma catalytic subunit	PPP1CC	17.1115	16.9357	17.1745	16.9632	16.7338	17.1932	17.4195	17.3484	17.2218
human	Intracellular	P36915	Guanine nucleotide-binding protein-like 1	GNL1	18.8177	18.9961	18.8462	18.9503	18.8975	18.6234	18.8475	18.769	18.5426
human	Intracellular	P36954	DNA-directed RNA polymerase II subunit RPB9	POLR2I	17.5961	17.436	16.8479	17.6477	17.3668	17.4142	17.8596	17.6265	17.0415
human	TM.protein	P36956	Sterol regulatory element-binding protein 1	SREBF1	14.4856	17.3304	17.1093	16.4691	16.4059				14.6803
human	Intracellular	P36957	Dihydrolipoyllysine-residue succinyltransferase component of 2-oxoglutarate dehydrogenase complex, mitochondrial	DLST	20.972	20.9212	20.8592	20.7552	20.9053	21.1459	21.2061	21.1573	21.2114
human	Intracellular	P36959	GMP reductase 1	GMPR								15.768
human	Intracellular	P36969	Phospholipid hydroperoxide glutathione peroxidase	GPX4	15.554	15.96		15.5328	14.2445	14.906	16.7246	16.7178	16.9758
human	TM.protein	P37059	17-beta-hydroxysteroid dehydrogenase type 2	HSD17B2	17.7321	18.3262	18.0458	18.2338	17.8216	18.1602	17.9271	18.0135	17.6406
human	Intracellular	P37108	Signal recognition particle 14 kDa protein	SRP14	19.6134	19.7549	19.744	19.5467	19.4751	19.7452	19.2872	19.4562	19.3461
human	Intracellular	P37198	Nuclear pore glycoprotein p62	NUP62	18.2745	18.0394	17.9624	18.0943	18.1916	17.6864	18.1679	18.2778	18.1592
human	Intracellular	P37235	Hippocalcin-like protein 1	HPCAL1	19.4944	19.1599	19.3299	18.9159	18.8616	18.4816	18.6149	18.771	18.7512
human	TM.protein	P37268	Squalene synthase	FDFT1	19.7299	19.6751	19.7304	19.9268	19.9732	20.4561	19.901	19.9075	20.2943
human	TM.protein	P37287	Phosphatidylinositol N-acetylglucosaminyltransferase subunit A	PIGA	14.6853							12.5729	13.8728
human	Intracellular	P37802	Transgelin-2	TAGLN2	22.2051	22.1824	22.0583	22.1765	22.1599	21.8739	22.0533	21.9953	21.7578
human	Intracellular	P37837	Transaldolase	TALDO1	21.5611	21.7525	21.7523	21.7392	21.7331	21.5276	21.5093	21.5078	21.3414
human	Intracellular	P38117	Electron transfer flavoprotein subunit beta	ETFB	21.7176	21.8522	21.9497	21.6081	21.6709	21.9281	21.8096	21.7216	22.2756
human	Intracellular	P38159	RNA-binding motif protein, X chromosome	RBMX	21.876	21.7063	21.781	21.7037	21.7472	21.7056	21.8791	21.7231	21.5597
human	Intracellular	P38432	Coilin	COIL	17.5461	17.437	16.4517	17.4902	17.5027	17.2353	17.4575	17.602	17.0471
human	TM.protein	P38435	Vitamin K-dependent gamma-carboxylase	GGCX	16.6132	16.5523	16.0702	17.0602	17.2512	17.3551	17.5126	17.3604	17.7372
human	Intracellular	P38606	V-type proton ATPase catalytic subunit A	ATP6V1A	19.4758	19.4914	19.4763	19.3542	19.4152	19.2734	19.4361	19.4343	19.2676
human	Intracellular	P38646	Stress-70 protein, mitochondrial	HSPA9	22.5592	22.667	22.6913	22.6459	22.6194	23.0914	22.9517	22.775	23.0417
human	Intracellular	P38919	Eukaryotic initiation factor 4A-III	EIF4A3	20.1592	20.2819	20.4532	20.3813	20.3069	20.3142	20.3969	20.4633	20.2041
human	Intracellular	P38936	Cyclin-dependent kinase inhibitor 1	CDKN1A	16.8849	16.568		15.7119	16.1128		17.1107	16.5225	16.4256
human	Intracellular	P39019	40S ribosomal protein S19	RPS19	21.0973	21.1444	21.196	21.3997	21.4064	21.3911	21.461	21.4668	21.2689
human	Intracellular	P39023	60S ribosomal protein L3	RPL3	20.3854	20.725	20.2561	21.1539	21.083	21.0173	21.2144	21.2119	20.9669
human	Secreted	P39060	Collagen alpha-1(XVIII) chain	COL18A1	16.4642	16.8539		16.7381	17.1279	17.2895	17.1829	17.1386	17.5762
human	TM.protein	P39210	Protein Mpv17	MPV17	17.0275	18.0804		16.9943	16.6403	17.4077	16.6786	16.3554	15.3492
human	TM.protein	P39656	Dolichyl-diphosphooligosaccharide--protein glycosyltransferase 48 kDa subunit	DDOST	21.8337	21.9143	22.0544	21.979	22.134	22.532	22.012	21.9994	22.1861
human	Intracellular	P39687	Acidic leucine-rich nuclear phosphoprotein 32 family member A	ANP32A	21.2165	21.3226	21.2703	21.3127	21.3662	21.1491	21.4036	21.1536	21.1845
human	Intracellular	P39748	Flap endonuclease 1	FEN1	20.3674	20.2482	20.3885	20.5568	20.6005	20.5194	20.3765	20.4305	20.3693
human	other	P39880	Homeobox protein cut-like 1	CUX1	16.3684	16.1919	16.0939	16.2604	16.1291	15.7269	16.5938	16.3574	16.1368
human		P39880;Q13948	Homeobox protein cut-like 1	CUX1	17.5876	17.4232	17.2636	17.3572	17.4467	17.1778	17.3267	17.3792	17.3746
human	Intracellular	P40121	Macrophage-capping protein	CAPG	18.6098	18.5339	18.5365	18.137	18.2255	17.7729	17.889	18.1956	17.9186
human	Intracellular	P40123	Adenylyl cyclase-associated protein 2	CAP2	17.3286	17.3597	17.2166	17.3378	17.1156	16.8436	17.3456	16.9203	17.0049
human	Intracellular	P40222	Alpha-taxilin	TXLNA	17.2346	17.1999	17.2057	17.5111	17.5398	17.559	17.5874	17.593	17.5414
human	Intracellular	P40227	T-complex protein 1 subunit zeta	CCT6A	20.4471	20.4507	20.6813	20.6878	20.6662	20.5212	20.6564	20.7486	20.5632
human	Intracellular	P40337	von Hippel-Lindau disease tumor suppressor	VHL	16.7609	16.9121		16.3693	16.6871	16.6617	17.1719	17.2216	16.5414
human	Intracellular	P40424	Pre-B-cell leukemia transcription factor 1	PBX1	15.5942	15.7219		15.3375	14.7254		15.1865	14.083	13.9366
human	Intracellular	P40429	60S ribosomal protein L13a	RPL13A	21.771	21.8697	22.0524	22.198	22.0544	22.1267	22.251	22.2455	21.8483
human	Intracellular	P40616	ADP-ribosylation factor-like protein 1	ARL1	19.643	19.3828	18.7404	19.0894	19.0246	19.2965	18.889	19.4422	19.8146
human	Intracellular	P40692	DNA mismatch repair protein Mlh1	MLH1	16.3753	16.3795	15.8602	16.7305	16.6858	16.5345	16.4088	16.6842	16.8466
human	Intracellular	P40763	Signal transducer and activator of transcription 3	STAT3	18.082	18.1461	17.8952	18.0414	18.2045	18.105	18.1457	17.9475	17.7482
human	Intracellular	P40818	Ubiquitin carboxyl-terminal hydrolase 8	USP8	17.9513	18.0259	17.8144	18.0022	17.9888	17.5584	17.7898	17.8649	17.7499
human	Intracellular	P40855	Peroxisomal biogenesis factor 19	PEX19		15.1222		14.7202					13.9583
human	Intracellular	P40925	Malate dehydrogenase, cytoplasmic	MDH1	22.4014	22.5654	22.7365	22.438	22.4289	22.3139	22.2276	22.2238	21.9931
human	Intracellular	P40926	Malate dehydrogenase, mitochondrial	MDH2	23.4873	23.627	23.563	23.5213	23.6321	23.8802	23.6901	23.5528	23.8071
human	Intracellular	P40937	Replication factor C subunit 5	RFC5	19.1217	19.0365	19.0019	19.3979	19.2098	19.0489	19.1082	19.6079	19.3403
human	Intracellular	P40938	Replication factor C subunit 3	RFC3	19.5497	19.5266	19.1322	19.7987	19.5984	19.3758	19.5873	19.4485	19.407
human	Intracellular	P40939	Trifunctional enzyme subunit alpha, mitochondrial	HADHA	21.1063	21.0898	21.2415	20.9665	20.9776	21.4112	21.1227	21.0727	21.3109
human	Intracellular	P41091	Eukaryotic translation initiation factor 2 subunit 3	EIF2S3	19.8838	20.076	20.1713	20.1636	20.0895	20.1208	20.111	20.3163	20.21
human	Intracellular	P41208	Centrin-2	CETN2	18.376			18.3973			18.7301	18.3725	18.2669
human	Intracellular	P41214	Eukaryotic translation initiation factor 2D	EIF2D	17.5468	17.2909	16.9009	17.1727	17.4793	16.9917	17.2543	17.4422	17.3998
human	Intracellular	P41223	Protein BUD31 homolog	BUD31	19.064	18.9309	18.1937	18.9122	18.5555	18.4953	18.7877	18.8805	18.4636
human	Intracellular	P41227	N-alpha-acetyltransferase 10	NAA10	17.6591	17.1971		17.3985	17.1045	16.884	17.0704	17.9597	17.36
human	Intracellular	P41229	Lysine-specific demethylase 5C	KDM5C	14.6872	14.9234	16.0031	15.0085	13.3029		14.72	15.7367	16.1909
human	Intracellular	P41236	Protein phosphatase inhibitor 2	PPP1R2	17.5432	17.3742	17.1911	17.4064	17.3595	16.971	16.8847	17.3836	16.8056
human	Intracellular	P41240	Tyrosine-protein kinase CSK	CSK	19.0284	19.0431	18.97	19.2181	19.0729	18.8279	19.0971	19.1325	18.8299
human	Intracellular	P41250	Glycine--tRNA ligase	GARS1	19.7704	19.8545	19.8751	19.8829	19.847	19.7472	19.7587	19.7991	19.4203
human	Intracellular	P41252	Isoleucine--tRNA ligase, cytoplasmic	IARS1	20.0378	20.1036	20.152	20.2203	20.1673	19.9817	20.0042	20.158	19.9758
human	TM.protein	P41440	Reduced folate transporter	SLC19A1	15.1282	14.9153		15.3897	15.3872	15.2064	15.671	15.3741	15.5605
human	Intracellular	P41567	Eukaryotic translation initiation factor 1	EIF1	18.3611	18.0741		18.5274	18.0412	17.6151	18.1646	18.0872	18.6499
human	Intracellular	P41743	Protein kinase C iota type	PRKCI	18.6181	18.4944	18.5196	18.0247	17.9513	17.8566	17.6245	18.3364	18.3173
human	Intracellular	P42025	Beta-centractin	ACTR1B	18.2512	18.2718	17.9062	17.938	17.8769	17.7509	17.6179	17.5495	17.4965
human	Intracellular	P42126	Enoyl-CoA delta isomerase 1, mitochondrial	ECI1	20.6027	20.5733	20.6643	20.4416	20.4066	20.7994	20.7021	20.7796	20.8272
human	other	P42166	Lamina-associated polypeptide 2, isoform alpha	TMPO	19.5116	19.6564	19.4776	19.8763	20.0177	19.6608	19.7451	19.7054	19.2545
human		P42166;P42167	Lamina-associated polypeptide 2, isoform alpha	TMPO	21.6921	21.4081	21.7257	21.7135	22.0989	21.3036	21.7739	21.4957	21.2215
human	TM.protein	P42167	Lamina-associated polypeptide 2, isoforms beta/gamma	TMPO	19.6944	19.7668	19.7893	19.9921	19.8221	19.8254	19.8695	19.942	19.707
human	Intracellular	P42224	Signal transducer and activator of transcription 1-alpha/beta	STAT1	19.8915	20.04	19.905	20.2329	20.1562	20.0079	20.0406	19.9697	19.8257
human	Intracellular	P42285	Exosome RNA helicase MTR4	MTREX	18.1418	18.1613	18.0419	18.5762	18.4643	18.434	18.7008	18.5324	18.3398
human	Intracellular	P42330	Aldo-keto reductase family 1 member C3	AKR1C3	19.7447	19.908	20.0495	18.6791	18.7943	18.6273	18.4085	18.7758	18.3017
human	Intracellular	P42338	Phosphatidylinositol 4,5-bisphosphate 3-kinase catalytic subunit beta isoform	PIK3CB	16.8564	17.2536	16.5698	16.9957	16.5259	16.6029	16.3095	16.6034	16.5979
human	Intracellular	P42345	Serine/threonine-protein kinase mTOR	MTOR	16.8617	17.0421	16.2804	16.8367	16.5915	16.4834	16.3541	16.6304	16.6178
human	other	P42356	Phosphatidylinositol 4-kinase alpha	PI4KA	17.5842	17.6307	17.5473	17.6925	17.6035	17.6346	17.5973	17.4893	17.4679
human	Intracellular	P42566	Epidermal growth factor receptor substrate 15	EPS15	18.0403	17.9046	17.6401	17.836	17.8116	17.4139	17.6238	17.6762	17.6942
human	Intracellular	P42575	Caspase-2	CASP2	14.3598	14.247		14.9427			15.2352	13.545	14.1482
human	Intracellular	P42677	40S ribosomal protein S27	RPS27	20.223	20.1662	19.4168	20.3417	20.5277	20.1785	20.5691	20.5885	20.5796
human	other	P42694	Probable helicase with zinc finger domain	HELZ	16.7005	16.4182		16.6487	16.3258	17.0645	16.3025	16.0253	16.429
human	Intracellular	P42695	Condensin-2 complex subunit D3	NCAPD3	15.852	16.4443	15.6148	17.0421	16.757	16.735	16.7403	16.8639	16.7697
human	Intracellular	P42696	RNA-binding protein 34	RBM34	16.5357	16.4886	14.7547	16.5055	16.7121	16.3705	17.3405	17.2386	17.3502
human	Intracellular	P42704	Leucine-rich PPR motif-containing protein, mitochondrial	LRPPRC	21.513	21.448	21.5506	21.579	21.5853	21.9892	21.8577	21.8319	22.1167
human	Intracellular	P42765	3-ketoacyl-CoA thiolase, mitochondrial	ACAA2	18.9991	19.1037	18.9971	18.7804	18.6524	19.0586	19.1778	18.814	19.1284
human	Intracellular	P42766	60S ribosomal protein L35	RPL35	21.0282	21.1021	21.2292	21.3749	21.1879	21.0691	21.3333	21.3802	21.377
human	Intracellular	P42768	Wiskott-Aldrich syndrome protein	WAS	17.8126	17.41	17.037	17.2046	17.3501	16.9905	17.2228	17.5278
human	Intracellular	P42785	Lysosomal Pro-X carboxypeptidase	PRCP	15.8614	16.3716		15.7681			15.6377	16.0894	15.9425
human	other	P42858	Huntingtin	HTT	17.7369	17.7007	17.6117	17.6863	17.6346	17.5736	17.3529	17.5915	17.726
human	TM.protein	P42892	Endothelin-converting enzyme 1	ECE1	17.8477	17.8152	17.7724	18.1371	18.06	18.411	18.1878	17.9503	18.215
human	TM.protein	P43007	Neutral amino acid transporter A	SLC1A4	14.6585	14.1692		15.2957	14.8773		14.804	14.5209	14.4461
human	Intracellular	P43034	Platelet-activating factor acetylhydrolase IB subunit beta	PAFAH1B1	18.7968	18.8251	18.6491	18.827	18.668	18.4548	18.5933	18.7561	18.4327
human	Intracellular	P43243	Matrin-3	MATR3	20.7115	20.6324	20.7568	20.7066	20.7563	20.5386	20.7148	20.6693	20.506
human	Intracellular	P43246	DNA mismatch repair protein Msh2	MSH2	18.7736	18.6795	18.496	18.8416	18.7941	18.7301	18.5486	18.6473	18.4958
human	Intracellular	P43250	G protein-coupled receptor kinase 6	GRK6	16.3152	16.4604		16.5976			16.7783	16.4238	16.6296
human	Secreted	P43251	Biotinidase	BTD	17.8544	17.8879	17.7697	17.3251	17.2266	17.5156	16.4163	17.1626	17.5258
human	Intracellular	P43304	Glycerol-3-phosphate dehydrogenase, mitochondrial	GPD2	20.5985	20.7093	20.6383	20.7162	20.5441	20.8734	20.6502	20.6983	21.0077
human	TM.protein	P43307	Translocon-associated protein subunit alpha	SSR1	19.9819	19.8815	19.8025	20.0141	20.1285	20.6673	20.6372	20.2352	20.1484
human	Intracellular	P43378	Tyrosine-protein phosphatase non-receptor type 9	PTPN9	15.7022	15.8571		15.8657	15.6239	15.4044	16.1212	15.7455	15.9185
human	Intracellular	P43487	Ran-specific GTPase-activating protein	RANBP1	20.8436	20.8616	20.9185	21.0765	20.9876	20.9042	21.1199	20.8645	20.6791
human	Secreted	P43490	Nicotinamide phosphoribosyltransferase	NAMPT	20.0093	19.9243	19.6789	19.8406	19.7379	19.5389	19.8187	20.0038	19.7565
human	Intracellular	P43686	26S proteasome regulatory subunit 6B	PSMC4	20.8756	20.7634	20.7095	20.7988	20.6834	20.3512	20.7999	21.0074	20.6537
human	Intracellular	P43897	Elongation factor Ts, mitochondrial	TSFM	20.0644	20.0175	19.702	19.7931	19.7153	19.9946	20.0547	20.0171	20.3324
human	Intracellular	P45877	Peptidyl-prolyl cis-trans isomerase C	PPIC	19.2343	19.3536	19.4915	19.3548	19.5434	19.9493	19.4223	19.645	19.8012
human	TM.protein	P45880	Voltage-dependent anion-selective channel protein 2	VDAC2	21.3243	21.524	21.6865	21.4613	21.5226	21.9292	21.6245	21.6278	21.841
human	Intracellular	P45954	Short/branched chain specific acyl-CoA dehydrogenase, mitochondrial	ACADSB	18.6069	18.62	18.501	18.3716	18.1144	18.6523	18.3834	18.383	18.6103
human	Intracellular	P45973	Chromobox protein homolog 5	CBX5	19.8999	19.9919	19.6341	20.0316	20.1776	19.9026	19.8449	19.7136	19.5852
human	Intracellular	P45974	Ubiquitin carboxyl-terminal hydrolase 5	USP5	20.8005	20.8732	20.8113	20.854	20.8585	20.5963	20.6899	20.6614	20.2862
human	Intracellular	P45984	Mitogen-activated protein kinase 9	MAPK9	15.6665	15.5283		16.0462	14.9672		15.1203	15.9002	15.3764
human	Intracellular	P45985	Dual specificity mitogen-activated protein kinase kinase 4	MAP2K4	17.6562	17.6673	17.2985	17.5169	17.4728	17.1646	17.3753	17.3908	17.1986
human	Intracellular	P46013	Proliferation marker protein Ki-67	MKI67	19.8739	19.4418	19.1169	20.1653	20.191	19.793	20.2271	20.2054	20.121
human	Intracellular	P46019	Phosphorylase b kinase regulatory subunit alpha, liver isoform	PHKA2	16.8588	16.5399	15.9466	17.2848	17.0915	16.447	16.9508	16.8906	17.0224
human	Intracellular	P46020	Phosphorylase b kinase regulatory subunit alpha, skeletal muscle isoform	PHKA1	15.8455	16.0978		16.1401	15.5754	14.9405	15.8431	16.1497	15.1171
human	Intracellular	P46060	Ran GTPase-activating protein 1	RANGAP1	18.6201	18.5979	18.4746	18.9433	18.699	18.7404	18.872	18.828	18.7283
human	Intracellular	P46063	ATP-dependent DNA helicase Q1	RECQL	18.1806	18.3167	18.1109	18.2578	18.0086	18.216	17.952	18.2612	18.0923
human	Intracellular	P46087	Probable 28S rRNA (cytosine(4447)-C(5))-methyltransferase	NOP2	18.9332	18.9115	18.7083	18.9843	19.0774	19.1403	19.6479	19.4912	19.331
human	Intracellular	P46100	Transcriptional regulator ATRX	ATRX	15.6216	15.7943	15.6733	15.6633	16.0458	15.7349	15.1231	15.6054	15.6082
human	Intracellular	P46108	Adapter molecule crk	CRK	19.1908	19.143	19.2061	18.9892	18.9325	18.7793	19.1431	19.018	18.8671
human	Intracellular	P46109	Crk-like protein	CRKL	18.3172	18.3191	18.1566	18.3113	17.9353	17.7019	18.2353	18.4404	17.8043
human	Intracellular	P46199	Translation initiation factor IF-2, mitochondrial	MTIF2	16.5809	16.5939	16.6206	16.5221	16.5968	16.9279	16.5339	16.7332	17.4756
human	Intracellular	P46379	Large proline-rich protein BAG6	BAG6	20.1671	20.075	20.2418	20.1032	20.1619	19.8601	20.0524	20.0372	19.851
human	Intracellular	P46459	Vesicle-fusing ATPase	NSF	19.7719	19.7569	19.7373	19.7669	19.7486	19.7681	19.7247	19.7831	19.838
human	Intracellular	P46527	Cyclin-dependent kinase inhibitor 1B	CDKN1B	16.3352	16.091	15.1187	16.1061	16.1234	15.5843	16.0813	15.8536	14.9249
human	Intracellular	P46734	Dual specificity mitogen-activated protein kinase kinase 3	MAP2K3	15.594	16.1045		15.5029	15.8272	15.3179	16.0225	15.9386	15.4903
human	Intracellular	P46736	Lys-63-specific deubiquitinase BRCC36	BRCC3	16.5843	16.5409	15.3771	16.4518	16.4432	16.2824	16.2313	16.3574	15.9827
human	Intracellular	P46776	60S ribosomal protein L27a	RPL27A	23.3104	23.2697	23.2483	23.5107	23.6638	23.5213	23.5089	23.7217	23.3613
human	Intracellular	P46777	60S ribosomal protein L5	RPL5	20.8952	20.9799	20.9345	21.3218	21.1844	21.0611	21.313	21.3735	20.9845
human	Intracellular	P46778	60S ribosomal protein L21	RPL21	19.1427	19.1474	19.3932	20.167	19.7349	19.4883	20.1185	20.4657	20.6568
human	Intracellular	P46779	60S ribosomal protein L28	RPL28	21.4728	21.449	20.9029	21.7359	21.8032	21.6856	21.8203	21.7542	21.6107
human	Intracellular	P46781	40S ribosomal protein S9	RPS9	22.7044	22.5983	22.694	22.8549	22.9023	22.9057	22.6617	22.9607	23.1278
human	Intracellular	P46782	40S ribosomal protein S5	RPS5	21.4343	21.5924	21.4169	21.8662	21.8344	21.6153	21.8427	21.8319	21.45
human	other	P46783	40S ribosomal protein S10	RPS10	22.5809	22.7791	22.7202	23.1376	23.194	22.9328	23.0092	23.1132	22.9591
human	Intracellular	P46926	Glucosamine-6-phosphate isomerase 1	GNPDA1	18.3118	17.9953	17.7927	17.5537	17.4367	17.1938	17.4382	17.785	17.9331
human	Intracellular	P46934	E3 ubiquitin-protein ligase NEDD4	NEDD4	16.2128	16.3103	15.9885	16.0228	15.6771	16.3011	15.8517	16.0118	15.7493
human	Intracellular	P46939	Utrophin	UTRN	17.1441	17.1258	16.9575	16.6773	16.6266	16.3394	16.6473	16.3161	17.1725
human	Intracellular	P46940	Ras GTPase-activating-like protein IQGAP1	IQGAP1	20.8593	20.8604	20.9651	20.7767	20.7933	20.7118	20.6302	20.6596	20.6638
human	Intracellular	P46976	Glycogenin-1	GYG1	20.2485	20.4569	20.3365	20.3165	20.411	20.0086	20.3889	20.4465	20.3617
human	TM.protein	P46977	Dolichyl-diphosphooligosaccharide--protein glycosyltransferase subunit STT3A	STT3A	20.2833	20.5163	20.213	20.3134	20.0988	20.7442	20.5504	20.442	20.7372
human	Intracellular	P47224	Guanine nucleotide exchange factor MSS4	RABIF	20.4115	20.0579	20.1892	20.0003	20.2046	19.9263	20.0052	20.3698	19.601
human	Intracellular	P47755	F-actin-capping protein subunit alpha-2	CAPZA2	20.0007	20.1483	20.1057	20.052	20.1206	20.0839	19.9688	19.9606	19.9227
human	Intracellular	P47756	F-actin-capping protein subunit beta	CAPZB	20.7771	20.9333	20.9462	20.9452	20.9676	20.9843	20.9246	20.8087	20.7438
human	Intracellular	P47813	Eukaryotic translation initiation factor 1A, X-chromosomal	EIF1AX	18.5913	19.0543	18.4356	19.0607	19.0311	18.9299	18.7372	18.9902	18.6982
human	other	P47897	Glutamine--tRNA ligase	QARS1	19.7493	19.7562	19.9384	20.0457	19.9734	19.8463	19.8894	19.8673	19.6376
human	Intracellular	P47914	60S ribosomal protein L29	RPL29	21.0797	21.2708	20.3848	21.8994	21.8469	21.9933	21.6444	21.9274	21.2839
human	TM.protein	P47985	Cytochrome b-c1 complex subunit Rieske, mitochondrial	UQCRFS1	20.8096	20.8811	20.7976	20.653	20.7848	21.1129	20.8869	20.9558	21.3847
human	Intracellular	P48047	ATP synthase subunit O, mitochondrial	ATP5PO	20.8211	20.9205	21.1362	20.8115	20.8726	21.3864	20.9861	20.9813	21.3873
human	Intracellular	P48059	LIM and senescent cell antigen-like-containing domain protein 1	LIMS1	16.8402	17.0079	16.6792	16.8036	16.5683	16.4528	16.3081	16.8133	16.521
human	Secreted	P48061	Stromal cell-derived factor 1	CXCL12		14.4439				15.8314			14.904
human	Intracellular	P48147	Prolyl endopeptidase	PREP	19.4856	19.4842	19.2358	19.2844	19.1245	19.0304	19.0321	19.0938	18.927
human	Intracellular	P48163	NADP-dependent malic enzyme	ME1	20.2844	20.1863	20.1493	20.2978	20.2634	19.9637	20.1857	20.1747	19.8678
human	Intracellular	P48200	Iron-responsive element-binding protein 2	IREB2	14.6042	15.2626		15.3622			15.2024	15.9831	15.1633
human	Intracellular	P48382	DNA-binding protein RFX5	RFX5	15.0073	15.5592		14.4077	14.2912	14.4039	13.3912	14.9082	14.0001
human	Intracellular	P48426	Phosphatidylinositol 5-phosphate 4-kinase type-2 alpha	PIP4K2A	19.0111	19.1159	18.9726	18.9864	18.9424	18.7757	18.7979	18.5152	18.4068
human	Intracellular	P48444	Coatomer subunit delta	ARCN1	20.8685	20.8196	20.8272	21.0028	20.8966	20.7113	20.8486	20.9952	20.7861
human	Intracellular	P48449	Lanosterol synthase	LSS	20.4884	20.5278	20.4314	20.6251	20.6768	21.0963	20.2922	20.2665	20.5416
human	Intracellular	P48454	Serine/threonine-protein phosphatase 2B catalytic subunit gamma isoform	PPP3CC	17.8953	17.4082	18.2185	17.9398	17.9569	17.9543	17.9372	17.8322	17.7344
human	Intracellular	P48506	Glutamate--cysteine ligase catalytic subunit	GCLC	17.6058	17.7945	17.4245	17.5729	17.5014	17.1079	17.4376	17.4834	16.8397
human	Intracellular	P48507	Glutamate--cysteine ligase regulatory subunit	GCLM	17.9984	18.2979	16.4982	18.1814	17.9899	17.7572	17.8967	17.9792	18.0726
human	TM.protein	P48509	CD151 antigen	CD151	19.1232	19.0838	18.5665	18.7975	18.9445	18.9574	18.7052	18.899	19.053
human	Intracellular	P48539	Calmodulin regulator protein PCP4	PCP4	16.934	16.7376	16.7078	17.1043	17.1347	16.5168	18.1248	17.8173	16.4116
human	Intracellular	P48552	Nuclear receptor-interacting protein 1	NRIP1	13.848			13.8437	14.2266		14.7682	13.9853
human	Intracellular	P48553	Trafficking protein particle complex subunit 10	TRAPPC10	15.9811	15.9601	15.9481	16.1975	16.0234	15.7607	15.775	15.7177	15.7522
human	Intracellular	P48556	26S proteasome non-ATPase regulatory subunit 8	PSMD8	19.8005	19.84	19.8343	19.9243	19.8966	19.8274	19.8251	19.9509	19.585
human	Intracellular	P48634	Protein PRRC2A	PRRC2A	17.2211	17.1385	16.407	16.7759	17.4075	16.7856	17.3227	17.566	16.7261
human	Intracellular	P48637	Glutathione synthetase	GSS	19.847	19.9429	19.9869	19.9182	19.8842	19.7724	19.7228	19.7455	19.5378
human	Intracellular	P48643	T-complex protein 1 subunit epsilon	CCT5	21.1619	21.0982	21.1826	21.4766	21.3927	21.111	21.5089	21.739	21.3918
human	Secreted	P48645	Neuromedin-U	NMU	15.2902	14.569		15.1887	15.352		15.68	14.7804	14.9405
human	TM.protein	P48651	Phosphatidylserine synthase 1	PTDSS1	16.9992	17.5505	17.0934	17.5235	17.4284	18.1214	17.347	18.0914	18.4514
human	Intracellular	P48668	Keratin, type II cytoskeletal 6C	KRT6C	17.3055	17.2428	17.0142	14.7797	16.8492	16.4289	15.6544	16.2847	18.9112
human	Intracellular	P48681	Nestin	NES								14.3136
human	Intracellular	P48723	Heat shock 70 kDa protein 13	HSPA13	14.7757	14.9523	14.7763	15.4252	16.0181	16.3092	15.606	15.545	15.74
human	Intracellular	P48729	Casein kinase I isoform alpha	CSNK1A1	19.2442	19.138	19.0761	19.4623	19.2928	19.3187	19.1445	19.5084	19.6379
human	Intracellular	P48730	Casein kinase I isoform delta	CSNK1D	17.9393	18.0142	17.1224	18.1173	18.0967	18.2247	18.2787	18.3397	18.1217
human	Intracellular	P48735	Isocitrate dehydrogenase [NADP], mitochondrial	IDH2	21.4875	21.5816	21.5509	21.4146	21.4031	21.6884	21.3401	21.3723	21.6527
human	Intracellular	P48739	Phosphatidylinositol transfer protein beta isoform	PITPNB	17.0765	17.009	16.519	17.2524	17.2343	17.2103	17.229	17.3674	16.7418
human	TM.protein	P48960	Adhesion G protein-coupled receptor E5	ADGRE5								14.2186	14.1212
human	TM.protein	P48995	Short transient receptor potential channel 1	TRPC1	15.7073	15.8389		17.0943		17.3858		16.7413	18.1011
human	Intracellular	P49005	DNA polymerase delta subunit 2	POLD2	16.7871	16.8685	16.5048	17.1412	17.1241	16.7937	17.0567	16.9283	16.8041
human	Intracellular	P49006	MARCKS-related protein	MARCKSL1	20.1284	20.1508	20.316	20.1669	20.5215	20.3774	20.5938	20.163	20.4003
human	Intracellular	P49023	Paxillin	PXN	17.4517	17.1907	16.5339	16.8667	17.0146	16.268	17.2558	17.1397	16.3851
human	TM.protein	P49069	Guided entry of tail-anchored proteins factor CAMLG	CAMLG	14.7737	14.9404		15.5889	16.0382	15.7732	15.7706	15.7717	15.7973
human	Intracellular	P49116	Nuclear receptor subfamily 2 group C member 2	NR2C2	16.1177	16.3693	15.7016	15.9775	15.9947	15.5876	16.3954	15.2712	16.1258
human	other	P49137	MAP kinase-activated protein kinase 2	MAPKAPK2	16.9908	16.9792	17.1924	16.7772	16.8541	16.3969	16.7977	17.2015	16.7115
human	Intracellular	P49189	4-trimethylaminobutyraldehyde dehydrogenase	ALDH9A1	19.181	19.2388	19.1039	19.1186	19.022	18.9253	18.8969	18.8821	18.8922
human	Intracellular	P49207	60S ribosomal protein L34	RPL34	20.9619	20.9611	21.0407	21.2557	21.3499	21.1616	21.2541	21.2289	20.8472
human	Intracellular	P49247	Ribose-5-phosphate isomerase	RPIA	16.9265	17.0717	16.7199	17.099	17.3322	16.9958	17.4529	17.1631	17.1019
human	TM.protein	P49257	Protein ERGIC-53	LMAN1	19.3173	19.196	19.3175	19.2524	19.3546	19.7057	19.2363	19.2142	19.6603
human	TM.protein	P49281	Natural resistance-associated macrophage protein 2	SLC11A2	15.4803	15.0431		15.3315	14.5488		15.6122	14.7755
human	Intracellular	P49321	Nuclear autoantigenic sperm protein	NASP	19.7347	19.544	19.4928	19.8975	19.9081	19.6926	19.833	19.8229	19.7351
human	Intracellular	P49327	Fatty acid synthase	FASN	22.8328	22.8882	23.0247	23.2908	23.2984	23.1726	22.9747	22.9056	22.6243
human	Intracellular	P49354	Protein farnesyltransferase/geranylgeranyltransferase type-1 subunit alpha	FNTA	16.2983	16.5231	14.7166	15.1924	15.854	15.7959	15.7041	15.859	14.4147
human	Intracellular	P49356	Protein farnesyltransferase subunit beta	FNTB				15.092				16.5009	14.3735
human	Intracellular	P49366	Deoxyhypusine synthase	DHPS	17.6174	17.5924	17.3602	18.3893	18.2125	17.6283	18.4697	18.566	17.9291
human	Intracellular	P49368	T-complex protein 1 subunit gamma	CCT3	21.556	21.6016	21.5586	21.7415	21.667	21.6003	21.7737	21.8435	21.7516
human	Intracellular	P49406	39S ribosomal protein L19, mitochondrial	MRPL19	18.3586	18.1445	17.9968	18.1865	17.9988	18.4794	18.0562	18.4645	18.8328
human	Intracellular	P49407	Beta-arrestin-1	ARRB1	16.4223	16.7263	15.9315	16.273	16.4064	16.1084	16.1864	16.311	15.7316
human	Intracellular	P49411	Elongation factor Tu, mitochondrial	TUFM	22.043	22.0863	22.0044	21.9916	22.0712	22.409	22.3208	22.2627	22.6913
human	Intracellular	P49419	Alpha-aminoadipic semialdehyde dehydrogenase	ALDH7A1	19.4643	19.4426	19.3785	19.3889	19.2164	19.5866	19.145	19.1785	19.1549
human	Intracellular	P49427	Ubiquitin-conjugating enzyme E2 R1	CDC34	15.6581	16.4007		16.1069	16.1882	15.9776	16.3849	16.6258	16.4638
human	TM.protein	P49447	Transmembrane ascorbate-dependent reductase CYB561	CYB561	17.2168	16.7983	16.9334	17.2791	16.9861	17.169	17.2708	17.4699	17.7107
human	Intracellular	P49448	Glutamate dehydrogenase 2, mitochondrial	GLUD2	16.5542	17.7138		17.5091	17.4526	18.0177	17.9194	17.2706	16.5819
human	Intracellular	P49450	Histone H3-like centromeric protein A	CENPA								15.7709	15.8558
human	Intracellular	P49458	Signal recognition particle 9 kDa protein	SRP9	20.3476	20.4351	18.8628	20.2391	20.1023	20.0824	20.0569	19.9338	19.7922
human	Intracellular	P49459	Ubiquitin-conjugating enzyme E2 A	UBE2A	18.5185	17.9725	18.5519	18.7293	18.7474	18.6951	19.1454	18.9317	18.3188
human	Intracellular	P49585	Choline-phosphate cytidylyltransferase A	PCYT1A	20.1083	20.073	19.6522	20.1539	20.2614	19.8538	20.2541	19.9665	20.0259
human	Intracellular	P49588	Alanine--tRNA ligase, cytoplasmic	AARS1	21.1058	21.1828	20.98	21.2816	21.1821	21.0587	21.123	21.0119	20.7589
human	Intracellular	P49589	Cysteine--tRNA ligase, cytoplasmic	CARS1	18.8672	18.8507	18.6959	18.5973	18.747	18.387	18.562	18.6579	18.5675
human	Intracellular	P49590	Histidine--tRNA ligase, mitochondrial	HARS2	17.9224	17.9952	17.9874	18.0362	18.0559	18.2969	18.466	18.264	18.3177
human	Intracellular	P49591	Serine--tRNA ligase, cytoplasmic	SARS1	20.3756	20.6238	20.4423	20.4867	20.2973	20.2812	20.2088	20.3496	20.1234
human	Intracellular	P49593	Protein phosphatase 1F	PPM1F	15.4797	15.673	15.4714	15.3239	15.7442		15.5298	15.5867	14.9473
human	TM.protein	P49641	Alpha-mannosidase 2x	MAN2A2		14.1453						13.8578
human	Intracellular	P49642	DNA primase small subunit	PRIM1	17.4967	17.1607	17.0953	17.666	17.717	17.5682	17.4416	17.5738	17.8483
human	Intracellular	P49643	DNA primase large subunit	PRIM2	16.5809	16.6809	16.3288	16.9966	16.9213	16.5626	16.5512	16.8107	16.9251
human	Intracellular	P49711	Transcriptional repressor CTCF	CTCF	16.9242	17.5042	16.0566	17.5635	17.0509	17.6937	17.3823	17.4544	17.5187
human	Intracellular	P49720	Proteasome subunit beta type-3	PSMB3	19.5638	19.7057	19.6904	19.6405	19.4784	19.2243	19.3677	19.7312	19.2465
human	Intracellular	P49721	Proteasome subunit beta type-2	PSMB2	21.2576	21.2839	21.3735	21.2035	21.4487	21.3127	21.3551	21.3109	21.2591
human	Intracellular	P49736	DNA replication licensing factor MCM2	MCM2	20.3352	20.2475	20.1171	20.687	20.6834	20.5347	20.5717	20.5189	20.4453
human	Intracellular	P49748	Very long-chain specific acyl-CoA dehydrogenase, mitochondrial	ACADVL	20.5498	20.6504	20.8017	20.5176	20.6485	21.0008	20.6341	20.7111	20.962
human	Intracellular	P49750	YLP motif-containing protein 1	YLPM1	17.8763	18.0099	17.4992	17.9631	17.9664	17.7352	17.8265	17.7534	17.5026
human	Intracellular	P49754	Vacuolar protein sorting-associated protein 41 homolog	VPS41		16.1253			15.8751			16.1328	15.8741
human	TM.protein	P49755	Transmembrane emp24 domain-containing protein 10	TMED10	20.5028	20.5096	20.2547	20.4107	20.4733	20.8535	20.6651	20.7042	21.0127
human	Intracellular	P49756	RNA-binding protein 25	RBM25	19.4295	19.3677	18.9273	19.4643	19.4451	19.2369	19.3886	19.3559	19.0769
human	Intracellular	P49757	Protein numb homolog	NUMB	17.0541	16.8855	16.8626	16.9808	16.8228	16.6806	16.9038	17.2361	16.4601
human	Intracellular	P49760	Dual specificity protein kinase CLK2	CLK2	14.0758	14.5006					14.3231	14.5667	14.6332
human	Intracellular	P49761	Dual specificity protein kinase CLK3	CLK3	17.8452	17.7421		17.5213	17.7174	18.4302	17.7363	17.5417	17.3396
human	TM.protein	P49768	Presenilin-1	PSEN1	17.4464	17.0346	16.6629	16.6786	17.1128	17.0345	17.316	17.1592	17.0648
human	Intracellular	P49770	Translation initiation factor eIF-2B subunit beta	EIF2B2	17.3692	17.109	17.2267	17.4317	17.3645	16.6724	17.4519	17.5658	17.3014
human	Intracellular	P49773	Adenosine 5'-monophosphoramidase HINT1	HINT1	21.4647	21.6478	21.8188	21.6016	21.6027	21.3402	21.3501	21.5293	21.2758
human	Intracellular	P49790	Nuclear pore complex protein Nup153	NUP153	18.2349	18.1774	18.2028	18.1144	18.1343	17.7078	18.1851	18.0969	17.896
human	Intracellular	P49792	E3 SUMO-protein ligase RanBP2	RANBP2	17.7873	17.8118	17.3121	17.8148	17.737	17.6129	17.7969	17.6543	17.4641
human	Intracellular	P49796	Regulator of G-protein signaling 3	RGS3	14.3202			14.8621			15.1247	14.8562	17.0205
human	other	P49815	Tuberin	TSC2	15.379	16.1026		15.7312	15.3598		15.0999	15.8705	15.5568
human	Intracellular	P49821	NADH dehydrogenase [ubiquinone] flavoprotein 1, mitochondrial	NDUFV1	19.7798	19.7961	19.7853	19.6952	19.7037	20.1741	19.8594	19.855	20.082
human	Intracellular	P49840	Glycogen synthase kinase-3 alpha	GSK3A	18.0026	18.2543	17.9979	18.3739	18.3278	18.2268	18.3916	18.205	17.5616
human	other	P49841	Glycogen synthase kinase-3 beta	GSK3B	18.0063	18.0254	17.8998	18.2029	18.048	18.0099	18.0016	17.9876	17.5422
human	Intracellular	P49848	Transcription initiation factor TFIID subunit 6	TAF6	17.2736	17.2202	16.834	17.2238	17.2467	17.399	17.3622	17.0854	17.041
human	Intracellular	P49902	Cytosolic purine 5'-nucleotidase	NT5C2	19.6646	19.5572	19.6045	19.7366	19.6664	19.5699	19.4148	19.7102	19.2585
human	Intracellular	P49903	Selenide, water dikinase 1	SEPHS1	18.8553	18.7915	18.6936	18.6254	18.743	18.2913	18.7095	19.0575	18.7198
human	Intracellular	P49914	5-formyltetrahydrofolate cyclo-ligase	MTHFS	16.9838	17.2999	16.7443	16.7122	16.7615	16.9718	16.8121	17.3991	16.8776
human	Intracellular	P49915	GMP synthase [glutamine-hydrolyzing]	GMPS	20.4898	20.6145	20.5639	20.8536	20.7757	20.7674	20.7352	20.6666	20.4191
human	Intracellular	P49916	DNA ligase 3	LIG3	17.4218	17.4894	17.3891	17.2591	17.0869	17.0117	17.169	17.3458	17.3222
human	Intracellular	P49917	DNA ligase 4	LIG4	14.1505	14.8715						14.1285	14.5946
human	Intracellular	P49959	Double-strand break repair protein MRE11	MRE11	18.5334	18.591	18.4626	18.4721	18.4801	18.282	18.3567	18.2206	18.1892
human	Intracellular	P50148	Guanine nucleotide-binding protein G(q) subunit alpha	GNAQ	17.8344	17.9059	17.7025	17.7523	18.0709	18.4453	17.7472	17.5053	17.9583
human	Intracellular	P50213	Isocitrate dehydrogenase [NAD] subunit alpha, mitochondrial	IDH3A	20.4348	20.4889	20.4448	20.3265	20.339	20.8383	20.5768	20.7988	20.8082
human	Intracellular	P50336	Protoporphyrinogen oxidase	PPOX	16.4813	16.6608	16.7069	16.1327	16.5614	16.8047	16.4131	16.4318	17.1758
human	Intracellular	P50395	Rab GDP dissociation inhibitor beta	GDI2	21.514	21.6392	21.6088	21.7108	21.6792	21.5797	21.5431	21.7882	21.3517
human	TM.protein	P50402	Emerin	EMD	20.7887	20.7821	20.8253	20.7866	20.8699	20.5354	20.8148	20.7835	20.3425
human	TM.protein	P50416	Carnitine O-palmitoyltransferase 1, liver isoform	CPT1A	20.7294	20.9132	20.7351	20.8761	20.8225	21.1703	20.908	21.0072	21.1616
human	Intracellular	P50453	Serpin B9	SERPINB9	15.4267	15.0599		15.2974	14.5872		14.28	14.9138	14.6251
human	Intracellular	P50454	Serpin H1	SERPINH1	20.8178	20.7027	20.4696	20.7653	20.761	21.1947	21.2173	21.3566	21.6806
human	Intracellular	P50548	ETS domain-containing transcription factor ERF	ERF	15.006	14.1122		14.2503	14.3695	13.4711	15.62	14.7198
human	Intracellular	P50552	Vasodilator-stimulated phosphoprotein	VASP	19.9264	19.7937	19.3015	19.6835	19.7705	19.2749	19.792	19.5798	19.3957
human	Intracellular	P50570	Dynamin-2	DNM2	18.8347	18.9585	18.9857	18.8059	18.6985	18.5638	18.5974	18.8946	18.7536
human	Intracellular	P50579	Methionine aminopeptidase 2	METAP2	17.7803	17.9362	17.8656	18.1521	17.9963	18.0507	17.9491	18.0662	17.399
human	Intracellular	P50583	Bis(5'-nucleosyl)-tetraphosphatase [asymmetrical]	NUDT2	19.9249	20.0716	19.0301	20.2028	19.959	19.5293	19.7817	19.9466	19.771
human	Intracellular	P50613	Cyclin-dependent kinase 7	CDK7	17.3492	17.2504	16.9854	17.2458	17.396	17.0617	17.1379	17.3956	17.0597
human	Intracellular	P50747	Biotin--protein ligase	HLCS	16.0028	15.6742		15.5581	15.5111	15.1006	14.8825	16.2746	15.8182
human	Intracellular	P50748	Kinetochore-associated protein 1	KNTC1	16.8899	17.0878		17.3551	16.7727	16.0179	16.5053	16.8323	16.7806
human	Intracellular	P50750	Cyclin-dependent kinase 9	CDK9	17.2352	17.317	17.1895	17.2404	17.3879	17.3195	17.1073	17.2795	17.3635
human	TM.protein	P50851	Lipopolysaccharide-responsive and beige-like anchor protein	LRBA	18.1045	18.3158	17.9876	18.1715	18.108	17.9361	18.0036	17.8024	17.6203
human	TM.protein	P50895	Basal cell adhesion molecule	BCAM	18.8063	18.871	18.8558	18.7697	18.8228	19.0663	18.6644	18.5304	18.9317
human	Intracellular	P50897	Palmitoyl-protein thioesterase 1	PPT1	19.3906	19.5151	19.5109	19.1542	19.2616	19.4563	19.2581	19.3753	19.3419
human	Intracellular	P50914	60S ribosomal protein L14	RPL14	22.3921	22.4501	22.3239	22.7503	22.8942	22.733	22.6972	23.0345	22.3292
human	Intracellular	P50990	T-complex protein 1 subunit theta	CCT8	21.632	21.6651	21.6765	21.7896	21.8046	21.7241	21.7911	21.9265	21.6373
human	Intracellular	P50991	T-complex protein 1 subunit delta	CCT4	21.2935	21.283	21.087	21.6503	21.6119	21.5328	21.705	21.8216	21.5907
human	Intracellular	P50995	Annexin A11	ANXA11	19.6698	19.661	19.5328	19.5827	19.5784	19.3918	19.3093	19.323	19.2388
human	other	P51003	Poly(A) polymerase alpha	PAPOLA	16.9123	17.1879	15.8326	17.2051	17.1486	16.9257	17.1508	17.2063	17.013
human	Intracellular	P51114	Fragile X mental retardation syndrome-related protein 1	FXR1	18.4747	18.681	18.1777	18.8488	18.8362	18.7657	18.7039	18.8967	18.6357
human	Intracellular	P51116	Fragile X mental retardation syndrome-related protein 2	FXR2	17.2922	17.1733	16.5762	17.3261	17.4734	17.1496	17.4613	17.4125	17.139
human	Intracellular	P51148	Ras-related protein Rab-5C	RAB5C	20.2313	20.4394	20.4285	20.4316	20.5241	20.4428	20.575	20.0411	19.9297
human	Intracellular	P51149	Ras-related protein Rab-7a	RAB7A	21.3708	21.624	21.6492	21.579	21.6952	21.6819	21.7176	21.622	21.3742
human	Intracellular	P51151	Ras-related protein Rab-9A	RAB9A	17.8162	17.9879	17.9932	17.8029	17.7999	17.7773	17.8132	17.7405	18.0689
human	Intracellular	P51153	Ras-related protein Rab-13	RAB13	18.9013	18.7203	18.152	19.124	18.991	19.0318	18.8473	18.7202	18.7071
human	Intracellular	P51159	Ras-related protein Rab-27A	RAB27A	16.2342	16.1543		16.7708	16.7447	16.0074	16.3721	16.4515	16.2338
human	TM.protein	P51164	Potassium-transporting ATPase subunit beta	ATP4B		15.6452		15.4715	15.775	15.0595	15.8537
human	Intracellular	P51397	Death-associated protein 1	DAP	16.923	16.5293		17.3509	17.7566	15.0118	17.4565	16.8696	17.2213
human	Intracellular	P51398	28S ribosomal protein S29, mitochondrial	DAP3	18.5728	18.5182	18.2999	18.5643	18.6141	19.0687	18.8299	18.935	19.4095
human	Intracellular	P51452	Dual specificity protein phosphatase 3	DUSP3	18.8209	18.7927	18.6016	18.6633	18.7684	18.4853	18.5749	18.8328	18.8331
human	Intracellular	P51531	Probable global transcription activator SNF2L2	SMARCA2	16.9004	16.8266	16.6894	16.7206	16.9661	16.2485	16.8308	16.7429	16.7822
human	Intracellular	P51532	Transcription activator BRG1	SMARCA4	18.3179	18.3217	17.9516	18.4018	18.2648	18.1695	18.7609	18.6146	18.5739
human	Intracellular	P51553	Isocitrate dehydrogenase [NAD] subunit gamma, mitochondrial	IDH3G	19.0153	19.1005	18.8298	18.773	18.8175	19.0808	19.015	19.0354	19.3695
human	Intracellular	P51570	Galactokinase	GALK1	20.6007	20.5737	20.7065	20.553	20.5612	20.2427	20.4595	20.3249	20.2061
human	TM.protein	P51571	Translocon-associated protein subunit delta	SSR4	19.8306	20.3586	18.9117	20.5181	20.6132	21.0241	20.7646	20.6426	20.5959
human	TM.protein	P51572	B-cell receptor-associated protein 31	BCAP31	21.2143	21.3669	21.1536	21.2671	21.1673	21.6483	21.3507	21.1116	21.7073
human	Intracellular	P51580	Thiopurine S-methyltransferase	TPMT	17.071	16.8042	16.6161	16.2262	16.1466	15.8611	15.8562	16.7139	16.6625
human	Intracellular	P51589	Cytochrome P450 2J2	CYP2J2	13.6467	14.0029		14.0522		15.0825		13.7703	14.7698
human	Intracellular	P51608	Methyl-CpG-binding protein 2	MECP2	17.2596	17.0395	16.767	16.9462	16.8785	16.7986	17.3966	17.3445	17.0273
human	Intracellular	P51610	Host cell factor 1	HCFC1	19.5468	19.5934	19.5332	19.6495	19.6353	19.4405	19.6448	19.7266	19.3169
human	Intracellular	P51617	Interleukin-1 receptor-associated kinase 1	IRAK1	17.55	17.4911	16.6546	17.5701	17.4695	17.0807	17.4269	17.8797	17.6355
human	TM.protein	P51648	Aldehyde dehydrogenase family 3 member A2	ALDH3A2	18.7122	18.7759	18.7784	18.5532	18.4523	18.9355	18.5229	18.6057	18.9118
human	Intracellular	P51649	Succinate-semialdehyde dehydrogenase, mitochondrial	ALDH5A1	19.5921	19.7531	19.6154	19.3326	19.4048	19.8424	19.3335	19.3535	19.5715
human	Intracellular	P51659	Peroxisomal multifunctional enzyme type 2	HSD17B4	20.5272	20.7765	20.7729	20.6565	20.6927	21.1022	20.6298	20.5628	20.8387
human	Intracellular	P51665	26S proteasome non-ATPase regulatory subunit 7	PSMD7	19.0962	19.7669	19.5045	19.918	19.9686	19.8587	19.89	19.8415	19.6941
human	Intracellular	P51687	Sulfite oxidase, mitochondrial	SUOX	16.2316	17.0387	16.8016	16.6754	16.6797	17.0403	16.7006	17.0382	16.3123
human	Intracellular	P51688	N-sulphoglucosamine sulphohydrolase	SGSH	17.685	17.702	17.5301	17.5293	17.5876	17.7832	17.4494	17.3922	17.5743
human	other	P51689	Arylsulfatase D	ARSD	17.089	17.7507	17.6592	17.5078	17.4792	17.9242	17.2419	15.1655	16.4231
human	Intracellular	P51692	Signal transducer and activator of transcription 5B	STAT5B	16.1401							15.5005	15.6994
human	Intracellular	P51784	Ubiquitin carboxyl-terminal hydrolase 11	USP11	17.1816	16.744	16.4061	16.9581	16.9387	16.6277	17.4266	17.2757	17.5166
human	TM.protein	P51798	H(+)/Cl(-) exchange transporter 7	CLCN7	16.1721	16.0701	15.7001	16.1648	16.1051	15.9612	16.1631	16.3668	16.097
human	Intracellular	P51808	Dynein light chain Tctex-type 3	DYNLT3	16.3576	16.703	16.2694	16.6188	16.8498	16.319	15.9888	16.8049	15.7989
human	TM.protein	P51809	Vesicle-associated membrane protein 7	VAMP7	18.5841	18.3002	17.6555	18.4756	18.4098	17.68	18.2734	18.1661	17.829
human	other	P51812	Ribosomal protein S6 kinase alpha-3	RPS6KA3	17.2027	17.0273	17.0794	16.8551	16.3511	16.6672	16.9262	16.838	16.3973
human	Intracellular	P51816	AF4/FMR2 family member 2	AFF2	18.0195	18.0962	16.933	17.4378	17.2182	16.8255	17.2863	17.7389
human	Intracellular	P51857	Aldo-keto reductase family 1 member D1	AKR1D1	19.6121	19.4708						18.5241	18.558
human	Secreted	P51858	Hepatoma-derived growth factor	HDGF	21.1646	21.1641	20.9259	21.0792	21.1996	20.9844	21.1432	20.8924	20.6049
human	Intracellular	P51946	Cyclin-H	CCNH	15.4224	15.4943	15.2803	16.158		14.5243	15.1999	15.9943	15.506
human	Intracellular	P51948	CDK-activating kinase assembly factor MAT1	MNAT1	16.5781	16.3938		16.2569	15.4845		16.1779	16.357	17.7715
human	Intracellular	P51970	NADH dehydrogenase [ubiquinone] 1 alpha subcomplex subunit 8	NDUFA8	17.6937	18.1425	18.0083	18.1717	18.1732	18.506	18.3545	18.44	18.8696
human	Intracellular	P51991	Heterogeneous nuclear ribonucleoprotein A3	HNRNPA3	21.2327	21.312	21.1895	21.2873	21.2412	21.2221	21.2993	21.0335	20.8298
human	Intracellular	P52209	6-phosphogluconate dehydrogenase, decarboxylating	PGD	22.7624	22.931	23.0526	22.9393	22.9423	22.8101	22.8102	22.7727	22.3418
human	Intracellular	P52272	Heterogeneous nuclear ribonucleoprotein M	HNRNPM	21.753	21.7503	21.6449	21.7107	21.8223	21.3802	21.6932	21.5816	21.3105
human	Intracellular	P52292	Importin subunit alpha-1	KPNA2	20.5561	20.5639	20.7807	21.2648	21.2915	21.1409	21.4264	21.5982	21.3906
human	Intracellular	P52294	Importin subunit alpha-5	KPNA1	17.6125	17.7435	17.3686	17.7743	17.8604	17.3045	17.5873	17.4732	17.6155
human	Intracellular	P52298	Nuclear cap-binding protein subunit 2	NCBP2	19.7801	19.6668	19.5445	19.5939	19.6765	19.6868	19.8164	19.4923	19.1417
human	Intracellular	P52306	Rap1 GTPase-GDP dissociation stimulator 1	RAP1GDS1	17.9866	18.2474	17.8282	18.2064	18.0933	17.8291	17.9286	18.0549	17.8672
human	Intracellular	P52333	Tyrosine-protein kinase JAK3	JAK3	16.4771	15.8783		15.8007
human	TM.protein	P52429	Diacylglycerol kinase epsilon	DGKE	16.5201	16.111		16.4924	15.6488	15.2997	16.5346	15.985	16.6137
human	Intracellular	P52434	DNA-directed RNA polymerases I, II, and III subunit RPABC3	POLR2H	18.4909	18.7635	18.1722	18.9531	18.5746	18.3773	18.7062	18.8843	18.4643
human	Intracellular	P52435	DNA-directed RNA polymerase II subunit RPB11-a	POLR2J	15.0658					15.148	15.6209	15.1676	15.6152
human	Intracellular	P52564	Dual specificity mitogen-activated protein kinase kinase 6	MAP2K6	15.8716			16.2982					15.0756
human	Intracellular	P52565	Rho GDP-dissociation inhibitor 1	ARHGDIA	22.0515	22.2397	22.0098	22.1002	22.0008	21.7968	21.994	21.8288	21.5586
human	TM.protein	P52569	Cationic amino acid transporter 2	SLC7A2	17.9935	17.9292	17.5723	18.1547	18.1344	18.6004	18.1686	18.4375	18.8303
human	Intracellular	P52594	Arf-GAP domain and FG repeat-containing protein 1	AGFG1	18.0218	17.6862	17.255	17.7814	17.6727	17.2539	17.6989	17.9343	17.6192
human	Intracellular	P52597	Heterogeneous nuclear ribonucleoprotein F	HNRNPF	21.6028	21.6795	21.5454	21.7329	21.6931	21.5535	21.5572	21.6883	21.2468
human	Intracellular	P52630	Signal transducer and activator of transcription 2	STAT2	17.8277	17.6076	17.3566	17.3013	16.627	16.5111	16.8025	17.0392	17.0725
human	Intracellular	P52655	Transcription initiation factor IIA subunit 1	GTF2A1	18.0302	17.3044	17.267	17.6429	17.2628	16.3625	17.6168	17.2817	17.0468
human	Intracellular	P52657	Transcription initiation factor IIA subunit 2	GTF2A2	16.3059		16.5413	17.0732	17.1815	17.3439	16.3319	16.8248	17.1953
human	Intracellular	P52701	DNA mismatch repair protein Msh6	MSH6	19.0365	18.9545	18.5757	19.2468	19.1543	18.9683	18.8386	19.0744	18.8447
human	Intracellular	P52732	Kinesin-like protein KIF11	KIF11	17.4488	17.4859	17.1968	17.9042	17.8766	17.6227	18.08	17.9012	17.7243
human	Intracellular	P52735	Guanine nucleotide exchange factor VAV2	VAV2	18.5862	18.755	18.5222	18.6627	18.6133	18.4443	18.4061	18.3518	18.098
human	Intracellular	P52756	RNA-binding protein 5	RBM5	17.3703	17.6772	17.4958	17.1944	17.5966	16.9169	17.5794	17.2341	16.9397
human	Intracellular	P52758	2-iminobutanoate/2-iminopropanoate deaminase	RIDA	19.643	19.9142	19.6421	19.7893	19.7324	19.9092	19.805	19.6761	19.4994
human	Intracellular	P52788	Spermine synthase	SMS	19.6435	19.8195	19.8146	19.7463	19.6673	19.3214	19.4489	19.4052	18.9203
human	Intracellular	P52789	Hexokinase-2	HK2	17.226	16.881	16.6858	17.0434	16.8867	17.0685	17.4518	17.4294	17.0697
human	Intracellular	P52815	39S ribosomal protein L12, mitochondrial	MRPL12	18.6555	18.3676	18.4605	18.6814	18.7586	19.1697	19.2837	18.9651	19.4742
human	Secreted	P52823	Stanniocalcin-1	STC1	14.9251	15.0974			14.8102		14.8767	14.9975	15.5866
human	Intracellular	P52824	Diacylglycerol kinase theta	DGKQ								14.4331
human	Intracellular	P52888	Thimet oligopeptidase	THOP1	17.2308	17.4617	16.7588	17.4285	17.3673	16.8157	17.2948	17.0575	16.9339
human	Intracellular	P52895	Aldo-keto reductase family 1 member C2	AKR1C2	19.5953	19.7728	19.5086	19.3895	19.0075	18.8893	19.0132	19.1378	18.9072
human	Intracellular	P52907	F-actin-capping protein subunit alpha-1	CAPZA1	21.0116	21.0847	21.1181	21.0659	21.1051	21.1963	21.0275	20.9879	21.0711
human	Intracellular	P52943	Cysteine-rich protein 2	CRIP2	20.7421	20.7791	20.6419	20.6569	20.834	19.9781	20.506	20.5308	20.3102
human	Intracellular	P52948	Nuclear pore complex protein Nup98-Nup96	NUP98	19.2696	19.1503	19.0618	19.1228	19.1554	18.8201	19.1767	19.1993	19.2763
human	Intracellular	P53004	Biliverdin reductase A	BLVRA	20.289	20.2493	20.4022	20.121	20.0799	19.9228	19.8788	19.8906	20.0229
human	TM.protein	P53007	Tricarboxylate transport protein, mitochondrial	SLC25A1	20.4843	20.6179	20.7778	20.6847	20.6126	20.9236	20.7214	20.7154	21.0279
human	Intracellular	P53041	Serine/threonine-protein phosphatase 5	PPP5C	18.6655	18.7691	18.5328	18.8167	18.7239	18.3894	18.5964	18.6513	18.3104
human	Intracellular	P53350	Serine/threonine-protein kinase PLK1	PLK1	17.1221	17.0719	19.8679	17.9565	17.8761	18.9105	17.9556	17.6123	17.5016
human	Intracellular	P53365	Arfaptin-2	ARFIP2	17.9692	17.3003	17.2782	17.6162	17.0311	17.2944	17.5662	17.3621	17.9661
human	Intracellular	P53367	Arfaptin-1	ARFIP1	19.0545	18.7299	18.7493	18.5245	18.5036	17.7951	18.4187	18.7605	18.7453
human	Intracellular	P53370	Nucleoside diphosphate-linked moiety X motif 6	NUDT6									13.826
human	Intracellular	P53384	Cytosolic Fe-S cluster assembly factor NUBP1	NUBP1	18.107	18.4323	18.357	18.6057	18.527	17.7719	18.5844	18.8628	18.4704
human	Intracellular	P53396	ATP-citrate synthase	ACLY	20.7282	20.7593	20.7201	21.0168	20.9966	20.809	20.7654	20.7853	20.5823
human	Intracellular	P53582	Methionine aminopeptidase 1	METAP1	18.0075	18.1641	17.7743	18.4607	18.3639	18.5234	18.5109	18.4209	17.9467
human	Intracellular	P53597	Succinate--CoA ligase [ADP/GDP-forming] subunit alpha, mitochondrial	SUCLG1	20.3165	20.5003	20.1874	20.3421	20.2583	20.6413	20.4094	20.2875	20.3253
human	other	P53602	Diphosphomevalonate decarboxylase	MVD	20.1041	20.0532	20.0635	20.2589	20.1453	20.1331	20.0205	20.0394	20.1556
human	Intracellular	P53611	Geranylgeranyl transferase type-2 subunit beta	RABGGTB	16.4672	16.0312	16.3423	16.3328	16.4486	16.4062	16.526	16.3368	16.0704
human	Intracellular	P53618	Coatomer subunit beta	COPB1	20.7067	20.5547	20.5912	20.7223	20.6787	20.6252	20.4891	20.7255	20.5907
human	Secreted	P53621	Coatomer subunit alpha	COPA	21.1787	21.2235	21.2588	21.1922	21.1753	21.1651	20.9186	21.0613	20.8372
human	other	P53634	Dipeptidyl peptidase 1	CTSC		15.3122	14.4591		15.5131			16.6802	15.0419
human	Intracellular	P53675	Clathrin heavy chain 2	CLTCL1	17.4138	17.5574		18.08	17.6689	18.1221	17.1583	17.5413	18.4904
human	Intracellular	P53677	AP-3 complex subunit mu-2	AP3M2	17.6987			18.2418	17.3395	17.9219
human	Intracellular	P53680	AP-2 complex subunit sigma	AP2S1	18.9532	19.2109	18.8206	19.2378	19.3982	19.7436	19.2675	19.3652	19.2497
human	Intracellular	P53701	Holocytochrome c-type synthase	HCCS	17.4225	17.4594	16.8144	17.7033	17.7442	17.4404	17.7659	17.7742	17.2049
human	TM.protein	P53794	Sodium/myo-inositol cotransporter	SLC5A3	14.2084	14.453		14.308	14.2052	14.0393	14.8265	14.7884	14.6176
human	Intracellular	P53814	Smoothelin	SMTN	15.2335	15.222		15.2738	15.3915	14.3739	15.2577	15.7701	15.5488
human	TM.protein	P53816	Phospholipase A and acyltransferase 3	PLAAT3	16.2541	16.0729	16.2564	15.43	15.3964	14.7538	14.3503	13.9898
human	TM.protein	P53985	Monocarboxylate transporter 1	SLC16A1	16.089	16.4884	16.3693	16.0423	16.253	16.7429	16.9633	16.4326	16.5156
human	Intracellular	P53990	IST1 homolog	IST1	19.3558	19.4387	19.21	19.3389	19.2884	19.0004	19.1375	19.3134	19.0119
human	Intracellular	P53992	Protein transport protein Sec24C	SEC24C	19.5135	19.5608	19.5275	19.516	19.3728	19.3877	19.4015	19.4045	19.0803
human	Intracellular	P53999	Activated RNA polymerase II transcriptional coactivator p15	SUB1	21.5913	21.4505	21.6496	21.6552	21.4744	21.3672	21.4511	21.7119	21.4197
human	Intracellular	P54098	DNA polymerase subunit gamma-1	POLG	16.3059	16.6794	16.3639	16.5072	16.5003	16.576	16.8588	16.5948	16.4221
human	Intracellular	P54105	Methylosome subunit pICln	CLNS1A	19.962	20.2989	20.2501	20.4654	20.4086	20.0956	20.2358	20.2474	20.1356
human	Intracellular	P54132	Bloom syndrome protein	BLM	15.6874			17.6547	15.582		17.491	15.0822	16.3587
human	Intracellular	P54136	Arginine--tRNA ligase, cytoplasmic	RARS1	20.2775	20.3475	20.4158	20.3641	20.344	20.1193	20.33	20.3012	20.2026
human	Intracellular	P54198	Protein HIRA	HIRA	15.3142	15.4646	15.7064	14.1606			14.8076	15.0712	14.8733
human	other	P54252	Ataxin-3	ATXN3	16.932	16.7045		17.0622	16.6278	15.6682	15.8624	17.3633	16.0334
human	Intracellular	P54253	Ataxin-1	ATXN1	14.6772	14.7748			14.6652		14.0061	14.7347	16.0471
human	Intracellular	P54259	Atrophin-1	ATN1				16.8085		15.7077
human	Intracellular	P54278	Mismatch repair endonuclease PMS2	PMS2	14.3873				14.5147			13.6079
human	Intracellular	P54577	Tyrosine--tRNA ligase, cytoplasmic	YARS1	19.3775	19.4682	19.4661	19.4483	19.4775	19.3443	19.3467	19.486	19.26
human	Intracellular	P54578	Ubiquitin carboxyl-terminal hydrolase 14	USP14	20.1674	20.0627	20.056	19.9962	19.8159	19.7656	20.0834	20.0011	19.8716
human	Intracellular	P54619	5'-AMP-activated protein kinase subunit gamma-1	PRKAG1	18.2177	18.3075	17.7813	18.2144	18.2258	18.174	17.8311	18.2319	18.1543
human	Intracellular	P54652	Heat shock-related 70 kDa protein 2	HSPA2	22.5306	22.6694	22.2249	22.8562	22.673	22.5436	22.6462	22.2519	22.0483
human	TM.protein	P54707	Potassium-transporting ATPase alpha chain 2	ATP12A	16.1986	15.082		15.8231	16.2679		16.1993	16.87	16.2507
human	TM.protein	P54709	Sodium/potassium-transporting ATPase subunit beta-3	ATP1B3	18.6223	18.8016	18.6679	18.7593	18.8118	19.3141	18.9775	19.1609	19.3491
human	Intracellular	P54725	UV excision repair protein RAD23 homolog A	RAD23A	20.3724	20.1725	20.255	20.2982	20.2323	19.9329	20.1491	20.3265	20.0353
human	Intracellular	P54727	UV excision repair protein RAD23 homolog B	RAD23B	21.2612	21.0689	21.3876	21.2459	21.2175	21.1812	21.3142	21.3079	20.8136
human	TM.protein	P54760	Ephrin type-B receptor 4	EPHB4	16.5511	16.6257		16.6555	16.5583	16.8425	16.6925	16.5802	16.7453
human	Intracellular	P54802	Alpha-N-acetylglucosaminidase	NAGLU	17.3577	17.6159	17.2736	17.6796	17.4994	17.7433	17.3735	17.5223	17.809
human	other	P54803	Galactocerebrosidase	GALC	17.1632	16.9822	16.9172	16.9336	16.5364	16.967	16.5404	16.6356	17.0417
human	Intracellular	P54819	Adenylate kinase 2, mitochondrial	AK2	19.9561	20.0882	20.0311	19.9545	20.1683	20.2912	19.9748	19.7776	19.6536
human	Intracellular	P54886	Delta-1-pyrroline-5-carboxylate synthase	ALDH18A1	19.9341	19.8003	19.7946	19.7117	19.7744	20.1916	20.0201	20.1147	20.5188
human	Intracellular	P54920	Alpha-soluble NSF attachment protein	NAPA	20.7593	20.6915	20.7617	20.6869	20.6069	20.5141	20.6409	20.5732	20.6245
human	Intracellular	P55010	Eukaryotic translation initiation factor 5	EIF5	19.1491	19.2151	18.8865	19.3973	19.4381	19.1398	19.4098	19.5383	19.3288
human	TM.protein	P55011	Solute carrier family 12 member 2	SLC12A2	19.1497	19.0883	19.0342	19.0507	19.1671	19.3139	19.335	19.2622	19.3646
human	Intracellular	P55036	26S proteasome non-ATPase regulatory subunit 4	PSMD4	19.5469	19.5132	19.397	19.7772	19.7794	19.7134	19.804	19.7368	19.3085
human	Intracellular	P55039	Developmentally-regulated GTP-binding protein 2	DRG2	18.6537	18.7538	19.0096	18.8544	18.988	18.5702	18.7666	18.7211	18.3356
human	Intracellular	P55055	Oxysterols receptor LXR-beta	NR1H2	16.2569	16.5917	16.2664	16.7317	16.454	16.6497	16.5731	16.4676	16.124
human	Intracellular	P55060	Exportin-2	CSE1L	21.279	21.3086	21.3507	21.477	21.4049	21.2114	21.3294	21.4026	21.2048
human	TM.protein	P55061	Bax inhibitor 1	TMBIM6	17.15	16.8778	17.05	15.7654	14.9631	16.4326	15.7899	16.5545	17.443
human	Intracellular	P55072	Transitional endoplasmic reticulum ATPase	VCP	22.0067	22.0647	21.9573	22.0937	22.0807	22.0129	22.1547	22.0074	21.8215
human	Intracellular	P55081	Microfibrillar-associated protein 1	MFAP1	18.141	17.7456	17.7679	17.6603	17.3824	17.1002	17.6706	17.6662	17.3741
human	Intracellular	P55084	Trifunctional enzyme subunit beta, mitochondrial	HADHB	21.0108	21.2465	21.0147	21.0907	21.0527	21.3679	21.2226	21.1712	21.3794
human	Secreted	P55145	Mesencephalic astrocyte-derived neurotrophic factor	MANF	19.1161	19.1212	18.8169	19.0176	18.9973	19.5585	19.3729	19.1231	19.3969
human	Intracellular	P55196	Afadin	AFDN	17.5435	17.456	17.2165	17.1839	17.2176	17.1033	17.4697	17.1121	17.4194
human	Intracellular	P55199	RNA polymerase II elongation factor ELL	ELL	15.1082	15.6402		14.6365	15.4387		15.2592	15.3654	15.4318
human	Intracellular	P55209	Nucleosome assembly protein 1-like 1	NAP1L1	19.3023	19.3077	19.1292	19.7771	19.8485	19.5964	19.6188	19.5808	19.3393
human	Intracellular	P55210	Caspase-7	CASP7	17.8922	17.7135	17.4702	17.4334	17.8404	16.7434	17.3829	17.1544	16.6971
human	Intracellular	P55212	Caspase-6	CASP6	17.1796	17.1057	16.9669	17.2617	17.4002	17.2453	16.5639	17.1869	16.5687
human	Intracellular	P55263	Adenosine kinase	ADK	20.1686	20.1785	20.2076	19.8389	19.8894	19.6834	19.5415	19.8003	19.5725
human	Intracellular	P55265	Double-stranded RNA-specific adenosine deaminase	ADAR	18.4856	18.6105	18.1909	18.4695	18.4558	18.1748	18.425	18.5869	18.4767
human	Secreted	P55268	Laminin subunit beta-2	LAMB2	16.2642	16.4344	15.6291	16.1767	15.6629	16.4849	16.3439	16.2409	16.5011
human	Intracellular	P55317	Hepatocyte nuclear factor 3-alpha	FOXA1	16.2457	15.4794		15.5841	15.0688		16.0315	16.339	16.1935
human	Intracellular	P55327	Tumor protein D52	TPD52	20.4939	20.4639	20.5687	20.5279	20.5324	20.4174	20.6014	20.5122	20.5299
human	Intracellular	P55735	Protein SEC13 homolog	SEC13	18.9764	19.2907	19.0592	19.0125	18.9456	18.9847	19.0267	18.895	18.8004
human	Intracellular	P55769	NHP2-like protein 1	SNU13	20.2656	20.4001	20.1634	20.2766	20.2423	20.595	20.6871	20.6914	20.7789
human	Intracellular	P55786	Puromycin-sensitive aminopeptidase	NPEPPS	20.6845	20.6751	20.8283	20.5726	20.5956	20.4132	20.3832	20.4365	20.3267
human	Secreted	P55789	FAD-linked sulfhydryl oxidase ALR	GFER	15.9577	16.1577	16.0138	15.9442	15.5685	15.9273	15.5723	15.3852	14.7795
human	Intracellular	P55795	Heterogeneous nuclear ribonucleoprotein H2	HNRNPH2	19.9641	20.1235	20.3697	19.861	19.7759	19.8452	19.6158	19.8112	19.3545
human	Intracellular	P55809	Succinyl-CoA:3-ketoacid coenzyme A transferase 1, mitochondrial	OXCT1	18.0753	18.2512	17.7736	18.1134	17.9945	18.3936	18.3919	18.1906	18.2202
human	Intracellular	P55854	Small ubiquitin-related modifier 3	SUMO3	15.4927	16.2744		16.7687	16.5989	15.6827	16.3902	16.5892	16.3715
human	Intracellular	P55884	Eukaryotic translation initiation factor 3 subunit B	EIF3B	20.5953	20.6776	20.5872	20.877	20.8456	20.7735	20.8329	20.9189	20.5118
human	TM.protein	P55899	IgG receptor FcRn large subunit p51	FCGRT		15.3713		15.4444			15.8818	15.7292	16.4429
human	Intracellular	P55957	BH3-interacting domain death agonist	BID	19.76	19.7415	19.3243	19.4311	19.5246	19.2797	19.6828	19.4568	19.4556
human	TM.protein	P56134	ATP synthase subunit f, mitochondrial	ATP5MF	20.555	20.3966	21.8176	21.1306	21.0758	21.9287	21.131	20.9895	21.9278
human	other	P56159	GDNF family receptor alpha-1	GFRA1	18.7416	18.7714	18.2907	18.8273	18.8114	19.0926	19.1566	18.8575	18.7462
human	Intracellular	P56181	NADH dehydrogenase [ubiquinone] flavoprotein 3, mitochondrial	NDUFV3	13.9939	15.2979		15.6812	14.6021	14.9429	15.3646	16.0866	15.2105
human	Intracellular	P56182	Ribosomal RNA processing protein 1 homolog A	RRP1	19.1407	19.0466	18.8146	19.01	19.0379	19.24	19.4541	19.5576	19.5388
human	other	P56192	Methionine--tRNA ligase, cytoplasmic	MARS1	20.101	20.0804	20.0408	20.0281	20.0657	19.7462	19.9309	20.0836	20.0707
human	Intracellular	P56211	cAMP-regulated phosphoprotein 19	ARPP19	17.2109	17.0069	16.3301	17.2625	17.1729	16.8569	18.0713	17.8658	17.5398
human	Intracellular	P56277	Cx9C motif-containing protein 4	CMC4	15.6207	14.7132	13.3776	14.9005			14.8004	14.4811	15.0648
[truncated: 4,388 more rows]

## Sheet: S02 List of Sign Proteins
516 IDs Down in 0% EDS - up in 10% EDS	335 IDs Up in 0% EDS - Down in 10% EDS	Background
SLK	ANAPC11	NUDT4B
OAS1	ATF6B	SMIM26
CCSMST1	RBCK1	TRAV3
MACROH2A2	GNPNAT1	TRBV10-3
KRT80	OARD1	RBM47
UTP25	TRIM25	TTC26
EIF6	HTATIP2	TMEM129
MOGS	LLGL2	E2F8
DNLZ	EEF2K	UBA6
MYO1B	CAPN1	ESYT2
AARS2	WDR61	MED19
SLC25A32	LRBA	SHTN1
USP33	DCTN1	TMEM223
DNAJC10	CPNE3	ARHGAP10
SLC7A5	DPYSL2	BICDL2
KDELR3	STAT1	ARHGEF37
CCNDBP1	ALDH16A1	ILVBL
MUC5AC	PAXX	C1orf226
MYH9	TXN	PLEKHG3
AGRN	PRPSAP1	ELOVL7
ITGB1	TKFC	SH3PXD2B
SRPRB	FLNB	ZC3H12D
TFAP2A	SHMT1	TTC24
C1QBP	CDK5	NBAS
STOM	USP5	TARS3
REXO4	VAV2	TYW5
SPINT1	PFKL	DENND3
TGM2	RBM3	VWA8
GPX4	LANCL1	SBNO1
WDR43	DCAF11	FAM221A
GPRC5A	ABR	GTPBP10
UTP15	MAPK3	WDR91
LYAR	CRIP2	KLRG2
NIP7	TRIOBP	DENND11
CEBPZ	IDI1	MBLAC1
PXDN	CNOT1	POTEF
HEATR1	MOV10	VPS37C
PDCD11	LSS	PEDS1
SLC27A4	WDR13	TRAPPC13
IMP3	TUBGCP3	CNOT1
SPATS2L	FAR1	FAM83G
SERPINH1	CYP1B1	LRIT2
RRP1	CASP6	PALM3
UTP18	EEFSEC	PGP
NOP2	TXNIP	C5orf51
FBXO28	CUX1;CUX1	WDR97
LACTB	SERPINB6	RCCD1
SLC5A6	BCAM	ZNF503-AS2
LAS1L	PLEKHA6	ARRDC5
SEC61A1	GSN	ZNF316
ATPAF1	DDX58	TCAF2
SLC6A14	HNRNPR	SDHAF1
NDUFAF3	TACC1	CCDC160
KRR1	MSI2	TUBAL3
SLC25A33	ALDOC	SMCHD1
THBS1	SART3	MANSC4
GRPEL1	TLN1	CASTOR2
PPAN	FHL1	UNC119B
UTP23	AHNAK	METTL15
TRAP1	PTPN6	LIPT2
WDR74	SH3BGRL	CCDC85C
DDX21	SHTN1	SAC3D1
DDX24	AKR7A2	OR5K4
WDR12	STARD10	SNTN
EBNA1BP2	NR2C2AP	TTLL13P
BOP1	ISOC1	ANKRD36
PNKD	NT5C2	RTL8C
GNL3	DLG1	ZSWIM8
DDX50	MAN2C1	ARHGAP32
MAP7D1	SH3GLB2	POM121C
FTSJ3	FBXL8	ELAPOR2
TRMT10C	GBE1	B3GALT9
DBN1	TCAF2	IQANK1
P4HA2	AKR1A1	NUDT19
EPHA2	GGA2	KCNU1
NOC2L	NQO1	KPNA7
FLNA	PDCD6IP	MIF4GD
GPATCH4	ANXA11	FER1L4
NAT10	GSTT1	ESPN
MTHFD1L	TKT
GRSF1	IDH1	MYO9A
PES1	ASL	SMIM1
PLOD1	CERT1	TMEM150C
AUP1	ELAPOR1	UMAD1
WDR36	ADH5	TMEM238
RPL36	COPA	MCRIP1
DDX27	CLIC4	KBTBD13
NOL6	FAM120A	CFAP99
BAZ1B	OPLAH	ANKRD65
WDR46	DSP	RNF223
CLPX	SYNE2	NACA
DDX54	ANXA9	C11orf98
SELENOT	MAP1S	FNDC10
LRPPRC	ARMC9	CCDC188
UTP20	SFXN2	SLC35A4
FBL	CAB39L	ASDURF
CLPTM1L	GMPR2	MIEF1
TSPYL1	SEPTIN10	DNASE2
BMS1	PDS5B	UBXN8
MRPS22	CMBL	KIF2A
RRP9	METTL7A	DDX39A
NDUFB1	ACYP1	PDLIM1
UTP4	GSTM3	ACOT7
TMEM214	UBA6	MYO1C
NOP58	AKT1	SNAP23
SEMA3B	CALCOCO1	HAX1
SELENOH	TES	AIP
TMEM161A	RABEP1	GTPBP1
UCK2	CAPS	STXBP3
MRPS9	PTGR1	AP4M1
KIF2C	CUL4B	ARVCF
ANAPC7	PHGDH	SMAP
BAZ1A	CRABP2	RAB27B
RPL4	RTN2	AP3B1
YME1L1	STAT2	SULT2B1
NOTCH3	CDC42	RHOD
NUP93	WASHC5	LGALS8
LARP4	MTMR12	NDUFS8
RPL5	ARL3	TNFRSF10A
BNIP1	PRDX5	NFKBIE
TMEM223	DDAH1	PSMD11
JARID2	PGK1	PSMD12
CHD8	MAGED2	PSMD9
PSMD2	PHYKPL	ATOX1
CLUH	BLVRA	MEN1
HK2	AKR1C3	CBX4
POLR2E	MDH1	GET1
NUP188	PKM	PGRMC1
CCT4	CAPN9	SUPT5H
IMPDH2	ANXA5	TAF4
RPS2	ARFGEF1	DFFA
RCC1L	HEBP1	RFXAP
ITCH	PLEC	HIP1
COLGALT1	GOLGB1	CLIC1
MRPS2	ANXA6	EIF3F
AAAS	AP1G2	WWP2
LSG1	DDAH2	CDC7
NAA50	CTPS2	PDHX
KPNA2	PRDX1	QSOX1
CSDE1	ENOSF1	DCTN6
CLPTM1	MYO6	SLC33A1
IPO4	ATP6V1B1	WASL
SLC29A1	SEPTIN5	IPO5
EIF3J	SMC3	POLRMT
NUFIP2	HNRNPUL1	EEF2K
RRS1	NBEAL2	SAP18
HMGA1	LGALS1	EML1
GFRA1	HMGB2	DNM1L
RPL7L1	MYO5B	RTCA
HSPH1	DEPTOR	PIK3C2A
MRPS23	FCSK	IFRD1
NIFK	NPEPPS	PIK3R2
TXNDC12	FBP1	GOLIM4
PNMA1	BLVRB	MANBA
P4HTM	PGM3	AGRN
KNOP1	GPD1L	PLOD2
THOC7	AP1M2	MEIS1
MRRF	MROH1	EXOC5
RBM28	C11orf68	HMGN4
DDX18	RPS27L	NDUFA4
DCAF13	GLUL	PSMD14
TARBP2	IAH1	ZNF593
CCDC86	SARS1	KPNA3
HECTD1	RNPEP	STK25
PDCD2L	HEATR6	USP9Y
RPS15	PIK3R1	BCL9
DNAJA1	ATP6V1C1	LAD1
NSA2	XPO1	FAAH
APP	PDCD6	KRIT1
MRPS7	COG6	UPK2
PYCR2	ANKFY1	PES1
SSR4	RCC2	EBAG9
TOP1	HDDC2	SDCBP
TOP2A	CAPN5	PITPNM1
GTPBP4	RAB5B	MPHOSPH10
OXA1L	LRCH3	NOP56
PLOD3	EPHB3	DDX3X
TFRC	PIGW	RNASET2
MRPS26	SPG7	PODXL
DHX30	ODR4	PIR
PUM3	TRPM4	KPNA4
PRORP	MYH14	NFIB
RPL6	JTB	PPP6C
SPOUT1	CLU	NME4
RRP15	LUC7L	CES2
SDC1	NADK2	PIK3C2B
BYSL	OS9	MAN2B1
HYOU1	FLOT1	FBP2
PNPT1	ICAM1	UBE2C
GFM1	STARD3NL	ACACB
EMG1	ATP2C1	PDXK
NOMO1	MECR	SCD
LYRM7	TGOLN2	CLDN4
RPF2	SNF8	PLPP3
DDX56	ACAD9	ARID1A
TXNRD1	CNPY2	CDK2AP1
DOHH	GGPS1	SDHD
PYCR1	MROH2B	C2CD2L
DAG1	PRMT6	NEMP1
POP1	PARVA	ASTN1
SQSTM1	STK4	CUX2
EPCAM	RFWD3	TXNDC9
DHPS	KIFAP3	DPYSL4
PNO1	ARFGAP3	TRAFD1
TSR1	FXYD3	COX7A2L
ABCF2	ATP11C	GAPDHS
NSUN5	DHRS7	NDUFAB1
CCT3	PDE8A	UBFD1
CDKAL1	METTL16	CYB561D2
RHOF	INPP4B	CIT
NT5DC2	MBNL3	COPE
CYP51A1	FAM174B	CTDSP2
GRPEL2	FAM136A	AP3D1
COX7C	RAB22A	CCS
CENPN	CMAS	DVL2
DPM3	HOMER1	CHD1
MIEF1;MIEF1	HIP1R	CHD2
NAAA	CD55	GOSR2
UQCC1	NDUFS2	TOR1A
PIK3C2A	SSB	TOR1B
RPL34	DIS3	STX16
RANBP10	PBX1	ADAM10
CHMP7	SIRT6	EI24
ATG2A	USP38	ENC1
SAR1A	SLFN5	TP53I11
TRAPPC1	NSMCE3	PTGES
TSSC4	COA7	KMT2D
FBXL19	PRPS1	ITGB1BP1
TUBA1C	PRPF39	APAF1
TCAF1	CMC4	RIOK3
EIF2A	GABRA6	IMPA2
NELFE	GOLGA2	MAP2K7
PGAM1	PPP1CB	ACOT8
GPHN	DST	CDIPT
SNX3	STK38	PDCD5
RAMAC	LCP1	PRMT5
C8orf82	CTNNA1	SLC9A3R1
OLA1	LRRC57	CHEK1
TRIM11	PPL	TNFRSF10B
GINS3	KTN1	FPGT
LRRC58	PCCA	TPP1
CDC37	SLC19A2	TCERG1
MCM6	ARHGAP12	NDC80
PAK4	API5	TNPO2
LIG1	CAT	UNC13B
SPC25	ECH1	POLR3A
FANCI	AK1	CAPN9
SMG8	KLC4	PSMA7
RRM1	CRYZ	SCAMP3
CIAPIN1	TMEM35B	OPLAH
SNRNP70	HSD17B8	BCKDK
MCM4	PDE4DIP	IFIT3
RBBP7	PTPRK	MGST3
NUBP2	STXBP3	GEMIN2
SCAF11	SEC22B	IRF6
LSM14A	SYBU	TAX1BP3
TK1	ANXA1	GIPC1
RRM2	KYNU	LIN7A
MCM3	CAPZA1	PCDH17
GLA	APPL1	IKBKB
ENO2	EEA1	RGS12
RABGAP1	ACSS1	TIMM23
ISYNA1	SMAD3	HAT1
PIP4K2C	MVP	CASK
SEC23B	FKBP1A	PLD2
TOMM70	ANXA3	UQCRQ
TUBG1	ENO3	UQCR11
STK26	ANXA2	HGS
BABAM1	GDAP2	AURKA
UBE2R2	NANP	RAB29
PIN1	C5orf51	VPS26C
UBE2I	HNRNPC	PPP1R12A
PRDM2	ST6GALNAC2	SLC27A2
HDAC1	UACA	GAK
RMI2	VPS39	HNRNPDL
UNG	MB	XPO1
PQBP1	RNF213	BTAF1
CLTA	PANK4	ARHGEF10
PPP1CA	LZTFL1	ZNF609
TSPY26P	HS1BP3	ZNF646
DNAJC2	UFL1	SPTBN2
NUDT9	ASS1	MAST4
CDK4	COMMD9	SEC16A
SLC4A1AP	AKAP9	PLXNB2
DNMT3A	MAGI1	KHNYN
HSPB8	EXOC4	TECPR2
DBNL	UBE4B	U2SURP
PRCC	ARRB1	SETD1A
SMNDC1	ATP8B1	N4BP3
SF3B2	CDK5RAP3	KDM6B
PSPC1	KIF21A	SYNJ2
MTMR3	TTC19	KIF3B
MAPKAPK5	CNDP2	PFAS
PLCG1	UGP2	MCF2L
BOLA2;BOLA2B	NUMA1	NACAD
CHAF1A	AKR1C2	ADAMTS3
DNASE2	ALDH9A1	DCLK1
CCNH	BPNT1	ANKRD28
PRKRIP1	CA2	ARHGEF11
MND1	SELENBP1	ZNF536
DUT	PSME1	PRORP
PBK	YWHAE	CHUK
PRC1	ADK	LSM1
TPX2	MAP2K6	NPC1
ARHGEF16	PREP	AGPAT2
PSMG4	LEPROT	SCAMP1
ASNS	ANXA4	SCAMP2
NCAPH	SET	ARPC1B
PITHD1	KRT18	ARPC2
BRAT1	DGKA	ARPC3
NCAPH2	GNPDA1	MDM4
ASDURF	UBXN6	BET1
HMGCR	CUL3	ZBTB7B
SCYL1	PBXIP1	POLR1C
FANCD2	DPP7	PLSCR1
LARP1	LIMA1	TRIM24
PUM1	LDHA	PGRMC2
SMC4	CAPG	CETN3
YJU2	HAGH	RGL2
ASF1B	MOCS3	PFDN6
RB1	CIRBP	WDR46
GINS4	KRT8	NKRF
MCM2	KRT19	GNPAT
ARHGEF5	KLHL36	LAMA5
ANAPC2	DIAPH2	ZNF185
ZDHHC20	KDELR1	CASC3
WNK1	ANXA7	MRPS12
PPP4R2	VPS33B	VGF
CKS1B	DNAJC13	LEPROT
UBFD1	C2CD5	CLIC2
IDE	SNX9	ACOX3
PRADC1	YTHDC2	RER1
SCAMP4	TSC1	SURF4
TYMS	SIL1	MAPK13
RABEPK	ACOT4	ATXN7
EEF1AKMT4		SPTLC1
IVNS1ABP		SPTLC2
EIF4G1		FANCG
CTPS1		OGT
EEF2		PPM1D
NPM3		SIVA1
B3GALNT1		PMM2
GPC4		RAD51B
PA2G4		TM9SF1
EIF3A		INPP4B
CLK3		HMGB3
GABARAPL2		PPM1G
DICER1		INPPL1
RPL13		FANCA
RACGAP1		EIF3D
FXR1		EIF3H
ATP5MJ		HDAC3
RPL31		NVL
SLC35F6		BCAT2
EIF2B2		YY2
RPL23		BIRC5
RPS27		NCAM2
TEX2		IPO8
DDX5		STX7
BLOC1S2		TNRC18
ESF1		SLC16A3
SMPD4		SLC31A1
HDLBP		ABCC3
RPL23A		ABCC4
PABPC1		ABCC5
PLK1		CCL25
NAA15		POLR1G
THUMPD3		P4HA2
EEF1G		CAPN5
PRKAR1A		GYG2
VARS1		YKT6
CEP131		NUP42
EIF4B		ARPC5
KLC2		POLR2D
IRF2BP2		OGG1
POLD4		PDPK1
G3BP2		TAPBP
IRGQ		PER1
DNMT1		RNF113A
USP10		P2RX6
HELLS		KDM6A
UBE2T		CLDN3
MKI67		KCNN4
CACYBP		DHX15
EMC9		SGSM2
UHRF1		RNMT
CDCA5		ZZEF1
DLGAP5		ASAP2
NDUFV3		TET3
TCERG1		TTI1
EDF1		PLXNB1
KIFC1		RRP8
NCAPG2		SIPA1L1
EIF3D		CYB5B
CEBPB		PRPF4
ELOVL5		PHGDH
ANLN		NDUFS4
SURF4		PHF1
KIF4A		SEPTIN4
IRF3		DYNC1LI2
MGST1		PSMD3
PIGO		RBFOX2
NUSAP1		PAPSS1
PLRG1		SIAH2
RAE1		ZW10
FUCA2		PRODH
CCND3		SPINT1
NSMCE2		B4GALT5
ERF		SART1
ZNHIT3		SPINT2
IKBKG		GPAA1
KIF2A		AP5Z1
TXLNA		HSPA12A
ABCA3		CCP110
RAP1B		ADCY6
CDCA2		MTSS1
NUP50		PPIP5K2
USP32		MAP3K7
TMEM177		EEF1E1
USP11		LYRM1
MTA2		RIPK2
HLA-C		RASA4
NOPCHAP1		HNRNPR
SPAG1		PRPF3
RPL21		TXNL1
CCNB1		TPD52L2
SLC25A16		EMC8
ELAC2		ERI3
EED		THAP12
HDAC2		SYNJ1
EMC6		FIBP
FAM162A		EIF4G3
RPS4X		PPIH
MAL2		MBTPS2
MRPL40		SUV39H1
ZNF384		HTRA2
REEP3		KLF4
NDUFS8		OIP5
NAA35		AKR7A2
KIF22		EPB41L2
ATP11B		TGOLN2
PEX19		RAD51C
ACTR6		LAMTOR5
RBM47		B4GAT1
SMARCE1		MED7
METTL5		WIPF1
MAT2A		ATP8B1
SUGP2		BCL2L11
AK3		FOXO3
MRPL45		SMAD6
MRPL38		XRCC3
SLC25A5		RNF13
H1-3		CA12
ARPC1B		AKAP10
MBD2		SYT7
CDKN1A		DENR
AKAP11		XPOT
CGREF1		DNPH1
PINX1		TIMM44
NMD3		TRAPPC3
GNL3L		CHMP2A
AGMAT		NCK2
CALU		TSPAN6
MYL6		PLRG1
SLC12A2		PRC1
BCCIP		RGS10
PCNT		ZNF207
DLST		NDUFB5
SNRPA1		NDUFB3
NENF		NDUFA2
TFAP2D		GET3
USP14		BUB1
SLBP		BUB3
AMFR		PLPP2
MCM5		ACTN4
ZBTB8OS		GSTZ1
QARS1		BUD23
BRIP1		TRIAP1
HNRNPF		GATC
C2CD4C		HTATSF1
LCMT1		KDELR3
UBA2		TRAF3IP2
ISG15		PRKAB2
SORD		AP1G1
CD2AP		STX6
LRRC74B		SYNGR1
YBX2		SYNGR2
POLD1		SYNGR3
ATE1		SGTA
PCNA		ENSA
AACS		SLC25A20
MVD		NARS1
ACLY		SPOP
FASN		MYO1B
DHFR		SSNA1
TJP3		SLC25A17
SIPA1L1		NUDT21
CCS		LANCL1
GAK		STRN
SND1		RRP9
ELF1		SCO2
ELOVL2		CFAP410
ARFIP1		AKAP8
G6PD		GTPBP6
MSH2		SLC37A4
OSTF1		IDH3B
PRCP		NRDC
DDX1		CALU
DHCR7		ATP9B
AIP		AHCYL1
SNX1		SLC28A2
CADPS2		KIF1C
FKBP8		ORC5
TCF25		AIRE
BRWD1		NDUFS5
WASHC2A		PDE6D
		ORC4
		PEX1
		RAD21
		TIMM8A
		KALRN
		DHX16
		ZNRD2
		PPP1R12B
		BNIP3L
		SH3BP5
		MED14
		PRPSAP2
		SMARCA5
		KIAA0513
		SPAG9
		ZNF292
		URB1
		MGRN1
		SIPA1L3
		ZFC3H1
		LCMT2
		TRAK2
		AQR
		MAST3
		CEP104
		OPA1
		MCM3AP
		PIP5K1C
		KIF1B
		MARCHF6
		KDM1A
		TBC1D4
		FZD6
		GRIN3B
		FADS1
		PPL
		MAN1A2
		MPZL2
		SNX3
		STX10
		OGA
		ADCY9
		SORBS3
		SYNCRIP
		CDC40
		B4GALT4
		RANBP6
		NEMF
		GMDS
		NMT2
		CCNT1
		BUB1B
		PLOD3
		EIF4E2
		CCNT2
		TLR2
		DIAPH1
		SELENOF
		TSPAN1
		EXOC3
		PDE8A
		LMX1B
		PLIN3
		SLC16A7
		RAD1
		REV3L
		JAK2
		MAFK
		PRMT3
		KPNA6
		UGDH
		CTNND1
		ICMT
		SNX2
		DPM1
		USO1
		SLC19A2
		MRPS14
		TOM1
		PFKFB2
		CCDC22
		PQBP1
		TIMM17B
		PRAF2
		DKC1
		EIF5B
		EDF1
		KIN
		DIAPH2
		DNAJA2
		BRD4
		CUTA
		SMPD2
		TBL1X
		HUS1
		PFDN1
		PPP1R11
		RNASEH1
		NBN
		NOL3
		RNGTT
		ABCB7
		PLCH2
		SRGAP2
		NOS1AP
		IGSF3
		DNAJC6
		FAM20B
		EFCAB14
		CBFA2T3
		WDR1
		ATP9A
		N4BP1
		ROCK2
		CLASP2
		PTCD1
		COBL
		CPNE3
		ATG13
		ICOSLG
		PPFIA3
		HIP1R
		OBSL1
		RNF40
		PHF2
		ZC3H11A
		CLUH
		TSC22D2
		KDM4A
		DNAJC13
		PHACTR2
		PPP6R2
		CNOT3
		SS18L1
		ANKRD17
		SIN3B
		ATP2C2
		DNAJB6
		XYLB
		PEX11A
		COQ9
		GGCT
		NDUFS7
		RTN2
		NDUFS2
		ZPR1
		DUSP11
		NIPSNAP2
		HMMR
		PDCD6
		GUCY1B2
		TBCA
		ATP6V1G1
		VPS4B
		MPDU1
		ENTPD6
		ZNF217
		BCAS1
		MACROH2A1
		SH3BGRL
		FLNB
		NCOR1
		VAMP4
		NDUFS6
		PEX14
		TRIM3
		ULK1
		TULP3
		CS
		SPAG7
		MRPL33
		SEC22B
		DEAF1
		PRPF40A
		TACC1
		NME6
		CDC45
		GIGYF1
		LRCH4
		MTX2
		VPS26A
		NDUFB1
		PMPCB
		TECTA
		SAP30
		MED24
		KATNA1
		ZNF324
		PSIP1
		ERLIN1
		SUPT3H
		GPC4
		NDUFS3
		SRSF10
		GMNN
		CLN5
		ECI2
		TADA3
		TAF5L
		EED
		BANF1
		SF3B1
		CSDE1
		WBP4
		PRKRA
		ITGA10
		RPS6KA5
		MED6
		MYCBP2
		GCAT
		NPM3
		LYPLA1
		ERAL1
		PRDM1
		CREG1
		SERPINB7
		SNRNP200
		TRMU
		TIPRL
		OFD1
		TOM1L1
		RPS6KA4
		SURF6
		PPM1B
		ADAP1
		UTP20
		NUP155
		RP2
		WDHD1
		CRTAP
		SLC25A12
		B3GALNT1
		TCEA3
		PALM
		ATP6AP2
		RNASEH2A
		CDC123
		CAPN15
		BCAR3
		POP7
		RPP40
		EIF3G
		EIF3J
		CBR3
		PSMD10
		AP1G2
		ZMPSTE24
		PPP1R37
		TRAPPC6A
		IDH1
		GATB
		SCO1
		ATRN
		RBBP9
		STAM2
		TUSC2
		RASSF9
		DGAT1
		CCNK
		PAK3
		ARL6IP5
		PIAS1
		BCAS2
		DCTN3
		DNAJC8
		SMNDC1
		RAD17
		ATP5PD
		FLOT1
		TRIO
		ATP5MG
		MPDZ
		CPD
		GLRX3
		RSL1D1
		WFS1
		ANXA9
		CLPX
		NEBL
		SEC14L2
		STC2
		TM7SF2
		CIAO1
		PDE5A
		CCN5
		SRP72
		JTB
		DXO
		DDAH1
		RECQL4
		RECQL5
		URI1
		B3GAT3
		STK17B
		MTA2
		USP1
		STK10
		ACTL6B
		BAIAP3
		ATG12
		LTN1
		TOMM70
		IPO13
		MYO1D
		TOX4
		MICAL2
		SEC24D
		SUPT7L
		FCHSD2
		UFL1
		TMCC1
		PHF14
		SASH1
		TMEM63A
		FARP2
		UBXN7
		SUN1
		PLPBP
		ERLIN2
		PRPF6
		DKK1
		PCF11
		FRYL
		NFAT5
		ENDOD1
		GLCE
		GLS
		HAUS5
		ABLIM3
		FBXO21
		KDM4B
		RHOBTB3
		SOGA1
		USP19
		WDR47
		TRIM37
		AP2A2
		SEC31A
		HEXIM1
		TJP3
		RPP14
		CCNB2
		YIF1A
		UBR5
		AGFG2
		PRSS23
		SCAF4
		NDUFB6
		MFN2
		DUSP14
		AKR7A3
		UBE4B
		ZFPL1
		ELP1
		UBL3
		GABARAP
		NDUFA3
		NDUFB4
		NDUFB8
		NDUFA7
		UNC5C
		RTN3
		LETM1
		EPN2
		STBD1
		ZRANB2
		SNX4
		ZWINT
		LUC7L3
		KIF20A
		SPDEF
		KIF4A
		MBD4
		SBF1
		GOSR1
		KAT7
		ATE1
		CCNDBP1
		LYPD3
		VAPB
		RASAL1
		SNAPIN
		MPZL1
		NDUFC2
		NDUFA10
		FKBP9
		PGLS
		PAPSS2
		SMC2
		ATG7
		TACC2
		TRIM16
		FARS2
		ZBTB7A
		LYPLA2
		IPO7
		ARIH2
		TNFAIP8
		MAP3K6
		SLU7
		PGM3
		MOCS3
		CD2BP2
		ZIC2
		BRI3
		SVIL
		AHSA1
		PARN
		PSMG1
		LARGE1
		FMNL1
		SGPL1
		CLDN7
		NSA2
		H6PD
		SEC24A
		SEC24B
		SLC2A10
		NADK
		TDP2
		SFT2D2
		MPC2
		METTL18
		ETHE1
		ACSL3
		POLR1A
		PCNT
		YEATS4
		ADCY5
		ZBTB11
		CNOT4
		STAMBP
		FSTL3
		CPSF4
		NFATC1
		ASMTL
		CDS2
		KRT75
		CEP43
		PPP1R3D
		BRD1
		POP4
		HERC2
		RAB3D
		SNAP29
		OXSR1
		GGPS1
		LDOC1
		RAB36
		HSPA4L
		PTBP3
		STARD3NL
		LSM8
		ZNF682
		AP2A1
		WIZ
		DDX58
		STAU1
		TTC4
		BAG2
		BAG3
		MAP4K4
		MLYCD
		CRYZL1
		AIFM1
		CLIC3
		EML2
		LATS1
		GNA14
		NUDT14
		TSPAN13
		TSPAN15
		BPNT1
		FADS2
		DDAH2
		ABHD16A
		C6orf47
		TXNDC12
		TRUB2
		ECD
		SYF2
		MBD3
		TOP3B
		NUDT3
		AGR2
		BCL10
		NDUFB10
		CLPTM1
		ZBED1
		MOCS2
		TOMM40
		PEX11B
		PAK4
		CHEK2
		ACTL6A
		NSD2
		MOCS2
		MT-CYB
		CYB5A
		LDHA
		GLUD1
		DHFR
		CYB5R3
		GSR
		MT-CO1
		MT-CO2
		MT-CO3
		SOD1
		CP
		F8
		PNP
		HPRT1
		GOT2
		ABL1
		EGFR
		PGK1
		AK1
		F2
		HP
		CFB
		MT-ATP6
		CA2
		ASS1
		OAS1
		SERPINC1
		SERPINA1
		SERPINA3
		A2M
		C3
		TIMP1
		CST3
		NRAS
		HRAS
		KRAS
		LDLR
		JCHAIN
		PIGR
		IGKC
		IGKC
		IGHG1
		IGHG2
		IGHM
		IGHA1
		IGHD
		HLA-H
		MB
		KRT14
		KRT6A
		LMNA
		SPTA1
		APOA1
		APOE
		APOA2
		APOC3
		FGA
		FGB
		FGG
		FN1
		ORM1
		AHSG
		ALB
		TFRC
		TF
		LTF
		HPX
		FTL
		FTH1
		ESR1
		MT-ND1
		MT-ND2
		MT-ND3
		MT-ND4
		MT-ND5
		MT-ND6
		MT-ATP8
		VTN
		HMGCR
		CAT
		RAF1
		GBA
		FUCA1
		ALDOA
		CSTB
		ANXA1
		APOB
		NR3C1
		TFF1
		PRNP
		SOD2
		OAT
		TK1
		KRT6B
		KRT1
		TUBB4A
		GAPDH
		ASL
		HLA-A
		ERBB2
		CAPNS1
		HSPB1
		TYMS
		CYBB
		RPN1
		RPN2
		GNAI2
		SLC4A2
		ATP1A1
		ATP1B1
		APP
		ARG1
		APOD
		S100A8
		HMGN1
		SLC25A5
		SERPINA5
		SERPING1
		ISG15
		LGALS2
		PCCA
		PCCB
		CYP1A2
		EIF2S1
		ICAM1
		RPLP1
		RPLP2
		RPLP0
		JUN
		POLR3D
		SSB
		TFAP2A
		ITGB1
		KRT18
		KRT8
		UROD
		INSR
		GLA
		GSN
		RB1
		PGR
		PTMA
		CDK1
		ATP5F1B
		S100A9
		S100A6
		APOA4
		EIF4E
		CEACAM5
		ENO1
		PYGL
		GPI
		POLB
		NPM1
		TPM3
		ITGAV
		HEXA
		EPHX1
		DBI
		CENPB
		THBD
		PGK2
		P4HB
		H1-0
		ACYP1
		CTSD
		ANXA2
		C8B
		CAPN1
		TUBB
		PSAP
		HEXB
		CTSL
		PFN1
		BPGM
		APRT
		EPRS1
		CTSB
		HSP90AA1
		GALT
		HNRNPC
		UQCRH
		YES1
		LYN
		RET
		TPM2
		FH
		ERCC1
		THBS1
		SP1
		IGF1R
		ANXA6
		RHOC
		CD55
		SLC3A2
		GUSB
		PFKM
		HSP90AB1
		SRPRA
		ASNS
		MMP3
		ADH4
		HMBS
		MME
		MGP
		PDHA1
		CYC1
		SNRPB2
		SNRNP70
		HCK
		ITGA5
		NFIC
		RPS17
		KRT19
		KRT7
		GNAI3
		ANXA5
		KRT16
		RPSA
		ABHD2
		CD63
		MRPL3
		SNRPA
		ENO2
		ACAA1
		SRP19
		SNRPC
		LGALS1
		QDPR
		HMGB1
		FBP1
		TPM1
		CLTA
		CLTB
		ANXA4
		CNP
		HMOX1
		DLD
		HNRNPA1
		SNRPA1
		CTSH
		COX6C
		TACSTD2
		PARP1
		POLA1
		LTA4H
		ALDOC
		NUDT7
		TFPT
		FBXO45
		CISD3
		ATXN1L
		ZNF688
		ZNF806
		PLA2G4B
		POLR2M
		ZSCAN5DP
		DERPC
		CHTF8
		POTEI
		SP9
		SLC35E2B
		PET100
		TPBGL
		ERCC6
		POLR1D
		EEF1AKMT4
		GLI4
		FDX1
		RAP2A
		RO60
		MYB
		GAA
		RARA
		RRAS
		HLA-C
		ARAF
		H1-4
		DLAT
		PTPRF
		NR2F6
		TXN
		COX5B
		CTSA
		MGST1
		MAPT
		PRKAR1A
		CHGA
		KIT
		UROS
		ESD
		HSPD1
		CLU
		HSPA5
		LAMC1
		ACP2
		MAP2
		HSPA8
		SLC2A1
		EPB41
		UMPS
		PDHB
		DBT
		ITGAM
		PYGB
		PYGM
		RALA
		RALB
		BCR
		LAMP1
		ACADM
		TOP1
		TOP2A
		G6PD
		UBL4A
		ESRRA
		PC
		MTHFD1
		IGF2R
		ADH5
		CDK4
		SRF
		PRPS2
		ODC1
		PABPC1
		PCNA
		KRT3
		HARS1
		COL11A1
		SLC25A4
		SLC25A6
		F5
		IMPDH2
		TPR
		PIP
		CKB
		ANXA3
		MYCL
		CKMT1A
		BCKDHA
		SKI
		SKIL
		ACTN1
		ACE
		CDH1
		SRC
		PEPD
		XRCC6
		XRCC5
		UNG
		COX4I1
		IFI30
		LAMP2
		RNH1
		CYBA
		MYH8
		CYP4B1
		RARG
		EEF2
		KRT10
		KRT13
		KRT5
		PDIA4
		P4HA1
		TPT1
		TPT1
		ALAD
		LCP1
		APEH
		ETFA
		GYS1
		PRKAR2A
		ENO3
		GTF2F2
		CD59
		YJU2B
		MTHFD2
		MIF
		CD99
		PRKCSH
		FDPS
		TRIM27
		CPM
		COX7A2
		AKR1A1
		INSRR
		PKM
		ACYP2
		HSP90B1
		CCNB1
		MYL6B
		SLC2A4
		SNRPB
		IDE
		COX6B1
		POU2F1
		HNRNPL
		DARS1
		JUP
		UQCRB
		LIF
		BRAF
		GLUL
		AKR1B1
		PVR
		RAC2
		GSPT1
		IFNGR1
		ARSA
		B4GALT1
		ACP3
		EZR
		ATP6V1B1
		ATF2
		UCHL3
		FOSL2
		CD46
		NME1
		NQO1
		GNS
		ZNF250
		PHKG2
		ARSB
		RPS2
		CHN1
		DSP
		RPA2
		MUC1
		COX7C
		CD44
		NQO2
		H2AX
		ITGB4
		CBR1
		ANK1
		ACADS
		CREB1
		SLC25A16
		GLB1
		PPP3CB
		NCK1
		GCFC2
		H1-5
		H1-3
		H1-2
		ZNF823
		EPCAM
		POR
		MGMT
		FER
		ATP2A2
		CPE
		PLCG2
		FAH
		STMN1
		YBX3
		ZFX
		ZNF14
		ZNF22
		ZNF24
		ZKSCAN1
		ZNF3
		NAGA
		HSPA6
		HMGA1
		TMEM11
		GOT1
		PRKCA
		JUNB
		ITGA2
		SMPD1
		UBTF
		JUND
		ATF7
		NDUFB7
		PRKACA
		CAPN2
		CEBPB
		PTPN2
		CTPS1
		DDX5
		PFKL
		GM2A
		LGALS3
		PSMC3
		TCP1
		PTPN1
		IGFBP2
		ERCC2
		BMP7
		RPL35A
		ITGB5
		ARF4
		RPL7
		VCL
		PTPRA
		NAT1
		SON
		NELFE
		RPL17
		PGAM1
		RCC1
		SDC1
		ATF1
		LIG1
		ATP5PF
		XRCC1
		KRT15
		PAM
		PLCG1
		UGT1A6
		CD58
		NCL
		HK1
		POLR2C
		POLR2E
		NDUFV2
		ERCC3
		TRIM21
		EIF2AK2
		FUT1
		SRM
		SLC9A1
		CSNK2A2
		RXRA
		ITIH2
		ITIH1
		NFKB1
		ATP2B1
		EIF2S2
		ANXA7
		AZU1
		TBP
		CCNA2
		BTF3
		ALOX5AP
		RAB3A
		RAB4A
		RAB5A
		RAB6A
		MSH3
		MX1
		PSMB1
		M6PR
		ATP4A
		COX5A
		LMNB1
		PZP
		BCL3
		CAST
		IMPDH1
		COL5A1
		MAG
		NEB
		AGA
		RASA1
		PTMS
		CDK11B
		GSTM3
		ATP6V1B2
		ATP6V1C1
		CSRP1
		FLNA
		NF1
		MAOA
		ACO1
		ABCB4
		SYT1
		KITLG
		NT5E
		TAF1
		EPHA1
		MDK
		VDAC1
		ERBB3
		SDHB
		CD9
		BCKDHB
		COMT
		TGM2
		MMUT
		OSBP
		PCMT1
		FBL
		GART
		CDH3
		PAICS
		SCP2
		UBA1
		NME2
		ENPP1
		USF1
		FDXR
		PRKACG
		HNRNPA2B1
		RFX1
		CBL
		IGFBP4
		PRKACB
		UQCRC2
		FECH
		XPA
		TCEA1
		ITGA6
		SFPQ
		TUBG1
		PPIB
		ME2
		WARS1
		RPS3
		GCSH
		RPS6KB1
		JAK1
		PTPRD
		PTPRE
		PTPRG
		SP100
		MCC
		NFYA
		AHCY
		CFL1
		EIF4B
		F8A1
		ATP2B4
		DGKA
		GATA3
		CPT2
		DTYMK
		RRM1
		COX7B
		CCND1
		CHM
		KDELR1
		NR2F2
		EEF1B2
		ATP5PB
		ACP1
		PRKCH
		ACAT1
		DNASE1
		CCNC
		POLR2A
		CDK2
		APC
		GRK2
		ACKR3
		MCM3
		NFYB
		AZGP1
		MPST
		LAMA1
		RPS12
		BRD2
		YY1
		DNAJB1
		DNAJB2
		ATP5F1A
		PSMA1
		PSMA2
		PSMA3
		PSMA4
		S100P
		NPY1R
		ITGA3
		PTPN3
		DDX6
		DNMT1
		U2AF2
		RPL13
		CHML
		IVD
		MGAT1
		HMGB2
		PTBP1
		TARS1
		VARS1
		EEF1G
		FKBP2
		STOM
		AK4
		MAOB
		YWHAQ
		MAPK3
		MARK3
		ATP6V0C
		ARNT
		RPL10
		RPA1
		APEX1
		DCK
		CAD
		CALR
		MAP4
		CANX
		PIK3R1
		ITPKB
		PSMA5
		PSMB4
		PSMB6
		PSMB5
		ABCD3
		TMOD1
		ITPRID2
		NDUFS1
		ADH6
		POLD1
		TEAD1
		MAPK1
		GCA
		RXRB
		ERCC5
		RBL1
		GRN
		LAP3
		S100A2
		GTF2E1
		GTF2E2
		TPP2
		IMPA1
		EPHA2
		EPHB2
		PTPN6
		SHC1
		MPG
		CRABP2
		ARID4A
		KDM5A
		TKT
		RBMS1
		PML
		TYK2
		EEF1D
		CRABP1
		MARCKS
		GNA11
		ALDH4A1
		PBLD
		ERP29
		PRDX6
		BLVRB
		PRDX5
		DDT
		GCHFR
		PRDX3
		ATP5F1D
		RPL12
		ECHS1
		CMPK1
		PEBP1
		PDIA3
		PPP2R1A
		PPP2R1B
		CDC27
		CCND3
		WEE1
		CDC25B
		CDC25C
		PPIF
		NKTR
		NMT1
		HMOX2
		ADSS2
		LRPAP1
		TSPO
		ADSL
		PKLR
		CLIP1
		SRI
		GSTT1
		SERPINB1
		GCH1
		SLC7A1
		ALDH1B1
		POLR2B
		CALCR
		SDHA
		CORO1A
		GDI1
		S100A7
		MAT2A
		HOXA10
		PRKAR1B
		PRKAR2B
		CPS1
		RRM2
		SDC4
		TIA1
		FMO3
		SLC6A6
		DNAJA1
		AKT1
		AKT2
		UQCRC1
		HIBADH
		ATIC
		HNRNPH3
		HNRNPH1
		YWHAB
		SFN
		STIP1
		S100A11
		L1CAM
		INPP5B
		PRDX2
		ARRB2
		VIPR1
		DCTD
		PYCR1
		GBP2
		ELF1
		GTF2H1
		DSG3
		CTH
		RPL9
		ACSL1
		KIF5B
		CSTF2
		DUT
		ABCC1
		CKS2
		ABCD1
		MAN1A1
		TTK
		MCM4
		MCM5
		MCM7
		GALNS
		SHMT1
		SHMT2
		HSPA1L
		HSPA4
		MPI
		PRSS3
		GPC1
		PFN2
		CA8
		CTNNA1
		CTNNB1
		BMI1
		PHB
		SERPINB6
		NF2
		RDX
		RPA3
		RFC4
		RFC2
		RFC1
		RPL22
		GTF2F1
		SPR
		IDUA
		CBS
		KRT9
		MSX2
		FBN1
		IRS1
		AGL
		MYH9
		MYH10
		TIE1
		COPB2
		ACTN2
		SOAT1
		ADD1
		BSG
		TIMP3
		FUS
		NUP214
		DEK
		MYH11
		GLRX
		ZNF93
		CHKA
		PPM1A
		AHR
		KRT2
		HMGCL
		PSMC2
		SLC16A2
		ARL2
		ARL3
		TRIM23
		MAP2K2
		ATP5F1C
		ATP6V1E1
		CPOX
		ARR3
		RPL4
		NUDT1
		LONP1
		PGM1
		PPP1CC
		GNL1
		LTBR
		POLR2I
		SREBF1
		DLST
		GMPR
		GPX4
		HSD17B2
		SRP14
		NUP62
		HPCAL1
		FDFT1
		PIGA
		TAGLN2
		TALDO1
		ETFB
		RBMX
		BRCA1
		COIL
		GGCX
		ITGAE
		LIPA
		ATP6V1A
		HSPA9
		EIF4A3
		IGHMBP2
		CDKN1A
		RPS19
		RPL3
		COL18A1
		MPV17
		DDOST
		ANP32A
		FEN1
		CUX1
		CUX1
		CAPG
		CAP2
		GP5
		TXLNA
		CCT6A
		PSMB10
		VHL
		PBX1
		PBX2
		PBX3
		RPL13A
		ARL1
		MLH1
		STAT3
		USP8
		PEX19
		MDH1
		MDH2
		RFC5
		RFC3
		HADHA
		EIF2S3
		ETV3
		CETN2
		EIF2D
		BUD31
		NAA10
		KDM5C
		PPP1R2
		CSK
		GARS1
		IARS1
		SLC19A1
		EIF1
		PRKCI
		ACTR1B
		ECI1
		TMPO
		TMPO
		TMPO
		STAT1
		STAT6
		STAT5A
		MTREX
		AKR1C3
		ARHGAP25
		PIK3CA
		PIK3CB
		MTOR
		PI4KA
		EPS15
		MLLT3
		CASP2
		RPS27
		ABL2
		FRK
		HELZ
[truncated: 2,155 more rows]

## Sheet: S03 GO up in 10%
GOBP
Gene Set	Description	Size	Expect	Ratio	P Value	FDR
GO:0000470	maturation of LSU-rRNA	20	1.2945	6.9523	1.6341e-06	0.00053525
GO:0045687	positive regulation of glial cell differentiation	15	0.9709	6.1798	0.00021561	0.030706
GO:0033750	ribosome localization	15	0.9709	6.1798	0.00021561	0.030706
GO:0030490	maturation of SSU-rRNA	41	2.6538	4.8986	9.8e-07	0.00035667
GO:0006364	rRNA processing	189	12.233	4.3324	2.2e-16	2.2e-16
GO:0006323	DNA packaging	91	5.8901	3.056	1.637e-05	0.0040571
GO:0045727	positive regulation of translation	85	5.5018	2.9082	9.0252e-05	0.01516
GO:0098813	nuclear chromosome segregation	172	11.133	2.3354	3.8749e-05	0.0081885
GO:0022618	ribonucleoprotein complex assembly	209	13.528	2.1437	7.0819e-05	0.012887
GO:0006412	translation	484	31.328	1.9791	9.5135e-08	6.0285e-05
GO:0022402	cell cycle process	794	51.393	1.4983	0.00013719	0.021921
GOCC
Gene Set	Description	Size	Expect	Ratio	P Value	FDR
GO:0030684	preribosome	69	4.1204	8.4944	2.2e-16	2.2e-16
GO:0044452	nucleolar part	128	7.6436	3.1399	4.1828e-07	5.7245e-05
GO:0000228	nuclear chromosome	381	22.752	1.89	3.3276e-05	0.0024522
GO:0044391	ribosomal subunit	175	10.45	2.3923	3.7915e-05	0.0025944
GO:0005796	Golgi lumen	20	1.1943	5.0238	0.00082821	0.034497
GOMF
Gene Set	Description	Size	Expect	Ratio	P Value	FDR
GO:0032555	purine ribonucleotide binding	1113	67.518	1.5403	1.7297e-06	0.00027308
GO:0043021	ribonucleoprotein complex binding	110	6.673	2.9972	8.0084e-06	0.00077804
GO:0030515	snoRNA binding	27	1.6379	5.4948	1.802e-05	0.0015173
GO:0003729	mRNA binding	178	10.798	2.13	0.00044204	0.02558
GO:0140097	catalytic activity, acting on DNA	135	8.1895	2.32	0.0004723	0.025935
GO:0003725	double-stranded RNA binding	59	3.5791	3.0734	0.0007141	0.036076
KEGG
Gene Set	Description	Size	Expect	Ratio	P Value	FDR
hsa03008	Ribosome biogenesis in eukaryotes	70	5.016	4.1866	6.3637e-09	1.9855e-06
hsa04110	Cell cycle	91	6.5208	2.607	0.00018517	0.028886
hsa03030	DNA replication	34	2.4364	3.694	0.00046033	0.047874

## Sheet: S04 GO up in 0%
KEGG
Gene Set	Description	Size	Expect	Ratio	P Value	FDR
hsa01230	Biosynthesis of amino acids	56	2.7731	4.6879	1.9959e-06	0.00034158
hsa01200	Carbon metabolism	94	4.6548	3.6521	2.1896e-06	0.00034158
hsa00010	Glycolysis / Gluconeogenesis	47	2.3274	4.7263	1.1676e-05	0.0012143
hsa00630	Glyoxylate and dicarboxylate metabolism	22	1.0894	5.5075	0.00051891	0.038556
hsa00620	Pyruvate metabolism	31	1.5351	4.56	0.00061788	0.038556
GOBP
Gene Set	Description	Size	Expect	Ratio	P Value	FDR
GO:0001525	angiogenesis	175	7.4007	2.7024	4.4905e-05	0.0098436
GO:0001775	cell activation	622	26.304	1.6347	0.000799	0.043899
GO:0006805	xenobiotic metabolic process	36	1.5224	4.5979	0.00065448	0.039564
GO:0006809	nitric oxide biosynthetic process	33	1.3956	6.449	6.0537e-06	0.0048122
GO:0009117	nucleotide metabolic process	418	17.677	1.8668	0.00035032	0.031013
GO:0009611	response to wounding	289	12.222	2.1273	0.00020614	0.024114
GO:0009913	epidermal cell differentiation	112	4.7365	2.9558	0.00024682	0.026079
GO:0010033	response to organic substance	1401	59.248	1.4009	0.00047529	0.03415
GO:0010035	response to inorganic substance	273	11.545	2.5119	3.7559e-06	0.0041008
GO:0012501	programmed cell death	979	41.402	1.5458	0.00018161	0.022447
GO:0016999	antibiotic metabolic process	83	3.5101	3.7036	3.9329e-05	0.0098436
GO:0019362	pyridine nucleotide metabolic process	99	4.1867	3.3439	6.4112e-05	0.011788
GO:0030036	actin cytoskeleton organization	361	15.267	2.0961	5.0172e-05	0.010038
GO:0032412	regulation of ion transmembrane transporter activity	80	3.3832	3.5469	0.00011997	0.017458
GO:0032507	maintenance of protein location in cell	52	2.1991	4.0926	0.0002842	0.027788
GO:0043436	oxoacid metabolic process	564	23.852	1.8447	4.5078e-05	0.0098436
GO:0044248	cellular catabolic process	1405	59.417	1.4306	0.00019209	0.022879
GO:0044597	daunorubicin metabolic process	5	0.21145	14.188	0.00070304	0.0404
GO:0045429	positive regulation of nitric oxide biosynthetic process	19	0.80351	8.7118	7.3457e-06	0.0048122
GO:0046031	ADP metabolic process	56	2.3682	3.8003	0.00050441	0.034559
GO:0046323	glucose import	34	1.4379	5.5638	6.4777e-05	0.011788
GO:0046349	amino sugar biosynthetic process	10	0.4229	9.4585	0.00053809	0.034559
GO:0046394	carboxylic acid biosynthetic process	205	8.6694	2.653	1.6262e-05	0.0064789
GO:0048731	system development	1851	78.279	1.3158	0.00081007	0.043899
GO:0051049	regulation of transport	745	31.506	1.7774	1.0696e-05	0.005839
GO:0051262	protein tetramerization	81	3.4255	3.2112	0.00055593	0.035358
GO:0060429	epithelium development	481	20.341	1.7698	0.00052312	0.034559
GO:0086001	cardiac muscle cell action potential	25	1.0572	5.6751	0.00048798	0.034204
GOCC
Gene Set	Description	Size	Expect	Ratio	P Value	FDR
GO:1903561	extracellular vesicle	1291	48.161	2.4709	<2.2e-16	2.2e-16
GO:0005886	plasma membrane	1694	63.196	1.5824	2.545e-07	2.4381e-05
GO:0031410	cytoplasmic vesicle	1215	45.326	1.6988	7.4824e-07	5.7017e-05
GO:0005912	adherens junction	376	14.027	2.4239	1.1982e-06	8.1991e-05
GO:0044430	cytoskeletal part	862	32.157	1.7725	8.8349e-06	0.00042319
GO:0099512	supramolecular fiber	446	16.638	2.1036	2.0081e-05	0.00080156
GO:0062023	collagen-containing extracellular matrix	119	4.4394	3.3789	3.2643e-05	0.001125
GO:0043005	neuron projection	535	19.958	1.9541	3.5485e-05	0.0011722
GO:0005938	cell cortex	173	6.4539	2.789	7.3973e-05	0.0023176
GO:0012506	vesicle membrane	401	14.96	1.9386	0.00043711	0.010594
GO:0031252	cell leading edge	234	8.7295	2.2911	0.00044234	0.010594
GO:0030141	secretory granule	447	16.676	1.859	0.00056927	0.012985
GO:0042470	melanosome	85	3.171	3.1536	0.0011729	0.020649
GO:0005769	early endosome	199	7.4238	2.2899	0.0011855	0.020649
GO:0031907	microbody lumen	34	1.2684	4.7304	0.001423	0.023917
GO:0005902	microvillus	36	1.343	4.4676	0.0019361	0.030589
GO:0044449	contractile fiber part	91	3.3948	2.9457	0.0019797	0.030589
GO:0005765	lysosomal membrane	220	8.2072	2.0713	0.0034572	0.04537
GOMF
Gene Set	Description	Size	Expect	Ratio	P Value	FDR
GO:0005544	calcium-dependent phospholipid binding	20	0.77919	14.117	3.1967e-11	4.0375e-08
GO:0042802	identical protein binding	899	35.024	1.9415	2.7094e-08	1.711e-05
GO:0048306	calcium-dependent protein binding	29	1.1298	8.851	7.1624e-08	2.7408e-05
GO:0004859	phospholipase inhibitor activity	5	0.1948	25.668	8.6803e-08	2.7408e-05
GO:0050839	cell adhesion molecule binding	336	13.09	2.5973	2.3379e-07	5.9056e-05
GO:0045296	cadherin binding	270	10.519	2.6618	1.7985e-06	0.00037859
GO:0055102	lipase inhibitor activity	9	0.35063	14.26	9.6075e-06	0.0017335
GO:0051015	actin filament binding	118	4.5972	3.4804	1.193e-05	0.0018834
GO:0008092	cytoskeletal protein binding	527	20.532	1.9482	2.9816e-05	0.0041841
GO:0016616	oxidoreductase activity, acting on the CH-OH group of donors, NAD or NADP as acceptor	78	3.0388	3.9489	4.2182e-05	0.0053276
GO:0016614	oxidoreductase activity, acting on CH-OH group of donors	84	3.2726	3.6668	8.9053e-05	0.0099968
GO:0051287	NAD binding	49	1.909	4.7145	9.4982e-05	0.0099968
GO:0016628	oxidoreductase activity, acting on the CH-CH group of donors, NAD or NADP as acceptor	21	0.81815	7.3337	0.00010979	0.010666
GO:0016491	oxidoreductase activity	432	16.83	1.9607	0.00013943	0.012579
GO:0004032	alditol:NADP+ 1-oxidoreductase activity	9	0.35063	11.408	0.00024347	0.020501
GO:0005543	phospholipid binding	216	8.4152	2.3767	0.00027087	0.021382
GO:0003779	actin binding	237	9.2334	2.2744	0.00034936	0.0254
GO:0044325	ion channel binding	58	2.2596	3.9829	0.00036199	0.0254
GO:0043168	anion binding	1511	58.867	1.393	0.00056926	0.037841
GO:0008266	poly(U) RNA binding	19	0.74023	6.7547	0.0006425	0.040005
GO:0042803	protein homodimerization activity	413	16.09	1.8645	0.00066516	0.040005
GO:0005509	calcium ion binding	233	9.0775	2.2032	0.0007241	0.04157
GO:0036094	small molecule binding	1434	55.868	1.3962	0.00076493	0.042005
GO:0046983	protein dimerization activity	577	22.48	1.6904	0.00086853	0.045706
GO:0000287	magnesium ion binding	138	5.3764	2.604	0.00092227	0.046593

## Sheet: S05 Peptide List
Stripped.Sequence	Proteotypic	PrecursorMz	PrecursorCharge	Modified.Sequence	First.Protein.Description	Gene	Accession
AAAAAAAAAAAAAAAASAGGKEAASGPNDS	1	795.387	3	AAAAAAAAAAAAAAAASAGGKEAASGPNDS	Transcription factor Sp9	SP9	P0CG40
AAAAAAAAAAAAAAAGAGAGAK	1	798.92706, 532.95398	2, 3	AAAAAAAAAAAAAAAGAGAGAK	Solute carrier family 12 member 2	SLC12A2	P55011
AAAAAAAAAVSR	1	500.781	2	AAAAAAAAAVSR	E3 ubiquitin-protein ligase ZFP91	ZFP91	Q96JP5
AAAAAAAAGAFAGR	1	573.805	2	AAAAAAAAGAFAGR	Solute carrier family 15 member 4	SLC15A4	Q8N697
AAAAAAALQAK	1	478.781	2	AAAAAAALQAK	60S ribosomal protein L4	RPL4	P36578
AAAAAAEAGDIPIYICHQELR	0	747.377	3	AAAAAAEAGDIPIYIC(UniMod:4)HQELR
AAAAAATVLLR	1	514.317	2	AAAAAATVLLR	Thiamine transporter 1	SLC19A2	O60779
AAAAADLANR	1	472.252	2	AAAAADLANR	ATP-dependent Clp protease ATP-binding subunit clpX-like, mitochondrial	CLPX	O76031
AAAAAGGAAAAAAR	1	535.79	2	AAAAAGGAAAAAAR	Ataxin-7	ATXN7	O15265
AAAAALSQQQSLQER	1	786.411	2	AAAAALSQQQSLQER	Cactin	CACTIN	Q8WUQ7
AAAAAWEEPSSGNGTAR	1	823.383	2	AAAAAWEEPSSGNGTAR	Protein RCC2	RCC2	Q9P258
AAAANIDEVQK	1	565.297	2	AAAANIDEVQK	Nuclear receptor coactivator 2	NCOA2	Q15596
AAAAPAGGNPEQR	1	605.303	2	AAAAPAGGNPEQR	Male-specific lethal 1 homolog	MSL1	Q68DK7
AAAAPFQTSQASASAPR	1	816.411	2	AAAAPFQTSQASASAPR	E1A-binding protein p400	EP400	Q96L91
AAAAPGASPSPGGDAAWSEAGPGPR	1	735.683	3	AAAAPGASPSPGGDAAWSEAGPGPR	DNA mismatch repair protein Msh6	MSH6	P52701
AAAASAAEAGIATTGTEDSDDALLK	1	774.044	3	AAAASAAEAGIATTGTEDSDDALLK	26S proteasome non-ATPase regulatory subunit 4	PSMD4	P55036
AAAAVEPDVVVK	1	584.833	2	AAAAVEPDVVVK	Selenoprotein S	SELENOS	Q9BQE4
AAAAVVAAAAR	1	471.281	2	AAAAVVAAAAR	Probable tRNA pseudouridine synthase 1	TRUB1	Q8WWH5
AAADGVLSEVR	1	544.292	2	AAADGVLSEVR	Programmed cell death protein 7	PDCD7	Q8N8D1
AAADSDPNLDPLMNPHIR	1	649.652	3	AAADSDPNLDPLMNPHIR	Zinc finger protein-like 1	ZFPL1	O95159
AAADTLQGPMQAAYR	1	782.384	2	AAADTLQGPMQAAYR	Enhancer of mRNA-decapping protein 4	EDC4	Q6P2E9
AAAEAAAEAK	1	451.733	2	AAAEAAAEAK	Melanoma-associated antigen D2	MAGED2	Q9UNF1
AAAEAAVPR	1	428.239	2	AAAEAAVPR	NCK-interacting protein with SH3 domain	NCKIPSD	Q9NZQ3
AAAEDVNVTFEDQQK	1	832.89258, 555.59766	2, 3	AAAEDVNVTFEDQQK	Prefoldin subunit 4	PFDN4	Q9NQP4
AAAEELLAR	1	472.265	2	AAAEELLAR	Phosphatidylinositol 3,4,5-trisphosphate 5-phosphatase 2	INPPL1	O15357
AAAEGLMSLLR	1	566.314	2	AAAEGLMSLLR	Cell division cycle protein 27 homolog	CDC27	P30260
AAAEIYEEFLAAFEGSDGNK	1	711.333	3	AAAEIYEEFLAAFEGSDGNK	U2 snRNP-associated SURP motif-containing protein	U2SURP	O15042
AAAEQAISVR	1	508.281	2	AAAEQAISVR	Exosome component 10	EXOSC10	Q01780
AAAEVAGQFVIK	1	602.341	2	AAAEVAGQFVIK	Transferrin receptor protein 1	TFRC	P02786
AAAEVNQDYGLDPK	1	745.861	2	AAAEVNQDYGLDPK	Fumarate hydratase, mitochondrial	FH	P07954
AAAFEEQENETVVVK	1	832.413	2	AAAFEEQENETVVVK	Talin-1	TLN1	Q9Y490
AAAFEQLQK	1	503.273	2	AAAFEQLQK	Mitochondrial import receptor subunit TOM70	TOMM70	O94826
AAAFPPGFSISEIK	1	717.886	2	AAAFPPGFSISEIK	Ribosome production factor 1	RPF1	Q9H9Y2
AAAGAVGLER	1	457.757	2	AAAGAVGLER	SAM pointed domain-containing Ets transcription factor	SPDEF	O95238
AAAGDLGGDHLAFSCDVAK	1	625.629	3	AAAGDLGGDHLAFSC(UniMod:4)DVAK	3-oxoacyl-[acyl-carrier-protein] reductase	CBR4	Q8N4T8
AAAGEFADDPCSSVK	1	762.836	2	AAAGEFADDPC(UniMod:4)SSVK	Catenin alpha-1	CTNNA1	P35221
AAAGELQEDSGLCVLAR	1	880.437	2	AAAGELQEDSGLC(UniMod:4)VLAR	EF-hand domain-containing protein D2	EFHD2	Q96C19
AAAGELQEDSGLMALAK	1	837.923	2	AAAGELQEDSGLMALAK	EF-hand domain-containing protein D1	EFHD1	Q9BUP0
AAAGGLAMLTSMR	1	625.324	2	AAAGGLAMLTSMR	Protein unc-45 homolog A	UNC45A	Q9H3U1
AAAGGLAMLTSMRPTLCSR	1	655.335	3	AAAGGLAMLTSMRPTLC(UniMod:4)SR	Protein unc-45 homolog A	UNC45A	Q9H3U1
AAAGIQPPGYLIHESACWSDTLQR	1	881.1	3	AAAGIQPPGYLIHESAC(UniMod:4)WSDTLQR	Soluble calcium-activated nucleotidase 1	CANT1	Q8WVQ1
AAAGLGGGDSGDGTAR	1	666.811	2	AAAGLGGGDSGDGTAR	RUN and FYVE domain-containing protein 1	RUFY1	Q96T51
AAAGLLPGGK	1	427.759	2	AAAGLLPGGK	Striatin-interacting protein 1	STRIP1	Q5VSL9
AAAGYPDPYSR	1	584.276	2	AAAGYPDPYSR	Epiplakin	EPPK1	P58107
AAAHLQGLIQVASR	1	478.945	3	AAAHLQGLIQVASR	Acyl-CoA-binding domain-containing protein 6	ACBD6	Q9BR61
AAAIGIDLGTTYSCVGVFQHGK	0	755.717	3	AAAIGIDLGTTYSC(UniMod:4)VGVFQHGK	Heat shock 70 kDa protein 1A	HSPA1A;HSPA1B	P0DMV8;P0DMV9
AAAIGITQVVISR	1	649.894	2	AAAIGITQVVISR	Sideroflexin-2	SFXN2	Q96NB2
AAALAAAVAQDPAASGAPSS	1	848.929	2	AAALAAAVAQDPAASGAPSS	Growth arrest and DNA damage-inducible proteins-interacting protein 1	GADD45GIP1	Q8TAE8
AAALASGCTVEIK	1	645.841	2	AAALASGC(UniMod:4)TVEIK	Xaa-Arg dipeptidase	PM20D2	Q8IYS1
AAALASLK	1	744.463	1	AAALASLK	Serine palmitoyltransferase 1	SPTLC1	O15269
AAALASLKK	1	436.783	2	AAALASLKK	Serine palmitoyltransferase 1	SPTLC1	O15269
AAALATVNAWAEQTGMK	1	866.939	2	AAALATVNAWAEQTGMK	Cytoskeleton-associated protein 5	CKAP5	Q14008
AAALCDK	1	748.367	1	AAALC(UniMod:4)DK	Serine/threonine-protein phosphatase 2A 55 kDa regulatory subunit B gamma isoform	PPP2R2C	Q9Y2T4
AAALCNACELSGK	1	682.819	2	AAALC(UniMod:4)NAC(UniMod:4)ELSGK	Trafficking protein particle complex subunit 11	TRAPPC11	Q7Z392
AAALDPAWPEPR	1	647.334	2	AAALDPAWPEPR	Tetratricopeptide repeat protein 5	TTC5	Q8N0Z6
AAALEACLDVTK	1	631.327	2	AAALEAC(UniMod:4)LDVTK	Nuclear speckle splicing regulatory protein 1	NSRP1	Q9H0G5
AAALEAMKDYTK	1	656.33514, 437.89267	2, 3	AAALEAMKDYTK	Stress-induced-phosphoprotein 1	STIP1	P31948
AAALEFLNR	1	502.781	2	AAALEFLNR	Stress-induced-phosphoprotein 1	STIP1	P31948
AAALEFLNRFEEAK	1	804.92346, 536.9516	2, 3	AAALEFLNRFEEAK	Stress-induced-phosphoprotein 1	STIP1	P31948
AAALEQFK	1	877.47888, 439.24335	1, 2	AAALEQFK	NAD(P) transhydrogenase, mitochondrial	NNT	Q13423
AAALLLQNDNNADVESK	1	893.453	2	AAALLLQNDNNADVESK	Ankyrin-3	ANK3	Q12955
AAALSGGLLSDPELQR	1	799.432	2	AAALSGGLLSDPELQR	Non-receptor tyrosine-protein kinase TNK1	TNK1	Q13470
AAALVLQTIWGYK	1	717.412	2	AAALVLQTIWGYK	Catenin delta-1	CTNND1	O60716
AAAMTPPEEELKR	1	481.583	3	AAAMTPPEEELKR	Rab3 GTPase-activating protein catalytic subunit	RAB3GAP1	Q15042
AAANEQLTR	1	487.258	2	AAANEQLTR	MICOS complex subunit MIC19	CHCHD3	Q9NX63
AAANFSDR	1	426.205	2	AAANFSDR	CCR4-NOT transcription complex subunit 1	CNOT1	A5YKK6
AAAPAPEEEMDECEQALAAEPK	1	786.348	3	AAAPAPEEEMDEC(UniMod:4)EQALAAEPK	Elongation factor 1-gamma	EEF1G	P26641
AAAPAPVSEAVCR	1	649.831	2	AAAPAPVSEAVC(UniMod:4)R	Calpastatin	CAST	P20810
AAAPELSYR	1	489.257	2	AAAPELSYR	Myogenesis-regulating glycosidase	MYORG	Q6NSJ0
AAAPGVEDEPLLR	1	669.357	2	AAAPGVEDEPLLR	Ribonucleoside-diphosphate reductase subunit M2	RRM2	P31350
AAAPQAWAGPMEEPPQAQAPPR	1	757.705	3	AAAPQAWAGPMEEPPQAQAPPR	Drebrin	DBN1	Q16643
AAAQCYIDLIIK	1	689.874	2	AAAQC(UniMod:4)YIDLIIK	Coatomer subunit beta	COPB1	P53618
AAAQLLQSQAQQSGAQQTK	1	653.009	3	AAAQLLQSQAQQSGAQQTK	Septin-11	SEPTIN11	Q9NVA2
AAAQVLNTLWQYR	1	767.413	2	AAAQVLNTLWQYR	Plakophilin-4	PKP4	Q99569
AAAQYYLGNFR	1	637.321	2	AAAQYYLGNFR	Tetratricopeptide repeat protein 4	TTC4	O95801
AAASLAWVLR	1	529.312	2	AAASLAWVLR	Calmodulin-regulated spectrin-associated protein 3	CAMSAP3	Q9P1Y5
AAASLHELCAAR	1	423.885	3	AAASLHELC(UniMod:4)AAR	Ectonucleoside triphosphate diphosphohydrolase 6	ENTPD6	O75354
AAASLSQPEEEQK	1	694.339	2	AAASLSQPEEEQK	Protein timeless homolog	TIMELESS	Q9UNS1
AAASTDYYK	1	495.233	2	AAASTDYYK	Pyruvate dehydrogenase E1 component subunit alpha, somatic form, mitochondrial	PDHA1	P08559
AAATAEEPDPK	1	550.268	2	AAATAEEPDPK	Nucleosome assembly protein 1-like 4	NAP1L4	Q99733
AAATGLPEGPAVPVPSR	1	795.437	2	AAATGLPEGPAVPVPSR	Zinc transporter ZIP11	SLC39A11	Q8N1S5
AAATIDSLASR	1	538.292	2	AAATIDSLASR	Mediator of RNA polymerase II transcription subunit 17	MED17	Q9NVC6
AAATMATPLPGR	1	578.812	2	AAATMATPLPGR	Lamin-B2	LMNB2	Q03252
AAATPESQEPQAK	1	664.329	2	AAATPESQEPQAK	MARCKS-related protein	MARCKSL1	P49006
AAATQPDAKDTPDEPWAFPAR	1	752.363	3	AAATQPDAKDTPDEPWAFPAR	Staphylococcal nuclease domain-containing protein 1	SND1	Q7KZF4
AAAVDFTAR	1	461.244	2	AAAVDFTAR	Ankyrin-3	ANK3	Q12955
AAAVLPVLDLAQR	1	668.90179, 446.27048	2, 3	AAAVLPVLDLAQR	NADH dehydrogenase [ubiquinone] flavoprotein 2, mitochondrial	NDUFV2	P19404
AAAVPVEFQEHHLSEVQNMASEEK	1	894.095	3	AAAVPVEFQEHHLSEVQNMASEEK	Isocitrate dehydrogenase [NAD] subunit beta, mitochondrial	IDH3B	O43837
AAAVQADDVEVLK	1	664.857	2	AAAVQADDVEVLK	Integrator complex subunit 1	INTS1	Q8N201
AAAVSEAEADFYEQNSR	1	619.947	3	AAAVSEAEADFYEQNSR	Alpha-N-acetylglucosaminidase	NAGLU	P54802
AAAYNLVQHGITNLCVIGGDGSLTGANIFR	1	776.401	4	AAAYNLVQHGITNLC(UniMod:4)VIGGDGSLTGANIFR	ATP-dependent 6-phosphofructokinase, liver type	PFKL	P17858
AAAYSAQVQPVDGATR	1	802.906	2	AAAYSAQVQPVDGATR	UPF0488 protein C8orf33	C8orf33	Q9H7E9
AACCLAGAR	1	475.222	2	AAC(UniMod:4)C(UniMod:4)LAGAR	6-phosphogluconolactonase	PGLS	O95336
AACDLVR	1	402.706	2	AAC(UniMod:4)DLVR	Exportin-2	CSE1L	P55060
AACEQQAVALTLQEDR	1	601.629	3	AAC(UniMod:4)EQQAVALTLQEDR	Protein PAXX	PAXX	Q9BUH6
AACFAIQK	1	454.737	2	AAC(UniMod:4)FAIQK	Serine palmitoyltransferase 1	SPTLC1	O15269
AACGAVLLTELLER	1	758.414	2	AAC(UniMod:4)GAVLLTELLER	Solute carrier family 15 member 4	SLC15A4	Q8N697
AACILTSQTLMR	1	682.856	2	AAC(UniMod:4)ILTSQTLMR	Disco-interacting protein 2 homolog B	DIP2B	Q9P265
AACLCFR	0	449.208	2	AAC(UniMod:4)LC(UniMod:4)FR	Diphosphoinositol polyphosphate phosphohydrolase 1	NUDT3;NUDT4	O95989;Q9NZJ9
AACLESAQEPAGAWGNK	0	880.40784, 587.27454	2, 3	AAC(UniMod:4)LESAQEPAGAWGNK
AACLLDGVPVALK	1	663.877	2	AAC(UniMod:4)LLDGVPVALK	Serine/threonine-protein kinase Nek7	NEK7	Q8TDX7
AACLLDGVPVALKK	1	727.92444, 485.6189	2, 3	AAC(UniMod:4)LLDGVPVALKK	Serine/threonine-protein kinase Nek7	NEK7	Q8TDX7
AACLPLPGYR	1	559.296	2	AAC(UniMod:4)LPLPGYR	Plastin-2	LCP1	P13796
AACNLLQR	1	473.251	2	AAC(UniMod:4)NLLQR	ATP-dependent 6-phosphofructokinase, platelet type	PFKP	Q01813
AACQCVEPIK	1	588.282	2	AAC(UniMod:4)QC(UniMod:4)VEPIK	Ribonucleases P/MRP protein subunit POP1	POP1	Q99575
AACQEAQVFGNQLIPPNAQVK	1	761.724	3	AAC(UniMod:4)QEAQVFGNQLIPPNAQVK	Acylglycerol kinase, mitochondrial	AGK	Q53H12
AADAEAEVASLNR	1	658.82648, 439.55362	2, 3	AADAEAEVASLNR	Tropomyosin alpha-3 chain	TPM3	P06753
AADAEAEVASLNRR	1	736.877	2	AADAEAEVASLNRR	Tropomyosin alpha-3 chain	TPM3	P06753
AADALEEQQR	1	565.776	2	AADALEEQQR	Nuclear mitotic apparatus protein 1	NUMA1	Q14980
AADALVAGAISNGGLYVK	1	845.463	2	AADALVAGAISNGGLYVK	Uncharacterized aarF domain-containing protein kinase 5	ADCK5	Q3MIX3
AADAPFVINAIIR	1	685.894	2	AADAPFVINAIIR	Transmembrane protein 231	TMEM231	Q9H6L2
AADAVEDLR	1	480.244	2	AADAVEDLR	Protein kinase C and casein kinase substrate in neurons protein 2	PACSIN2	Q9UNF0
AADCDLQITNAQTK	1	774.871	2	AADC(UniMod:4)DLQITNAQTK	E3 ubiquitin-protein ligase RBBP6	RBBP6	Q7Z6E9
AADCEVEQWDSDEPIPAK	1	687.303	3	AADC(UniMod:4)EVEQWDSDEPIPAK	Glyoxylate reductase/hydroxypyruvate reductase	GRHPR	Q9UBQ7
AADCISEPVNR	1	616.291	2	AADC(UniMod:4)ISEPVNR	Glycerol-3-phosphate dehydrogenase, mitochondrial	GPD2	P43304
AADCISEPVNREPPSR	1	899.43188, 599.95721	2, 3	AADC(UniMod:4)ISEPVNREPPSR	Glycerol-3-phosphate dehydrogenase, mitochondrial	GPD2	P43304
AADEEAFEDNSEEYIR	1	629.935	3	AADEEAFEDNSEEYIR	Exportin-2	CSE1L	P55060
AADEEAFEDNSEEYIRR	1	681.969	3	AADEEAFEDNSEEYIRR	Exportin-2	CSE1L	P55060
AADEPAYLTVGTDVSAK	1	854.426	2	AADEPAYLTVGTDVSAK	AT-rich interactive domain-containing protein 4A	ARID4A	P29374
AADETLCQTK	1	568.767	2	AADETLC(UniMod:4)QTK	DNA ligase 3	LIG3	P49916
AADEVAEGK	1	889.42725, 445.21753	1, 2	AADEVAEGK	Fumarate hydratase, mitochondrial	FH	P07954
AADEVLAEAK	1	508.767	2	AADEVLAEAK	Parafibromin	CDC73	Q6P1J9
AADFIDQALAQK	1	645.839	2	AADFIDQALAQK	Dual specificity protein phosphatase 3	DUSP3	P51452
AADGGERPLAASPPGTVK	1	565.301	3	AADGGERPLAASPPGTVK	Protein Wiz	WIZ	O95785
AADGSAVSTVTK	1	553.789	2	AADGSAVSTVTK	Smoothelin	SMTN	P53814
AADHLKPFLDDSTLR	1	849.94495, 566.96588, 425.47638	2, 3, 4	AADHLKPFLDDSTLR	U4/U6 small nuclear ribonucleoprotein Prp3	PRPF3	O43395
AADIDQEVK	1	494.752	2	AADIDQEVK	Cullin-associated NEDD8-dissociated protein 1	CAND1	Q86VP6
AADIDQEVKER	1	637.32361, 425.21835	2, 3	AADIDQEVKER	Cullin-associated NEDD8-dissociated protein 1	CAND1	Q86VP6
AADIGVAMGQTGTDVCK	1	847.399	2	AADIGVAMGQTGTDVC(UniMod:4)K	Calcium-transporting ATPase type 2C member 1	ATP2C1	P98194
AADIIDGLR	1	472.265	2	AADIIDGLR	Paired amphipathic helix protein Sin3a	SIN3A	Q96ST3
AADISLDNLVEGK	1	672.855	2	AADISLDNLVEGK	TP53-binding protein 1	TP53BP1	Q12888
AADLFESEGAK	1	569.276	2	AADLFESEGAK	Glutamyl-tRNA(Gln) amidotransferase subunit A, mitochondrial	QRSL1	Q9H0R6
AADLLVNPLDPR	1	647.363	2	AADLLVNPLDPR	SRSF protein kinase 2	SRPK2	P78362
AADLLYAMCDR	1	649.79785, 657.79529	2	AADLLYAMC(UniMod:4)DR, AADLLYAM(UniMod:35)C(UniMod:4)DR	AP-2 complex subunit alpha-1	AP2A1	O95782
AADLQLEMTQKPHK	1	805.42279, 537.28448	2, 3	AADLQLEMTQKPHK	Branched-chain-amino-acid aminotransferase, mitochondrial	BCAT2	O15382
AADMGNPVGQSGLGMAYLYGR	1	710.004	3	AADMGNPVGQSGLGMAYLYGR	Protein sel-1 homolog 1	SEL1L	Q9UBV2
AADPAPEVR	1	463.241	2	AADPAPEVR	Mitotic interactor and substrate of PLK1	MISP	Q8IVT2
AADPGPGAELDPAAPPPAR	1	885.445	2	AADPGPGAELDPAAPPPAR	Protein phosphatase 1 regulatory subunit 12C	PPP1R12C	Q9BZL4
AADQFDIYSSQQSK	1	794.369	2	AADQFDIYSSQQSK	UPF0461 protein C5orf24	C5orf24	Q7Z6I8
AADSICDGDLVDSQIR	1	867.903	2	AADSIC(UniMod:4)DGDLVDSQIR	Replication factor C subunit 1	RFC1	P35251
AADSLQQNLQR	1	622.324	2	AADSLQQNLQR	Lysine-rich nucleolar protein 1	KNOP1	Q1ED39
AADSQNSGEGNTGAAESSFSQEVSR	1	829.361	3	AADSQNSGEGNTGAAESSFSQEVSR	Nucleoprotein TPR	TPR	P12270
AAEAAAAPAESAAPAAGEEPSKEEGEPK	1	879.41632, 659.81421	3, 4	AAEAAAAPAESAAPAAGEEPSKEEGEPK	Brain acid soluble protein 1	BASP1	P80723
AAEAAEAAAAAAAAGSGK	0	729.864	2	AAEAAEAAAAAAAAGSGK
AAEAAINILK	1	507.304	2	AAEAAINILK	Interferon-inducible double-stranded RNA-dependent protein kinase activator A	PRKRA	O75569
AAEAEVELSAR	1	573.294	2	AAEAEVELSAR	Aldehyde dehydrogenase family 16 member A1	ALDH16A1	Q8IZ83
AAEAFSELSK	1	526.767	2	AAEAFSELSK	Epidermal growth factor receptor kinase substrate 8	EPS8	Q12929
AAEAHVDAHYYEQNEQPTGTCAACITGDNR	1	838.112	4	AAEAHVDAHYYEQNEQPTGTC(UniMod:4)AAC(UniMod:4)ITGDNR	Adenosine kinase	ADK	P55263
AAEALHGEADSSGVLAAVDATVNK	1	766.053	3	AAEALHGEADSSGVLAAVDATVNK	Protein disulfide-isomerase A5	PDIA5	Q14554
AAEATNDYETLVK	1	712.85	2	AAEATNDYETLVK	DNA excision repair protein ERCC-6-like	ERCC6L	Q2NKX8
AAECNIVVTQPR	1	679.34912, 453.23535	2, 3	AAEC(UniMod:4)NIVVTQPR	ATP-dependent RNA helicase A	DHX9	Q08211
AAEDDEDDDVDTK	1	719.279	2	AAEDDEDDDVDTK	Prothymosin alpha	PTMA	P06454
AAEDDEDDDVDTKK	1	783.3269, 522.55389	2, 3	AAEDDEDDDVDTKK	Prothymosin alpha	PTMA	P06454
AAEDDEDDDVDTKKQK	1	607.93842, 456.20575	3, 4	AAEDDEDDDVDTKKQK	Prothymosin alpha	PTMA	P06454
AAEDELNIEAK	1	601.799	2	AAEDELNIEAK	Paraplegin	SPG7	Q9UQ90
AAEDLFVNIR	1	574.31	2	AAEDLFVNIR	Nck-associated protein 1	NCKAP1	Q9Y2A7
AAEDPVAAAPR	1	534.278	2	AAEDPVAAAPR	Alpha-L-iduronidase	IDUA	P35475
AAEDSPYWVSPAYSK	1	835.889	2	AAEDSPYWVSPAYSK	WD repeat-containing protein 70	WDR70	Q9NW82
AAEEEDEADPK	1	602.255	2	AAEEEDEADPK	Parathymosin	PTMS	P20962
AAEEEDEADPKR	1	680.3056, 453.87302	2, 3	AAEEEDEADPKR	Parathymosin	PTMS	P20962
AAEEEPSTSATVPMSK	1	817.883	2	AAEEEPSTSATVPMSK	RING-type E3 ubiquitin-protein ligase PPIL2	PPIL2	Q13356
AAEEGKDYPFAR	1	677.326	2	AAEEGKDYPFAR	DNA methyltransferase 1-associated protein 1	DMAP1	Q9NPF5
AAEEIGIK	1	830.46289, 415.73535	1, 2	AAEEIGIK	C-1-tetrahydrofolate synthase, cytoplasmic	MTHFD1	P11586
AAEELSK	1	747.389	1	AAEELSK	Programmed cell death 6-interacting protein	PDCD6IP	Q8WUM4
AAEEPSKVEEK	1	608.80725, 406.20743	2, 3	AAEEPSKVEEK	Myristoylated alanine-rich C-kinase substrate	MARCKS	P29966
AAEEVEAK	1	846.42145, 423.71463	1, 2	AAEEVEAK	MICOS complex subunit MIC19	CHCHD3	Q9NX63
AAEFGEPTSEQTGTAAGK	1	876.409	2	AAEFGEPTSEQTGTAAGK	Supervillin	SVIL	O95425
AAEFLAACAGGDLDEAR	1	868.9	2	AAEFLAAC(UniMod:4)AGGDLDEAR	Protein phosphatase 1 regulatory subunit 12C	PPP1R12C	Q9BZL4
AAEFNSNLNR	1	568.279	2	AAEFNSNLNR	PHD finger protein 10	PHF10	Q8WUB8
AAEFYINYVTR	1	673.841	2	AAEFYINYVTR	Integrator complex subunit 10	INTS10	Q9NVR2
AAEGGLSSPEFSELCIWLGSQIK	1	827.078	3	AAEGGLSSPEFSELC(UniMod:4)IWLGSQIK	Protein FAM98B	FAM98B	Q52LJ0
AAEGWSAPILTLAR	1	728.402	2	AAEGWSAPILTLAR	RUN and FYVE domain-containing protein 1	RUFY1	Q96T51
AAEIASSDSANVSSR	1	732.851	2	AAEIASSDSANVSSR	Phosphatidylinositol 4,5-bisphosphate 3-kinase catalytic subunit beta isoform	PIK3CB	P42338
AAEILYYFALR	1	665.365	2	AAEILYYFALR	Alpha-mannosidase 2	MAN2A1	Q16706
AAEISAMLK	1	467.258	2	AAEISAMLK	Ribonucleases P/MRP protein subunit POP1	POP1	Q99575
AAEIVPSDMYK	1	612.303	2	AAEIVPSDMYK	DNA ligase 4	LIG4	P49917
AAEIYGVTHTR	1	609.31812, 406.548	2, 3	AAEIYGVTHTR	Pre-mRNA-splicing factor SYF1	XAB2	Q9HCS7
AAELEPDQLLAWQGLANLYEK	1	791.41	3	AAELEPDQLLAWQGLANLYEK	Tetratricopeptide repeat protein 37	TTC37	Q6PGP7
AAELETDIR	1	509.265	2	AAELETDIR	Pre-mRNA-processing factor 6	PRPF6	O94906
AAELFHQLSQALEVLTDAAAR	1	752.066	3	AAELFHQLSQALEVLTDAAAR	DnaJ homolog subfamily C member 17	DNAJC17	Q9NVM6
AAELFVETIAK	1	596.335	2	AAELFVETIAK	DNA polymerase epsilon subunit 4	POLE4	Q9NR33
AAELIANSLATAGDGLIELR	1	666.701	3	AAELIANSLATAGDGLIELR	Prohibitin	PHB	P35232
AAELLMSCFR	1	599.292	2	AAELLMSC(UniMod:4)FR	PCI domain-containing protein 2	PCID2	Q5JVF3
AAELLQDEYSGR	1	676.329	2	AAELLQDEYSGR	Protein misato homolog 1	MSTO1	Q9BUK6
AAELWGEQAEAR	1	665.824	2	AAELWGEQAEAR	Golgin subfamily A member 2	GOLGA2	Q08379
AAEMEHLLER	1	599.799	2	AAEMEHLLER	E3 ubiquitin-protein ligase synoviolin	SYVN1	Q86TM6
AAEMLSQLDLFSR	1	740.878	2	AAEMLSQLDLFSR	Immunoglobulin-binding protein 1	IGBP1	P78318
AAEMMASLLK	1	532.778	2	AAEMMASLLK	Kinesin-1 heavy chain	KIF5B	P33176
AAEPLLTLER	1	556.82	2	AAEPLLTLER	Nuclear export mediator factor NEMF	NEMF	O60524
AAEPQEQEFGK	1	617.292	2	AAEPQEQEFGK	182 kDa tankyrase-1-binding protein	TNKS1BP1	Q9C0C2
AAEQYTPK	1	454.23	2	AAEQYTPK	Fatty acid synthase	FASN	P49327
AAESETPGKSPEK	1	665.829	2	AAESETPGKSPEK	Ribosomal L1 domain-containing protein 1	RSL1D1	O76021
AAESIRR	1	401.731	2	AAESIRR	UDP-glucose 6-dehydrogenase	UGDH	O60701
AAESLADPTEYENLFPGLK	1	689.01	3	AAESLADPTEYENLFPGLK	Coatomer subunit beta'	COPB2	P35606
AAESVSKPDVSEEAPGPSK	1	628.978	3	AAESVSKPDVSEEAPGPSK	Replication termination factor 2	RTF2	Q9BY42
AAETHFGFETVSEEEK	1	604.277	3	AAETHFGFETVSEEEK	2-methoxy-6-polyprenyl-1,4-benzoquinol methylase, mitochondrial	COQ5	Q5HYK3
AAETVLK	1	731.431	1	AAETVLK	Methionine--tRNA ligase, cytoplasmic	MARS1	P56192
AAEVEMQLR	1	523.769	2	AAEVEMQLR	EH domain-binding protein 1-like protein 1	EHBP1L1	Q8N3D4
AAEVLNK	1	744.426	1	AAEVLNK	Heterogeneous nuclear ribonucleoprotein M	HNRNPM	P52272
AAEVPNEELINLLLK	1	833.476	2	AAEVPNEELINLLLK	Vacuolar protein sorting-associated protein 13C	VPS13C	Q709C8
AAEVWMDEFK	1	621.28	2	AAEVWM(UniMod:35)DEFK	Polypeptide N-acetylgalactosaminyltransferase 12	GALNT12	Q8IXK2
AAEVWMDEYK	0	621.28	2	AAEVWMDEYK	Polypeptide N-acetylgalactosaminyltransferase 2	GALNT2;GALNT4	Q10471;Q8N4A0
AAEVYTR	1	405.212	2	AAEVYTR	Hepatoma-derived growth factor-related protein 2	HDGFL2	Q7Z4V5
AAEWQLDQPSWSGR	1	815.885	2	AAEWQLDQPSWSGR	Adaptin ear-binding coat-associated protein 2	NECAP2	Q9NVZ3
AAFAHFPELYDFALSNVAEVDTR	1	861.756	3	AAFAHFPELYDFALSNVAEVDTR	RNA helicase aquarius	AQR	O60306
AAFALGGLGSGFASNR	1	748.38708, 499.26065	2, 3	AAFALGGLGSGFASNR	CAD protein	CAD	P27708
AAFAPFGR	1	418.725	2	AAFAPFGR	Nucleolysin TIA-1 isoform p40	TIA1	P31483
AAFDDAIAELDTLSEESYK	1	696.661	3	AAFDDAIAELDTLSEESYK	14-3-3 protein epsilon	YWHAE	P62258
AAFDDAIAELDTLSEESYKDSTLIMQLLR	1	815.408	4	AAFDDAIAELDTLSEESYKDSTLIMQLLR	14-3-3 protein epsilon	YWHAE	P62258
AAFEALQVK	1	488.778	2	AAFEALQVK	E3 ubiquitin-protein ligase LRSAM1	LRSAM1	Q6UWE0
AAFECMYTLLDSCLDR	1	655.624	3	AAFEC(UniMod:4)MYTLLDSC(UniMod:4)LDR	Cullin-associated NEDD8-dissociated protein 1	CAND1	Q86VP6
AAFENWEVEVTFR	1	799.387	2	AAFENWEVEVTFR	Protein ERGIC-53	LMAN1	P49257
AAFFAER	1	406.209	2	AAFFAER	Lipopolysaccharide-responsive and beige-like anchor protein	LRBA	P50851
AAFFVTLDETEEGYR	1	874.413	2	AAFFVTLDETEEGYR	Carnitine O-palmitoyltransferase 1, liver isoform	CPT1A	P50416
AAFGEEVDAVDTGISR	1	818.895	2	AAFGEEVDAVDTGISR	DNA fragmentation factor subunit alpha	DFFA	O00273
AAFGISDSYVDGSSFDPQRR	1	725.676	3	AAFGISDSYVDGSSFDPQRR	Serine/arginine repetitive matrix protein 2	SRRM2	Q9UQ35
AAFGLSEAGFNTACVTK	1	872.423	2	AAFGLSEAGFNTAC(UniMod:4)VTK	Succinate dehydrogenase [ubiquinone] flavoprotein subunit, mitochondrial	SDHA	P31040
AAFLGCLTDVR	1	611.817	2	AAFLGC(UniMod:4)LTDVR	Vacuolar protein sorting-associated protein 51 homolog	VPS51	Q9UID3
AAFLNFFR	1	493.267	2	AAFLNFFR	Alanine--tRNA ligase, mitochondrial	AARS2	Q5JTZ9
AAFLQYCR	1	514.754	2	AAFLQYC(UniMod:4)R	Nuclear pore complex protein Nup133	NUP133	Q8WUM0
AAFNSGK	1	694.353	1	AAFNSGK	Glyceraldehyde-3-phosphate dehydrogenase	GAPDH	P04406
AAFQIISQVISEATEQVLATTVGK	1	835.459	3	AAFQIISQVISEATEQVLATTVGK	A-kinase anchor protein 1, mitochondrial	AKAP1	Q92667
AAFQLDCSIVSR	1	683.844	2	AAFQLDC(UniMod:4)SIVSR	Immunoglobulin superfamily member 3	IGSF3	O75054
AAFQSLLDAQADEAVLDHPDLK	1	789.733	3	AAFQSLLDAQADEAVLDHPDLK	COMM domain-containing protein 3	COMMD3	Q9UBI1
AAFQSQYK	1	471.738	2	AAFQSQYK	ATP-dependent RNA helicase DDX42	DDX42	Q86XP3
AAFQYGIK	1	449.246	2	AAFQYGIK	Protein Red	IK	Q13123
AAFTAFEEAQLPR	1	725.87073, 484.24976	2, 3	AAFTAFEEAQLPR	Coiled-coil domain-containing protein 124	CCDC124	Q96CT7
AAFTECCQAADK	1	686.288	2	AAFTEC(UniMod:4)C(UniMod:4)QAADK	Albumin	ALB	P02768
AAFTVSLDPGPLEQFPHSMEPQLR	1	889.78	3	AAFTVSLDPGPLEQFPHSMEPQLR	mRNA turnover protein 4 homolog	MRTO4	Q9UKD2
AAFVAYALAFPR	1	648.859	2	AAFVAYALAFPR	Nicotinate phosphoribosyltransferase	NAPRT	Q6XQN6
AAFVLPEFAR	1	560.812	2	AAFVLPEFAR	Spermidine synthase	SRM	P19623
AAFVSEQQQK	1	568.292	2	AAFVSEQQQK	Integrin alpha-3	ITGA3	P26006
AAFYHQPWAQEAVGR	1	865.92432, 577.61884	2, 3	AAFYHQPWAQEAVGR	SWI/SNF-related matrix-associated actin-dependent regulator of chromatin subfamily D member 2	SMARCD2	Q92925
AAGAPGASDADGLKPR	1	727.37415, 485.25204	2, 3	AAGAPGASDADGLKPR	Beta/gamma crystallin domain-containing protein 1	CRYBG1	Q9Y4K1
AAGARPLTSPESLSR	1	756.91089, 504.94321	2, 3	AAGARPLTSPESLSR	Large proline-rich protein BAG6	BAG6	P46379
AAGASDVVLYK	1	547.299	2	AAGASDVVLYK	Phenylalanine--tRNA ligase beta subunit	FARSB	Q9NSD9
AAGCDFTNVVK	1	591.285	2	AAGC(UniMod:4)DFTNVVK	2-iminobutanoate/2-iminopropanoate deaminase	RIDA	P52758
AAGCNIPVASVAAGFPAGQTHLK	1	746.389	3	AAGC(UniMod:4)NIPVASVAAGFPAGQTHLK	Deoxyribose-phosphate aldolase	DERA	Q9Y315
AAGDVDIGDAAYYFER	1	866.89508, 578.26599	2, 3	AAGDVDIGDAAYYFER	Tumor-associated calcium signal transducer 2	TACSTD2	P09758
AAGEGLLTLR	1	500.794	2	AAGEGLLTLR	Epidermal growth factor receptor kinase substrate 8-like protein 1	EPS8L1	Q8TE68
AAGFDEIEQDLTQR	1	796.882	2	AAGFDEIEQDLTQR	Antiviral innate immune response receptor RIG-I	DDX58	O95786
AAGFKDPLLASGTDGVGTK	1	602.32	3	AAGFKDPLLASGTDGVGTK	Trifunctional purine biosynthetic protein adenosine-3	GART	P22102
AAGFNVLR	1	424.244	2	AAGFNVLR	Heat shock 70 kDa protein 14	HSPA14	Q0VDF9
AAGFSSSTTSTSWEGNR	1	873.391	2	AAGFSSSTTSTSWEGNR	ATP-dependent RNA helicase DHX29	DHX29	Q7Z478
AAGGAVCEQPLGLECR	1	844.39899, 563.26862	2, 3	AAGGAVC(UniMod:4)EQPLGLEC(UniMod:4)R	Mucin-5B	MUC5B	Q9HC84
AAGGFTHDELLK	1	629.826	2	AAGGFTHDELLK	Ribosomal RNA processing protein 1 homolog A	RRP1	P56182
AAGGGAGSSEDDAQSR	1	718.307	2	AAGGGAGSSEDDAQSR	Golgi phosphoprotein 3	GOLPH3	Q9H4A6
AAGGLHLLPWSR	1	639.36	2	AAGGLHLLPWSR	Uncharacterized protein KIAA2013	KIAA2013	Q8IYS2
AAGHPGDPESQQR	1	675.31409, 450.54535	2, 3	AAGHPGDPESQQR	Talin-1	TLN1	Q9Y490
AAGIDEQENWHEGK	1	792.3587, 528.57507	2, 3	AAGIDEQENWHEGK	Cytosol aminopeptidase	LAP3	P28838
AAGIDEQENWHEGKENIR	1	699.33197, 524.75092	3, 4	AAGIDEQENWHEGKENIR	Cytosol aminopeptidase	LAP3	P28838
AAGKGDVPTK	1	472.265	2	AAGKGDVPTK	60S ribosomal protein L7a	RPL7A	P62424
AAGLATMISTMRPDIDNMDEYVR	1	857.407	3	AAGLATMISTMRPDIDNMDEYVR	Splicing factor 3B subunit 1	SF3B1	O75533
AAGLESAATIR	1	530.294	2	AAGLESAATIR	E3 ubiquitin-protein ligase HERC2	HERC2	O95714
AAGLQAEIGQVK	1	592.836	2	AAGLQAEIGQVK	ELKS/Rab6-interacting/CAST family member 1	ERC1	Q8IUD2
AAGLVSDLDADSGLTLSR	1	880.956	2	AAGLVSDLDADSGLTLSR	Threonine--tRNA ligase, mitochondrial	TARS2	Q9BW92
AAGPASPPEEDPER	1	711.829	2	AAGPASPPEEDPER	Zinc finger protein 512B	ZNF512B	Q96KM6
AAGPEPQALDEFTSLLIADDTR	1	777.389	3	AAGPEPQALDEFTSLLIADDTR	E3 ubiquitin-protein ligase HERC2	HERC2	O95714
AAGPLLTDECR	1	601.796	2	AAGPLLTDEC(UniMod:4)R	ADP-ribose glycohydrolase MACROD1	MACROD1	Q9BQ69
AAGPLQLR	1	413.252	2	AAGPLQLR	Proteasome subunit beta type-1	PSMB1	P20618
AAGPSLSHTSGGTQSK	1	743.36908, 495.91531	2, 3	AAGPSLSHTSGGTQSK	Replication protein A 70 kDa DNA-binding subunit	RPA1	P27694
AAGSGELGVTMK	1	560.78778, 568.78528	2	AAGSGELGVTMK, AAGSGELGVTM(UniMod:35)K	Filamin-B	FLNB	O75369
AAGSPSPLPAPDPAPK	1	736.892	2	AAGSPSPLPAPDPAPK	Tether containing UBX domain for GLUT4	ASPSCR1	Q9BZE9
AAGTCGVLLR	1	509.28	2	AAGTC(UniMod:4)GVLLR	39S ribosomal protein L2, mitochondrial	MRPL2	Q5T653
AAGTDGSDFQHR	1	631.28229, 421.1908	2, 3	AAGTDGSDFQHR	Protein jagunal homolog 1	JAGN1	Q8N5M9
AAGVLNYLK	0	474.78	2	AAGVLNYLK	Rhophilin-2	RHPN2	Q8IUC4
AAGVNVEPFWPGLFAK	1	851.95203, 568.30396	2, 3	AAGVNVEPFWPGLFAK	60S acidic ribosomal protein P1	RPLP1	P05386
AAGVPQVNSK	1	485.77	2	AAGVPQVNSK	Neurabin-2	PPP1R9B	Q96SB3
AAGVVLEMIR	1	529.80579, 537.80328	2	AAGVVLEMIR, AAGVVLEM(UniMod:35)IR	RuvB-like 2	RUVBL2	Q9Y230
AAGWSELSER	1	553.268	2	AAGWSELSER	Pterin-4-alpha-carbinolamine dehydratase 2	PCBD2	Q9H0N5
AAGYNFYGTER	1	624.787	2	AAGYNFYGTER	DNA-directed RNA polymerase I subunit RPA2	POLR1B	Q9H9Y6
AAHASADLPEASSK	1	677.83435, 452.22549	2, 3	AAHASADLPEASSK	Protein PRRC2B	PRRC2B	Q5JSZ5
AAHEALGQFCCALHK	1	571.605	3	AAHEALGQFC(UniMod:4)C(UniMod:4)ALHK	Importin-4	IPO4	Q8TEX9
AAHGVLLQALDEMR	1	762.40442, 508.60553	2, 3	AAHGVLLQALDEMR	Immunity-related GTPase family Q protein	IRGQ	Q8WZA9
AAHIFFTDTCPEPLFSELGR	1	770.041	3	AAHIFFTDTC(UniMod:4)PEPLFSELGR	Syntaxin-binding protein 2	STXBP2	Q15833
AAHIFNEALVCHQIR	1	593.64288, 445.4841	3, 4	AAHIFNEALVC(UniMod:4)HQIR	Unconventional myosin-Ib	MYO1B	O43795
AAHLCAEAALR	1	591.807	2	AAHLC(UniMod:4)AEAALR	Proliferation-associated protein 2G4	PA2G4	Q9UQ80
AAHSEGNTTAGLDMR	1	765.85272, 510.90442, 773.85016, 516.23608	2, 3	AAHSEGNTTAGLDMR, AAHSEGNTTAGLDM(UniMod:35)R	T-complex protein 1 subunit beta	CCT2	P78371
AAHTEDINACTLTTSPR	1	619.964	3	AAHTEDINAC(UniMod:4)TLTTSPR	RAF proto-oncogene serine/threonine-protein kinase	RAF1	P04049
AAHVFFTDSCPDALFNELVK	1	761.038	3	AAHVFFTDSC(UniMod:4)PDALFNELVK	Syntaxin-binding protein 1	STXBP1	P61764
AAIAQALAGEVSVVPPSR	1	868.4895, 579.32898	2, 3	AAIAQALAGEVSVVPPSR	WD40 repeat-containing protein SMU1	SMU1	Q2TAY7
AAIAQLNGK	1	885.51636, 443.26208	1, 2	AAIAQLNGK	RNA-binding protein 14	RBM14	Q96PK6
AAIDWFDGK	0	511.752	2	AAIDWFDGK	RNA-binding protein FUS	FUS;TAF15	P35637;Q92804
AAIDWFDGKEFSGNPIK	1	632.317	3	AAIDWFDGKEFSGNPIK	RNA-binding protein FUS	FUS	P35637
AAIEAFNK	1	432.236	2	AAIEAFNK	Signal recognition particle subunit SRP68	SRP68	Q9UHB9
AAIECEQPQPDLYK	1	831.396	2	AAIEC(UniMod:4)EQPQPDLYK	Phospholipid-transporting ATPase IG	ATP11C	Q8NB49
AAIEYGTEEDVVK	1	712.352	2	AAIEYGTEEDVVK	Neurobeachin	NBEA	Q8NFP9
AAIGCGIVESILNWVK	1	865.47	2	AAIGC(UniMod:4)GIVESILNWVK	DNA topoisomerase 2-alpha	TOP2A	P11388
AAIHQILTENTPVSEQLSVPQR	1	811.104	3	AAIHQILTENTPVSEQLSVPQR	Tudor and KH domain-containing protein	TDRKH	Q9Y2W6
AAIIADSSTFR	1	576.307	2	AAIIADSSTFR	Eukaryotic translation initiation factor 4 gamma 3	EIF4G3	O43432
AAIISAEGDSK	1	531.278	2	AAIISAEGDSK	Prohibitin	PHB	P35232
AAILEEK	1	773.441	1	AAILEEK	Myosin-14	MYH14	Q7Z406
AAILETAPK	1	457.272	2	AAILETAPK	Ribosome-binding protein 1	RRBP1	Q9P2E9
AAILGFTSPVWAVR	1	744.423	2	AAILGFTSPVWAVR	Thyroid adenoma-associated protein	THADA	Q6YHU6
AAILPTSIFLTNK	1	694.912	2	AAILPTSIFLTNK	Protein arginine N-methyltransferase 5	PRMT5	O14744
AAILPTSIFLTNKK	1	506.309	3	AAILPTSIFLTNKK	Protein arginine N-methyltransferase 5	PRMT5	O14744
AAILQTEVDALR	0	650.368	2	AAILQTEVDALR	ELKS/Rab6-interacting/CAST family member 1	ERC1	Q8IUD2
AAIQSQLDGVR	1	579.318	2	AAIQSQLDGVR	Exocyst complex component 3	EXOC3	O60645
AAISNKITSCIFQLLQEAGIK	1	577.071	4	AAISNKITSC(UniMod:4)IFQLLQEAGIK	Multifunctional protein ADE2	PAICS	P22234
AAISSGIEDPVPTLHLTER	1	669.357	3	AAISSGIEDPVPTLHLTER	CCR4-NOT transcription complex subunit 3	CNOT3	O75175
AAIVFQK	1	776.468	1	AAIVFQK	Unconventional myosin-X	MYO10	Q9HD67
AAIVVHSR	0	426.757	2	AAIVVHSR	Long-chain fatty acid transport protein 4	SLC27A1;SLC27A4	Q6P1M0;Q6PCB7
AAKPEQIQK	1	506.794	2	AAKPEQIQK	Serine/threonine-protein kinase VRK1	VRK1	Q99986
AALAATGAASGGGGGGGGAGSR	1	815.899	2	AALAATGAASGGGGGGGGAGSR	Coiled-coil domain-containing protein 85C	CCDC85C	A6NKD9
AALADVLR	1	414.751	2	AALADVLR	Echinoderm microtubule-associated protein-like 4	EML4	Q9HC35
AALAEALR	1	407.744	2	AALAEALR	Echinoderm microtubule-associated protein-like 3	EML3	Q32P44
AALAFGFLDLLK	1	639.877	2	AALAFGFLDLLK	Integrator complex subunit 14	INTS14	Q96SY0
AALAGGTTMIIDHVVPEPGTSLLAAFDQWR	1	785.158	4	AALAGGTTMIIDHVVPEPGTSLLAAFDQWR	Dihydropyrimidinase-related protein 2	DPYSL2	Q16555
AALAHSEEVTASQVAATK	1	892.46368, 595.31177	2, 3	AALAHSEEVTASQVAATK	Plectin	PLEC	Q15149
AALALQITNLLTR	1	699.428	2	AALALQITNLLTR	DNA polymerase subunit gamma-1	POLG	P54098
AALCAVHVIR	1	555.317	2	AALC(UniMod:4)AVHVIR	AP-1 complex subunit gamma-1	AP1G1	O43747
AALCHFCIDMLNAK	1	832.39215, 555.26404	2, 3	AALC(UniMod:4)HFC(UniMod:4)IDMLNAK	Alpha-soluble NSF attachment protein	NAPA	P54920
AALDCSTSHLDEFYSDPHAVAGALK	1	892.419	3	AALDC(UniMod:4)STSHLDEFYSDPHAVAGALK	Rho GTPase-activating protein 17	ARHGAP17	Q68EM7
AALDGGVASAASPESKPSPGTK	1	666.677	3	AALDGGVASAASPESKPSPGTK	Beta/gamma crystallin domain-containing protein 1	CRYBG1	Q9Y4K1
AALDTLGLR	1	465.275	2	AALDTLGLR	Uncharacterized protein C6orf47	C6orf47	O95873
AALEAAAAAAPER	1	606.323	2	AALEAAAAAAPER	E3 ubiquitin-protein ligase ZNF598	ZNF598	Q86UK7
AALEACHK	1	450.225	2	AALEAC(UniMod:4)HK	Alcohol dehydrogenase class-3	ADH5	P11766
AALEALDELDLFGVK	1	802.433	2	AALEALDELDLFGVK	Phosphorylase b kinase regulatory subunit alpha, skeletal muscle isoform	PHKA1	P46020
AALEALGSCLNNK	1	680.849	2	AALEALGSC(UniMod:4)LNNK	Serine hydroxymethyltransferase, mitochondrial	SHMT2	P34897
AALEALLPYTER	1	673.87	2	AALEALLPYTER	Transducin beta-like protein 3	TBL3	Q12788
AALEAQNALHNMK	1	705.86237, 470.91086	2, 3	AALEAQNALHNMK	CUGBP Elav-like family member 1	CELF1	Q92879
AALEAVGGTVVLE	1	614.844	2	AALEAVGGTVVLE	39S ribosomal protein L12, mitochondrial	MRPL12	P52815
AALEDTLAETEAR	1	695.34729, 463.90079	2, 3	AALEDTLAETEAR	Keratin, type I cytoskeletal 19	KRT19	P08727
AALEEEVR	1	458.741	2	AALEEEVR	Signal-induced proliferation-associated protein 1	SIPA1	Q96FS4
AALEEFSR	1	461.736	2	AALEEFSR	SWI/SNF complex subunit SMARCC1	SMARCC1	Q92922
AALEELVK	1	872.50983, 436.75885	1, 2	AALEELVK	Histidine--tRNA ligase, cytoplasmic	HARS1	P12081
AALEEVYPDLTPEETRR	1	663.67	3	AALEEVYPDLTPEETRR	5'-3' exoribonuclease 2	XRN2	Q9H0D6
AALEGTATYR	1	526.773	2	AALEGTATYR	Heme-binding protein 1	HEBP1	Q9NRV9
AALEQLLK	1	443.275	2	AALEQLLK	Symplekin	SYMPK	Q92797
AALETDENLLLCAPTGAGK	1	648.664	3	AALETDENLLLC(UniMod:4)APTGAGK	U5 small nuclear ribonucleoprotein 200 kDa helicase	SNRNP200	O75643
AALEYLEDIDLK	1	696.867	2	AALEYLEDIDLK	Peroxiredoxin-like 2A	PRXL2A	Q9BRX8
AALEYLGSFDHYAT	0	779.365	2	AALEYLGSFDHYAT	Receptor-type tyrosine-protein phosphatase F	PTPRF	P10586
AALFALQNLFEEK	1	747.404	2	AALFALQNLFEEK	Methionine synthase	MTR	Q99707
AALFLQTLK	1	502.811	2	AALFLQTLK	Splicing factor, suppressor of white-apricot homolog	SFSWAP	Q12872
AALFVSNNSR	1	539.786	2	AALFVSNNSR	Chronophin	PDXP	Q96GD0
AALGPLVTGLYDVQAFK	1	881.99133, 588.3302	2, 3	AALGPLVTGLYDVQAFK	Uridine 5'-monophosphate synthase	UMPS	P11172
AALHLYSNTLNFQISEVEPK	1	758.731	3	AALHLYSNTLNFQISEVEPK	N-alpha-acetyltransferase 10	NAA10	P41227
AALHPPALAVLSHTPDGATQTIAWVGK	1	681.373	4	AALHPPALAVLSHTPDGATQTIAWVGK	Probable aminopeptidase NPEPL1	NPEPL1	Q8NDH3
AALIIQQYFR	1	611.852	2	AALIIQQYFR	Unconventional myosin-Vc	MYO5C	Q9NQX4
AALIMQVLQLTADQIAMLPPEQR	0	850.79834, 856.12994	3	AALIMQVLQLTADQIAMLPPEQR, AALIM(UniMod:35)QVLQLTADQIAMLPPEQR	Cleavage stimulation factor subunit 2	CSTF2	P33240
AALIYTCTVCR	1	664.329	2	AALIYTC(UniMod:4)TVC(UniMod:4)R	Zinc finger protein 706	ZNF706	Q9Y5V0
AALLAELALLEPEALR	1	846.99921, 565.00208	2, 3	AALLAELALLEPEALR	UDP-N-acetylhexosamine pyrophosphorylase-like protein 1	UAP1L1	Q3KQV9
AALLDQIR	1	450.27	2	AALLDQIR	Neural Wiskott-Aldrich syndrome protein	WASL	O00401
AALLEAGMPECTEDK	1	817.874	2	AALLEAGMPEC(UniMod:4)TEDK	(E3-independent) E2 ubiquitin-conjugating enzyme	UBE2O	Q9C0C9
AALLEFEER	1	539.283	2	AALLEFEER	RNA-binding protein 33	RBM33	Q96EV2
AALLELWELR	1	607.351	2	AALLELWELR	Spectrin alpha chain, non-erythrocytic 1	SPTAN1	Q13813
AALLELWELRR	1	457.271	3	AALLELWELRR	Spectrin alpha chain, non-erythrocytic 1	SPTAN1	Q13813
AALLETLSLLLAK	1	678.43	2	AALLETLSLLLAK	eIF-2-alpha kinase activator GCN1	GCN1	Q92616
AALLHGETR	1	484.27	2	AALLHGETR	Ribonuclease P protein subunit p30	RPP30	P78346
AALLNQHYQVNFK	1	773.41309, 515.94464	2, 3	AALLNQHYQVNFK	Bifunctional glutamate/proline--tRNA ligase	EPRS1	P07814
AALLSGPPGVGK	1	533.817	2	AALLSGPPGVGK	Replication factor C subunit 1	RFC1	P35251
AALLWALAAALER	1	684.90436, 456.93884	2, 3	AALLWALAAALER	Aldehyde dehydrogenase family 16 member A1	ALDH16A1	Q8IZ83
AALMESQGQQQEER	1	810.869	2	AALM(UniMod:35)ESQGQQQEER	Nuclear mitotic apparatus protein 1	NUMA1	Q14980
AALNALQPPEFR	1	663.863	2	AALNALQPPEFR	Vacuolar ATPase assembly integral membrane protein VMA21	VMA21	Q3ZAQ7
AALNELLK	1	436.267	2	AALNELLK	Tetratricopeptide repeat protein 37	TTC37	Q6PGP7
AALNGADIYAGCCTLK	1	849.404	2	AALNGADIYAGC(UniMod:4)C(UniMod:4)TLK	Heterogeneous nuclear ribonucleoprotein L-like	HNRNPLL	Q8WVV9
AALNLPEAASYDEVR	1	809.908	2	AALNLPEAASYDEVR	DNA-directed RNA polymerase I subunit RPA1	POLR1A	O95602
AALPDLTK	1	828.48364, 414.74573	1, 2	AALPDLTK	DnaJ homolog subfamily C member 3	DNAJC3	Q13217
AALPEGLPEASR	1	605.826	2	AALPEGLPEASR	Growth/differentiation factor 15	GDF15	Q99988
AALPGLDVLIYLK	1	693.425	2	AALPGLDVLIYLK	Nucleolar protein 14	NOP14	P78316
AALPLTTSDTK	1	559.309	2	AALPLTTSDTK	E3 ubiquitin-protein ligase HUWE1	HUWE1	Q7Z6Z7
AALPSLTNPPSLSPIR	1	817.468	2	AALPSLTNPPSLSPIR	Huntingtin	HTT	P42858
AALPTPALSPEDK	1	655.354	2	AALPTPALSPEDK	Tyrosine-protein phosphatase non-receptor type 23	PTPN23	Q9H3S7
AALQALGVAEGGER	1	671.361	2	AALQALGVAEGGER	Phosphatidylinositol 3-kinase regulatory subunit beta	PIK3R2	O00459
AALQALK	0	714.452	1	AALQALK	Charged multivesicular body protein 4c	CHMP4B;CHMP4C	Q96CF2;Q9H444
AALQALKR	0	435.78	2	AALQALKR	Charged multivesicular body protein 4c	CHMP4B;CHMP4C	Q96CF2;Q9H444
AALQEELQLCK	1	651.841	2	AALQEELQLC(UniMod:4)K	Fatty acid synthase	FASN	P49327
AALQEELSDVLIYLVALAAR	1	720.076	3	AALQEELSDVLIYLVALAAR	dCTP pyrophosphatase 1	DCTPP1	Q9H773
AALQEGHQFLCSIEA	1	837.402	2	AALQEGHQFLC(UniMod:4)SIEA	Bis(5'-nucleosyl)-tetraphosphatase [asymmetrical]	NUDT2	P50583
AALQELLSK	1	486.791	2	AALQELLSK	40S ribosomal protein S25	RPS25	P62851
AALQLVVDPGDPR	1	675.873	2	AALQLVVDPGDPR	Serine/threonine-protein kinase PAK 4	PAK4	O96013
AALQSQAEALR	1	579.318	2	AALQSQAEALR	Immunity-related GTPase family Q protein	IRGQ	Q8WZA9
AALRDYETVVK	1	632.849	2	AALRDYETVVK	Serine/threonine-protein phosphatase 5	PPP5C	P53041
AALRPTDVVLEVGPGTGNMTVK	1	742.404	3	AALRPTDVVLEVGPGTGNMTVK	Probable dimethyladenosine transferase	DIMT1	Q9UNQ2
AALSALESFLK	1	575.33	2	AALSALESFLK	DNA-dependent protein kinase catalytic subunit	PRKDC	P78527
AALSASEGEEVPQDK	1	765.869	2	AALSASEGEEVPQDK	Apoptosis-inducing factor 1, mitochondrial	AIFM1	O95831
AALSEEELEK	1	559.783	2	AALSEEELEK	Eukaryotic translation initiation factor 4 gamma 1	EIF4G1	Q04637
AALSEEELEKK	1	623.83075, 416.22308	2, 3	AALSEEELEKK	Eukaryotic translation initiation factor 4 gamma 1	EIF4G1	Q04637
AALSEEELER	1	573.786	2	AALSEEELER	Eukaryotic translation initiation factor 4 gamma 3	EIF4G3	O43432
AALSGSYVNFGVFR	1	744.387	2	AALSGSYVNFGVFR	Exportin-7	XPO7	Q9UIA9
AALSSFQK	1	426.236	2	AALSSFQK	COP9 signalosome complex subunit 2	COPS2	P61201
AALSSQQQQQLALLLQQFQTLK	1	829.131	3	AALSSQQQQQLALLLQQFQTLK	GRB10-interacting GYF protein 2	GIGYF2	Q6Y7W6
AALTGLLHR	1	476.291	2	AALTGLLHR	Trifunctional enzyme subunit beta, mitochondrial	HADHB	P55084
AALTLTPSAVNK	1	593.346	2	AALTLTPSAVNK	Iron-sulfur cluster assembly 1 homolog, mitochondrial	ISCA1	Q9BUE6
AALTVHQAR	1	483.778	2	AALTVHQAR	RUS family member 1	RUSF1	Q96GQ5
AALVAGMYPNLVHVDR	1	575.976	3	AALVAGMYPNLVHVDR	3'-5' RNA helicase YTHDC2	YTHDC2	Q9H6S0
AALVAQNYINYQQGTPHR	1	682.018	3	AALVAQNYINYQQGTPHR	Latexin	LXN	Q9BS40
AALVDLEPGTMDSVR	1	787.39899, 795.39642	2	AALVDLEPGTMDSVR, AALVDLEPGTM(UniMod:35)DSVR	Tubulin beta-6 chain	TUBB6	Q9BUF5
AALVDYLDGK	1	532.786	2	AALVDYLDGK	Tetratricopeptide repeat protein 37	TTC37	Q6PGP7
AALVVLENYYK	1	641.857	2	AALVVLENYYK	Vang-like protein 1	VANGL1	Q8TAA9
AALYFQR	1	434.738	2	AALYFQR	Cell division cycle protein 23 homolog	CDC23	Q9UJX2
AALYLECSAK	1	563.285	2	AALYLEC(UniMod:4)SAK	Rho-related GTP-binding protein RhoF	RHOF	Q9HBH0
AAMDNSEIAGEK	1	626.281	2	AAM(UniMod:35)DNSEIAGEK	MICOS complex subunit MIC60	IMMT	Q16891
AAMEALVVEVTK	1	630.84784, 638.84534	2	AAMEALVVEVTK, AAM(UniMod:35)EALVVEVTK	ATP-dependent RNA helicase A	DHX9	Q08211
AAMEPIVISAK	1	565.319	2	AAMEPIVISAK	Talin-1	TLN1	Q9Y490
AAMFTAGSNFNHVVQNEK	1	655.648	3	AAMFTAGSNFNHVVQNEK	Protein-S-isoprenylcysteine O-methyltransferase	ICMT	O60725
AAMIVNQLSK	1	537.803	2	AAMIVNQLSK	Junction plakoglobin	JUP	P14923
AAMIWIVGEYAER	0	754.88275, 762.88025	2	AAMIWIVGEYAER, AAM(UniMod:35)IWIVGEYAER	AP-2 complex subunit beta	AP1B1;AP2B1	P63010;Q10567
AAMLSLLR	1	437.763	2	AAMLSLLR	Inhibitor of nuclear factor kappa-B kinase subunit alpha	CHUK	O15111
AANAAENDFSVSQAEMSSR	1	662.294	3	AANAAENDFSVSQAEMSSR	ATP-binding cassette sub-family F member 1	ABCF1	Q8NE71
AANFENHSGK	1	537.753	2	AANFENHSGK	Vinculin	VCL	P18206
AANGVVLATEK	1	536.804	2	AANGVVLATEK	Proteasome subunit alpha type-2	PSMA2	P25787
AANILVGENLVCK	0	700.883	2	AANILVGENLVC(UniMod:4)K	Tyrosine-protein kinase Yes	SRC;YES1	P07947;P12931
AANIPEHNTIGFMFACVGR	1	702.341	3	AANIPEHNTIGFMFAC(UniMod:4)VGR	F-box only protein 22	FBXO22	Q8NEZ5
AANMIPAHDSPLAALAFDASGTK	1	757.048	3	AANMIPAHDSPLAALAFDASGTK	WD repeat domain phosphoinositide-interacting protein 2	WIPI2	Q9Y4P8
AANNGALPPDLSYIVR	1	835.94751, 557.63428	2, 3	AANNGALPPDLSYIVR	Cytochrome c1, heme protein, mitochondrial	CYC1	P08574
AANNIASLLTK	1	558.325	2	AANNIASLLTK	THUMP domain-containing protein 3	THUMPD3	Q9BV44
AANPEMPLSFTISR	1	767.391	2	AANPEMPLSFTISR	Lysophospholipase D GDPD3	GDPD3	Q7L5L3
AANPGCSLEDFVR	1	718.336	2	AANPGC(UniMod:4)SLEDFVR	Rab3 GTPase-activating protein catalytic subunit	RAB3GAP1	Q15042
AANPVDFLSK	1	531.286	2	AANPVDFLSK	pre-rRNA 2'-O-ribose RNA methyltransferase FTSJ3	FTSJ3	Q8IY81
AANSLEAFIFETQDK	1	842.41571, 561.94641	2, 3	AANSLEAFIFETQDK	Hypoxia up-regulated protein 1	HYOU1	Q9Y4L1
AANVLITR	1	429.265	2	AANVLITR	Cyclin-dependent kinase 9	CDK9	P50750
AANVLLSEHGEVK	1	683.87073, 456.24976	2, 3	AANVLLSEHGEVK	Serine/threonine-protein kinase 24	STK24	Q9Y6E0
AANVLLSEQGDVK	0	672.363	2	AANVLLSEQGDVK	Serine/threonine-protein kinase 26	STK26	Q9P289
AANVQEPEKK	1	557.299	2	AANVQEPEKK	Ribosomal RNA processing protein 1 homolog A	RRP1	P56182
AANVTLLTSLVEGEAVHLAR	0	688.721	3	AANVTLLTSLVEGEAVHLAR	Transcription factor AP-2-alpha	TFAP2A	P05549
AANWYER	1	455.215	2	AANWYER	NADH dehydrogenase [ubiquinone] iron-sulfur protein 3, mitochondrial	NDUFS3	O75489
AANYDFYQLLEEK	1	802.386	2	AANYDFYQLLEEK	Protein SMG8	SMG8	Q8ND04
AAPAALCAFR	1	524.275	2	AAPAALC(UniMod:4)AFR	Plexin-D1	PLXND1	Q9Y4D7
AAPAEPDFIFR	1	617.318	2	AAPAEPDFIFR	E3 ubiquitin-protein ligase RNF169	RNF169	Q8NCN4
AAPAGGFQNIACLR	1	723.37	2	AAPAGGFQNIAC(UniMod:4)LR	tRNA (guanine-N(7)-)-methyltransferase	METTL1	Q9UBP6
AAPASSAGASDAR	1	566.274	2	AAPASSAGASDAR	Lysophosphatidylcholine acyltransferase 1	LPCAT1	Q8NF37
AAPAVQTK	1	785.453	1	AAPAVQTK	Trifunctional enzyme subunit beta, mitochondrial	HADHB	P55084
AAPCIYWLPLTDSQIVQK	1	701.704	3	AAPC(UniMod:4)IYWLPLTDSQIVQK	Apoptotic chromatin condensation inducer in the nucleus	ACIN1	Q9UKV3
AAPDDPSGFAVLASCAR	1	852.905	2	AAPDDPSGFAVLASC(UniMod:4)AR	Sedoheptulokinase	SHPK	Q9UHJ6
AAPDILIATPGR	1	597.846	2	AAPDILIATPGR	Probable ATP-dependent RNA helicase DDX27	DDX27	Q96GQ7
AAPEASGTPSSDAVSR	1	751.859	2	AAPEASGTPSSDAVSR	Coronin-1A	CORO1A	P31146
AAPEASSPPASPLQHLLPGK	1	656.691	3	AAPEASSPPASPLQHLLPGK	Protein Niban 2	NIBAN2	Q96TA1
AAPEMVSLLK	1	529.8	2	AAPEMVSLLK	Glutaryl-CoA dehydrogenase, mitochondrial	GCDH	Q92947
AAPFSLEYR	1	527.273	2	AAPFSLEYR	Inorganic pyrophosphatase	PPA1	Q15181
AAPGAEFAPNK	1	536.776	2	AAPGAEFAPNK	Non-POU domain-containing octamer-binding protein	NONO	Q15233
AAPGAEFAPNKR	1	614.82611, 410.22	2, 3	AAPGAEFAPNKR	Non-POU domain-containing octamer-binding protein	NONO	Q15233
AAPGAGDAAAGSGAEFAGGDGAAR	1	658.969	3	AAPGAGDAAAGSGAEFAGGDGAAR	Solute carrier family 27 member 3	SLC27A3	Q5K4L6
AAPGPGPSTFSFVPPSK	1	822.426	2	AAPGPGPSTFSFVPPSK	Nuclear pore complex protein Nup214	NUP214	P35658
AAPLAGFGYGLPISR	1	745.413	2	AAPLAGFGYGLPISR	[Pyruvate dehydrogenase (acetyl-transferring)] kinase isozyme 3, mitochondrial	PDK3	Q15120
AAPLDSIHSLAAYYIDCIR	1	717.03046, 538.02478	3, 4	AAPLDSIHSLAAYYIDC(UniMod:4)IR	Fatty acid synthase	FASN	P49327
AAPLVTSGK	1	422.251	2	AAPLVTSGK	Ubiquitin-associated protein 2	UBAP2	Q5T6F2
AAPPDVGEER	1	520.755	2	AAPPDVGEER	7SK snRNA methylphosphate capping enzyme	MEPCE	Q7L2J0
AAPPQIPDTR	1	533.289	2	AAPPQIPDTR	Chromatin modification-related protein MEAF6	MEAF6	Q9HAF1
AAPQPLNLVSSVTLSK	1	812.968	2	AAPQPLNLVSSVTLSK	Forkhead box protein P1	FOXP1	Q9H334
AAPQPSVSCVYK	1	653.827	2	AAPQPSVSC(UniMod:4)VYK	Vitamin K-dependent gamma-carboxylase	GGCX	P38435
AAPQSPSVPK	1	491.273	2	AAPQSPSVPK	Nuclear pore complex protein Nup155	NUP155	O75694
AAPSPQEALVR	1	569.815	2	AAPSPQEALVR	Charged multivesicular body protein 4c	CHMP4C	Q96CF2
AAPTAASDQPDSAATTEK	1	866.406	2	AAPTAASDQPDSAATTEK	Partner of Y14 and mago	PYM1	Q9BRP8
AAPTSAPPSK	1	463.752	2	AAPTSAPPSK	Protein Red	IK	Q13123
AAQAGPTQPGPPR	1	624.329	2	AAQAGPTQPGPPR	PHD finger protein 23	PHF23	Q9BUL5
AAQALSVQDK	1	515.781	2	AAQALSVQDK	Reduced folate transporter	SLC19A1	P41440
AAQAPDGASEPR	1	585.282	2	AAQAPDGASEPR	Breakpoint cluster region protein	BCR	P11274
AAQAPSSFQLLYDLK	1	826.43896, 551.29523	2, 3	AAQAPSSFQLLYDLK	C-1-tetrahydrofolate synthase, cytoplasmic	MTHFD1	P11586
AAQAPTPGLLQSPR	1	703.892	2	AAQAPTPGLLQSPR	Oxysterol-binding protein-related protein 5	OSBPL5	Q9H0X9
AAQASDLEK	1	466.739	2	AAQASDLEK	Transaldolase	TALDO1	P37837
AAQDFFSTCR	1	601.767	2	AAQDFFSTC(UniMod:4)R	Uroporphyrinogen decarboxylase	UROD	P06132
AAQDIKDEEPGDLGR	1	807.393	2	AAQDIKDEEPGDLGR	Death-inducer obliterator 1	DIDO1	Q9BTC0
AAQDLCEEALR	1	638.304	2	AAQDLC(UniMod:4)EEALR	Pre-mRNA-processing factor 6	PRPF6	O94906
AAQDRDQIYR	1	618.31079, 412.54315	2, 3	AAQDRDQIYR	Transformer-2 protein homolog beta	TRA2B	P62995
AAQEEYVK	1	469.236	2	AAQEEYVK	Fructose-bisphosphate aldolase A	ALDOA	P04075
AAQEEYVKR	1	547.286	2	AAQEEYVKR	Fructose-bisphosphate aldolase A	ALDOA	P04075
AAQEFFQR	1	498.749	2	AAQEFFQR	Probable arginine--tRNA ligase, mitochondrial	RARS2	Q5T160
AAQELQEGQR	1	565.284	2	AAQELQEGQR	Cystathionine beta-synthase	CBS	P35520
AAQEQVLNASR	1	593.813	2	AAQEQVLNASR	DnaJ homolog subfamily C member 2	DNAJC2	Q99543
AAQFVDLLGYFSLK	1	786.428	2	AAQFVDLLGYFSLK	E3 ubiquitin-protein ligase UBR4	UBR4	Q5T4S7
AAQIFITELTLR	1	688.402	2	AAQIFITELTLR	Nuclear transcription factor Y subunit gamma	NFYC	Q13952
AAQLATEIADIK	1	622.349	2	AAQLATEIADIK	Early endosome antigen 1	EEA1	Q15075
AAQLCGAGMAAVVDK	1	731.36389, 739.36133	2	AAQLC(UniMod:4)GAGMAAVVDK, AAQLC(UniMod:4)GAGM(UniMod:35)AAVVDK	Hexokinase-1	HK1	P19367
AAQLCGAGMAAVVDR	1	745.367	2	AAQLC(UniMod:4)GAGMAAVVDR	Hexokinase-2	HK2	P52789
AAQLDGLEAR	1	522.278	2	AAQLDGLEAR	Laminin subunit beta-2	LAMB2	P55268
AAQLEGER	1	437.226	2	AAQLEGER	Huntingtin-interacting protein 1-related protein	HIP1R	O75146
AAQLFLCSLGLK	1	660.872	2	AAQLFLC(UniMod:4)SLGLK	Endoribonuclease Dicer	DICER1	Q9UPY3
AAQLGFK	1	734.421	1	AAQLGFK	Dihydrolipoyl dehydrogenase, mitochondrial	DLD	P09622
AAQLIGTCSQNVAAIQEQVLGLGALR	1	894.486	3	AAQLIGTC(UniMod:4)SQNVAAIQEQVLGLGALR	Hsp70-binding protein 1	HSPBP1	Q9NZL4
AAQLPNDVVLQIMELCGATR	1	733.714	3	AAQLPNDVVLQIMELC(UniMod:4)GATR	RalBP1-associated Eps domain-containing protein 1	REPS1	Q96D71
AAQLQHSEK	1	506.265	2	AAQLQHSEK	Coiled-coil domain-containing protein 6	CCDC6	Q16204
AAQPPAQPCQLCGR	1	777.37	2	AAQPPAQPC(UniMod:4)QLC(UniMod:4)GR	Zinc finger protein 428	ZNF428	Q96B54
AAQQAASSSGQGQQAQTPTGK	1	667.992	3	AAQQAASSSGQGQQAQTPTGK	Casein kinase I isoform alpha	CSNK1A1	P48729
AAQQQEEQEEKEEEDDEQTLHR	1	675.548	4	AAQQQEEQEEKEEEDDEQTLHR	Immunoglobulin-binding protein 1	IGBP1	P78318
AAQSANISVR	1	508.779	2	AAQSANISVR	Hydroxymethylglutaryl-CoA lyase, mitochondrial	HMGCL	P35914
AAQSLLNK	0	844.48981, 422.74881	1, 2	AAQSLLNK	ATP-dependent RNA helicase DDX19A	DDX19A	Q9NUU7
AAQTGQVDGELIR	1	679.358	2	AAQTGQVDGELIR	Protein SOGA1	SOGA1	O94964
AAQVAQDEEIAR	1	650.829	2	AAQVAQDEEIAR	Coiled-coil domain-containing protein 50	CCDC50	Q8IVM0
AAQVGLLFLK	1	530.333	2	AAQVGLLFLK	TELO2-interacting protein 2	TTI2	Q6NXR4
AAQVMGPPDR	1	529.259	2	AAQVM(UniMod:35)GPPDR	Far upstream element-binding protein 3	FUBP3	Q96I24
AAQYACSLLGHALQR	1	829.92603, 553.61993	2, 3	AAQYAC(UniMod:4)SLLGHALQR	Peroxisomal membrane protein 11B	PEX11B	O96011
AAREELLAEFGSGTLDLPALTR	1	777.417	3	AAREELLAEFGSGTLDLPALTR	Epiplakin	EPPK1	P58107
AASAAFQENVGR	1	610.805	2	AASAAFQENVGR	Tubulin-specific chaperone D	TBCD	Q9BTW9
AASAAVLAPLGFTLR	1	729.428	2	AASAAVLAPLGFTLR	Dehydrodolichyl diphosphate synthase complex subunit NUS1	NUS1	Q96E22
AASADSTTEGTPADGFTVLSTK	1	709.675	3	AASADSTTEGTPADGFTVLSTK	Core histone macro-H2A.1	MACROH2A1	O75367
AASAFFTYVSLSQEGR	1	867.429	2	AASAFFTYVSLSQEGR	Cytosolic acyl coenzyme A thioester hydrolase	ACOT7	O00154
AASAGQEPLHNEELAGAGR	1	626.642	3	AASAGQEPLHNEELAGAGR	DDRGK domain-containing protein 1	DDRGK1	Q96HY6
AASAGVPYHGEVPVSLAR	1	594.317	3	AASAGVPYHGEVPVSLAR	Spectrin beta chain, non-erythrocytic 2	SPTBN2	O15020
AASAPYFEVLEK	1	662.844	2	AASAPYFEVLEK	Gamma-tubulin complex component 2	TUBGCP2	Q9BSJ2
AASAYAVGDVK	1	526.275	2	AASAYAVGDVK	cAMP-dependent protein kinase type II-alpha regulatory subunit	PRKAR2A	P13861
AASDIAMTELPPTHPIR	1	607.31793, 612.6496	3	AASDIAMTELPPTHPIR, AASDIAM(UniMod:35)TELPPTHPIR	14-3-3 protein epsilon	YWHAE	P62258
AASDIWKPVLSIDTEPR	1	633.34	3	AASDIWKPVLSIDTEPR	Chromosome alignment-maintaining phosphoprotein 1	CHAMP1	Q96JM3
AASEWLLR	1	473.262	2	AASEWLLR	ATP synthase subunit s, mitochondrial	DMAC2L	Q99766
AASFRPGLVSETLSVR	1	563.982	3	AASFRPGLVSETLSVR	Protein timeless homolog	TIMELESS	Q9UNS1
AASGFNAMEDAQTLR	1	791.37073, 799.36823	2	AASGFNAMEDAQTLR, AASGFNAM(UniMod:35)EDAQTLR	Annexin A4	ANXA4	P09525
AASGFNAMEDAQTLRK	1	855.41821, 570.61475	2, 3	AASGFNAMEDAQTLRK	Annexin A4	ANXA4	P09525
AASGLLSIGLCK	1	595.335	2	AASGLLSIGLC(UniMod:4)K	Medium-chain acyl-CoA ligase ACSF2, mitochondrial	ACSF2	Q96CM8
AASIFGGAK	1	411.23	2	AASIFGGAK	Eukaryotic translation initiation factor 4B	EIF4B	P23588
AASIFGGAKPVDTAAR	1	766.41583, 511.27982	2, 3	AASIFGGAKPVDTAAR	Eukaryotic translation initiation factor 4B	EIF4B	P23588
AASITSEVFNK	1	583.807	2	AASITSEVFNK	FACT complex subunit SPT16	SUPT16H	Q9Y5B9
AASIYSSWAEEQR	1	749.353	2	AASIYSSWAEEQR	Golgi-specific brefeldin A-resistance guanine nucleotide exchange factor 1	GBF1	Q92538
AASLEAVSYAIDTLK	1	776.418	2	AASLEAVSYAIDTLK	Molybdopterin synthase catalytic subunit	MOCS2	O96007
AASLEYDYETIR	1	715.844	2	AASLEYDYETIR	Lysophospholipid acyltransferase 7	MBOAT7	Q96N66
AASLLLEILGLLCK	1	757.456	2	AASLLLEILGLLC(UniMod:4)K	Eukaryotic translation initiation factor 4 gamma 1	EIF4G1	Q04637
AASLTEDRDR	1	567.282	2	AASLTEDRDR	Eukaryotic translation initiation factor 4 gamma 1	EIF4G1	Q04637
AASNCGIVESILNWVK	1	880.95447, 587.63892	2, 3	AASNC(UniMod:4)GIVESILNWVK	DNA topoisomerase 2-beta	TOP2B	Q02880
AASNIIFSNGNLDPWAGGGIR	1	710.696	3	AASNIIFSNGNLDPWAGGGIR	Dipeptidyl peptidase 2	DPP7	Q9UHL4
AASQGYTVAR	1	512.265	2	AASQGYTVAR	Protein sel-1 homolog 1	SEL1L	Q9UBV2
AASQILENGEEAPGPDPSLDR	1	722.683	3	AASQILENGEEAPGPDPSLDR	Synaptotagmin-like protein 1	SYTL1	Q8IYJ3
AASQPPNSSEAGR	1	636.303	2	AASQPPNSSEAGR	Ena/VASP-like protein	EVL	Q9UI08
AASQPTSLAPEK	1	600.318	2	AASQPTSLAPEK	Lysophospholipid acyltransferase 7	MBOAT7	Q96N66
AASQSTQVPTITEGVAAALLLLK	1	761.438	3	AASQSTQVPTITEGVAAALLLLK	eIF-2-alpha kinase activator GCN1	GCN1	Q92616
AASSIDQFSIR	1	597.81	2	AASSIDQFSIR	Golgin subfamily A member 5	GOLGA5	Q8TBA6
AASSLLANLWQYNK	1	789.918	2	AASSLLANLWQYNK	Plakophilin-3	PKP3	Q9Y446
AASSLNLSNGETESVK	1	803.9	2	AASSLNLSNGETESVK	Mitogen-activated protein kinase kinase kinase kinase 4	MAP4K4	O95819
AASSSSPGSPVASSPSR	1	766.372	2	AASSSSPGSPVASSPSR	Golgi-specific brefeldin A-resistance guanine nucleotide exchange factor 1	GBF1	Q92538
AASVHTVGEDTEETPHR	1	612.62286, 459.71912	3, 4	AASVHTVGEDTEETPHR	Ribonucleases P/MRP protein subunit POP1	POP1	Q99575
AASVVQPQPLVVVK	1	717.938	2	AASVVQPQPLVVVK	Bromodomain-containing protein 4	BRD4	O60885
AASYFGMK	1	437.711	2	AASYFGMK	Sphingosine-1-phosphate lyase 1	SGPL1	O95470
AATAAADFTAK	1	519.268	2	AATAAADFTAK	Serine-threonine kinase receptor-associated protein	STRAP	Q9Y3F4
AATACFGFPK	1	535.261	2	AATAC(UniMod:4)FGFPK	tRNA (adenine(58)-N(1))-methyltransferase non-catalytic subunit TRM6	TRMT6	Q9UJA5
AATAGPPNAR	1	463.247	2	AATAGPPNAR	Zinc finger CCCH domain-containing protein 4	ZC3H4	Q9UPT8
AATALKDVVK	1	508.312	2	AATALKDVVK	Protein disulfide-isomerase A6	PDIA6	Q15084
AATAQYLSPR	1	539.289	2	AATAQYLSPR	Serine/threonine-protein kinase 11-interacting protein	STK11IP	Q8N1F8
AATDGADTPFGR	1	589.776	2	AATDGADTPFGR	RelA-associated inhibitor	PPP1R13L	Q8WUF5
AATECMCNLAMSK	1	743.812	2	AATEC(UniMod:4)MC(UniMod:4)NLAMSK	Protein unc-45 homolog A	UNC45A	Q9H3U1
AATEELLANK	1	530.289	2	AATEELLANK	TATA element modulatory factor	TMF1	P82094
AATENIPVVR	1	535.304	2	AATENIPVVR	Parafibromin	CDC73	Q6P1J9
AATFFGCIGIDK	1	650.325	2	AATFFGC(UniMod:4)IGIDK	Adenosine kinase	ADK	P55263
AATFGLILDDVSLTHLTFGK	1	707.053	3	AATFGLILDDVSLTHLTFGK	Prohibitin	PHB	P35232
AATGEEVPR	1	465.239	2	AATGEEVPR	UDP-N-acetylglucosamine--peptide N-acetylglucosaminyltransferase 110 kDa subunit	OGT	O15294
AATGEEVSAEDLGGADLHCR	1	686.645	3	AATGEEVSAEDLGGADLHC(UniMod:4)R	Methylcrotonoyl-CoA carboxylase beta chain, mitochondrial	MCCC2	Q9HCC0
AATGEEVSAEDLGGADLHCRK	1	547.26	4	AATGEEVSAEDLGGADLHC(UniMod:4)RK	Methylcrotonoyl-CoA carboxylase beta chain, mitochondrial	MCCC2	Q9HCC0
AATGYRDPATGDTIPLFQAMQK	1	784.727	3	AATGYRDPATGDTIPLFQAMQK	Epiplakin	EPPK1	P58107
AATHGLMLGALQGDGPLPAELEELR	1	853.78	3	AATHGLMLGALQGDGPLPAELEELR	RUS family member 1	RUSF1	Q96GQ5
AATHIPAAGDSK	1	569.797	2	AATHIPAAGDSK	Band 4.1-like protein 5	EPB41L5	Q9HCM4
AATIPVSQISTIAGSK	1	772.439	2	AATIPVSQISTIAGSK	mRNA export factor GLE1	GLE1	Q53GS7
AATITPFR	1	438.751	2	AATITPFR	NAD(P) transhydrogenase, mitochondrial	NNT	Q13423
AATIVATSEGSLWGLDR	1	873.956	2	AATIVATSEGSLWGLDR	cAMP-dependent protein kinase type II-alpha regulatory subunit	PRKAR2A	P13861
AATLAQELEK	1	537.296	2	AATLAQELEK	Structural maintenance of chromosomes protein 1A	SMC1A	Q14683
AATLEGWK	1	438.236	2	AATLEGWK	Nuclear pore complex protein Nup107	NUP107	P57740
AATLMMLGR	1	482.26	2	AATLMMLGR	DnaJ homolog subfamily C member 7	DNAJC7	Q99615
AATLPHEQR	1	511.773	2	AATLPHEQR	Alpha- and gamma-adaptin-binding protein p34	AAGAB	Q6PD74
AATMEIPIHGNGEAR	1	522.929	3	AATMEIPIHGNGEAR	Arfaptin-2	ARFIP2	P53365
AATMSAVEAATCR	1	669.811	2	AATMSAVEAATC(UniMod:4)R	Pyrroline-5-carboxylate reductase 3	PYCR3	Q53H96
AATPQVAAELEK	1	614.333	2	AATPQVAAELEK	Mitochondrial mRNA pseudouridine synthase TRUB2	TRUB2	O95900
AATQCEFSK	1	521.238	2	AATQC(UniMod:4)EFSK	DCN1-like protein 1	DCUN1D1	Q96GG9
AATQELALLISR	1	643.378	2	AATQELALLISR	Envoplakin	EVPL	Q92817
AATQFWR	1	440.228	2	AATQFWR	Protein disulfide-isomerase A4	PDIA4	P13667
AATSDLEHYDK	1	625.28925, 417.19543	2, 3	AATSDLEHYDK	Nucleobindin-2	NUCB2	P80303
AATSEGVQVK	1	495.268	2	AATSEGVQVK	Methyl-CpG-binding protein 2	MECP2	P51608
AATSGVPSIYAPSTYAHLSPAK	1	730.38	3	AATSGVPSIYAPSTYAHLSPAK	Lipolysis-stimulated lipoprotein receptor	LSR	Q86X29
AATSPALFNR	1	524.284	2	AATSPALFNR	Cytoplasmic dynein 1 heavy chain 1	DYNC1H1	Q14204
AATSPAPGPSDATAR	1	685.34	2	AATSPAPGPSDATAR	Zinc finger CCCH domain-containing protein 3	ZC3H3	Q8IXZ2
AATSTLSVCDFLGEK	1	799.891	2	AATSTLSVC(UniMod:4)DFLGEK	Protein FAM177A1	FAM177A1	Q8N128
AATTGHVIDIYACALDQTGLLEMK	1	864.434	3	AATTGHVIDIYAC(UniMod:4)ALDQTGLLEMK	Protein transport protein Sec23A	SEC23A	Q15436
AATTVLQELK	1	537.315	2	AATTVLQELK	Double-stranded RNA-binding protein Staufen homolog 2	STAU2	Q9NUL3
AATVMINCLLQER	1	759.893	2	AATVMINC(UniMod:4)LLQER	Maestro heat-like repeat-containing protein family member 1	MROH1	Q8NDA8
AAVAASVGLSEGPAGSR	1	750.395	2	AAVAASVGLSEGPAGSR	YrdC domain-containing protein, mitochondrial	YRDC	Q86U90
AAVAGEDGR	0	423.21	2	AAVAGEDGR	Heterogeneous nuclear ribonucleoproteins C1/C2	HNRNPC	P07910
AAVAGLDK	1	744.426	1	AAVAGLDK	Trifunctional purine biosynthetic protein adenosine-3	GART	P22102
AAVAIQSQFR	1	545.805	2	AAVAIQSQFR	Calmodulin regulator protein PCP4	PCP4	P48539
AAVATFLQSVQVPEFTPK	1	645.02	3	AAVATFLQSVQVPEFTPK	Ubiquitin-like modifier-activating enzyme 1	UBA1	P22314
AAVAVVPLVSEDK	1	649.373	2	AAVAVVPLVSEDK	Zinc finger CCCH domain-containing protein 11A	ZC3H11A	O75152
AAVAWANQNR	1	550.784	2	AAVAWANQNR	Enhancer of mRNA-decapping protein 3	EDC3	Q96F86
AAVDAGFVPNDMQVGQTGK	1	635.645	3	AAVDAGFVPNDMQVGQTGK	Electron transfer flavoprotein subunit alpha, mitochondrial	ETFA	P13804
AAVEALQSQALHATSQQPLR	1	707.047	3	AAVEALQSQALHATSQQPLR	Septin-8	SEPTIN8	Q92599
AAVEALQSQALHATSQQPLRK	1	749.74573, 562.56122	3, 4	AAVEALQSQALHATSQQPLRK	Septin-8	SEPTIN8	Q92599
AAVEDSGTTVETIK	1	710.863	2	AAVEDSGTTVETIK	E3 ubiquitin-protein ligase BRE1A	RNF20	Q5VTR2
AAVEEGIVLGGGCALLR	1	842.95697, 562.30725	2, 3	AAVEEGIVLGGGC(UniMod:4)ALLR	60 kDa heat shock protein, mitochondrial	HSPD1	P10809
AAVEELLER	1	515.283	2	AAVEELLER	Tubulin-specific chaperone C	TBCC	Q15814
AAVELEEPEDAR	1	664.821	2	AAVELEEPEDAR	Pre-mRNA-processing factor 6	PRPF6	O94906
AAVENHVR	1	448.242	2	AAVENHVR	Ribose-5-phosphate isomerase	RPIA	P49247
AAVENLPTFLVELSR	1	829.96008, 553.64264	2, 3	AAVENLPTFLVELSR	Importin subunit beta-1	KPNB1	Q14974
AAVESLGFILFR	1	661.878	2	AAVESLGFILFR	26S proteasome non-ATPase regulatory subunit 1	PSMD1	Q99460
AAVETLGVPCFLGGMAR	1	874.94556, 583.633	2, 3	AAVETLGVPC(UniMod:4)FLGGMAR	2-hydroxyacyl-CoA lyase 2	ILVBL	A1L0T0
AAVEWFDGK	1	511.752	2	AAVEWFDGK	RNA-binding protein EWS	EWSR1	Q01844
AAVEWFDGKDFQGSK	1	842.90277, 562.27112	2, 3	AAVEWFDGKDFQGSK	RNA-binding protein EWS	EWSR1	Q01844
AAVFEEIDTYER	1	721.844	2	AAVFEEIDTYER	Enhancer of mRNA-decapping protein 3	EDC3	Q96F86
AAVGEEKDINTFVGTPVEK	1	668.682	3	AAVGEEKDINTFVGTPVEK	Proliferation marker protein Ki-67	MKI67	P46013
AAVGQESPGGLEAGNAK	1	778.39	2	AAVGQESPGGLEAGNAK	Sister chromatid cohesion protein PDS5 homolog A	PDS5A	Q29RF7
AAVGRPLDK	1	463.775	2	AAVGRPLDK	Programmed cell death 6-interacting protein	PDCD6IP	Q8WUM4
AAVHYDR	1	416.21	2	AAVHYDR	THO complex subunit 4	ALYREF	Q86V81
AAVIGDVIR	1	457.278	2	AAVIGDVIR	Nucleolar RNA helicase 2	DDX21	Q9NR30
AAVIGPDVFAK	1	544.312	2	AAVIGPDVFAK	Epiplakin	EPPK1	P58107
AAVKDVEEEKFPTQLSR	1	649.678	3	AAVKDVEEEKFPTQLSR	WD40 repeat-containing protein SMU1	SMU1	Q2TAY7
AAVLEAMTAFR	1	590.314	2	AAVLEAMTAFR	Delta-aminolevulinic acid dehydratase	ALAD	P13716
AAVLGENGR	1	443.742	2	AAVLGENGR	RNA-binding protein Raly	RALY	Q9UKM9
AAVLIYASDDTR	1	647.836	2	AAVLIYASDDTR	Alpha-L-iduronidase	IDUA	P35475
AAVLLEQER	1	514.791	2	AAVLLEQER	Splicing factor 3B subunit 2	SF3B2	Q13435
AAVLYVMDLSEQCGHGLR	1	673.665	3	AAVLYVMDLSEQC(UniMod:4)GHGLR	GTP-binding protein 4	GTPBP4	Q9BZE4
AAVMATLLFPGR	1	623.853	2	AAVMATLLFPGR	Methylthioribulose-1-phosphate dehydratase	APIP	Q96GX9
AAVMHDILDMMPEGIK	1	590.958	3	AAVMHDILDMMPEGIK	Pre-mRNA-processing-splicing factor 8	PRPF8	Q6P2Q9
AAVPDAVGK	0	827.46326, 414.23553	1, 2	AAVPDAVGK	Sodium/potassium-transporting ATPase subunit alpha-1	ATP1A1	P05023
AAVPGQPLALTAR	1	632.873	2	AAVPGQPLALTAR	DNA polymerase subunit gamma-1	POLG	P54098
AAVPLGGFLCNVADK	1	766.401	2	AAVPLGGFLC(UniMod:4)NVADK	FAST kinase domain-containing protein 5, mitochondrial	FASTKD5	Q7L8L6
AAVPSGASTGIYEALELR	0	602.32	3	AAVPSGASTGIYEALELR	Alpha-enolase	ENO1;ENO2;ENO3	P06733;P09104;P13929
AAVPSGASTGIYEALELRDNDK	1	759.717	3	AAVPSGASTGIYEALELRDNDK	Alpha-enolase	ENO1	P06733
AAVPSGASTGIYEALELRDNDKTR	1	845.43378, 634.32727	3, 4	AAVPSGASTGIYEALELRDNDKTR	Alpha-enolase	ENO1	P06733
AAVPSIK	1	685.425	1	AAVPSIK	Phosphoglycerate kinase 1	PGK1	P00558
AAVQELSSSILAGEDPEER	1	667.665	3	AAVQELSSSILAGEDPEER	Presenilin-1	PSEN1	P49768
AAVQFLNNAWGIQK	1	780.421	2	AAVQFLNNAWGIQK	Nucleolar protein 7	NOL7	Q9UMY1
AAVQVLDDIEK	1	600.828	2	AAVQVLDDIEK	Methylmalonyl-CoA mutase, mitochondrial	MMUT	P22033
AAVSQQGEQLQTER	1	772.888	2	AAVSQQGEQLQTER	FYVE and coiled-coil domain-containing protein 1	FYCO1	Q9BQS8
AAVSWLTPAPSK	1	614.341	2	AAVSWLTPAPSK	Interferon-stimulated 20 kDa exonuclease-like 2	ISG20L2	Q9H9L3
AAVTPGK	1	643.378	1	AAVTPGK	Nucleolin	NCL	P19338
AAVTPGKK	1	771.473	1	AAVTPGKK	Nucleolin	NCL	P19338
AAVVIQAFTR	1	538.317	2	AAVVIQAFTR	Unconventional myosin-Vb	MYO5B	Q9ULV0
AAVVPLGTWR	1	535.312	2	AAVVPLGTWR	3-beta-hydroxysteroid-Delta(8),Delta(7)-isomerase	EBP	Q15125
AAVVVSK	1	673.425	1	AAVVVSK	Nucleolar and coiled-body phosphoprotein 1	NOLC1	Q14978
AAVWEITGAEFSK	1	704.86	2	AAVWEITGAEFSK	DNA ligase 3	LIG3	P49916
AAVWEVDFPDVAR	1	737.871	2	AAVWEVDFPDVAR	tRNA wybutosine-synthesizing protein 4	LCMT2	O60294
AAVYVLIR	1	452.785	2	AAVYVLIR	THUMP domain-containing protein 3	THUMPD3	Q9BV44
AAWEAYLSR	1	533.77	2	AAWEAYLSR	Uridine 5'-monophosphate synthase	UMPS	P11172
AAWQESTGVEMGR	1	711.328	2	AAWQESTGVEMGR	Insulin receptor substrate 1	IRS1	P35568
AAYADLLTPLISK	1	688.396	2	AAYADLLTPLISK	WD repeat-containing protein 47	WDR47	O94967
AAYDIEVNTR	1	576.289	2	AAYDIEVNTR	Flotillin-1	FLOT1	O75955
AAYDVSSFSFFQR	1	762.86	2	AAYDVSSFSFFQR	Synaptobrevin homolog YKT6	YKT6	O15498
AAYEAELGDAR	1	583.279	2	AAYEAELGDAR	Prelamin-A/C	LMNA	P02545
AAYEAELGDARK	1	647.32611, 431.88669	2, 3	AAYEAELGDARK	Prelamin-A/C	LMNA	P02545
AAYEAFCR	1	494.222	2	AAYEAFC(UniMod:4)R	Succinate-semialdehyde dehydrogenase, mitochondrial	ALDH5A1	P51649
AAYEDFNVQLR	1	663.329	2	AAYEDFNVQLR	Mucin-5B	MUC5B	Q9HC84
AAYFDMIR	1	493.743	2	AAYFDMIR	Receptor-type tyrosine-protein phosphatase kappa	PTPRK	Q15262
AAYFGIYDTAK	1	610.304	2	AAYFGIYDTAK	ADP/ATP translocase 2	SLC25A5	P05141
AAYFGVYDTAK	0	603.296	2	AAYFGVYDTAK	ADP/ATP translocase 1	SLC25A4;SLC25A6	P12235;P12236
AAYIYIR	1	435.248	2	AAYIYIR	NADH dehydrogenase [ubiquinone] flavoprotein 1, mitochondrial	NDUFV1	P49821
AAYLNMSEDPSHPSMALNTR	1	735.674	3	AAYLNMSEDPSHPSMALNTR	Chromodomain-helicase-DNA-binding protein 4	CHD4	Q14839
AAYLQETGKPLDETLKK	1	635.683	3	AAYLQETGKPLDETLKK	Annexin A1	ANXA1	P04083
AAYLSDPR	1	446.731	2	AAYLSDPR	DNA-dependent protein kinase catalytic subunit	PRKDC	P78527
AAYNLVR	1	403.73	2	AAYNLVR	Coactosin-like protein	COTL1	Q14019
AAYNPGQAVPWNAVK	1	793.411	2	AAYNPGQAVPWNAVK	Cell cycle and apoptosis regulator protein 2	CCAR2	Q8N163
AAYNQVK	1	793.421	1	AAYNQVK	Cytochrome b-c1 complex subunit 2, mitochondrial	UQCRC2	P22695
AAYPDLENPPLLVTPSQQAK	1	718.048	3	AAYPDLENPPLLVTPSQQAK	Arginine--tRNA ligase, cytoplasmic	RARS1	P54136
AAYQVAALPK	1	516.299	2	AAYQVAALPK	2-iminobutanoate/2-iminopropanoate deaminase	RIDA	P52758
AAYVLFYQR	0	565.804	2	AAYVLFYQR	Ubiquitin carboxyl-terminal hydrolase 11	USP11;USP15;USP4	P51784;Q13107;Q9Y4E8
AAYWEEEPAEVR	1	725.337	2	AAYWEEEPAEVR	SEC23-interacting protein	SEC23IP	Q9Y6Y8
AAYWEEEPAEVRR	1	535.927	3	AAYWEEEPAEVRR	SEC23-interacting protein	SEC23IP	Q9Y6Y8
AAYYPPSQIAQLRPSPR	1	639.012	3	AAYYPPSQIAQLRPSPR	Polyadenylate-binding protein 1	PABPC1	P11940
ACAAGTPAVIR	1	543.791	2	AC(UniMod:4)AAGTPAVIR	Host cell factor 1	HCFC1	P51610
ACADAGLLDESFLR	1	769.37	2	AC(UniMod:4)ADAGLLDESFLR	Ubiquitin conjugation factor E4 B	UBE4B	O95155
ACADATLSQITNNIDPVGR	1	672.666	3	AC(UniMod:4)ADATLSQITNNIDPVGR	Guanine nucleotide-binding protein G(I)/G(S)/G(T) subunit beta-1	GNB1	P62873
ACAEIAAQR	1	495.246	2	AC(UniMod:4)AEIAAQR	E3 ubiquitin-protein ligase UBR4	UBR4	Q5T4S7
ACAELHQNVNVK	1	691.84674, 461.56708	2, 3	AC(UniMod:4)AELHQNVNVK	Vacuolar protein sorting-associated protein 35	VPS35	Q96QK1
ACAEVSQWTR	1	604.281	2	AC(UniMod:4)AEVSQWTR	Glutathione S-transferase C-terminal domain-containing protein	GSTCD	Q8NEC7
ACALQVLSAILEGSK	1	780.42755, 520.62097	2, 3	AC(UniMod:4)ALQVLSAILEGSK	HEAT repeat-containing protein 6	HEATR6	Q6AI08
ACALSIEESCR	1	648.29	2	AC(UniMod:4)ALSIEESC(UniMod:4)R	Succinate dehydrogenase [ubiquinone] flavoprotein subunit, mitochondrial	SDHA	P31040
ACALSIEESCRPGDK	1	846.88843, 564.92822	2, 3	AC(UniMod:4)ALSIEESC(UniMod:4)RPGDK	Succinate dehydrogenase [ubiquinone] flavoprotein subunit, mitochondrial	SDHA	P31040
ACALSQINTK	1	553.288	2	AC(UniMod:4)ALSQINTK	Quinone oxidoreductase-like protein 1	CRYZL1	O95825
ACANPAAGSVILLENLR	1	884.97321, 590.31805	2, 3	AC(UniMod:4)ANPAAGSVILLENLR	Phosphoglycerate kinase 1	PGK1	P00558
ACANPAPGSVILLENLR	1	598.99	3	AC(UniMod:4)ANPAPGSVILLENLR	Phosphoglycerate kinase 2	PGK2	P07205
ACASPSAQVEGSPVAGSDGSQPAVK	1	786.374	3	AC(UniMod:4)ASPSAQVEGSPVAGSDGSQPAVK	Leucine-rich repeat and WD repeat-containing protein 1	LRWD1	Q9UFC0
ACCPLEGVRPSPQQTEYR	1	716.671	3	AC(UniMod:4)C(UniMod:4)PLEGVRPSPQQTEYR	tRNA (uracil-5-)-methyltransferase homolog A	TRMT2A	Q8IZ69
ACDELVEEMEHYGK	1	855.362	2	AC(UniMod:4)DELVEEMEHYGK	Procollagen-lysine,2-oxoglutarate 5-dioxygenase 2	PLOD2	O00469
ACDESFQPLGDIMK	1	805.864	2	AC(UniMod:4)DESFQPLGDIMK	GRB10-interacting GYF protein 2	GIGYF2	Q6Y7W6
ACDFLLSR	1	491.246	2	AC(UniMod:4)DFLLSR	Lanosterol synthase	LSS	P48449
ACDILAIDK	1	509.766	2	AC(UniMod:4)DILAIDK	DNA fragmentation factor subunit alpha	DFFA	O00273
ACDLGHIWACANASR	1	567.925	3	AC(UniMod:4)DLGHIWAC(UniMod:4)ANASR	Cytochrome c oxidase assembly factor 7	COA7	Q96BR5
ACDLPAWVHFPDTER	1	605.283	3	AC(UniMod:4)DLPAWVHFPDTER	Extended synaptotagmin-2	ESYT2	A0FGR8
ACDSVTSNVLPLLLEQFHK	1	724.378	3	AC(UniMod:4)DSVTSNVLPLLLEQFHK	MMS19 nucleotide excision repair protein homolog	MMS19	Q96T76
ACDYIQELR	1	584.278	2	AC(UniMod:4)DYIQELR	Upstream stimulatory factor 1	USF1	P22415
ACEAITVGK	1	474.745	2	AC(UniMod:4)EAITVGK	Guanine nucleotide-binding protein-like 1	GNL1	P36915
ACEDPPAPWEEK	1	714.809	2	AC(UniMod:4)EDPPAPWEEK	Centromere protein P	CENPP	Q6IPU0
ACEFAGFQCQIQFGPHNEQK	1	799.357	3	AC(UniMod:4)EFAGFQC(UniMod:4)QIQFGPHNEQK	Talin-1	TLN1	Q9Y490
ACELFLR	1	454.737	2	AC(UniMod:4)ELFLR	Exocyst complex component 8	EXOC8	Q8IYI6
ACFGAENLMR	1	584.766	2	AC(UniMod:4)FGAENLMR	Guanine nucleotide-binding protein-like 3-like protein	GNL3L	Q9NVN8
ACFGGLFANLIR	1	669.854	2	AC(UniMod:4)FGGLFANLIR	Baculoviral IAP repeat-containing protein 6	BIRC6	Q9NR09
ACFHCETCK	1	606.734	2	AC(UniMod:4)FHC(UniMod:4)ETC(UniMod:4)K	LIM and SH3 domain protein 1	LASP1	Q14847
ACFLGATVK	1	483.758	2	AC(UniMod:4)FLGATVK	L-2-hydroxyglutarate dehydrogenase, mitochondrial	L2HGDH	Q9H9P8
ACFQVGTSEEMK	1	693.806	2	AC(UniMod:4)FQVGTSEEMK	Nuclear pore complex protein Nup214	NUP214	P35658
ACFSANGEEVLATSTHSK	1	636.964	3	AC(UniMod:4)FSANGEEVLATSTHSK	U3 small nucleolar RNA-associated protein 18 homolog	UTP18	Q9Y5J1
ACFYNLDK	1	515.738	2	AC(UniMod:4)FYNLDK	Splicing factor 45	RBM17	Q96I25
ACGDSTLTQITAGLDPVGR	1	644.655	3	AC(UniMod:4)GDSTLTQITAGLDPVGR	Guanine nucleotide-binding protein G(I)/G(S)/G(T) subunit beta-2	GNB2	P62879
ACGDVLVTAELILR	1	765.422	2	AC(UniMod:4)GDVLVTAELILR	Myoferlin	MYOF	Q9NZM1
ACGLIIFR	1	475.269	2	AC(UniMod:4)GLIIFR	Bis(5'-nucleosyl)-tetraphosphatase [asymmetrical]	NUDT2	P50583
ACGLNFADLMAR	1	669.819	2	AC(UniMod:4)GLNFADLMAR	Synaptic vesicle membrane protein VAT-1 homolog	VAT1	Q99536
ACGLSFSVFR	1	572.285	2	AC(UniMod:4)GLSFSVFR	E3 ubiquitin-protein ligase RNF34	RNF34	Q969K3
ACGNFGIPCELR	1	697.322	2	AC(UniMod:4)GNFGIPC(UniMod:4)ELR	Multifunctional protein ADE2	PAICS	P22234
ACGQIFCGK	1	520.737	2	AC(UniMod:4)GQIFC(UniMod:4)GK	Hepatocyte growth factor-regulated tyrosine kinase substrate	HGS	O14964
ACGSSEASAYLDELR	1	814.865	2	AC(UniMod:4)GSSEASAYLDELR	Transient receptor potential cation channel subfamily M member 4	TRPM4	Q8TD43
ACGVDFEIR	1	533.754	2	AC(UniMod:4)GVDFEIR	Beta-arrestin-2	ARRB2	P32121
ACGVLETIR	0	509.772	2	AC(UniMod:4)GVLETIR	Unconventional myosin-Vc	MYO5A;MYO5B;MYO5C	Q9NQX4;Q9ULV0;Q9Y4I1
ACGVSRPVIACSVTIK	1	859.45886, 573.30853	2, 3	AC(UniMod:4)GVSRPVIAC(UniMod:4)SVTIK	NHP2-like protein 1	SNU13	P55769
ACIDSNEDGDLSK	1	712.305	2	AC(UniMod:4)IDSNEDGDLSK	Tripeptidyl-peptidase 2	TPP2	P29144
ACIGDTLCQK	1	583.271	2	AC(UniMod:4)IGDTLC(UniMod:4)QK	Ubiquitin-like modifier-activating enzyme 6	UBA6	A0AVT1
ACINTLQFLYSR	1	743.38	2	AC(UniMod:4)INTLQFLYSR	Chromosome transmission fidelity protein 18 homolog	CHTF18	Q8WVB6
ACIPVGLLGK	1	514.303	2	AC(UniMod:4)IPVGLLGK	Probable ATP-dependent RNA helicase DDX27	DDX27	Q96GQ7
ACKDPNPIIDGR	0	678.34125, 452.56345	2, 3	AC(UniMod:4)KDPNPIIDGR	RNA-binding protein 38	RBM38	Q9H0Z9
ACLALLPCCNR	1	674.321	2	AC(UniMod:4)LALLPC(UniMod:4)C(UniMod:4)NR	Integrin beta-4	ITGB4	P16144
ACLDTAVENMPSLK	1	774.87427, 516.91882, 782.87177	2, 3	AC(UniMod:4)LDTAVENMPSLK, AC(UniMod:4)LDTAVENM(UniMod:35)PSLK	Fatty acid synthase	FASN	P49327
ACLGCMGAGPGR	1	603.763	2	AC(UniMod:4)LGC(UniMod:4)MGAGPGR	Protein disulfide isomerase CRELD1	CRELD1	Q96HD1
ACLIFFDEIDAIGGAR	1	884.44116, 589.96338	2, 3	AC(UniMod:4)LIFFDEIDAIGGAR	26S proteasome regulatory subunit 7	PSMC2	P35998
ACLILTTQR	1	538.301	2	AC(UniMod:4)LILTTQR	Serine/threonine-protein kinase mTOR	MTOR	P42345
ACLISLGYDIGNDPQGEAEFAR	1	799.378	3	AC(UniMod:4)LISLGYDIGNDPQGEAEFAR	Alpha-actinin-1	ACTN1	P12814
ACLISLGYDVENDR	1	812.88623, 542.26007	2, 3	AC(UniMod:4)LISLGYDVENDR	Alpha-actinin-4	ACTN4	O43707
ACLISLGYDVENDRQGEAEFNR	1	852.73169, 639.80072	3, 4	AC(UniMod:4)LISLGYDVENDRQGEAEFNR	Alpha-actinin-4	ACTN4	O43707
ACLLCSLVK	1	532.286	2	AC(UniMod:4)LLC(UniMod:4)SLVK	Transcription elongation factor SPT4	SUPT4H1	P63272
ACLQPSQDPQMR	1	715.83	2	AC(UniMod:4)LQPSQDPQMR	Dynein axonemal assembly factor 5	DNAAF5	Q86Y56
ACLSALSEVK	1	539.285	2	AC(UniMod:4)LSALSEVK	Phosphatidylinositol 4-kinase alpha	PI4KA	P42356
ACLWGTGCVAGVLLQPSGAK	1	682.349	3	AC(UniMod:4)LWGTGC(UniMod:4)VAGVLLQPSGAK	Epiplakin	EPPK1	P58107
ACLYAGVK	1	441.232	2	AC(UniMod:4)LYAGVK	Glutamine synthetase	GLUL	P15104
ACMLTTATAHDGDVNVISWSR	1	769.029	3	AC(UniMod:4)MLTTATAHDGDVNVISWSR	Glutamate-rich WD repeat-containing protein 1	GRWD1	Q9BQ67
ACMTYFPR	1	523.234	2	AC(UniMod:4)MTYFPR	Proline-, glutamic acid- and leucine-rich protein 1	PELP1	Q8IZL8
ACNAIEDAQSTR	1	668.302	2	AC(UniMod:4)NAIEDAQSTR	Vacuolar protein sorting-associated protein 13C	VPS13C	Q709C8
ACNCLLLK	0	496.258	2	AC(UniMod:4)NC(UniMod:4)LLLK	Gamma-enolase	ENO2;ENO3	P09104;P13929
ACNLDDICK	1	554.743	2	AC(UniMod:4)NLDDIC(UniMod:4)K	GDNF family receptor alpha-1	GFRA1	P56159
ACNLTDTQK	1	525.749	2	AC(UniMod:4)NLTDTQK	Lysine-specific demethylase 3B	KDM3B	Q7LBC6
ACNPQPNGENAISAR	1	799.871	2	AC(UniMod:4)NPQPNGENAISAR	Putative phospholipase B-like 2	PLBD2	Q8NHP8
ACNQLGQFLQHR	0	736.3656, 491.24634	2, 3	AC(UniMod:4)NQLGQFLQHR	AP-2 complex subunit alpha-2	AP2A1;AP2A2	O94973;O95782
ACPPGTAACLVR	1	636.814	2	AC(UniMod:4)PPGTAAC(UniMod:4)LVR	Cation-independent mannose-6-phosphate receptor	IGF2R	P11717
ACPPLSCSLDEAR	1	738.335	2	AC(UniMod:4)PPLSC(UniMod:4)SLDEAR	Mucin-5AC	MUC5AC	P98088
ACPQIVTALTLLNR	1	785.444	2	AC(UniMod:4)PQIVTALTLLNR	Unhealthy ribosome biogenesis protein 2 homolog	URB2	Q14146
ACPRPEGLNFQDLK	1	822.9126, 548.94434	2, 3	AC(UniMod:4)PRPEGLNFQDLK	Replication protein A 32 kDa subunit	RPA2	P15927
ACQALGAMLSK	1	575.292	2	AC(UniMod:4)QALGAMLSK	Negative elongation factor C/D	NELFCD	Q8IXH7
ACQEQIEAALR	1	644.82	2	AC(UniMod:4)QEQIEAALR	G1/S-specific cyclin-D3	CCND3	P30281
ACQEQIEALLESSLR	1	873.93903, 582.96191	2, 3	AC(UniMod:4)QEQIEALLESSLR	G1/S-specific cyclin-D1	CCND1	P24385
ACQGQYETIER	1	677.807	2	AC(UniMod:4)QGQYETIER	TBC1 domain family member 10A	TBC1D10A	Q9BXI6
ACQIFVR	1	447.238	2	AC(UniMod:4)QIFVR	Heterogeneous nuclear ribonucleoprotein M	HNRNPM	P52272
ACQLPLFSYIVER	1	798.417	2	AC(UniMod:4)QLPLFSYIVER	Transformation/transcription domain-associated protein	TRRAP	Q9Y4A5
ACQLSVVVDDKK	1	681.35913, 454.57535	2, 3	AC(UniMod:4)QLSVVVDDKK	DNA (cytosine-5)-methyltransferase 1	DNMT1	P26358
ACQSCPSEPNTAALQAALAR	1	706.003	3	AC(UniMod:4)QSC(UniMod:4)PSEPNTAALQAALAR	Importin-4	IPO4	Q8TEX9
ACQSIYPLHDVFVR	1	852.93079, 568.95648	2, 3	AC(UniMod:4)QSIYPLHDVFVR	40S ribosomal protein S3a	RPS3A	P61247
ACQVPEPEER	1	607.778	2	AC(UniMod:4)QVPEPEER	Ras GTPase-activating-like protein IQGAP3	IQGAP3	Q86VI3
ACSAIHAVNLR	1	404.549	3	AC(UniMod:4)SAIHAVNLR	Protein flightless-1 homolog	FLII	Q13045
ACSLLGK	1	748.403	1	AC(UniMod:4)SLLGK	Aspartate--tRNA ligase, mitochondrial	DARS2	Q6PI48
ACSMPQELPQSPR	1	750.851	2	AC(UniMod:4)SMPQELPQSPR	Ubiquitin carboxyl-terminal hydrolase MINDY-1	MINDY1	Q8N5J2
ACSSPPCVYSVK	1	677.811	2	AC(UniMod:4)SSPPC(UniMod:4)VYSVK	Olfactory receptor 6J1	OR6J1	Q8NGC5
ACSTPPGPQTVLIFDELSDSLCR	1	855.078	3	AC(UniMod:4)STPPGPQTVLIFDELSDSLC(UniMod:4)R	Mitochondrial intermediate peptidase	MIPEP	Q99797
ACTILLR	1	423.748	2	AC(UniMod:4)TILLR	T-complex protein 1 subunit gamma	CCT3	P49368
ACTQPRPNYASNFSVIGAR	1	703.682	3	AC(UniMod:4)TQPRPNYASNFSVIGAR	Cyclin-G-associated kinase	GAK	O14976
ACVCQTLGISPEEK	1	796.377	2	AC(UniMod:4)VC(UniMod:4)QTLGISPEEK	Structural maintenance of chromosomes flexible hinge domain-containing protein 1	SMCHD1	A6NHR9
ACVLELEER	1	559.78	2	AC(UniMod:4)VLELEER	Kinesin-like protein KIFC1	KIFC1	Q9BW19
ACVQGECGVCHYCR	1	585.9	3	AC(UniMod:4)VQGEC(UniMod:4)GVC(UniMod:4)HYC(UniMod:4)R	Lysine-specific demethylase 2A	KDM2A	Q9Y2K7
ACVQVLDPK	1	515.274	2	AC(UniMod:4)VQVLDPK	Chitinase domain-containing protein 1	CHID1	Q9BWS9
ACVVHGSDLK	0	543.275	2	AC(UniMod:4)VVHGSDLK	Sodium/potassium-transporting ATPase subunit alpha-1	ATP1A1	P05023
ACVVHGSDLKDMTSEQLDDILK	1	825.40228, 619.30371	3, 4	AC(UniMod:4)VVHGSDLKDMTSEQLDDILK	Sodium/potassium-transporting ATPase subunit alpha-1	ATP1A1	P05023
ACYALENFVENLGPK	1	862.92004, 575.61597	2, 3	AC(UniMod:4)YALENFVENLGPK	Importin-4	IPO4	Q8TEX9
ACYGVLR	1	419.716	2	AC(UniMod:4)YGVLR	40S ribosomal protein S3	RPS3	P23396
ACYLSINPQK	0	597.304	2	AC(UniMod:4)YLSINPQK	Beta-centractin	ACTR1A;ACTR1B	P42025;P61163
ACYLSINPQKDEALETEK	1	703.678	3	AC(UniMod:4)YLSINPQKDEALETEK	Beta-centractin	ACTR1B	P42025
ACYLSINPQKDETLETEK	1	713.681	3	AC(UniMod:4)YLSINPQKDETLETEK	Alpha-centractin	ACTR1A	P61163
ADAASSLTVDVTPPTAK	1	822.42877, 548.62183	2, 3	ADAASSLTVDVTPPTAK	Golgi reassembly-stacking protein 2	GORASP2	Q9H8Y8
ADADPSPTSPPTAR	1	691.832	2	ADADPSPTSPPTAR	Uridine-cytidine kinase-like 1	UCKL1	Q9NWZ5
ADAEAECNILR	1	631.297	2	ADAEAEC(UniMod:4)NILR	SAGA-associated factor 29	SGF29	Q96ES7
ADAEAVLAPPEPAQ	1	689.847	2	ADAEAVLAPPEPAQ	Immunity-related GTPase family Q protein	IRGQ	Q8WZA9
ADAEEEAATR	1	531.739	2	ADAEEEAATR	Cytoplasmic dynein 1 intermediate chain 2	DYNC1I2	Q13409
ADAEEGIFEIK	1	611.304	2	ADAEEGIFEIK	TBC1 domain family member 2A	TBC1D2	Q9BYX2
ADAEENLEDAMEEVR	1	860.871	2	ADAEENLEDAMEEVR	G-protein coupled receptor-associated protein LMBRD2	LMBRD2	Q68DH5
ADAEGESDLENSR	1	696.798	2	ADAEGESDLENSR	Talin-1	TLN1	Q9Y490
ADAEGESDLENSRK	1	760.84564, 507.56635	2, 3	ADAEGESDLENSRK	Talin-1	TLN1	Q9Y490
ADAETLRK	1	452.249	2	ADAETLRK	Annexin A5	ANXA5	P08758
ADAEYYAAHK	1	569.763	2	ADAEYYAAHK	Erlin-1	ERLIN1	O75477
ADAGFVYSEAVASHYMR	1	625.29	3	ADAGFVYSEAVASHYMR	Peripheral plasma membrane protein CASK	CASK	O14936
ADAGKEGNNPAENGDAK	1	553.253	3	ADAGKEGNNPAENGDAK	Non-histone chromosomal protein HMG-17	HMGN2	P05204
ADAHLGSSSVALPK	1	676.86292, 451.57788	2, 3	ADAHLGSSSVALPK	Torsin-1A-interacting protein 2	TOR1AIP2	Q8NFQ8
ADALQAGASQFETSAAK	0	833.40839, 555.94153	2, 3	ADALQAGASQFETSAAK	Vesicle-associated membrane protein 2	VAMP2;VAMP3	P63027;Q15836
ADALQLSVEEFVER	1	803.41	2	ADALQLSVEEFVER	Bifunctional arginine demethylase and lysyl-hydroxylase JMJD6	JMJD6	Q6NYC1
ADALYPVVSAASICAK	1	818.42499, 545.95258	2, 3	ADALYPVVSAASIC(UniMod:4)AK	Ribonuclease H2 subunit A	RNASEH2A	O75792
ADANTAAIQAILYNR	1	802.92401, 535.61859	2, 3	ADANTAAIQAILYNR	NADH-ubiquinone oxidoreductase chain 5	MT-ND5	P03915
ADATNVNNWHWTER	1	857.39087, 571.92987	2, 3	ADATNVNNWHWTER	Activator of 90 kDa heat shock protein ATPase homolog 1	AHSA1	O95433
ADATSSQDSELER	1	704.814	2	ADATSSQDSELER	Eyes absent homolog 3	EYA3	Q99504
ADAVQDSEMVELVELEIR	1	682.674	3	ADAVQDSEMVELVELEIR	Elongation factor Tu, mitochondrial	TUFM	P49411
ADAVWNK	1	803.406	1	ADAVWNK	Leucine-rich PPR motif-containing protein, mitochondrial	LRPPRC	P42704
ADAYTVELENAESR	1	784.366	2	ADAYTVELENAESR	Nesprin-2	SYNE2	Q8WXH0
ADCASGIFLAAEK	1	676.83	2	ADC(UniMod:4)ASGIFLAAEK	AP-1 complex subunit gamma-1	AP1G1	O43747
ADCASGILLAAER	1	673.841	2	ADC(UniMod:4)ASGILLAAER	AP-1 complex subunit gamma-like 2	AP1G2	O75843
ADCILYYGFGDIFR	1	855.40405, 570.60529	2, 3	ADC(UniMod:4)ILYYGFGDIFR	ATP-dependent DNA helicase Q1	RECQL	P46063
ADCLMGEFK	1	535.737	2	ADC(UniMod:4)LMGEFK	Myoferlin	MYOF	Q9NZM1
ADCLVPSEIR	1	580.293	2	ADC(UniMod:4)LVPSEIR	Septin-5	SEPTIN5	Q99719
ADCTITMADSDFLALMTGK	1	687.65	3	ADC(UniMod:4)TITMADSDFLALMTGK	Sterol carrier protein 2	SCP2	P22307
ADDADEFGYSR	1	623.255	2	ADDADEFGYSR	Staphylococcal nuclease domain-containing protein 1	SND1	Q7KZF4
ADDGRPFPQVIK	1	671.86017, 448.24271	2, 3	ADDGRPFPQVIK	Fructose-bisphosphate aldolase A	ALDOA	P04075
ADDILASPPR	1	527.781	2	ADDILASPPR	Collagen alpha-1(XVIII) chain	COL18A1	P39060
ADDKLIAEEGVDSLNVK	1	605.983	3	ADDKLIAEEGVDSLNVK	Mitochondrial proton/calcium exchanger protein	LETM1	O95202
ADDLEPIMELGR	1	679.836	2	ADDLEPIMELGR	Dual specificity mitogen-activated protein kinase kinase 6	MAP2K6	P52564
ADDLGKGGNEESTK	1	710.83197, 474.22394	2, 3	ADDLGKGGNEESTK	Superoxide dismutase [Cu-Zn]	SOD1	P00441
ADDLLPLGDQTQDGDFGSR	1	673.981	3	ADDLLPLGDQTQDGDFGSR	U4/U6.U5 tri-snRNP-associated protein 1	SART1	O43290
ADDNATIR	1	438.215	2	ADDNATIR	Eukaryotic translation initiation factor 3 subunit G	EIF3G	O75821
ADDPLRLDQELQQPQTQEK	1	751.377	3	ADDPLRLDQELQQPQTQEK	TP53-binding protein 1	TP53BP1	Q12888
ADDPYAHLSK	1	558.77	2	ADDPYAHLSK	ATP-binding cassette sub-family F member 1	ABCF1	Q8NE71
ADDTSAATIEKK	1	625.318	2	ADDTSAATIEKK	WW domain-binding protein 11	WBP11	Q9Y2W2
ADDYEQVK	1	484.223	2	ADDYEQVK	V-type proton ATPase subunit d 1	ATP6V0D1	P61421
ADDYIEITGAGGK	1	655.318	2	ADDYIEITGAGGK	Deoxynucleoside triphosphate triphosphohydrolase SAMHD1	SAMHD1	Q9Y3Z3
ADEASELACPTPK	1	694.823	2	ADEASELAC(UniMod:4)PTPK	Fatty acid synthase	FASN	P49327
ADEAYLIGR	1	504.262	2	ADEAYLIGR	Pyruvate carboxylase, mitochondrial	PC	P11498
ADEDPALFQSVK	1	660.328	2	ADEDPALFQSVK	Phosphatidylinositol transfer protein beta isoform	PITPNB	P48739
ADEDPIMGFHQMFLLK	1	631.308	3	ADEDPIMGFHQMFLLK	Nuclear transport factor 2	NUTF2	P61970
ADEEPTPADGR	1	579.258	2	ADEEPTPADGR	Uncharacterized protein KIAA1143	KIAA1143	Q96AT1
ADEGISFR	1	894.43268, 447.72025	1, 2	ADEGISFR	Peroxiredoxin-1	PRDX1	Q06830
ADEGLASLSEDGR	1	660.308	2	ADEGLASLSEDGR	Gamma-secretase subunit APH-1A	APH1A	Q96BI3
ADEHVIDQGDDGDNFYVIER	1	769.678	3	ADEHVIDQGDDGDNFYVIER	cAMP-dependent protein kinase type II-alpha regulatory subunit	PRKAR2A	P13861
ADEIEMIMTDLER	1	783.364	2	ADEIEMIMTDLER	Homeobox protein cut-like 1	CUX1	P39880;Q13948
ADEVAPAKK	1	464.759	2	ADEVAPAKK	ATP-citrate synthase	ACLY	P53396
ADEVLEILK	1	515.296	2	ADEVLEILK	U5 small nuclear ribonucleoprotein 200 kDa helicase	SNRNP200	O75643
ADEVVWVR	1	487.26	2	ADEVVWVR	Aspartate--tRNA ligase, cytoplasmic	DARS1	P14868
ADFAQACQDAGVR	1	704.818	2	ADFAQAC(UniMod:4)QDAGVR	Pyruvate carboxylase, mitochondrial	PC	P11498
ADFCIIHYAGK	0	647.81689, 432.21387	2, 3	ADFC(UniMod:4)IIHYAGK	Myosin-9	MYH10;MYH9	P35579;P35580
ADFDNTVAIHPTSSEELVTLR	1	772.389	3	ADFDNTVAIHPTSSEELVTLR	Glutathione reductase, mitochondrial	GSR	P00390
ADFFEDENGQR	1	664.282	2	ADFFEDENGQR	Fatty acid CoA ligase Acsl3	ACSL3	O95573
ADFLSNDDYAVYVR	1	824.387	2	ADFLSNDDYAVYVR	E3 ubiquitin-protein ligase HERC2	HERC2	O95714
ADFPAGIPECGTDALR	1	845.4	2	ADFPAGIPEC(UniMod:4)GTDALR	Valine--tRNA ligase	VARS1	P26640
ADFQGISPER	1	560.276	2	ADFQGISPER	Dolichyl-diphosphooligosaccharide--protein glycosyltransferase subunit DAD1	DAD1	P61803
ADFQYQESNLR	1	685.821	2	ADFQYQESNLR	Protein FAM76B	FAM76B	Q5HYJ3
ADFSGMSQTDLSLSK	1	793.873	2	ADFSGMSQTDLSLSK	Serpin B6	SERPINB6	P35237
ADFSPFGNSQGPSR	1	733.837	2	ADFSPFGNSQGPSR	Rab3 GTPase-activating protein non-catalytic subunit	RAB3GAP2	Q9H2M9
ADFVLAANSYDLAIK	1	805.926	2	ADFVLAANSYDLAIK	Peptidyl-prolyl cis-trans isomerase FKBP8	FKBP8	Q14318
ADGATSDDLDLHDDR	1	808.34601, 539.23328	2, 3	ADGATSDDLDLHDDR	Tight junction protein ZO-1	TJP1	Q07157
ADGDLTLLWAEWQGR	1	865.929	2	ADGDLTLLWAEWQGR	Dehydrogenase/reductase SDR family member 7	DHRS7	Q9Y394
ADGETILK	1	846.45782, 423.73282	1, 2	ADGETILK	Spermine synthase	SMS	P52788
ADGGTQVIDTK	1	552.781	2	ADGGTQVIDTK	Dihydrolipoyl dehydrogenase, mitochondrial	DLD	P09622
ADGILVPGGFGIR	1	636.36	2	ADGILVPGGFGIR	CTP synthase 2	CTPS2	Q9NRF8
ADGIVPETWIDGPK	1	749.384	2	ADGIVPETWIDGPK	39S ribosomal protein L24, mitochondrial	MRPL24	Q96A35
ADGIVPETWIDGPKDTSVEDALER	1	871.762	3	ADGIVPETWIDGPKDTSVEDALER	39S ribosomal protein L24, mitochondrial	MRPL24	Q96A35
ADGIVSK	1	689.384	1	ADGIVSK	40S ribosomal protein S21	RPS21	P63220
ADGLLGMFLK	1	532.795	2	ADGLLGMFLK	ER membrane protein complex subunit 1	EMC1	Q8N766
ADGSVTLVLPQTR	1	678.879	2	ADGSVTLVLPQTR	Metallo-beta-lactamase domain-containing protein 1	MBLAC1	A4D2B0
ADGTATAPPPR	1	527.271	2	ADGTATAPPPR	E3 ubiquitin-protein ligase HUWE1	HUWE1	Q7Z6Z7
ADGTGPTKGDMEIPFEEVLER	1	764.368	3	ADGTGPTKGDMEIPFEEVLER	Wolframin	WFS1	O76024
ADGVHTVEPTEAGDYK	1	563.598	3	ADGVHTVEPTEAGDYK	Transmembrane emp24 domain-containing protein 1	TMED1	Q13445
ADGVPVYLK	1	481.272	2	ADGVPVYLK	Cytochrome c oxidase subunit 7A-related protein, mitochondrial	COX7A2L	O14548
ADGVTVTCK	1	475.735	2	ADGVTVTC(UniMod:4)K	Nectin-2	NECTIN2	Q92692
ADGVVEGIDVNGPK	1	685.352	2	ADGVVEGIDVNGPK	UBX domain-containing protein 7	UBXN7	O94888
ADGYEPPVQESV	1	645.797	2	ADGYEPPVQESV	40S ribosomal protein S3a	RPS3A	P61247
ADGYNQPDSK	0	547.742	2	ADGYNQPDSK	Heterogeneous nuclear ribonucleoprotein R	HNRNPR;SYNCRIP	O43390;O60506
ADGYPIWSR	1	532.762	2	ADGYPIWSR	Telomeric repeat-binding factor 2-interacting protein 1	TERF2IP	Q9NYB0
ADGYVDNLAEAVDLLLQHADK	1	757.382	3	ADGYVDNLAEAVDLLLQHADK	Phospholysine phosphohistidine inorganic pyrophosphate phosphatase	LHPP	Q9H008
ADGYVLEGK	1	476.244	2	ADGYVLEGK	40S ribosomal protein S8	RPS8	P62241
ADHDFVVQEDFMK	1	790.85693, 527.57391	2, 3	ADHDFVVQEDFMK	26S proteasome regulatory subunit 10B	PSMC6	P62333
ADHGEPIGR	1	476.237	2	ADHGEPIGR	Heat shock protein HSP 90-beta	HSP90AB1	P08238
ADHQPLTEASYVNLPTIALCNTDSPLR	1	749.876	4	ADHQPLTEASYVNLPTIALC(UniMod:4)NTDSPLR	40S ribosomal protein SA	RPSA	P08865
ADHTLSSLEPAYSAK	1	795.395	2	ADHTLSSLEPAYSAK	BRO1 domain-containing protein BROX	BROX	Q5VW32
ADIDISGPNVDVDVPDVNIEGPDAK	1	855.418	3	ADIDISGPNVDVDVPDVNIEGPDAK	Neuroblast differentiation-associated protein AHNAK	AHNAK	Q09666
ADIDLTK	1	775.421	1	ADIDLTK	40S ribosomal protein S18	RPS18	P62269
ADIDLTKR	1	466.265	2	ADIDLTKR	40S ribosomal protein S18	RPS18	P62269
ADIDVSGPK	1	451.236	2	ADIDVSGPK	Neuroblast differentiation-associated protein AHNAK	AHNAK	Q09666
ADIDVSGPKVDVDIPDVNIEGPDAK	1	860.102	3	ADIDVSGPKVDVDIPDVNIEGPDAK	Neuroblast differentiation-associated protein AHNAK	AHNAK	Q09666
ADIDVSGPKVDVECPDVNIEGPEGK	1	880.422	3	ADIDVSGPKVDVEC(UniMod:4)PDVNIEGPEGK	Neuroblast differentiation-associated protein AHNAK	AHNAK	Q09666
ADIDVSGPKVDVEVPDVSLEGPEGK	1	851.098	3	ADIDVSGPKVDVEVPDVSLEGPEGK	Neuroblast differentiation-associated protein AHNAK	AHNAK	Q09666
ADIDVSGPSVDTDAPDLDIEGPEGK	1	838.058	3	ADIDVSGPSVDTDAPDLDIEGPEGK	Neuroblast differentiation-associated protein AHNAK	AHNAK	Q09666
ADIEISGPK	1	465.251	2	ADIEISGPK	Neuroblast differentiation-associated protein AHNAK	AHNAK	Q09666
ADIEMPFDPSK	1	625.293	2	ADIEMPFDPSK	Filamin-B	FLNB	O75369
ADIESLVTEK	1	552.794	2	ADIESLVTEK	Golgin subfamily A member 4	GOLGA4	Q13439
ADIEVACYGYEGIDAVK	1	624.962	3	ADIEVAC(UniMod:4)YGYEGIDAVK	Eukaryotic translation initiation factor 2 subunit 1	EIF2S1	P05198
ADIFVDPVLHTACALDIK	1	666.684	3	ADIFVDPVLHTAC(UniMod:4)ALDIK	Golgi apparatus protein 1	GLG1	Q92896
ADIGVAMGIAGSDVSK	0	745.88043, 753.87787	2	ADIGVAMGIAGSDVSK, ADIGVAM(UniMod:35)GIAGSDVSK	Sodium/potassium-transporting ATPase subunit alpha-1	ATP1A1	P05023
ADIIVSELLGSFADNELSPECLDGAQHFLK	1	822.908	4	ADIIVSELLGSFADNELSPEC(UniMod:4)LDGAQHFLK	Protein arginine N-methyltransferase 5	PRMT5	O14744
ADIIYPGHGPVIHNAEAK	1	634.668	3	ADIIYPGHGPVIHNAEAK	Endoribonuclease LACTB2	LACTB2	Q53H82
ADIKGPEDK	1	486.754	2	ADIKGPEDK	ATP synthase subunit gamma, mitochondrial	ATP5F1C	P36542
ADILEDKDGK	1	552.283	2	ADILEDKDGK	Heterogeneous nuclear ribonucleoprotein M	HNRNPM	P52272
ADILLGK	1	729.452	1	ADILLGK	MAM and LDL-receptor class A domain-containing protein 1	MALRD1	Q5VYJ5
ADILQVGLR	1	492.796	2	ADILQVGLR	Polyadenylate-binding protein-interacting protein 1	PAIP1	Q9H074
ADIPLPEGEASPPAPPLK	1	899.984	2	ADIPLPEGEASPPAPPLK	V-type proton ATPase 116 kDa subunit a2	ATP6V0A2	Q9Y487
ADIQLLVYTIDDLIDK	1	616.672	3	ADIQLLVYTIDDLIDK	Palmitoyl-protein thioesterase ABHD10, mitochondrial	ABHD10	Q9NUJ1
ADIQMPFTCSVTYYGPSGQK	1	750.679	3	ADIQMPFTC(UniMod:4)SVTYYGPSGQK	CD166 antigen	ALCAM	Q13740
ADISGNITK	1	459.749	2	ADISGNITK	Glycolipid transfer protein	GLTP	Q9NZD2
ADIWSFGITAIELATGAAPYHK	1	778.071	3	ADIWSFGITAIELATGAAPYHK	Serine/threonine-protein kinase OSR1	OXSR1	O95747
ADIWSLGITAIELAK	0	800.95172, 534.30377	2, 3	ADIWSLGITAIELAK	Serine/threonine-protein kinase 26	STK26	Q9P289
ADIWSLGITAIELAR	1	814.95477, 543.6391	2, 3	ADIWSLGITAIELAR	Serine/threonine-protein kinase 24	STK24	Q9Y6E0
ADKDQANDGLSSALLILYLDSAR	1	817.091	3	ADKDQANDGLSSALLILYLDSAR	Extended synaptotagmin-2	ESYT2	A0FGR8
ADKDYHFK	1	512.249	2	ADKDYHFK	Nucleophosmin	NPM1	P06748
ADKLAEEHSS	1	543.758	2	ADKLAEEHSS	ATP synthase subunit beta, mitochondrial	ATP5F1B	P06576
ADKNEVAAEVAK	1	622.82849, 415.55496	2, 3	ADKNEVAAEVAK	Methionine--tRNA ligase, cytoplasmic	MARS1	P56192
ADLAAQYTTVGR	1	633.329	2	ADLAAQYTTVGR	N-sulphoglucosamine sulphohydrolase	SGSH	P51688
ADLAAVEAK	1	887.48438, 444.24609	1, 2	ADLAAVEAK	Cytoplasmic dynein 1 heavy chain 1	DYNC1H1	Q14204
ADLAEEYSK	1	513.244	2	ADLAEEYSK	Ubiquitin-conjugating enzyme E2 L3	UBE2L3	P68036
ADLAEEYSKDR	1	648.8078, 432.87445	2, 3	ADLAEEYSKDR	Ubiquitin-conjugating enzyme E2 L3	UBE2L3	P68036
ADLATAPPHVTVVR	1	723.90765, 482.94104	2, 3	ADLATAPPHVTVVR	Leucine-rich repeat-containing protein 47	LRRC47	Q8N1G4
ADLDVSGPK	1	451.236	2	ADLDVSGPK	Neuroblast differentiation-associated protein AHNAK	AHNAK	Q09666
ADLDVSGPKVDIDVPDVNIEGPDAK	1	860.102	3	ADLDVSGPKVDIDVPDVNIEGPDAK	Neuroblast differentiation-associated protein AHNAK	AHNAK	Q09666
ADLDVSGPKVDIDVPDVNIEGPEGK	1	860.102	3	ADLDVSGPKVDIDVPDVNIEGPEGK	Neuroblast differentiation-associated protein AHNAK	AHNAK	Q09666
ADLDVSGPKVDVDVPDVNIEGPDAK	1	855.43	3	ADLDVSGPKVDVDVPDVNIEGPDAK	Neuroblast differentiation-associated protein AHNAK	AHNAK	Q09666
ADLEAQR	1	401.707	2	ADLEAQR	Ras-related protein Rab-14	RAB14	P61106
ADLEEVQSALYNK	1	740.371	2	ADLEEVQSALYNK	Kinesin-like protein KIF15	KIF15	Q9NS87
ADLEMQIESLTEELAYLK	1	699.354	3	ADLEMQIESLTEELAYLK	Keratin, type I cytoskeletal 10	KRT10	P13645
ADLESLLQTPGGKPR	1	791.4342, 527.95874	2, 3	ADLESLLQTPGGKPR	Condensin-2 complex subunit G2	NCAPG2	Q86XI2
ADLFPILMR	1	538.303	2	ADLFPILMR	Small subunit processome component 20 homolog	UTP20	O75691
ADLGALELWR	1	572.312	2	ADLGALELWR	Sortilin	SORT1	Q99523
ADLGVSGPK	1	843.45813, 422.233	1, 2	ADLGVSGPK	Neuroblast differentiation-associated protein AHNAK	AHNAK	Q09666
ADLGVSGPKVDIDVPDVNLEAPEGK	1	845.438	3	ADLGVSGPKVDIDVPDVNLEAPEGK	Neuroblast differentiation-associated protein AHNAK	AHNAK	Q09666
ADLIAYLK	1	453.769	2	ADLIAYLK	Cytochrome c	CYCS	P99999
ADLINKK	1	401.246	2	ADLINKK	Phenylalanine--tRNA ligase beta subunit	FARSB	Q9NSD9
ADLINNLGTIAK	0	621.857	2	ADLINNLGTIAK	Heat shock protein HSP 90-alpha	HSP90AA1;HSP90AB1;HSP90AB2P	P07900;P08238;Q58FF8
ADLIPLLLK	1	498.329	2	ADLIPLLLK	Ankyrin repeat domain-containing protein 27	ANKRD27	Q96NW4
ADLISEDVQR	1	573.294	2	ADLISEDVQR	Rho guanine nucleotide exchange factor 1	ARHGEF1	Q92888
ADLIVTTPEK	1	543.807	2	ADLIVTTPEK	Activating signal cointegrator 1 complex subunit 3	ASCC3	Q8N3C0
ADLLEAQALK	1	536.307	2	ADLLEAQALK	Malonyl-CoA decarboxylase, mitochondrial	MLYCD	O95822
ADLLLEPCSHYR	1	737.36218, 491.91074	2, 3	ADLLLEPC(UniMod:4)SHYR	Myosin-14	MYH14	Q7Z406
ADLLLSTQPGR	1	585.828	2	ADLLLSTQPGR	4F2 cell-surface antigen heavy chain	SLC3A2	P08195
ADLLLSTQPGREEGSPLELER	1	770.737	3	ADLLLSTQPGREEGSPLELER	4F2 cell-surface antigen heavy chain	SLC3A2	P08195
ADLLQREEEEEEEEDQEGDRETTIR	1	762.844	4	ADLLQREEEEEEEEDQEGDRETTIR	Periodic tryptophan protein 2 homolog	PWP2	Q15269
ADLLTAEQR	1	508.773	2	ADLLTAEQR	Large subunit GTPase 1 homolog	LSG1	Q9H089
ADLNIILSSPEQLELFLLAQQK	1	828.464	3	ADLNIILSSPEQLELFLLAQQK	Myb-binding protein 1A	MYBBP1A	Q9BQG0
ADLNQGIGEPQSPSR	1	784.888	2	ADLNQGIGEPQSPSR	EF-hand domain-containing protein D2	EFHD2	Q96C19
ADLNQGIGEPQSPSRR	1	575.628	3	ADLNQGIGEPQSPSRR	EF-hand domain-containing protein D2	EFHD2	Q96C19
ADLPDQR	1	407.707	2	ADLPDQR	Ras-related protein Rab-27B	RAB27B	O00194
ADLPEGVAVSGPSPAEFCR	1	653.648	3	ADLPEGVAVSGPSPAEFC(UniMod:4)R	Mitochondrial Rho GTPase 2	RHOT2	Q8IXI1
ADLQATALLASR	1	615.347	2	ADLQATALLASR	Piezo-type mechanosensitive ion channel component 1	PIEZO1	Q92508
ADLQNHLDTAQNALQDK	1	632.314	3	ADLQNHLDTAQNALQDK	Early endosome antigen 1	EEA1	Q15075
ADLSCLVPATSVAVR	1	779.917	2	ADLSC(UniMod:4)LVPATSVAVR	Protein FAM98C	FAM98C	Q17RN3
ADLSGITGAR	1	480.76	2	ADLSGITGAR	Alpha-1-antichymotrypsin	SERPINA3	P01011
ADLSGSVLDCANLQGVK	1	873.939	2	ADLSGSVLDC(UniMod:4)ANLQGVK	BTB/POZ domain-containing protein KCTD9	KCTD9	Q7L273
ADLTAEMISAPLGDFR	1	853.925	2	ADLTAEMISAPLGDFR	Cdc42 effector protein 4	CDC42EP4	Q9H3Q1
ADLTALFLPR	1	558.825	2	ADLTALFLPR	Protein flightless-1 homolog	FLII	Q13045
ADLTEYLSTHYK	1	720.85474, 480.90576	2, 3	ADLTEYLSTHYK	Cytochrome b-c1 complex subunit 1, mitochondrial	UQCRC1	P31930
ADLVESLCSESTATSPV	1	883.412	2	ADLVESLC(UniMod:4)SESTATSPV	Tumor necrosis factor receptor superfamily member 16	NGFR	P08138
ADLVISHAGAGSCLETLEK	1	657.667	3	ADLVISHAGAGSC(UniMod:4)LETLEK	Putative bifunctional UDP-N-acetylglucosamine transferase and deubiquitinase ALG13	ALG13	Q9NP73
ADLVPYLLK	1	516.311	2	ADLVPYLLK	DnaJ homolog subfamily C member 13	DNAJC13	O75165
ADLYLEGK	1	454.741	2	ADLYLEGK	Isoleucine--tRNA ligase, mitochondrial	IARS2	Q9NSE4
ADMEDLMSSK	1	563.742	2	ADMEDLMSSK	Myosin-10	MYH10	P35580
ADMGGAATICSAIVSAAK	1	847.41687, 855.41431	2	ADMGGAATIC(UniMod:4)SAIVSAAK, ADM(UniMod:35)GGAATIC(UniMod:4)SAIVSAAK	Cytosol aminopeptidase	LAP3	P28838
ADMQILPVSGEFSR	1	775.388	2	ADMQILPVSGEFSR	Chondroitin sulfate synthase 1	CHSY1	Q86X52
ADMVIEAVFEDLSLK	1	840.4325, 560.62427, 848.42993, 565.95593	2, 3	ADMVIEAVFEDLSLK, ADM(UniMod:35)VIEAVFEDLSLK	Trifunctional enzyme subunit alpha, mitochondrial	HADHA	P40939
ADMWSFGITAIELATGAAPYHK	1	784.057	3	ADMWSFGITAIELATGAAPYHK	STE20/SPS1-related proline-alanine-rich protein kinase	STK39	Q9UEW8
ADNAFMLLTQAR	0	675.846	2	ADNAFMLLTQAR	BTB/POZ domain-containing protein 2	BTBD2	Q9BX70
ADNFEYSDPVDGSISR	1	886.393	2	ADNFEYSDPVDGSISR	Phosphoglucomutase-1	PGM1	P36871
ADNLIPGSR	1	471.755	2	ADNLIPGSR	Inositol-3-phosphate synthase 1	ISYNA1	Q9NPH2
ADNVVNIAR	1	486.268	2	ADNVVNIAR	Nuclear pore complex protein Nup205	NUP205	Q92621
ADPAIKEPLPVEDVCPK	1	626.662	3	ADPAIKEPLPVEDVC(UniMod:4)PK	A-kinase anchor protein 1, mitochondrial	AKAP1	Q92667
ADPALCFLEK	0	582.293	2	ADPALC(UniMod:4)FLEK	Chromodomain-helicase-DNA-binding protein 6	CHD6;CHD8	Q8TD26;Q9HCK8
ADPDGPEAQAEACSGER	1	880.364	2	ADPDGPEAQAEAC(UniMod:4)SGER	H/ACA ribonucleoprotein complex subunit 2	NHP2	Q9NX24
ADPEAAWEPTEAEAR	1	821.872	2	ADPEAAWEPTEAEAR	SUMO-activating enzyme subunit 2	UBA2	Q9UBT2
ADPEELFTK	1	525.262	2	ADPEELFTK	Serine/threonine-protein kinase 24	STK24	Q9Y6E0
ADPGVLAALCEK	1	622.322	2	ADPGVLAALC(UniMod:4)EK	Chromosome transmission fidelity protein 18 homolog	CHTF18	Q8WVB6
ADPQEAINCLMR	1	709.333	2	ADPQEAINC(UniMod:4)LMR	Alpha-soluble NSF attachment protein	NAPA	P54920
ADPSILQNLR	1	563.815	2	ADPSILQNLR	Coiled-coil domain-containing protein 93	CCDC93	Q567U6
ADPSLLGFSVNASSER	1	825.411	2	ADPSLLGFSVNASSER	GRB10-interacting GYF protein 2	GIGYF2	Q6Y7W6
ADPSLNPEQLK	1	606.318	2	ADPSLNPEQLK	Protein kinase C and casein kinase substrate in neurons protein 2	PACSIN2	Q9UNF0
ADPSQFELLK	0	574.304	2	ADPSQFELLK	Ribosomal protein S6 kinase alpha-3	RPS6KA3	P51812
ADPTVESEEAFK	1	661.81	2	ADPTVESEEAFK	Mortality factor 4-like protein 2	MORF4L2	Q15014
ADQCYEDVR	1	578.241	2	ADQC(UniMod:4)YEDVR	Coronin-1A	CORO1A	P31146
ADQDRLDLEER	1	680.32941, 453.88889	2, 3	ADQDRLDLEER	Structural maintenance of chromosomes protein 1A	SMC1A	Q14683
ADQEEQIHPR	1	611.79498, 408.19928	2, 3	ADQEEQIHPR	LIM domain and actin-binding protein 1	LIMA1	Q9UHB6
ADQFEYVMYGK	1	675.806	2	ADQFEYVMYGK	DNA-directed RNA polymerases I, II, and III subunit RPABC3	POLR2H	P52434
ADQFLVGTSR	1	547.286	2	ADQFLVGTSR	Echinoderm microtubule-associated protein-like 4	EML4	Q9HC35
ADQIETQQLMR	0	666.83325, 674.83075	2	ADQIETQQLMR, ADQIETQQLM(UniMod:35)R	EH domain-containing protein 1	EHD1	Q9H4M9
ADQLDYENFR	1	635.789	2	ADQLDYENFR	THO complex subunit 2	THOC2	Q8NI27
ADQVDTQQLMR	1	652.818	2	ADQVDTQQLMR	EH domain-containing protein 4	EHD4	Q9H223
ADRDESSPYAAMLAAQDVAQR	1	755.69104, 761.02271	3	ADRDESSPYAAMLAAQDVAQR, ADRDESSPYAAM(UniMod:35)LAAQDVAQR	40S ribosomal protein S14	RPS14	P62263
ADRETVAVKPTENNEEEFTSK	1	599.292	4	ADRETVAVKPTENNEEEFTSK	Eukaryotic translation initiation factor 5B	EIF5B	O60841
ADSAVSQEQLR	1	602.303	2	ADSAVSQEQLR	Protein kinase C and casein kinase substrate in neurons protein 3	PACSIN3	Q9UKS6
ADSEPESPLNASYVYK	1	885.416	2	ADSEPESPLNASYVYK	Probable ATP-dependent RNA helicase DDX59	DDX59	Q5T1V6
ADSILAYHQQNVPR	1	537.947	3	ADSILAYHQQNVPR	B-cell CLL/lymphoma 9-like protein	BCL9L	Q86UU0
ADSINKPFAQQCQDLVK	1	654.664	3	ADSINKPFAQQC(UniMod:4)QDLVK	Sphingomyelin phosphodiesterase 4	SMPD4	Q9NXE4
ADSLLAVVK	0	458.28	2	ADSLLAVVK	Scaffold attachment factor B2	SAFB;SAFB2	Q14151;Q15424
ADSLVEGTSSR	1	561.276	2	ADSLVEGTSSR	Cap-specific mRNA (nucleoside-2'-O-)-methyltransferase 1	CMTR1	Q8N1G2
ADSPSIDYAELLQHFEK	1	654.987	3	ADSPSIDYAELLQHFEK	Protein VAC14 homolog	VAC14	Q08AM6
ADSSSVLPSPLSISTK	1	794.926	2	ADSSSVLPSPLSISTK	TBC1 domain family member 9B	TBC1D9B	Q66K14
ADSSSVLPSPLSISTR	1	808.929	2	ADSSSVLPSPLSISTR	TBC1 domain family member 9	TBC1D9	Q6ZT07
ADSVPGTYR	1	483.239	2	ADSVPGTYR	PCNA-associated factor	PCLAF	Q15004
ADSVSSSNIK	1	504.255	2	ADSVSSSNIK	Nuclear cap-binding protein subunit 3	NCBP3	Q53F19
ADSVVVLLCR	1	566.314	2	ADSVVVLLC(UniMod:4)R	Regulator of nonsense transcripts 1	UPF1	Q92900
ADSWVEKEEPAPSN	1	779.855	2	ADSWVEKEEPAPSN	Cell cycle and apoptosis regulator protein 2	CCAR2	Q8N163
ADSYYEYLLK	1	632.809	2	ADSYYEYLLK	Endoplasmic reticulum mannosyl-oligosaccharide 1,2-alpha-mannosidase	MAN1B1	Q9UKM7
ADTFDLQR	1	483.239	2	ADTFDLQR	Tumor suppressor candidate 3	TUSC3	Q13454
ADTGLETSTR	1	525.758	2	ADTGLETSTR	Double-strand break repair protein MRE11	MRE11	P49959
ADTIDTIEK	1	503.259	2	ADTIDTIEK	Ubiquitin carboxyl-terminal hydrolase 15	USP15	Q9Y4E8
ADTILCLGSSLK	1	639.343	2	ADTILC(UniMod:4)LGSSLK	NAD-dependent protein deacetylase sirtuin-7	SIRT7	Q9NRC8
ADTLDPALLR	1	542.804	2	ADTLDPALLR	26S proteasome regulatory subunit 6B	PSMC4	P43686
ADTLDPALLRPGR	1	697.89197, 465.59726	2, 3	ADTLDPALLRPGR	26S proteasome regulatory subunit 6B	PSMC4	P43686
ADTLGELDLER	0	616.313	2	ADTLGELDLER	Acyl-coenzyme A thioesterase 1	ACOT1	Q86TX2
ADTLTDEINFLR	0	704.36	2	ADTLTDEINFLR	Keratin, type II cytoskeletal 6A	KRT6A;KRT6C	P02538;P48668
ADTLTLEER	1	524.27	2	ADTLTLEER	Septin-9	SEPTIN9	Q9UHD8
ADTLTLK	1	761.441	1	ADTLTLK	Septin-2	SEPTIN2	Q15019
ADTLTPEECQQFK	1	783.86	2	ADTLTPEEC(UniMod:4)QQFK	Septin-7	SEPTIN7	Q16181
ADTLTPEECQQFKK	1	847.90717, 565.60736	2, 3	ADTLTPEEC(UniMod:4)QQFKK	Septin-7	SEPTIN7	Q16181
ADTNQLADK	1	488.242	2	ADTNQLADK	Trans-Golgi network integral membrane protein 2	TGOLN2	O43493
ADTPSLGEGPEK	1	600.792	2	ADTPSLGEGPEK	Syntaxin-binding protein 2	STXBP2	Q15833
ADTQTYQPYNK	1	664.81	2	ADTQTYQPYNK	Enhancer of rudimentary homolog	ERH	P84090
ADTQTYQPYNKDWIK	1	624.305	3	ADTQTYQPYNKDWIK	Enhancer of rudimentary homolog	ERH	P84090
ADTSQEICSPR	1	632.286	2	ADTSQEIC(UniMod:4)SPR	Nuclear pore complex protein Nup98-Nup96	NUP98	P52948
ADTSSQGALVFLSK	1	712.376	2	ADTSSQGALVFLSK	Nuclear fragile X mental retardation-interacting protein 2	NUFIP2	Q7Z417
ADTTSTVTPVPGQEK	1	765.887	2	ADTTSTVTPVPGQEK	Histone-lysine N-methyltransferase EHMT1	EHMT1	Q9H9B1
ADVDISGPK	1	451.236	2	ADVDISGPK	Neuroblast differentiation-associated protein AHNAK	AHNAK	Q09666
ADVDISGPKVDIEGPDVNIEGPEGK	1	850.758	3	ADVDISGPKVDIEGPDVNIEGPEGK	Neuroblast differentiation-associated protein AHNAK	AHNAK	Q09666
ADVDVQPYAFTTK	1	727.863	2	ADVDVQPYAFTTK	GTP-binding protein 4	GTPBP4	Q9BZE4
ADVDVSGPK	1	887.448, 444.22791	1, 2	ADVDVSGPK	Neuroblast differentiation-associated protein AHNAK	AHNAK	Q09666
ADVDVSGPKVDVEGPDVNIEGPEGK	1	841.414	3	ADVDVSGPKVDVEGPDVNIEGPEGK	Neuroblast differentiation-associated protein AHNAK	AHNAK	Q09666
ADVDVSGPKVDVEVPDVSLEGPEGK	1	846.426	3	ADVDVSGPKVDVEVPDVSLEGPEGK	Neuroblast differentiation-associated protein AHNAK	AHNAK	Q09666
ADVEASPGNPPDR	1	662.811	2	ADVEASPGNPPDR	Transmembrane protein 51	TMEM51	Q9NW97
ADVEEEFLAFR	1	663.323	2	ADVEEEFLAFR	Proliferation marker protein Ki-67	MKI67	P46013
ADVEEEFLALR	1	646.331	2	ADVEEEFLALR	Proliferation marker protein Ki-67	MKI67	P46013
ADVEGELLACR	1	616.801	2	ADVEGELLAC(UniMod:4)R	Proliferation marker protein Ki-67	MKI67	P46013
ADVFHAYLSLLK	1	688.88312, 459.59134	2, 3	ADVFHAYLSLLK	Cullin-associated NEDD8-dissociated protein 1	CAND1	Q86VP6
ADVIQATGDAICIFR	1	825.42023, 550.61609	2, 3	ADVIQATGDAIC(UniMod:4)IFR	FACT complex subunit SSRP1	SSRP1	Q08945
ADVIVLAGTVCDFR	1	768.399	2	ADVIVLAGTVC(UniMod:4)DFR	2-hydroxyacyl-CoA lyase 2	ILVBL	A1L0T0
ADVLFIAPR	1	501.293	2	ADVLFIAPR	Nicastrin	NCSTN	Q92542
ADVLSEEAILK	1	594.33	2	ADVLSEEAILK	Basic leucine zipper and W2 domain-containing protein 2	BZW2	Q9Y6E2
ADVLSGENAYMCAK	1	764.843	2	ADVLSGENAYMC(UniMod:4)AK	Ubiquitin carboxyl-terminal hydrolase 36	USP36	Q9P275
ADVLTTGAGNPVGDK	1	707.863	2	ADVLTTGAGNPVGDK	Catalase	CAT	P04040
ADVLTTGAGNPVGDKLNVITVGPR	1	788.768	3	ADVLTTGAGNPVGDKLNVITVGPR	Catalase	CAT	P04040
ADVQAVVSAVTLLR	1	721.423	2	ADVQAVVSAVTLLR	Unhealthy ribosome biogenesis protein 2 homolog	URB2	Q14146
ADVQSIIGLQR	1	600.342	2	ADVQSIIGLQR	Transcription intermediary factor 1-beta	TRIM28	Q13263
ADVVDSETVVR	1	595.307	2	ADVVDSETVVR	Epithelial splicing regulatory protein 2	ESRP2	Q9H6T0
ADVVESWIGEK	1	616.812	2	ADVVESWIGEK	Spectrin alpha chain, non-erythrocytic 1	SPTAN1	Q13813
ADVVPQQADPEFPR	1	784.89	2	ADVVPQQADPEFPR	Calmodulin-regulated spectrin-associated protein 1	CAMSAP1	Q5T5Y3
ADVVVSGPK	1	871.48944, 436.24863	1, 2	ADVVVSGPK	Neuroblast differentiation-associated protein AHNAK	AHNAK	Q09666
ADVVVSGPKVDIEAPDVSLEGPEGK	1	836.435	3	ADVVVSGPKVDIEAPDVSLEGPEGK	Neuroblast differentiation-associated protein AHNAK	AHNAK	Q09666
ADWLDSIRPQK	1	664.852	2	ADWLDSIRPQK	Presenilins-associated rhomboid-like protein, mitochondrial	PARL	Q9H300
ADWWTNTAHYNR	1	767.84558, 512.23297	2, 3	ADWWTNTAHYNR	Pre-mRNA-processing-splicing factor 8	PRPF8	Q6P2Q9
ADYDTLSLR	1	527.265	2	ADYDTLSLR	Plakophilin-3	PKP3	Q9Y446
ADYEIASK	0	896.43707, 448.72244	1, 2	ADYEIASK	Putative RNA-binding protein Luc7-like 1	LUC7L;LUC7L2	Q9NQ29;Q9Y383
ADYFGACVK	1	515.738	2	ADYFGAC(UniMod:4)VK	LIM domain-containing protein 1	LIMD1	Q9UGP4
ADYNLTR	1	426.715	2	ADYNLTR	Valine--tRNA ligase	VARS1	P26640
ADYTSHLR	1	481.739	2	ADYTSHLR	eIF-2-alpha kinase activator GCN1	GCN1	Q92616
AEAAALSTQCR	1	589.286	2	AEAAALSTQC(UniMod:4)R	Epithelial splicing regulatory protein 2	ESRP2	Q9H6T0
AEAAASALADADADLEER	1	894.91675, 596.94714	2, 3	AEAAASALADADADLEER	Charged multivesicular body protein 2a	CHMP2A	O43633
AEAAGLIGWLK	1	564.825	2	AEAAGLIGWLK	Nucleolar pre-ribosomal-associated protein 1	URB1	O60287
AEAALEEESR	1	552.763	2	AEAALEEESR	SWI/SNF-related matrix-associated actin-dependent regulator of chromatin subfamily E member 1	SMARCE1	Q969G3
AEAAVESAVAGPQGR	1	706.861	2	AEAAVESAVAGPQGR	Sedoheptulokinase	SHPK	Q9UHJ6
AEACFVNCVER	1	677.798	2	AEAC(UniMod:4)FVNC(UniMod:4)VER	Mitochondrial import inner membrane translocase subunit Tim8 A	TIMM8A	O60220
AEACVCTYNGQR	1	714.804	2	AEAC(UniMod:4)VC(UniMod:4)TYNGQR	Mucin-5AC	MUC5AC	P98088
AEAEAAAVHGAR	1	576.792	2	AEAEAAAVHGAR	RNA-binding protein 26	RBM26	Q5T8P6
AEAEAASEVWCR	1	689.807	2	AEAEAASEVWC(UniMod:4)R	Arf-GAP domain and FG repeat-containing protein 2	AGFG2	O95081
AEAEAQAEELSFPR	1	774.37128, 516.58344	2, 3	AEAEAQAEELSFPR	Pyruvate carboxylase, mitochondrial	PC	P11498
AEAELCAEAEETR	1	739.826	2	AEAELC(UniMod:4)AEAEETR	Myosin-14	MYH14	Q7Z406
AEAELGTFPR	1	545.781	2	AEAELGTFPR	Biogenesis of lysosome-related organelles complex 1 subunit 4	BLOC1S4	Q9NUP1
AEAELLQQQK	1	579.312	2	AEAELLQQQK	Plectin	PLEC	Q15149
AEAENTSEVSTVLK	1	739.373	2	AEAENTSEVSTVLK	Serine/threonine-protein kinase N1	PKN1	Q16512
AEAESLYQSK	1	563.276	2	AEAESLYQSK	Keratin, type II cytoskeletal 1	KRT1	P04264
AEAESMYQIK	1	585.27979, 593.27728	2	AEAESMYQIK, AEAESM(UniMod:35)YQIK	Keratin, type II cytoskeletal 8	KRT8	P05787
AEAESMYQIKYEELQSLAGK	1	763.3761, 768.7077	3	AEAESMYQIKYEELQSLAGK, AEAESM(UniMod:35)YQIKYEELQSLAGK	Keratin, type II cytoskeletal 8	KRT8	P05787
AEAESWYQTK	0	606.781	2	AEAESWYQTK	Keratin, type II cytoskeletal 75	KRT6A;KRT6B;KRT6C;KRT75	O95678;P02538;P04259;P48668
AEAETLPSLSITK	1	680.373	2	AEAETLPSLSITK	Bifunctional 3'-phosphoadenosine 5'-phosphosulfate synthase 2	PAPSS2	O95340
AEAGAGSATEFQFR	0	721.34	2	AEAGAGSATEFQFR	40S ribosomal protein S10	RPS10	P46783
AEAGDNLGALVR	1	593.316	2	AEAGDNLGALVR	Elongation factor Tu, mitochondrial	TUFM	P49411
AEAGEAGQATAEAECHR	1	879.37982, 586.58917	2, 3	AEAGEAGQATAEAEC(UniMod:4)HR	Probable bifunctional dTTP/UTP pyrophosphatase/methyltransferase protein	ASMTL	O95671
AEAGEQPGTAER	1	608.284	2	AEAGEQPGTAER	Ribosomal RNA processing protein 1 homolog A	RRP1	P56182
AEAGGGWEGSASYK	1	685.305	2	AEAGGGWEGSASYK	WW domain-binding protein 2	WBP2	Q969T9
AEAGLGALPR	1	477.773	2	AEAGLGALPR	Peroxisomal membrane protein 2	PXMP2	Q9NR77
AEAGPEGVAPAPEGEK	1	754.866	2	AEAGPEGVAPAPEGEK	Hypoxia up-regulated protein 1	HYOU1	Q9Y4L1
AEAGPEGVAPAPEGEKK	1	818.91333, 546.27814	2, 3	AEAGPEGVAPAPEGEKK	Hypoxia up-regulated protein 1	HYOU1	Q9Y4L1
AEAGPVEQQLLQETEK	1	885.45	2	AEAGPVEQQLLQETEK	A-kinase anchor protein 9	AKAP9	Q99996
AEAGSGGPGFTFTFR	1	751.358	2	AEAGSGGPGFTFTFR	DnaJ homolog subfamily B member 2	DNAJB2	P25686
AEAGVPAEFSIWTR	1	767.38928, 511.9288	2, 3	AEAGVPAEFSIWTR	Filamin-A	FLNA	P21333
AEAISLQMVK	1	545.303	2	AEAISLQMVK	TBC1 domain family member 15	TBC1D15	Q8TC07
AEAIVYK	1	793.447	1	AEAIVYK	28S ribosomal protein S9, mitochondrial	MRPS9	P82933
AEALASAIASTK	1	566.815	2	AEALASAIASTK	Armadillo repeat-containing protein 1	ARMC1	Q9NVT9
AEALEDLVGFK	1	596.317	2	AEALEDLVGFK	Proliferation marker protein Ki-67	MKI67	P46013
AEALETLQIIR	1	628.865	2	AEALETLQIIR	DNA repair protein RAD51 homolog 3	RAD51C	O43502
AEALLPTQEPLK	1	655.373	2	AEALLPTQEPLK	Histone-lysine N-methyltransferase ASH1L	ASH1L	Q9NR48
AEALPLQR	1	449.262	2	AEALPLQR	Integrin alpha-6	ITGA6	P23229
AEALSEPLTKPVGK	1	720.41	2	AEALSEPLTKPVGK	Calpain-7	CAPN7	Q9Y6W3
AEAMEILLSR	1	566.806	2	AEAMEILLSR	Spermatogenesis-associated serine-rich protein 2	SPATS2	Q86XZ4
AEAPLPSPK	1	455.256	2	AEAPLPSPK	Neuroblast differentiation-associated protein AHNAK	AHNAK	Q09666
AEAPPLER	1	441.738	2	AEAPPLER	Interferon-inducible double-stranded RNA-dependent protein kinase activator A	PRKRA	O75569
AEAQQVEALPGPSLDQWHR	1	711.356	3	AEAQQVEALPGPSLDQWHR	ADP-ribosylation factor-like protein 6-interacting protein 4	ARL6IP4	Q66PJ3
AEASAFAESIDVELR	1	804.4	2	AEASAFAESIDVELR	Periplakin	PPL	O60437
AEASGGLGGLTR	1	544.789	2	AEASGGLGGLTR	Threonine--tRNA ligase, mitochondrial	TARS2	Q9BW92
AEASIQAGAGDGEWEESEVK	1	688.312	3	AEASIQAGAGDGEWEESEVK	Neuroblast differentiation-associated protein AHNAK	AHNAK	Q09666
AEASSGDHPTDTEMKEEQK	1	697.30487, 523.23059, 702.63654, 527.22931	3, 4	AEASSGDHPTDTEMKEEQK, AEASSGDHPTDTEM(UniMod:35)KEEQK	Peptidyl-prolyl cis-trans isomerase FKBP4	FKBP4	Q02790
AEAVAAVQR	1	457.757	2	AEAVAAVQR	Rab GTPase-binding effector protein 2	RABEP2	Q9H5N1
AEAVESAQAGDK	1	588.281	2	AEAVESAQAGDK	DNA replication licensing factor MCM6	MCM6	Q14566
AEAVVNTVDISER	1	701.863	2	AEAVVNTVDISER	pre-rRNA 2'-O-ribose RNA methyltransferase FTSJ3	FTSJ3	Q8IY81
AEAWEGAAVAQDLLALGYGGVPGAASR	1	867.442	3	AEAWEGAAVAQDLLALGYGGVPGAASR	Protein FAM98C	FAM98C	Q17RN3
AECEILMMVGLPAAGK	1	845.423	2	AEC(UniMod:4)EILMMVGLPAAGK	Heterogeneous nuclear ribonucleoprotein U-like protein 1	HNRNPUL1	Q9BUJ2
AECLAMLGR	1	510.753	2	AEC(UniMod:4)LAMLGR	DnaJ homolog subfamily C member 7	DNAJC7	Q99615
AECLEDLVSFIIEEPPQDMDEK	1	875.065	3	AEC(UniMod:4)LEDLVSFIIEEPPQDM(UniMod:35)DEK	Serine/threonine-protein phosphatase 6 regulatory subunit 3	PPP6R3	Q5H9R7
AECSAEQCYK	1	623.248	2	AEC(UniMod:4)SAEQC(UniMod:4)YK	NADP-dependent malic enzyme	ME1	P48163
AEDAPGVPLR	1	512.776	2	AEDAPGVPLR	Mucin-5AC	MUC5AC	P98088
AEDAVEAIR	0	487.252	2	AEDAVEAIR	RNA-binding protein 4B	RBM4;RBM4B	Q9BQ04;Q9BWF3
AEDAYTSR	1	456.707	2	AEDAYTSR	Clustered mitochondria protein homolog	CLUH	O75153
AEDDAYTTFISETGK	1	824.374	2	AEDDAYTTFISETGK	Nucleus accumbens-associated protein 1	NACC1	Q96RE7
AEDDQPLPGVLLSLSGGLFR	0	695.373	3	AEDDQPLPGVLLSLSGGLFR	Nodal modulator 1	NOMO1	Q15155
AEDEDIVLTPDGTR	1	765.869	2	AEDEDIVLTPDGTR	Partitioning defective 3 homolog	PARD3	Q8TEW0
AEDEEELLR	1	552.265	2	AEDEEELLR	Inverted formin-2	INF2	Q27J81
AEDEVQR	0	423.702	2	AEDEVQR	Heat shock 70 kDa protein 1A	HSPA1A;HSPA1B;HSPA1L	P0DMV8;P0DMV9;P34931
AEDFTPVFMAPPVHYPR	1	658.658	3	AEDFTPVFMAPPVHYPR	Grainyhead-like protein 2 homolog	GRHL2	Q6ISB3
AEDGATPSPSNETPK	1	750.845	2	AEDGATPSPSNETPK	Myristoylated alanine-rich C-kinase substrate	MARCKS	P29966
AEDGENYDIK	1	577.255	2	AEDGENYDIK	Tubulin-specific chaperone A	TBCA	O75347
AEDGENYDIKK	1	641.30231, 427.87082	2, 3	AEDGENYDIKK	Tubulin-specific chaperone A	TBCA	O75347
AEDGHAVAK	1	897.444	1	AEDGHAVAK	Lamin-B2	LMNB2	Q03252
AEDGSVIDYELIDQDAR	1	636.966	3	AEDGSVIDYELIDQDAR	Annexin A2	ANXA2	P07355
AEDIPQMDDAFSQTVK	1	897.915	2	AEDIPQMDDAFSQTVK	Myoferlin	MYOF	Q9NZM1
AEDKEWMPVTK	1	667.32727, 445.22079, 675.32477	2, 3	AEDKEWMPVTK, AEDKEWM(UniMod:35)PVTK	40S ribosomal protein S2	RPS2	P15880
AEDKPSTDLSAPVNGEATSQK	1	715.682	3	AEDKPSTDLSAPVNGEATSQK	Hepatoma-derived growth factor-related protein 2	HDGFL2	Q7Z4V5
AEDLASGILR	1	522.789	2	AEDLASGILR	ATPase family AAA domain-containing protein 2B	ATAD2B	Q9ULI0
AEDLFQDAYYQSPETR	1	644.959	3	AEDLFQDAYYQSPETR	Probable bifunctional dTTP/UTP pyrophosphatase/methyltransferase protein	ASMTL	O95671
AEDLNIAPR	1	499.768	2	AEDLNIAPR	2-aminoethanethiol dioxygenase	ADO	Q96SZ5
AEDLNTR	1	409.705	2	AEDLNTR	Transmembrane emp24 domain-containing protein 7	TMED7	Q9Y3B3
AEDLPLR	1	407.228	2	AEDLPLR	Extended synaptotagmin-1	ESYT1	Q9BSJ8
AEDLPLRK	1	471.275	2	AEDLPLRK	Extended synaptotagmin-1	ESYT1	Q9BSJ8
AEDLVPTLVSR	1	600.336	2	AEDLVPTLVSR	tRNA (uracil-5-)-methyltransferase homolog A	TRMT2A	Q8IZ69
AEDMAELTCLNEASVLHNLR	1	762.70068, 768.03235	3	AEDMAELTC(UniMod:4)LNEASVLHNLR, AEDM(UniMod:35)AELTC(UniMod:4)LNEASVLHNLR	Myosin-14	MYH14	Q7Z406
AEDNADTLALVFEAPNQEK	1	692.336	3	AEDNADTLALVFEAPNQEK	Proliferating cell nuclear antigen	PCNA	P12004
AEDNFEDIITKPPVR	1	872.45007, 581.9693	2, 3	AEDNFEDIITKPPVR	Cytoplasmic dynein 1 light intermediate chain 1	DYNC1LI1	Q9Y6G9
AEDPSQPDSAGYTALHYASR	1	712.66	3	AEDPSQPDSAGYTALHYASR	Ankyrin repeat domain-containing protein 39	ANKRD39	Q53RE8
AEDTISILPDDPR	1	721.363	2	AEDTISILPDDPR	Protein Churchill	CHURC1	Q8WUH1
AEDYEENLQVMR	1	748.839	2	AEDYEENLQVMR	Kinesin-like protein KIF23	KIF23	Q02241
AEEAAGPGAAALQR	1	656.337	2	AEEAAGPGAAALQR	BTB/POZ domain-containing protein 2	BTBD2	Q9BX70
AEEAAVVAEQEDLLR	1	821.919	2	AEEAAVVAEQEDLLR	Golgin subfamily A member 1	GOLGA1	Q92805
AEEDEILNR	1	544.765	2	AEEDEILNR	Calnexin	CANX	P27824
AEEDKIPLLVVGNK	1	762.93604, 508.95999	2, 3	AEEDKIPLLVVGNK	Ras-related protein Ral-B	RALB	P11234
AEEDSGGNLGALR	1	644.811	2	AEEDSGGNLGALR	RasGAP-activating-like protein 1	RASAL1	O95294
AEEDTQFNYHR	1	705.308	2	AEEDTQFNYHR	Structural maintenance of chromosomes protein 1A	SMC1A	Q14683
AEEDVEPECIMEK	1	789.838	2	AEEDVEPEC(UniMod:4)IMEK	Drebrin-like protein	DBNL	Q9UJU6
AEEEFNIEK	0	554.762	2	AEEEFNIEK	V-type proton ATPase subunit E 1	ATP6V1E1	P36543
AEEENEFQIPGR	1	709.832	2	AEEENEFQIPGR	Spartin	SPART	Q8N0X7
AEEFIGAGEQAR	1	639.31	2	AEEFIGAGEQAR	Chondroitin sulfate glucuronyltransferase	CHPF2	Q9P2E5
AEEGFTQVTR	1	569.281	2	AEEGFTQVTR	RNA-binding protein PNO1	PNO1	Q9NRX1
AEEGGGGGEGAAQGAAAEPGAGPAR	1	524.492	4	AEEGGGGGEGAAQGAAAEPGAGPAR	TBC1 domain family member 2B	TBC1D2B	Q9UPU7
AEEGILK	1	759.426	1	AEEGILK	Telomerase protein component 1	TEP1	Q99973
[truncated: 50,064 more rows]

## Sheet: S06 Protein List
Accession	First.Protein.Description	Organism	Gene.Name	Unique Peptides	PG.Q.Value	PSMs	Proteotypic	SampleName
[truncated: 6,387 more rows]
