# Supplementary material for: Filter-Aided Extracellular Vesicle Enrichment (FAEVEr) for Proteomics
Source: Mol Cell Proteomics. 2025 Jan 21;24(2):100907. doi: 10.1016/j.mcpro.2025.100907 (PMC11872570; doi:10.1016/j.mcpro.2025.100907)
Supplement: Suppl data F [file mmc6.xlsx]

## Sheet: Sheet1
Sheet number	Title	Description
S01	Plasma protein list	Log2 transformed Max.LFQ and iBAQ intensities of proteins identified in the retentate of human plasma after completing the FAEVEr protocol with 1 mL and 500 µL input
S02	Plasma peptide list	List of identified plasma peptides
S03	Urine protein list	Log2 transformed Max.LFQ and iBAQ intensities of proteins identified in the retentate of human urine after completing the FAEVEr protocol
S04	Urine peptide list	List of identified urine peptides

## Sheet: Plasma protein List
Genes	Protein.Group	Subcellular.Location	Length	Mass	LFQ.Plasma.1mL_01	LFQ.Plasma.1mL_02	LFQ.Plasma.500uL_01	LFQ.Plasma.500uL_02	iBAQ.Plasma.1mL_01	iBAQ.Plasma.1mL_02	iBAQ.Plasma.500uL_01	iBAQ.Plasma.500uL_02	#Peptides	#PSMs	First.Protein.Description
IGLV4-69	A0A075B6H9	Secreted	119	12773	23.8685	23.1467	22.6046	22.6936	21.7927	21.4681	20.4789	21.0257	1	4	Immunoglobulin lambda variable 4-69
IGLV8-61	A0A075B6I0	Secreted	122	12814	28.5602	28.2525	28.6299	27.6067	26.7869	27.2278	26.9118	26.2751	3	10	Immunoglobulin lambda variable 8-61
IGLV4-60	A0A075B6I1	Secreted	120	12987	23.4446	21.6198	23.7478	21.8245	21.3688	19.9412	21.6221	20.1566	2	5	Immunoglobulin lambda variable 4-60
IGLV5-48	A0A075B6I7	Secreted	105	11247		19.3975		18.5465					1	2	Probable non-functional immunoglobulin lambda variable 5-48
IGLV7-46	A0A075B6I9	Secreted	117	12468	20.5391	20.2606		20.06	18.6796	19.263		18.7058	1	3	Immunoglobulin lambda variable 7-46
IGLV2-18	A0A075B6J9	Secreted	118	12412	21.5696	21.8854	21.3389	20.9205	20.1771	20.9678	19.9918	19.9683	2	8	Immunoglobulin lambda variable 2-18
IGLV3-10	A0A075B6K4	Secreted	115	12441	24.2356	24.6346	24.5826	24.513	22.5633	23.4112	22.7181	23.0335	2	8	Immunoglobulin lambda variable 3-10
IGHV3-64	A0A075B6Q5	Secreted	118	12891	28.2208	28.49	29.1102	28.4961	25.5063	26.0531	25.4465	25.8872	3	14	Immunoglobulin heavy variable 3-64
IGHV4-4	A0A075B6R2	Secreted	117	12848	20.709	20.8171	21.0308						1	3	Immunoglobulin heavy variable 4-4
IGKV1-27	A0A075B6S5	Secreted	117	12712									3	11	Immunoglobulin kappa variable 1-27
IGKV2D-30	A0A075B6S6	Secreted	120	13215	22.9564	22.7112	22.6185	21.9252	21.0021	21.6084	20.721	20.5388	1	4	Immunoglobulin kappa variable 2D-30
IGKV3D-15	A0A087WSY6	Secreted	115	12534		21.7353	22.5012	22.1847		20.2313	19.7105	20.6332	1	3	Immunoglobulin kappa variable 3D-15
IGHV3-49	A0A0A0MS15	Secreted	119	13056	22.1497	22.1949	22.2511	22.4685	19.6877	19.8873	19.6032	20.6928	3	9	Immunoglobulin heavy variable 3-49
IGKV6D-21	A0A0A0MT36	Secreted	114	12340	20.8392	21.2044	20.8621	20.5946	18.3355	19.5858	18.3286	18.6675	1	4	Immunoglobulin kappa variable 6D-21
IGKJ1	A0A0A0MT89	Secreted	12	1394	21.5114	21.0813	21.6797	21.4347	21.6012	21.8898	21.7534	22.1937	1	4	Immunoglobulin kappa joining 1
IGHV6-1	A0A0B4J1U7	Secreted	121	13481	26.1501	26.2455	26.3245	25.795	24.0514	24.7916	23.7377	24.1662	2	8	Immunoglobulin heavy variable 6-1
IGHV3-15	A0A0B4J1V0	Secreted	119	12926	24.7271	24.113	23.7884	23.8507	23.0502	23.0381	22.0312	22.5385	4	20	Immunoglobulin heavy variable 3-15
IGHV2-26	A0A0B4J1V2	Secreted	119	13182	22.8259	22.8071	23.199	22.5827	20.0908	20.5904	19.7491	20.6205	1	4	Immunoglobulin heavy variable 2-26
IGHV3-73	A0A0B4J1V6	Secreted	119	12858	20.3285	19.5352	19.6273	19.8855	17.4486	17.0869	16.4521	17.2353	1	4	Immunoglobulin heavy variable 3-73
IGHV3-74	A0A0B4J1X5	Secreted	117	12840	26.217	26.5352	26.1133	26.0864	23.1725	23.7233	22.5271	23.4743	3	12	Immunoglobulin heavy variable 3-74
IGHV3-43	A0A0B4J1X8	Secreted	118	13077	16.4089	15.8739							1	2	Immunoglobulin heavy variable 3-43
IGLV9-49	A0A0B4J1Y8	Secreted	123	13024	22.7344	22.5932	22.8288	21.9455	21.1494	20.7631	20.608	20.7327	2	7	Immunoglobulin lambda variable 9-49
IGHV3-72	A0A0B4J1Y9	Secreted	119	13203	23.0114	22.8847	22.582	22.4435	21.1146	21.8428	20.1963	20.829	4	11	Immunoglobulin heavy variable 3-72
IGKV6-21	A0A0C4DH24	Secreted	114	12430	18.4589	18.2636	17.4008	18.2789	15.9319	16.7082	14.8904	16.1743	1	4	Immunoglobulin kappa variable 6-21
IGHV1-3	A0A0C4DH29	Secreted	117	13008	20.9691	21.2852	21.3647	20.9216	17.9206	18.6265	18.0537	18.3813	2	6	Immunoglobulin heavy variable 1-3
IGHV1-18	A0A0C4DH31	Secreted	117	12820	24.4004	23.855	23.306	23.3576	23.0776	22.5486	20.8574	22.0166	2	8	Immunoglobulin heavy variable 1-18
IGHV4-28	A0A0C4DH34	Secreted	117	13124	26.3431	25.5931	26.7651	25.3502	23.8532	23.8859	24.2695	23.4293	1	4	Immunoglobulin heavy variable 4-28
IGHV3-35	A0A0C4DH35	Secreted	117	12810	23.9725	23.2051			20.9927	21.0308			2	4	Probable non-functional immunoglobulin heavy variable 3-35
IGHV3-38	A0A0C4DH36	Secreted	116	12759	25.1188	25.4261	25.5787	24.9099	22.2669	23.2408	21.7457	22.5278	2	10	Probable non-functional immunoglobulin heavy variable 3-38
IGHV5-51	A0A0C4DH38	Secreted	117	12675	22.3043	21.6655	20.9129	22.3392	20.365	20.1482	18.0128	20.782	4	12	Immunoglobulin heavy variable 5-51
IGHV2-70D	A0A0C4DH43	Secreted	119	13312	24.4695	24.2051	24.1602	24.4089	21.4932	21.7712	20.4692	21.8602	1	4	Immunoglobulin heavy variable 2-70D
IGHV7-4-1	A0A0J9YVY3	Secreted	117	12849	17.9959	17.8235	18.1413	17.9025					1	4	Immunoglobulin heavy variable 7-4-1
IGHV3-64D	A0A0J9YX35	Secreted	117	12823	26.154	26.2598	25.8198	25.3966	23.3151	24.025	22.0439	22.7902	2	6	Immunoglobulin heavy variable 3-64D
IGHV5-10-1	A0A0J9YXX1	Secreted	117	12773	23.598	23.8825	24.7977	24.1534	20.972	21.6039	21.0055	22.015	2	8	Immunoglobulin heavy variable 5-10-1
IGLC7	A0M8Q6	Secreted	106	11254	21.9584	22.5129	21.9669	21.0277	19.7109	20.6411	19.6457	19.8897	3	9	Immunoglobulin lambda constant 7
GLTPD2	A6NH11	Secreted	291	31642	19.5382	17.718		20.1601	15.1601	13.4737		16.34	3	7	Glycolipid transfer protein domain-containing protein 2
A2ML1	A8K2U0	Secreted	1454	161107		20.0912	20.2621			13.7752	13.0907		5	8	Alpha-2-macroglobulin-like protein 1
MYO1G	B0I1T2	Intracellular	1018	116442	21.2291	21.2505	21.3766	20.6828	17.5564	17.9711	17.2297	17.3827	19	60	Unconventional myosin-Ig
SMIM1	B2RUZ4	TM.protein	78	8749	21.0037	20.9506	20.4891	20.3468	18.8411	19.6097	18.411	18.8012	2	8	Small integral membrane protein 1
KIF2A	O00139	Intracellular	706	79955									2	4	Kinesin-like protein KIF2A
PDLIM1	O00151	Intracellular	329	36072	17.489			18.234	13.1794			14.072	1	2	PDZ and LIM domain protein 1
MYO1C	O00159	Intracellular	1063	121682	20.8921	20.907	20.7919	20.4524	15.4609	16.1851	16.1001	15.1821	13	31	Unconventional myosin-Ic
SNAP23	O00161	other	211	23354	21.7534	21.7211	21.3531	20.8465	17.2055	17.4366	12.4404	12.4949	5	15	Synaptosomal-associated protein 23
STXBP3	O00186	Intracellular	592	67764	20.3719	20.7829	20.4978	19.9136	16.8421	17.6779	16.5602	16.89	11	33	Syntaxin-binding protein 3
MASP2	O00187	Secreted	686	75702	30.0207	29.8317	29.9257	29.4553	26.4258	27.0518	26.0701	26.308	28	129	Mannan-binding lectin serine protease 2
CLIC1	O00299	TM.protein	241	26923	21.5336	21.0427	21.4037	21.1235	17.6614	17.9062	17.5428	17.6608	4	14	Chloride intracellular channel protein 1
QSOX1	O00391	TM.protein	747	82578	23.1512	21.3444	21.4312	22.8858	19.9175	18.5207	17.2367	20.0706	21	62	Sulfhydryl oxidase 1
CLDN5	O00501	TM.protein	218	23147	22.1706	22.3978	21.4646	21.1936	19.7442	20.9519	19.5072	19.6856	4	17	Claudin-5
STK25	O00506	Intracellular	426	48112									2	7	Serine/threonine-protein kinase 25
KRIT1	O00522	Intracellular	736	84348	19.5019	19.7949	20.0232	18.201	14.7415	15.7731	14.9939	14.2213	8	22	Krev interaction trapped protein 1
SDCBP	O00560	Intracellular	298	32444	23.3106	24.3114	23.8773	22.8902	20.9058	22.0188	20.3872	20.9717	7	28	Syntenin-1
DDX3X	O00571	other	662	73243									2	3	ATP-dependent RNA helicase DDX3X
PODXL	O00592	TM.protein	558	58635	22.9533	23.3296	23.5795	23.1963	19.5446	20.5251	20.0574	19.871	6	21	Podocalyxin
FCN1	O00602	other	326	35078	26.5465	26.1295	26.5425	26.3629	24.5389	24.713	24.1783	24.4093	13	60	Ficolin-1
ADAM10	O14672	TM.protein	748	84142	20.8821	21.2754	21.2043	20.943	16.4553	17.357	15.8919	16.622	5	14	Disintegrin and metalloproteinase domain-containing protein 10
ITGB1BP1	O14713	Intracellular	200	21782									2	3	Integrin beta-1-binding protein 1
NRP1	O14786	TM.protein	923	103134	19.3521	19.972	20.4453	18.9871	13.8403	14.333	13.8562	14.1118	8	20	Neuropilin-1
APOL1	O14791	other	398	43974	26.6742	26.3562	26.8838	26.2786	24.7656	25.0388	25.015	25.0468	19	98	Apolipoprotein L1
TSPAN4	O14817	TM.protein	238	26118		19.8047				13.1683			2	2	Tetraspanin-4
LECT2	O14960	Secreted	151	16390	23.5159	22.7138	23.5265	23.8106	20.464	20.1002	19.6957	21.0401	4	11	Leukocyte cell-derived chemotaxin-2
U2SURP	O15042	Intracellular	1029	118292	18.4687			17.9954					1	2	U2 snRNP-associated SURP motif-containing protein
ARPC1B	O15143	Intracellular	372	40950									3	9	Actin-related protein 2/3 complex subunit 1B
ARPC2	O15144	Intracellular	300	34333	20.152	19.8015	20.534	19.0373	15.6569	15.86	15.297	15.0526	3	8	Actin-related protein 2/3 complex subunit 2
ADAMDEC1	O15204	Secreted	470	52775	19.9181	18.4147	18.9618	19.799	16.0787	13.9631	14.6122	15.6937	5	9	ADAM DEC1
CHAD	O15335	Secreted	359	40476	22.0283	21.4453	20.8776	19.7338	17.6681	18.3368	17.7321	17.2215	8	25	Chondroadherin
STX7	O15400	TM.protein	261	29816	19.11	19.306	19.2171	19.2467	16.2564	16.7639	15.5363	16.0988	5	16	Syntaxin-7
SLC16A3	O15427	TM.protein	465	49469	17.3084	17.1211	17.135		13.3552	13.4558	13.0441		4	8	Monocarboxylate transporter 4
PHGDH	O43175	Intracellular	533	56651		17.2431				13.1589			2	2	D-3-phosphoglycerate dehydrogenase
TGFB1I1	O43294	Intracellular	461	49814	17.2245			17.5051	12.5517			13.5806	6	9	Transforming growth factor beta-1-induced transcript 1 protein
CHMP2A	O43633	Intracellular	222	25104	16.9889	19.2352							1	2	Charged multivesicular body protein 2a
CD5L	O43866	Secreted	347	38088	29.9494	29.6854	26.1296	25.1613	27.1382	27.4887	24.6405	25.1171	23	69	CD5 antigen-like
PLIN1	O60240	other	522	55990									2	3	Perilipin-1
DOK2	O60496	Intracellular	412	45379	13.7242	13.4969							1	2	Docking protein 2
PLIN3	O60664	Intracellular	434	47075									2	4	Perilipin-3
CTNND1	O60716	Intracellular	968	108170									3	5	Catenin delta-1
DNAJA2	O60884	Intracellular	412	45746	19.8214	19.634			14.9605	15.5524			1	2	DnaJ homolog subfamily A member 2
GGCT	O75223	Intracellular	188	21008		21.19	20.0168	18.8227		18.9907	16.9313	14.7074	5	11	Gamma-glutamylcyclotransferase
PDCD6	O75340	Intracellular	191	21868	20.8284	18.9047	19.5435	21.3981	17.5855	16.2713	15.6315	18.7956	3	10	Programmed cell death protein 6
ALOX12B	O75342	Intracellular	701	80356		19.4411	19.6987			14.6924	14.1809		1	2	Arachidonate 12-lipoxygenase, 12R-type
SCGB2A1	O75556	Secreted	95	10884		21.8995				20.2704			3	3	Mammaglobin-B
STX11	O75558	Intracellular	287	33196	19.0085	18.4045	19.013		14.9373	14.8384	14.127		3	10	Syntaxin-11
FCN3	O75636	Secreted	299	32903	33.5213	33.5271	33.4386	32.7904	31.6879	32.0341	31.7162	31.5638	18	102	Ficolin-3
RP2	O75695	Intracellular	350	39641	19.9101	20.3334	20.4089	19.6514	16.2631	17.1259	16.3072	16.4273	4	11	Protein XRP2
ATP6AP2	O75787	TM.protein	350	39008	18.3236			18.2005	14.2606			14.6045	4	8	Renin receptor
ATRN	O75882	TM.protein	1429	158537	21.1071	20.6432	20.9832	20.9367	15.2824	15.522	15.3736	16.3429	9	26	Attractin
TSPAN9	O75954	TM.protein	239	26779	21.5636	22.0697	21.5659	21.4393	19.2478	20.0877	18.7012	19.577	4	13	Tetraspanin-9
FLOT1	O75955	Intracellular	427	47355	20.569	20.6736	20.3441	19.8425	17.8001	19.0142	17.3927	17.8901	11	40	Flotillin-1
ECM2	O94769	Secreted	699	79789	18.719	18.8341	20.3389	20.0575	14.4202	14.1991	15.652	15.9104	5	13	Extracellular matrix protein 2
STK10	O94804	Intracellular	968	112135	19.443	19.7945	19.8632	19.9535	14.2808	15.8109	13.0772	14.761	6	14	Serine/threonine-protein kinase 10
VAMP5	O95183	TM.protein	116	12805		19.3134	17.2529	16.504					1	3	Vesicle-associated membrane protein 5
APOM	O95445	Secreted	188	21253	25.0025	25.5324	26.748	25.4097	22.3432	22.9715	23.2872	23.1117	6	19	Apolipoprotein M
FMNL1	O95466	other	1100	121854	16.1523		16.5498		10.3123		10.6555		2	3	Formin-like protein 1
ABCA1	O95477	TM.protein	2261	254302	21.5554	20.7533	21.3456						1	3	Phospholipid-transporting ATPase ABCA1
VNN2	O95498	other	520	58503	19.8532	20.4678	19.5815	19.3025	16.0937	17.4413	15.9801	16.2047	3	11	Pantetheine hydrolase VNN2
OXSR1	O95747	Intracellular	527	58022			14.3833	18.0367					1	2	Serine/threonine-protein kinase OSR1
MPIG6B	O95866	TM.protein	241	26163	16.823	16.5179	16.5877	16.4376	12.9417	13.4684	12.7437	13.2169	1	4	Megakaryocyte and platelet inhibitory receptor G6b
SCGB1D1	O95968	Secreted	90	9898		22.2441				20.6184			2	2	Secretoglobin family 1D member 1
SCGB1D2	O95969	Secreted	90	9925		19.5483				17.996			2	2	Secretoglobin family 1D member 2
LDHA	P00338	Intracellular	332	36689	20.6798	20.9375	22.25	21.7886	17.0949	17.7525	18.2276	18.2267	5	15	L-lactate dehydrogenase A chain
CP	P00450	Secreted	1065	122205	24.7387	24.5265	25.4118	25.3795	21.893	22.0436	22.1139	22.7874	36	146	Ceruloplasmin
F8	P00451	Secreted	2351	267009	25.015	25.5887	23.8268	23.6257	20.9755	22.023	19.3088	19.8833	58	207	Coagulation factor VIII
F13A1	P00488	Secreted	732	83268	22.5979	24.0974	22.2192	22.7187	19.235	21.6194	18.5735	19.8544	22	70	Coagulation factor XIII A chain
PNP	P00491	Intracellular	289	32118	18.4622	19.0818	19.3234	18.3459	14.026	14.9068	14.8054	14.6601	1	4	Purine nucleoside phosphorylase
PGK1	P00558	Intracellular	417	44615									2	4	Phosphoglycerate kinase 1
F2	P00734	Secreted	622	70037	26.5963	25.5423	24.963	26.2639	24.1876	22.5041	21.6312	23.9115	27	88	Prothrombin
C1R	P00736	Intracellular	705	80119	28.561	25.9355	26.4149	28.9718	26.0224	24.2683	23.2767	26.6237	39	153	Complement C1r subcomponent
HP	P00738	Secreted	406	45205	28.8089	28.7448	27.7933	28.3424	25.9583	26.4527	25.599	26.1287	14	67	Haptoglobin
HPR	P00739	Secreted	348	39030	28.3144	28.1684	27.9434	27.5737	26.0477	26.4959	25.3849	25.8506	6	37	Haptoglobin-related protein
F9	P00740	Secreted	461	51778	22.6284	21.4428	21.8229	22.6813	19.2709	18.3994	17.4997	19.5246	10	31	Coagulation factor IX
F10	P00742	Secreted	488	54732	21.6261	20.4796	21.4658	21.9432	17.4088	16.7371	17.5476	18.9489	6	18	Coagulation factor X
CFD	P00746	Secreted	253	27033	20.4422	19.6046	20.4934	21.5202	17.3029	16.3418	17.1351	18.8389	5	17	Complement factor D
PLG	P00747	Secreted	810	90569	25.5158	23.9279	24.2601	25.4937	23.7053	22.6535	21.2818	23.2262	43	131	Plasminogen
F12	P00748	Secreted	615	67792	24.0136	23.2023	23.5304	24.509	21.2528	21.3685	20.347	21.2465	14	39	Coagulation factor XII
PLAT	P00750	Secreted	562	62917									4	8	Tissue-type plasminogen activator
CFB	P00751	Secreted	764	85533	26.761	26.2321	27.0528	27.0129	22.7661	22.7028	22.6815	23.2413	31	100	Complement factor B
SERPINC1	P01008	Secreted	464	52602	28.0584	28.5548	28.5661	27.4428	25.9919	26.5544	25.6366	25.4984	34	186	Antithrombin-III
SERPINA1	P01009	Secreted	418	46737	27.9154	27.4459	28.5715	28.6584	26.182	26.3639	26.5185	27.2696	31	176	Alpha-1-antitrypsin
SERPINA3	P01011	Secreted	423	47651	25.7144	24.9084	25.7068	26.4775	23.9594	23.7712	23.6389	24.8714	21	93	Alpha-1-antichymotrypsin
AGT	P01019	Secreted	485	53154	24.8952	24.8837	24.7964	24.6817	22.5684	23.268	22.2972	22.8242	15	62	Angiotensinogen
A2M	P01023	Secreted	1474	163291	27.8126	28.2894	27.5523	27.0423	25.971	26.8833	25.2828	25.3404	73	360	Alpha-2-macroglobulin
C3	P01024	Secreted	1663	187148	27.7338	26.7102	27.3047	27.6364	25.5374	25.0704	24.8879	25.775	121	570	Complement C3
C5	P01031	Secreted	1676	188305	27.6952	26.759	27.1337	27.431	21.8482	21.5906	21.1204	21.8548	54	187	Complement C5
CST3	P01034	Secreted	146	15799	22.184	21.0919	21.6566	22.2617	19.7584	15.0379	18.6575	20.5452	4	13	Cystatin-C
CST4	P01036	Secreted	141	16214									2	4	Cystatin-S
CSTA	P01040	Intracellular	98	11006	16.9292	18.3455	18.6346		13.8579	15.9526	15.5323		3	6	Cystatin-A
KNG1	P01042	Secreted	644	71957	29.5201	29.1847	28.4412	28.2242	27.0224	27.2134	26.6116	27.0021	36	145	Kininogen-1
KRAS	P01116	Intracellular	189	21656	20.4313	20.3883	20.5544	20.6962	17.3253	17.9079	17.1486	16.2164	2	7	GTPase KRas
TGFB1	P01137	Secreted	390	44341	20.0098	19.199	19.6746	19.7086	15.8018	15.4783	14.4188	16.1928	4	11	Transforming growth factor beta-1 proprotein
IGF2	P01344	other	180	20140	20.8939	20.1714	21.7761		17.4828	17.2739	17.6663		1	3	Insulin-like growth factor II
JCHAIN	P01591	Secreted	159	18099	31.1487	30.7514	27.5526	28.3968	28.9585	29.1341	27.8402	28.1821	8	39	Immunoglobulin J chain
IGKV1-17	P01599	Secreted	117	12779	21.4961	21.6873	21.4496	21.4016	19.7413	20.8662	19.817	19.9979	3	16	Immunoglobulin kappa variable 1-17
IGKV1D-16	P01601	Secreted	117	12730	17.1705		17.4964	17.0891					1	3	Immunoglobulin kappa variable 1D-16
IGKV1-5	P01602	Secreted	117	12782	25.4485	25.4632	25.5069	25.0058	22.7555	23.5901	22.7855	22.7709	2	8	Immunoglobulin kappa variable 1-5
IGKV3-20	P01619	Secreted	116	12557	27.1982	27.322	27.3912	27.0652	25.0687	25.6388	25.0316	25.2776	2	8	Immunoglobulin kappa variable 3-20
IGLV1-47	P01700	Secreted	117	12284	24.2427	24.2688	24.8914	24.7396	21.9184	22.5017	22.2442	22.7398	1	4	Immunoglobulin lambda variable 1-47
IGLV1-51	P01701	Secreted	117	12249	25.3603	25.4789	25.8463	25.255	23.2505	23.7433	23.7597	23.6253	4	12	Immunoglobulin lambda variable 1-51
IGLV1-40	P01703	Secreted	118	12302	22.0669	21.7118	21.981	21.8311	19.8317	20.2636	19.6981	20.262	1	4	Immunoglobulin lambda variable 1-40
IGLV2-14	P01704	Secreted	120	12597	25.1988	24.5667	25.2184	24.9512	23.7653	23.8496	23.6957	24.0723	1	4	Immunoglobulin lambda variable 2-14
IGLV2-23	P01705	Secreted	113	11893	25.6586	24.4767	24.9008	24.4457	24.1835	22.8728	23.2532	22.9792	2	7	Immunoglobulin lambda variable 2-23
IGLV2-11	P01706	Secreted	119	12644	22.5528	22.6996			20.2599	20.9056			1	2	Immunoglobulin lambda variable 2-11
IGLV2-8	P01709	Secreted	118	12382	26.6173	26.3527	27.2403	26.5556	25.0809	25.2681	25.4227	25.1785	1	7	Immunoglobulin lambda variable 2-8
IGLV3-19	P01714	Secreted	112	12042	22.1325	21.461		22.051	22.0005	21.3386		20.7658	3	8	Immunoglobulin lambda variable 3-19
IGLV3-25	P01717	Secreted	112	12011	24.2332	24.3578	24.7014	24.2661	22.6568	23.1165	22.9057	23.1384	2	8	Immunoglobulin lambda variable 3-25
IGLV6-57	P01721	Secreted	117	12566	19.937	20.3471	19.8193	19.4409	18.4326	19.6394	18.2945	18.4892	2	8	Immunoglobulin lambda variable 6-57
CD4	P01730	TM.protein	458	51111	18.054	18.6341	17.9202	16.73	13.2449	14.0495	13.0552	12.5923	3	9	T-cell surface glycoprotein CD4
CD8A	P01732	TM.protein	235	25729	21.6243	21.59	21.5599	21.2725	19.2101	19.5689	18.9803	19.1413	6	16	T-cell surface glycoprotein CD8 alpha chain
IGHV1-69	P01742	Secreted	117	12659	22.9026	22.4423	22.7964	23.3437	20.3367	20.6155	20.0068	20.9955	2	8	Immunoglobulin heavy variable 1-69
IGHV1-46	P01743	Secreted	117	12933	22.0574	22.1881	22.0964	21.5382	19.9504	20.2056	19.8117	20.0647	1	8	Immunoglobulin heavy variable 1-46
IGHV3-13	P01766	Secreted	116	12506	20.6976	19.9567			18.1903	18.3201			1	2	Immunoglobulin heavy variable 3-13
IGHV3-7	P01780	Secreted	117	12943	28.7992	29.1625	29.347	28.2941	26.8461	28.0889	27.1186	26.983	3	20	Immunoglobulin heavy variable 3-7
IGHV2-5	P01817	Secreted	119	13231	19.2454		18.5691	18.2954					1	3	Immunoglobulin heavy variable 2-5
IGHV4-39	P01824	Secreted	125	13917	18.3942		18.0695						1	2	Immunoglobulin heavy variable 4-39
PIGR	P01833	TM.protein	764	83284	28.3663	28.6948	28.2887	27.5853	23.3279	23.98	23.205	22.8803	19	51	Polymeric immunoglobulin receptor
IGKC	P01834	Secreted	107	11765	29.268	29.7409	29.6335	28.5945	28.5654	29.1505	27.9321	27.9537	7	33	Immunoglobulin kappa constant
IGHG1	P01857;P0DOX5		330	36106	30.404	29.7494	29.8149	29.6158	27.1169	26.9807	26.6561	28.1145	10	38	Immunoglobulin heavy constant gamma 1
IGHG2	P01859	other	326	35901	27.2775	26.9673	27.7337	27.3961	23.9088	23.9059	24.4182	25.0444	6	32	Immunoglobulin heavy constant gamma 2
IGHG3	P01860	other	377	41287	27.2577	26.5983	27.195	27.3225	25.0187	24.8549	23.2817	24.1977	6	23	Immunoglobulin heavy constant gamma 3
IGHG4	P01861	other	327	35941	24.982	24.5124	25.5514	25.2597	21.6473	21.6762	21.9134	22.1266	3	12	Immunoglobulin heavy constant gamma 4
IGHM	P01871	other	453	49440	33.2554	33.0358	32.3942	32.1383	31.5063	31.8697	30.937	31.0887	32	179	Immunoglobulin heavy constant mu
IGHA1	P01876	other	353	37655	30.5039	29.9588	28.5174	28.5596	27.6523	27.6842	27.2764	27.298	8	35	Immunoglobulin heavy constant alpha 1
IGHA2	P01877;P0DOX2		340	36591	25.7576	26.1667	27.4217	26.4233	21.8194	22.5678	22.3153	22.9467	2	8	Immunoglobulin heavy constant alpha 2
IGHD	P01880;P0DOX3		384	42353	24.2434	23.5971	24.0926	24.4829	21.0942	20.8961	20.2787	21.4518	10	30	Immunoglobulin heavy constant delta
HLA-B	P01889	TM.protein	362	40460	24.0356	24.3337	24.6575	23.9479	19.7516	20.8763	20.4716	20.2116	2	8	HLA class I histocompatibility antigen, B alpha chain
HLA-DRA	P01903	TM.protein	254	28621	23.4197	24.1519	23.9081	23.2439	21.1881	22.3868	21.4139	21.206	3	16	HLA class II histocompatibility antigen, DR alpha chain
HLA-DRB1	P01911	TM.protein	266	29966	18.8336	19.7307	18.435	17.6719					1	4	HLA class II histocompatibility antigen, DRB1 beta chain
HBD	P02042	other	147	16055									2	2	Hemoglobin subunit delta
KRT14	P02533	Intracellular	472	51561	21.9071	24.4665	25.4149	22.4673	18.41	21.8785	21.8269	19.6344	14	43	Keratin, type I cytoskeletal 14
KRT6A	P02538	Intracellular	564	60045		24.1108	22.5154			17.52	15.1594		2	4	Keratin, type II cytoskeletal 6A
LMNA	P02545	Intracellular	664	74139									3	5	Prelamin-A/C
APOA1	P02647	Secreted	267	30778	29.7	29.8378	31.584	31.5848	29.1184	30.0038	30.6613	31.3434	45	294	Apolipoprotein A-I
APOE	P02649	Secreted	317	36154	32.0456	33.1211	33.5961	32.2404	30.5784	32.2608	32.1011	31.6713	41	309	Apolipoprotein E
APOA2	P02652	Secreted	100	11175	27.2793	28.0024	28.2244	27.7758	26.4235	27.8227	27.4823	27.046	8	38	Apolipoprotein A-II
APOC1	P02654	Secreted	83	9332	23.9462	23.8967	25.5571	25.0095	24.0961	24.7764	25.5108	25.4961	8	50	Apolipoprotein C-I
APOC2	P02655	Secreted	101	11284	23.2639	24.4285	25.5113	23.9508	21.962	24.3602	24.867	23.2398	5	18	Apolipoprotein C-II
APOC3	P02656	Secreted	99	10852	25.6775	26.1653	27.1258	26.309	25.0441	25.9705	26.2056	26.0441	7	35	Apolipoprotein C-III
FGA	P02671	Secreted	866	94973	32.1994	30.4624	29.5062	32.9304	30.7697	29.6228	28.021	31.5527	68	388	Fibrinogen alpha chain
FGB	P02675	Secreted	491	55928	32.5007	30.6923	29.3642	32.6922	31.0062	29.8114	27.8844	31.4416	54	313	Fibrinogen beta chain
FGG	P02679	Secreted	453	51512	32.6002	30.7686	29.7817	32.749	31.1026	29.9343	28.1107	31.6265	38	203	Fibrinogen gamma chain
SLC4A1	P02730	TM.protein	911	101792	23.1315	23.4325	23.3087	22.6291	21.0617	21.7599	20.8979	20.92	20	82	Band 3 anion transport protein
CRP	P02741	Secreted	224	25039	21.1118			20.9657	18.6716			18.5224	2	4	C-reactive protein
APCS	P02743	Secreted	223	25387	24.04	23.7159	24.3386	24.4278	22.553	22.9186	22.6498	23.4433	7	27	Serum amyloid P-component
C1QA	P02745	Secreted	245	26017	27.1657	27.0929	26.3736	26.0387	24.5867	24.8968	23.3418	23.7884	8	32	Complement C1q subcomponent subunit A
C1QB	P02746	Secreted	253	26722	29.2306	29.2763	27.8036	28.6505	27.7214	28.2895	25.9761	26.436	10	50	Complement C1q subcomponent subunit B
C1QC	P02747	Secreted	245	25774	29.5498	29.6403	28.6609	28.2315	27.4263	28.0248	26.1174	26.733	6	34	Complement C1q subcomponent subunit C
C9	P02748	TM.protein	559	63173	27.2829	24.6076	24.629	27.0068	25.3965	23.1106	21.9383	25.1214	27	104	Complement component C9
APOH	P02749	Secreted	345	38298	25.4358	24.8775	24.9098	24.6787	23.3617	23.1351	21.0707	21.0902	15	42	Beta-2-glycoprotein 1
LRG1	P02750	Secreted	347	38178	21.7943	21.8846	22.2242	22.3618	19.3271	19.9026	19.5102	20.5223	9	33	Leucine-rich alpha-2-glycoprotein
FN1	P02751	Secreted	2477	272320	27.036	27.2476	25.7273	26.5761	24.5056	25.3782	22.8777	24.3617	88	372	Fibronectin
RBP4	P02753	Secreted	201	23010	24.4962	22.4244	23.57	24.379	22.784	21.2129	21.4112	23.2162	8	27	Retinol-binding protein 4
AMBP	P02760	Secreted	352	38999	26.0451	24.3298	24.8635	25.6813	24.0244	22.6893	21.0949	22.586	15	44	Protein AMBP
ORM1	P02763	Secreted	201	23540	24.7298	24.0424	26.0499	26.8309	23.0376	23.2013	23.6961	24.8773	7	38	Alpha-1-acid glycoprotein 1
AHSG	P02765	Secreted	367	39341	28.4959	26.8944	27.4041	28.8429	26.2788	25.1945	24.3389	26.6642	9	49	Alpha-2-HS-glycoprotein
TTR	P02766	Secreted	147	15887	26.4884	24.9416	25.8581	26.9396	25.5791	24.823	24.5299	26.3304	10	46	Transthyretin
ALB	P02768	Secreted	609	69367	31.3572	30.7833	31.5927	31.6471	29.439	29.668	30.0181	30.4445	63	280	Albumin
GC	P02774	Secreted	474	52918	24.6132	23.7049	25.3652	25.3087	21.6519	21.4129	22.026	22.7527	14	59	Vitamin D-binding protein
PPBP	P02775	Secreted	128	13894									2	3	Platelet basic protein
PF4	P02776	Secreted	101	10845									2	3	Platelet factor 4
TFRC	P02786	TM.protein	760	84871	22.3572	22.2569	22.3886	22.1285	19.0476	19.3636	18.817	19.1364	22	77	Transferrin receptor protein 1
TF	P02787	Secreted	698	77050	27.2866	27.1753	28.0621	27.8465	25.3829	25.7009	25.6812	26.1405	56	229	Serotransferrin
LTF	P02788	Secreted	710	78182	21.6633	24.5864	23.1798	22.6978	17.8514	22.3474	19.634	20.098	26	72	Lactotransferrin
HPX	P02790	Secreted	462	51676	26.2898	25.8248	26.4181	26.7125	23.7823	23.4751	22.7111	23.7561	21	69	Hemopexin
ANG	P03950	Secreted	147	16550	25.8144	24.9379	25.7502	25.3064	22.7113	24.1446	22.2024	21.1589	10	28	Angiogenin
F11	P03951	Secreted	625	70109	28.4864	28.7777	28.7142	28.3009	25.871	27.0151	25.6458	25.569	41	158	Coagulation factor XI
KLKB1	P03952	Secreted	638	71370	25.7552	25.0796	24.86	25.8546	23.5104	23.978	22.4382	23.569	35	117	Plasma kallikrein
SLPI	P03973	Secreted	132	14326	22.6558	22.8426			20.4313	21.3977			3	8	Antileukoproteinase
C4BPA	P04003	Secreted	597	67033	30.6229	30.5832	28.7259	28.1569	27.649	28.0951	24.9772	25.9709	36	158	C4b-binding protein alpha chain
VTN	P04004	Secreted	478	54306	29.8062	28.6728	30.0548	29.9245	27.9768	27.5976	27.9471	28.4911	21	115	Vitronectin
CAT	P04040	Intracellular	527	59756	19.8772	20.0681	20.1781		12.824	15.071	15.0376		9	20	Catalase
PROC	P04070	Secreted	461	52071	22.5849	20.5546	20.2964	22.6311	20.2603	18.384	17.1027	20.343	9	23	Vitamin K-dependent protein C
ALDOA	P04075	Intracellular	364	39420	21.4484	21.5302	20.6011	21.188	17.1006	17.6699	17.0453	17.402	8	29	Fructose-bisphosphate aldolase A
ANXA1	P04083	Secreted	346	38714	19.0215	20.9243	21.9638	20.3357	11.7957	16.2143	16.3709	15.4043	10	33	Annexin A1
APOB	P04114	Secreted	4563	515605	29.7542	30.4771	30.1684	29.3732	27.4295	28.6492	27.4163	27.2443	343	1920	Apolipoprotein B-100
PRNP	P04156	other	253	27661	22.5081	21.9853	22.7732	21.7258	20.8113	20.8273	20.8717	20.3155	6	23	Major prion protein
PRNP	P04156	other	73	8691	22.5081	21.9853	22.7732	21.7258	20.8113	20.8273	20.8717	20.3155	6	23	Major prion protein
LCAT	P04180	Secreted	440	49578	23.0516	21.5118	22.3907	23.1116	20.371	19.3474	19.4898	20.9681	5	17	Phosphatidylcholine-sterol acyltransferase
HRG	P04196	Secreted	525	59578	28.9392	28.6291	29.4677	29.6486	26.8374	27.3246	26.7699	27.312	24	123	Histidine-rich glycoprotein
A1BG	P04217	Secreted	495	54254	24.2674	24.1306	25.1483	25.0545	22.6318	23.0053	22.9179	23.5784	13	51	Alpha-1B-glycoprotein
KRT6B	P04259	Intracellular	564	60067		22.6327	21.0677	19.1637		18.2449	15.7972	14.4936	2	6	Keratin, type II cytoskeletal 6B
KRT1	P04264	Intracellular	644	66039	26.9757	28.703	29.8402	26.9282	25.1771	27.7989	27.8752	25.1976	44	220	Keratin, type II cytoskeletal 1
VWF	P04275	Secreted	2813	309265	30.8893	30.5257	28.9393	28.8324	28.3632	28.5904	26.3743	26.3861	138	659	von Willebrand factor
SHBG	P04278	Secreted	402	43779	23.2593	20.5555	20.6967	22.985	20.844	18.3646	17.1408	20.8434	14	41	Sex hormone-binding globulin
SEMG1	P04279	Secreted	462	52131		19.7963	18.96			16.2336	14.9401		11	19	Semenogelin-1
GAPDH	P04406	Intracellular	335	36053	24.4043	23.8885	23.9011	23.0544	21.6005	22.4599	21.3042	21.6246	14	63	Glyceraldehyde-3-phosphate dehydrogenase
IGKV1-16	P04430	Secreted	117	12618	22.2729	22.7748	22.5141	22.339	20.5803	21.2802	19.9226	20.8593	2	8	Immunoglobulin kappa variable 1-16
HLA-A	P04439	TM.protein	365	40841	23.5268	23.9392	23.8142	23.7862	20.6379	21.2644	20.6329	21.0343	9	32	HLA class I histocompatibility antigen, A alpha chain
HLA-DPB1	P04440	TM.protein	258	29159	20.7522	21.2229	21.0778	20.6716	17.9569	18.4952	17.7814	16.8799	2	11	HLA class II histocompatibility antigen, DP beta 1 chain
CAPNS1	P04632	Intracellular	268	28316	18.3993	17.6354	18.1306	18.3901	14.9039	14.9613	14.4653	15.3032	3	13	Calpain small subunit 1
HSPB1	P04792	Intracellular	205	22783	22.5015	22.7077	22.5699	22.4895	20.8174	21.4745	20.719	20.8967	9	37	Heat shock protein beta-1
CYBB	P04839	TM.protein	570	65336	20.07	19.992	20.0776	18.4873	16.3778	16.7051	15.0824	13.044	5	17	Cytochrome b-245 heavy chain
GNAI2	P04899	Intracellular	355	40451	23.4963	23.6527	23.6832	23.1793	21.1017	21.8979	20.405	20.7686	12	46	Guanine nucleotide-binding protein G(i) subunit alpha-2
IGF1	P05019	Secreted	195	21841									2	2	Insulin-like growth factor I
ATP1A1	P05023	TM.protein	1023	112896	21.5698	22.0561	21.5306	21.3134	17.863	18.8371	17.3725	17.471	13	40	Sodium/potassium-transporting ATPase subunit alpha-1
ARG1	P05089	Intracellular	322	34735	19.3591	21.7385	21.6211	19.5209	16.6564	20.1318	18.9099	16.3894	7	19	Arginase-1
APOD	P05090	Secreted	189	21276	26.9115	26.4343	26.7909	27.2651	25.9355	25.304	25.6135	27.0821	10	37	Apolipoprotein D
ITGB3	P05106	TM.protein	788	87058	23.3883	22.2817	24.0987	23.3337	20.4243	20.3855	20.3854	20.72	22	76	Integrin beta-3
ITGB2	P05107	TM.protein	769	84782	20.9719	21.3637	21.5288	20.8177	17.2784	18.188	17.0398	17.0829	15	46	Integrin beta-2
S100A8	P05109	Secreted	93	10835	22.86	25.1842	24.2251	23.7666	20.6721	23.5929	21.514	21.9393	7	26	Protein S100-A8
SERPINE1	P05121	Secreted	402	45060	21.1481	20.3396	20.7897	21.1248	18.167	17.8208	17.1766	18.1403	11	33	Plasminogen activator inhibitor 1
SERPINA5	P05154	Secreted	406	45675	27.6964	27.047	27.4693	27.1289	25.3576	25.6405	25.0066	25.2588	20	96	Plasma serine protease inhibitor
SERPING1	P05155	Secreted	500	55154	27.7801	28.0786	27.9956	27.5212	26.0184	26.6998	25.7498	25.762	18	98	Plasma protease C1 inhibitor
CFI	P05156	Secreted	583	65750	22.8776	22.5996	22.3958	22.5781	20.255	20.4736	19.3838	19.9708	15	46	Complement factor I
F13B	P05160	Secreted	661	75511	21.6422	22.4857	21.8054	22.0322	19.3776	20.4994	18.361	19.4365	20	55	Coagulation factor XIII B chain
MPO	P05164	Intracellular	745	83869	22.4635	22.4676	23.7948	23.3142	17.2996	17.7404	18.3345	18.5897	8	27	Myeloperoxidase
ALPL	P05186	other	524	57305	19.8912	19.8294	19.8519	19.6441	16.555	17.0601	16.2982	16.3678	6	19	Alkaline phosphatase, tissue-nonspecific isozyme
HMGN2	P05204	Intracellular	90	9393	20.3998	20.5053	20.01	19.4025	18.2579	18.9024	17.5209	17.7084	3	9	Non-histone chromosomal protein HMG-17
ICAM1	P05362	TM.protein	532	57825	20.4547	21.3205	21.0569	20.3114	17.6149	18.4172	17.4775	17.6309	9	30	Intercellular adhesion molecule 1
RPLP0	P05388	Intracellular	317	34274	21.079	20.0352	21.0137	20.9677	16.9921	16.3543	16.2512	17.4441	1	4	Large ribosomal subunit protein uL10
CLEC3B	P05452	Secreted	202	22537	21.5701	20.8683	21.4112	21.9154	19.9704	19.566	17.9352	19.8928	7	18	Tetranectin
SERPINA7	P05543	Secreted	415	46325	25.4727	20.6403	21.0894	21.1934	17.9216	17.5082	17.9548	18.5624	8	28	Thyroxine-binding globulin
SERPIND1	P05546	Secreted	499	57071	27.9626	24.7369	24.8566	28.023	25.5511	22.8076	22.1077	26.054	25	104	Heparin cofactor 2
ITGB1	P05556	TM.protein	798	88415	22.8055	22.7371	23.0211	22.4962	19.5712	20.2842	19.6719	20.021	18	57	Integrin beta-1
CD5	P06127	TM.protein	495	54578	20.2212	20.4156	20.3861	18.7474	16.1736	16.9554	15.6874	14.4627	3	10	T-cell surface glycoprotein CD5
UGT2B4	P06133	TM.protein	528	60513									2	6	UDP-glucuronosyltransferase 2B4
LCK	P06239	Intracellular	509	58001	20.1813	20.7109	21.2675	20.3134	16.4678	17.1477	16.6027	16.7592	8	26	Tyrosine-protein kinase Lck
FYN	P06241	Intracellular	537	60762									2	4	Tyrosine-protein kinase Fyn
BCHE	P06276	Secreted	602	68418	19.9649	19.3965	20.0168	20.0443	15.4487	15.0475	15.3864	16.0943	6	22	Cholinesterase
IGKV2-30	P06310	Secreted	120	13185	21.9741	22.7538	23.1221	24.4679	20.2743	21.4469	20.6279	23.2262	1	4	Immunoglobulin kappa variable 2-30
IGKV4-1	P06312	Secreted	121	13380	26.8014	26.77	26.5938	26.4872	24.9793	25.4953	24.7489	25.131	5	18	Immunoglobulin kappa variable 4-1
IGHV4-34	P06331	Secreted	123	13815	21.5089	21.6642							1	2	Immunoglobulin heavy variable 4-34
GSN	P06396	Secreted	782	85698	26.6651	24.5266	24.9044	26.3972	24.7481	23.0215	22.5149	24.7162	41	185	Gelsolin
ATP5F1B	P06576	Intracellular	529	56560	21.9346	21.5079	22.6768	22.2543	17.3032	17.4118	17.3572	18.3531	6	21	ATP synthase subunit beta, mitochondrial
C2	P06681	Secreted	752	83268	21.9523	21.0419	21.7515	22.1317	18.7688	18.0604	18.1545	19.5194	15	51	Complement C2
S100A9	P06702	Secreted	114	13242	19.7782	23.7043	22.9913	22.3514	17.8271	23.1327	21.321	21.1803	6	24	Protein S100-A9
S100A6	P06703	Intracellular	90	10180									2	6	Protein S100-A6
APOA4	P06727	Secreted	396	45372	29.7137	28.516	29.2921	31.0164	28.9041	28.2775	28.1839	30.5331	55	304	Apolipoprotein A-IV
ENO1	P06733	Intracellular	434	47169	21.8587	21.1403	21.2545	21.7385	17.997	17.6116	16.9102	18.2347	11	34	Alpha-enolase
NPM1	P06748	Intracellular	294	32575	21.6797	21.3617	22.7314	22.1686	17.8713	18.3715	18.8329	18.473	3	9	Nucleophosmin
LPL	P06858	Secreted	475	53162	25.5146	21.4099	22.0707	25.854	21.7664	19.5481	19.2022	22.4442	16	53	Lipoprotein lipase
SERPINE2	P07093	Secreted	398	44002									3	8	Glia-derived nexin
LDHB	P07195	Intracellular	334	36638	21.2901	20.7844	21.1792	20.6408	17.9938	17.8526	17.7945	17.7376	4	14	L-lactate dehydrogenase B chain
THBD	P07204	TM.protein	575	60329	21.0594	21.3397	21.3311	19.8622	15.7474	18.1195	16.8398	13.5557	6	15	Thrombomodulin
PROS1	P07225	Secreted	676	75123	27.5106	27.2759	25.7902	27.3649	25.1994	25.6165	23.0022	25.1039	28	115	Vitamin K-dependent protein S
P4HB	P07237	Intracellular	508	57116	21.4451	20.643	20.7663	20.4852	16.3264	16.727	16.4913	16.7806	9	32	Protein disulfide-isomerase
ASGR2	P07307	TM.protein	311	35092	19.6095			19.5883	15.7655			16.28	1	2	Asialoglycoprotein receptor 2
CTSD	P07339	Secreted	412	44552	20.0724	23.0101	21.6744	20.8117	16.2431	21.0772	18.8308	18.0424	11	30	Cathepsin D
ANXA2	P07355	Secreted	339	38604	20.3477	21.2744	21.4343	20.4548	17.3455	18.7974	18.2109	17.7776	5	20	Annexin A2
C8A	P07357	Secreted	584	65163	24.4991	21.811	22.0923	23.1227	21.4314	20.0175	19.0542	21.1238	15	46	Complement component C8 alpha chain
C8B	P07358	Secreted	591	67047	25.1042	22.7528	23.091	24.9549	23.0167	21.2771	20.1022	22.9196	26	93	Complement component C8 beta chain
GP1BA	P07359	TM.protein	652	71540	20.6123	20.4493	19.8839	19.692	15.8669	16.2487	14.4365	15.3372	4	16	Platelet glycoprotein Ib alpha chain
C8G	P07360	Secreted	202	22277	23.6973	22.3152	22.6165	24.0065	22.013	21.0247	20.5725	22.6188	7	28	Complement component C8 gamma chain
CAPN1	P07384	Intracellular	714	81890	20.3811	20.3989	20.6783	20.8684	12.6317	13.0881	12.6665	13.3548	10	29	Calpain-1 catalytic subunit
TUBB	P07437	Intracellular	444	49671	22.6852	21.936	22.869	22.1702	18.3951	18.3805	18.5386	18.3373	2	8	Tubulin beta chain
PRSS1	P07477	Secreted	247	26558	24.6874	25.594	25.9832	25.0975	21.233	22.5369	22.479	22.0512	2	8	Serine protease 1
PFN1	P07737	Intracellular	140	15054	22.7764	22.5046	23.1648	22.4566	19.8597	19.9718	19.6205	19.8074	4	20	Profilin-1
CD3E	P07766	TM.protein	207	23147									2	7	T-cell surface glycoprotein CD3 epsilon chain
CTSB	P07858	Secreted	339	37822		22.266				19.196			2	3	Cathepsin B
HSP90AA1	P07900	Intracellular	732	84660	21.96	21.2128	21.8275	21.8968	17.4584	17.3328	16.9499	17.6779	7	26	Heat shock protein HSP 90-alpha
LYN	P07948	Intracellular	512	58574	19.5733	19.5973	19.5672	18.8636	15.7349	16.115	14.7956	15.7694	10	29	Tyrosine-protein kinase Lyn
THBS1	P07996	Secreted	1170	129383	23.1221	22.5355	22.3297	22.8799	20.2945	20.4353	18.8396	20.574	32	102	Thrombospondin-1
RNASE1	P07998	Secreted	156	17644	20.5082	20.5705			18.7494	19.5125			4	8	Ribonuclease pancreatic
ANXA6	P08133	Intracellular	673	75873	19.6426	19.6922	19.9177	19.2256	14.6698	14.7715	14.8142	14.7111	2	8	Annexin A6
SERPINA6	P08185	Secreted	405	45141	23.3069	22.2892	22.9286	23.3021	20.5853	20.1936	20.0998	21.0297	8	28	Corticosteroid-binding globulin
SLC3A2	P08195	TM.protein	630	67994	21.9318	21.8689	21.5313	20.9261	14.7902	17.6876	16.5313	16.4455	6	18	Amino acid transporter heavy chain SLC3A2
HSP90AB1	P08238	Intracellular	724	83264	23.5978	22.8751	24.0522	23.2801	18.898	18.6394	18.6088	19.0842	9	31	Heat shock protein HSP 90-beta
MMP2	P08253	Secreted	660	73882	20.4268	18.0813		20.7027	14.0682	12.5494		16.2059	7	14	72 kDa type IV collagenase
MMP3	P08254	Secreted	477	53977	21.8083			20.8495	17.29			17.2262	9	14	Stromelysin-1
CTSG	P08311	Intracellular	255	28837	21.6139	21.3121	21.6593	21.4886	18.0251	18.2435	17.9948	18.5823	5	18	Cathepsin G
ADH4	P08319	Intracellular	380	40222	20.4689				14.7026				7	13	All-trans-retinol dehydrogenase [NAD(+)] ADH4
MGP	P08493	Secreted	103	12353	25.6133	24.4188	25.4029	25.4462	24.0212	23.5583	23.6828	24.3877	6	26	Matrix Gla protein
ITGA2B	P08514	TM.protein	1039	113377	23.8932	23.1054	24.4312	23.9471	21.369	20.9178	21.8136	21.7814	27	100	Integrin alpha-IIb
LPA	P08519	Secreted	2040	226546	28.3746	28.5049	27.9443	27.4942	23.9409	24.4335	23.7392	23.47	33	122	Apolipoprotein(a)
PLEK	P08567	Intracellular	350	40125	20.272	20.0114	20.3259		16.1127	16.0804	15.6641		2	5	Pleckstrin
CD14	P08571	Secreted	375	40076	24.3151	21.8589	21.6203	23.8179	22.6728	20.672	18.8412	22.5956	12	44	Monocyte differentiation antigen CD14
PTPRC	P08575	TM.protein	1306	147486	21.8755	22.1674	22.3231	21.2333	18.1381	18.801	18.2099	18.1063	23	65	Receptor-type tyrosine-protein phosphatase C
CFH	P08603	Secreted	1231	139096	25.4858	24.9231	25.6643	26.1156	22.6296	22.6138	21.808	22.8267	46	147	Complement factor H
FCGR3A	P08637	TM.protein	254	29089	20.7923	20.5815	21.6676	21.0882	17.2226	17.2693	17.9659	18.1938	2	7	Low affinity immunoglobulin gamma Fc region receptor III-A
ITGA5	P08648	TM.protein	1049	114536	18.561	18.4247	18.8471	17.9932	13.1716	13.3664	13.2241	13.0208	3	10	Integrin alpha-5
VIM	P08670	Intracellular	466	53652	22.5722	21.8348	22.6081	21.83	19.0247	18.5398	18.6261	18.7734	14	48	Vimentin
SERPINF2	P08697	Secreted	491	54566	26.4577	24.9282	25.0773	26.9226	24.7758	24.0439	23.0371	25.17	21	90	Alpha-2-antiplasmin
F7	P08709	Secreted	466	51594	21.4832	19.7025	19.0411	21.3734	18.3532	16.3269	15.2392	18.8383	5	14	Coagulation factor VII
KRT19	P08727	Intracellular	400	44106		19.9607	19.3955			13.5211	12.1441		3	6	Keratin, type I cytoskeletal 19
GNAI3	P08754	Intracellular	354	40532	20.4642	21.1068	20.9169	20.175	16.295	17.4618	15.8501	16.196	5	14	Guanine nucleotide-binding protein G(i) subunit alpha-3
ANXA5	P08758	Intracellular	320	35937	20.6203	20.4933	20.7846	20.105	16.5616	16.7002	16.4561	16.3811	3	12	Annexin A5
KRT16	P08779	Intracellular	473	51268	19.1862	23.8725	22.9476	21.0175	16.4084	21.9734	20.3692	18.7566	18	51	Keratin, type I cytoskeletal 16
MMP7	P09237	Secreted	267	29677	18.2584		17.8124	18.5665	15.0033		14.5031	15.8702	1	3	Matrilysin
CD48	P09326	other	243	27683	18.1547	18.4784	17.6339	18.0113	16.3727	17.0251	13.9727	15.0412	5	14	CD48 antigen
LGALS1	P09382	Secreted	135	14716	22.5822	21.9442	21.391	22.6084	19.4401	19.3041	17.5244	19.929	5	9	Galectin-1
CNP	P09543	Intracellular	421	47579									3	8	2',3'-cyclic-nucleotide 3'-phosphodiesterase
HNRNPA1	P09651	Intracellular	372	38747	20.3332	20.0733	20.6997	20.0545	16.0443	16.1865	15.6182	16.1781	5	15	Heterogeneous nuclear ribonucleoprotein A1
CD3G	P09693	TM.protein	182	20469									2	4	T-cell surface glycoprotein CD3 gamma chain
FGR	P09769	Intracellular	529	59479									2	2	Tyrosine-protein kinase Fgr
C1S	P09871	Secreted	688	76684	26.1274	24.1004	24.7376	26.3593	24.5088	22.8502	22.2265	25.0073	28	106	Complement C1s subcomponent
C4A	P0C0L4	Secreted	1744	192785	27.9697	28.2243	27.3305	25.4148	22.4399	23.0063	21.6652	21.3738	5	29	Complement C4-A
SAA1	P0DJI8	Secreted	122	13532	21.1797	20.9387	22.2861	21.7988	18.0185	18.3672	18.4546	19.0239	1	4	Serum amyloid A-1 protein
IGLL5	P0DOX8;B9A064		214	23063	30.0093	29.8014	29.8149	29.4423					4	20	Immunoglobulin lambda-like polypeptide 5
IGHV3-38-3	P0DTE1	other	115	12672	21.9121	21.1189	21.8878		18.9869	18.698	18.7725		1	3	Probable non-functional immunoglobulin heavy variable 3-38-3
SRGN	P10124	Secreted	158	17652	20.8956	21.7645			18.2928	19.6617			2	4	Serglycin
RRAS	P10301	Intracellular	218	23480	21.1899	21.6624	21.1843	20.3916	18.3671	19.2197	17.8993	17.9187	4	11	Ras-related protein R-Ras
PTPRF	P10586	TM.protein	1907	212879									3	7	Receptor-type tyrosine-protein phosphatase F
TXN	P10599	Intracellular	105	11737	20.6319	22.5397	21.5048	20.6759	18.6247	21.6431	19.8711	18.9576	4	11	Thioredoxin
CTSA	P10619	Intracellular	480	54466	18.6879	16.294							1	2	Lysosomal protective protein
C7	P10643	Secreted	843	93518	24.3602	23.0779	23.457	24.3243	20.4423	19.8389	18.3283	20.0289	26	72	Complement component C7
TFPI	P10646	Secreted	304	35015	22.6125	22.5947	23.24	22.6452	19.3267	19.9107	19.0545	19.3732	5	16	Tissue factor pathway inhibitor
HSPD1	P10809	Intracellular	573	61055	20.743	21.252	20.9933	20.7914	13.3069	14.4367	13.4967	13.5482	4	13	60 kDa heat shock protein, mitochondrial
CLU	P10909	Secreted	449	52495	32.5825	31.603	32.4141	32.7107	30.691	30.1038	30.3474	31.3776	33	207	Clusterin
HSPA5	P11021	Intracellular	654	72333	20.1152	20.3686	19.3566	19.6921	16.1296	16.7177	15.5596	16.2142	8	28	Endoplasmic reticulum chaperone BiP
CD37	P11049	TM.protein	281	31703	22.4887	22.7109	22.5609	21.6793	19.4623	20.093	17.9824	18.3417	4	14	Leukocyte antigen CD37
HSPA8	P11142	Intracellular	646	70898	22.3006	22.4828	22.6878	22.3122	18.2918	18.6328	17.7428	18.2322	12	41	Heat shock cognate 71 kDa protein
LIPC	P11150	Secreted	499	55914	19.7896	19.7919	19.6515	19.8723	15.3507	15.6783	14.4506	15.9181	3	9	Hepatic triacylglycerol lipase
SLC2A1	P11166	TM.protein	492	54084	23.4844	23.8217	23.5536	23.6197	21.343	22.3166	21.1204	21.5461	7	30	Solute carrier family 2, facilitated glucose transporter member 1
SLC2A3	P11169	TM.protein	496	53924	20.4935	20.3396			16.179	16.2692			1	2	Solute carrier family 2, facilitated glucose transporter member 3
EPB41	P11171	other	864	97017	20.3214	19.6253	21.0016	20.1695	14.4879	14.6607	15.1933	14.8697	4	10	Protein 4.1
ITGAM	P11215	TM.protein	1152	127179	18.1642	18.4985	19.0022	18.1752	12.2296	13.0767	12.3449	12.6687	5	14	Integrin alpha-M
MBL2	P11226	Secreted	248	26144	21.6025	22.0424	21.0606	21.2971	18.9575	19.8801	18.2446	18.8742	8	28	Mannose-binding protein C
RALA	P11233	Intracellular	206	23567	20.2492	20.553	20.8511	20.1505	18.2085	18.7764	17.7675	18.2467	5	17	Ras-related protein Ral-A
RALB	P11234	Intracellular	206	23409	20.3351		20.9485	20.1343	16.2218		16.9831	16.3341	2	4	Ras-related protein Ral-B
LAMP1	P11279	TM.protein	417	44882									2	4	Lysosome-associated membrane glycoprotein 1
CETP	P11597	Secreted	493	54756	29.1745	25.879	26.458	28.8016	26.9819	24.4625	24.2058	26.9378	22	148	Cholesteryl ester transfer protein
EPX	P11678	Intracellular	715	81040	20.0898	21.1055	23.6013	21.6388	14.7554	18.2725	20.1379	18.6923	14	36	Eosinophil peroxidase
MS4A1	P11836	TM.protein	297	33077	17.5279	17.5548	17.8198	16.855	14.0477	14.8491	14.2434	13.7774	4	10	B-lymphocyte antigen CD20
PABPC1	P11940	Intracellular	636	70671	20.1565	18.8075	19.2947	20.5693	13.4219	14.2303	14.1741	15.6986	4	12	Polyadenylate-binding protein 1
PCNA	P12004	Intracellular	261	28769	20.1164	19.75	19.7261	19.9605	16.0339	15.9091	15.0331	16.3148	1	4	Proliferating cell nuclear antigen
COL6A1	P12109	Secreted	1028	108529	21.6208	21.4185	20.7448	20.2401	17.3709	17.4737	15.3972	16.4444	9	27	Collagen alpha-1(VI) chain
COL6A2	P12110	Secreted	1019	108579	21.2132	20.4802	20.313	19.585	16.7005	16.382	15.2764	15.6714	7	25	Collagen alpha-2(VI) chain
COL6A3	P12111	Secreted	3177	343669	25.0312	24.748	24.002	24.1173	18.7175	18.9564	17.6898	18.3891	72	260	Collagen alpha-3(VI) chain
F5	P12259	Secreted	2224	251703	30.13	29.0458	29.3859	29.2378	27.0655	26.7314	26.8488	27.4451	112	635	Coagulation factor V
IMPDH2	P12268	Intracellular	514	55805		17.6704		15.1428					1	2	Inosine-5'-monophosphate dehydrogenase 2
PIP	P12273	Secreted	146	16572	19.3863	22.7228	21.0708	21.9234	16.0423	20.5665	18.6719	20.3108	5	12	Prolactin-inducible protein
CKB	P12277	Intracellular	381	42644	21.2424	21.1	21.4607	20.5233	11.0617	11.0114	11.075	10.9518	3	9	Creatine kinase B-type
ACE	P12821	TM.protein	1306	149715	21.3042	21.6318	22.1114	21.395	16.7519	17.5113	17.2444	16.9743	18	55	Angiotensin-converting enzyme
CDH1	P12830	TM.protein	882	97456	27.9257	26.9833	27.6977	27.2435	24.4744	24.1786	23.5101	24.003	8	32	Cadherin-1
SRC	P12931	Intracellular	536	59835									5	10	Proto-oncogene tyrosine-protein kinase Src
GP1BB	P13224	TM.protein	206	21718	22.1491	22.1115	21.8924	21.8655	20.2579	20.7276	19.2458	19.982	4	14	Platelet glycoprotein Ib beta chain
LAMP2	P13473	TM.protein	410	44961		18.8022	19.1409						1	2	Lysosome-associated membrane glycoprotein 2
RNH1	P13489	Intracellular	461	49973									2	3	Ribonuclease inhibitor
BMP1	P13497	Secreted	986	111249	22.6347	20.6213	20.933	22.4318	19.512	18.1498	17.6961	19.6275	23	60	Bone morphogenetic protein 1
VCAN	P13611	Secreted	3396	372820	25.038	24.3093	24.8278	24.4606	20.0492	20.002	19.0654	19.4758	15	52	Versican core protein
ITGA4	P13612	TM.protein	1032	114900									2	6	Integrin alpha-4
EEF2	P13639	Intracellular	858	95338	22.4897	22.2522	23.1873	22.3309	16.7668	17.7212	17.4436	17.2393	7	22	Elongation factor 2
KRT10	P13645	Secreted	584	58827	27.1957	28.9294	29.1096	26.5922	24.7358	27.6495	27.0062	24.8303	31	145	Keratin, type I cytoskeletal 10
KRT13	P13646	Intracellular	458	49588		20.9906	24.1583	22.4098		17.8185	21.0056	19.461	10	21	Keratin, type I cytoskeletal 13
KRT5	P13647	Intracellular	590	62378	23.2961	25.1713	25.674	23.3195	20.8598	23.3367	22.9337	21.0345	29	104	Keratin, type II cytoskeletal 5
C6	P13671	Secreted	934	104786	22.4757	21.7185	22.3206	22.646	19.2219	18.907	18.5778	19.7239	22	63	Complement component C6
PRG2	P13727	Secreted	222	25206		20.865	22.1375	21.029		18.0149	19.0806	18.3819	4	10	Bone marrow proteoglycan
LCP1	P13796	Intracellular	627	70288	20.1007	19.419	19.5833	19.1664	15.416	14.9021	14.7277	15.1111	8	27	Plastin-2
CD59	P13987	other	128	14177	25.0537	24.6404	24.4143	24.4082	23.7407	24.3722	21.7163	22.3469	3	16	CD59 glycoprotein
SELL	P14151	TM.protein	372	42187	18.7095	19.4043	20.0654		14.8906	16.7767	15.9906		3	7	L-selectin
CD99	P14209	TM.protein	185	18848		18.6191	18.9195	18.1639		16.5822	16.3584	16.0407	1	3	CD99 antigen
PKM	P14618	Intracellular	531	57937	21.2732	19.358	21.5312	20.578	16.2508	16.5435	16.0574	14.8501	16	43	Pyruvate kinase PKM
HSP90B1	P14625	Intracellular	803	92469	20.6701	19.7707	20.1529	20.5182	15.7678	15.4707	14.6868	16.2154	8	28	Endoplasmin
GP9	P14770	TM.protein	177	19046	21.2894	20.7746	21.1772	21.3155	20.1486	20.1851	18.5815	19.7563	5	15	Platelet glycoprotein IX
JUP	P14923	Intracellular	745	81745	23.6755	25.3794	26.1312	23.7756	18.9144	20.9603	20.8068	16.7059	18	60	Junction plakoglobin
ANPEP	P15144	TM.protein	967	109540	19.974	20.169	20		13.5639	14.7453	13.5275		11	35	Aminopeptidase N
RAC2	P15153	Intracellular	192	21429	21.0497	20.7664	20.9072	21.0318	17.6978	17.5735	17.0583	17.9757	3	10	Ras-related C3 botulinum toxin substrate 2
CPN1	P15169	Secreted	458	52286	24.5762	23.7023	24.3664	24.9703	20.6234	20.0381	20.9139	21.556	9	37	Carboxypeptidase N catalytic chain
B4GALT1	P15291	TM.protein	398	43920	21.8998	19.0524	18.6612	21.6407	17.847	15.1415	14.3995	18.1509	3	10	Beta-1,4-galactosyltransferase 1
EZR	P15311	Intracellular	586	69413	21.8593	21.5805	21.9095	21.8015	17.969	18.2835	17.8203	17.7307	11	43	Ezrin
ZNF44	P15621	Intracellular	663	76524									2	2	Zinc finger protein 44
IGLL1	P15814	Secreted	213	22963	20.8547	20.1267	20.8653	20.5572	17.2416	16.8648	17.0796	17.581	1	4	Immunoglobulin lambda-like polypeptide 1
RPS2	P15880	Intracellular	293	31324									2	2	Small ribosomal subunit protein uS5
ST6GAL1	P15907	TM.protein	406	46605	23.5836	22.779	23.4536	23.1368	21.3696	21.1965	20.9512	21.4274	12	44	Beta-galactoside alpha-2,6-sialyltransferase 1
DSP	P15924	Intracellular	2871	331774	24.7577	23.8232	23.518	23.626	14.1056	17.665	17.6045	14.4866	47	121	Desmoplakin
CD44	P16070	TM.protein	742	81538	23.533	23.7821	23.8932	23.4381	19.8453	20.4211	19.3997	20.237	8	27	CD44 antigen
SPN	P16150	TM.protein	400	40322	22.9799	22.8775	23.0412	22.1726	20.3762	20.7189	18.8538	20.0459	3	11	Leukosialin
ANK1	P16157	Intracellular	1881	206265		18.6833				12.6165			3	3	Ankyrin-1
PECAM1	P16284	TM.protein	738	82522	23.0058	23.1871	22.9594	22.3384	20.1756	21.0155	19.6633	19.9076	25	88	Platelet endothelial cell adhesion molecule
H1-5	P16401	Intracellular	226	22580		17.9706	18.7155			14.7066	14.5468		1	2	Histone H1.5
EPB42	P16452	Intracellular	691	77009	19.2736	19.3062	19.3421	18.6816	14.8481	15.8954	14.5183	14.658	6	15	Protein 4.2
CD36	P16671	TM.protein	472	53053	25.4744	25.8584	25.3444	24.892	22.7561	23.5738	22.4247	22.4591	13	55	Platelet glycoprotein 4
BPI	P17213	Secreted	487	53900	21.7328	21.4036	22.159	21.1266	18.741	19.2028	18.7645	18.7813	6	20	Bactericidal permeability-increasing protein
ITGA2	P17301	TM.protein	1181	129296	23.0726	23.3106	23.667	22.6989	17.2429	17.9037	17.6579	17.424	7	21	Integrin alpha-2
ENG	P17813	TM.protein	658	70578	19.8598	20.2668	20.3585	19.614	16.1888	17.3004	16.44	16.5912	7	25	Endoglin
DDX5	P17844	Intracellular	614	69148									2	5	Probable ATP-dependent RNA helicase DDX5
GM2A	P17900	Intracellular	193	20838		19.666				16.8401			2	2	Ganglioside GM2 activator
CR1	P17927	TM.protein	2039	223663									2	5	Complement receptor type 1
IGFBP3	P17936	Secreted	291	31674	24.9974	24.54	25.7498	25.3096	21.8387	22.2066	21.9101	22.1393	8	32	Insulin-like growth factor-binding protein 3
IGFBP2	P18065	Secreted	325	34814									3	5	Insulin-like growth factor-binding protein 2
RPL7	P18124	Intracellular	248	29226	18.2601	18.5353	18.5665	18.0717	14.1761	15.2015	14.5276	14.2699	2	5	Large ribosomal subunit protein uL30
VCL	P18206	Intracellular	1134	123799	22.3966	21.8569	22.227	22.0482	16.7643	16.8905	16.8076	16.8383	12	46	Vinculin
LBP	P18428	Secreted	481	53384	29.6856	30.067	29.9578	29.3904	27.8789	28.3205	27.6909	28.3675	19	120	Lipopolysaccharide-binding protein
KRT4	P19013	Intracellular	520	56144		20.6544	23.4902	22.07		17.4092	19.9727	19.1217	19	43	Keratin, type II cytoskeletal 4
GNAZ	P19086	Intracellular	355	40924									4	13	Guanine nucleotide-binding protein G(z) subunit alpha
TNNI1	P19237	Intracellular	187	21692	22.03	21.7302	22.0673	21.7902	17.519	18.2284	17.6932	17.602	3	10	Troponin I, slow skeletal muscle
CD58	P19256	TM.protein	250	28147	20.0943	19.6056	19.891	19.2527	16.8452	17.1346	16.6302	16.6099	2	8	Lymphocyte function-associated antigen 3
VCAM1	P19320	TM.protein	739	81276	15.6908		15.5822						1	2	Vascular cell adhesion protein 1
NCL	P19338	Intracellular	710	76614	22.176	22.0338	22.648	22.081	14.4206	14.7699	14.3673	14.3867	6	19	Nucleolin
CD53	P19397	TM.protein	219	24341	23.2807	23.3587	23.3226	21.8525	20.3972	21.2345	20.4013	19.4952	1	4	Leukocyte surface antigen CD53
ORM2	P19652	Secreted	201	23603	23.7072	23.7814	25.3716	24.9306	20.7543	20.9257	22.3712	22.2888	6	20	Alpha-1-acid glycoprotein 2
ITIH2	P19823	Secreted	946	106463	27.2218	24.7504	25.2133	27.4819	25.1099	22.9952	22.8906	25.6465	37	181	Inter-alpha-trypsin inhibitor heavy chain H2
ITIH1	P19827	Secreted	911	101389	26.5896	24.2513	24.6569	26.5984	24.45	22.5012	22.1595	24.8697	33	158	Inter-alpha-trypsin inhibitor heavy chain H1
ATP2B1	P20020	TM.protein	1220	134685									3	9	Plasma membrane calcium-transporting ATPase 1
HLA-DPA1	P20036	TM.protein	260	29381	20.2786	20.1854		19.7451	16.4669	17.1926		16.5345	2	5	HLA class II histocompatibility antigen, DP alpha 1 chain
ANXA7	P20073	Intracellular	488	52739		18.3365	17.7049						1	2	Annexin A7
ITGAL	P20701	TM.protein	1170	128770	19.598	19.7046	20.0517	19.488	14.8355	15.6089	15.7946	14.5925	10	32	Integrin alpha-L
PZP	P20742	Secreted	1482	163863	23.7581	22.8278	23.4265	23.9356	20.8959	20.4835	20.2986	21.4069	33	137	Pregnancy zone protein
C4BPB	P20851	Secreted	252	28357	27.4702	27.5435	25.9014	26.8524	25.1941	25.6107	22.7821	24.2929	13	50	C4b-binding protein beta chain
FLG	P20930	Intracellular	4061	435170		19.1746	18.7139			16.1395	14.0475		19	23	Filaggrin
CD247	P20963	TM.protein	164	18696	19.9807	19.9063	20.5196	20.2933	18.3045	19.1411	18.1583	18.4398	5	17	T-cell surface glycoprotein CD3 zeta chain
CSRP1	P21291	Intracellular	193	20567	22.9691	21.9509	22.8106	22.9533	20.2893	19.9917	18.6045	19.5544	7	18	Cysteine and glycine-rich protein 1
FLNA	P21333	Intracellular	2647	280739	22.1983	22.0823	22.2291	21.9356	17.4676	18.0239	16.4862	17.1382	55	168	Filamin-A
NT5E	P21589	other	574	63368	19.6743	20.0812	20.0824	19.4078	15.3896	16.3754	15.3411	15.4947	6	21	5'-nucleotidase
C5AR1	P21730	TM.protein	350	39336	19.9224	19.9868	18.9834	20.0624	16.3304	16.9524	15.3066	16.6166	3	8	C5a anaphylatoxin chemotactic receptor 1
VDAC1	P21796	TM.protein	283	30773									4	12	Voltage-dependent anion-selective channel protein 1
CD9	P21926	TM.protein	228	25416	23.6959	23.8683	24.0739	23.6358	21.0752	21.6304	20.9217	21.4388	5	20	CD9 antigen
TNXB	P22105	Secreted	4244	458388									2	6	Tenascin-X
GPX3	P22352	Secreted	226	25552	24.506	21.6393	21.6185	24.0491	22.9902	20.0275	19.6397	22.9854	8	28	Glutathione peroxidase 3
NME2	P22392	Intracellular	152	17298	19.8005	19.1737	19.2835	19.7923	16.2353	16.2237	15.0735	16.5552	2	7	Nucleoside diphosphate kinase B
HNRNPA2B1	P22626	Intracellular	353	37430	21.5415	21.015	21.4121	20.8759	18.2608	18.3308	17.8702	18.2033	7	21	Heterogeneous nuclear ribonucleoproteins A2/B1
IGFBP4	P22692	Secreted	258	27934	21.6919	21.7184	22.3573		18.5395	19.2693	18.3244		5	11	Insulin-like growth factor-binding protein 4
TGM1	P22735	Intracellular	817	89787	18.6574	20.0898	19.7424		12.6534	17.0445	15.3039		10	17	Protein-glutamine gamma-glutamyltransferase K
CA4	P22748	other	312	35032	22.6241	22.9015	22.6853	21.8717	21.1983	22.0089	21.0718	20.5655	9	33	Carbonic anhydrase 4
CPN2	P22792	Secreted	545	60557	24.6155	22.6266	22.9909	24.4874	23.0175	21.4011	20.4446	23.1322	15	52	Carboxypeptidase N subunit 2
PROZ	P22891	Secreted	400	44744	20.7155	19.5355	20.3943	21.2492	16.1328	15.3981	15.1109	16.9311	4	8	Vitamin K-dependent protein Z
IGHV1-2	P23083	Secreted	117	13085	21.7888	22.0042	22.1379	21.9282	18.9648	19.6744	18.5839	19.3723	2	6	Immunoglobulin heavy variable 1-2
FBLN1	P23142	Secreted	703	77214	24.325	22.1936	22.3503	24.3888	21.502	19.6936	18.4644	21.7497	15	39	Fibulin-1
ITGA6	P23229	TM.protein	1130	126606	21.7197	21.5673	21.9636	21.5715	18.0052	18.3424	17.6206	18.1889	21	66	Integrin alpha-6
PPIB	P23284	Secreted	216	23743	20.9279	19.9397	21.0484	20.2732	17.3694	16.8868	17.0042	17.4204	5	17	Peptidyl-prolyl cis-trans isomerase B
RPS3	P23396	Intracellular	243	26688	22.3666	21.3702	22.4831	21.4155	16.0565	15.5672	15.4622	15.4481	6	21	Small ribosomal subunit protein uS3
JAK1	P23458	Intracellular	1154	133277		20.0574							2	2	Tyrosine-protein kinase JAK1
PTPRB	P23467	TM.protein	1997	224301	22.906	23.3488	23.1135	22.3821	19.0979	20.2368	18.8595	18.5692	60	204	Receptor-type tyrosine-protein phosphatase beta
PTPRG	P23470	TM.protein	1445	162003									5	15	Receptor-type tyrosine-protein phosphatase gamma
LORICRIN	P23490	Intracellular	312	25761		21.2721				15.8618			2	2	Loricrin
AHCY	P23526	Intracellular	432	47716	19.3178	19.0074	19.993	18.7823	14.9911	15.0849	14.6879	15.0001	4	14	Adenosylhomocysteinase
CFL1	P23528	Intracellular	166	18502		18.9797	18.6303	18.4096		15.8156	15.0192	15.2563	3	7	Cofilin-1
ATP2B4	P23634	TM.protein	1241	137920	20.749	22.9803	20.9245	23.0572	16.6811	17.9442	16.4782	16.2577	17	49	Plasma membrane calcium-transporting ATPase 4
CRHBP	P24387	Secreted	322	36144	20.1217	18.6108	19.5033						1	3	Corticotropin-releasing factor-binding protein
IGFBP5	P24593	Secreted	272	30570	24.0803	23.7958	25.1573	24.5992	22.1023	22.5213	22.5113	22.4328	8	34	Insulin-like growth factor-binding protein 5
AZGP1	P25311	Secreted	298	34259	22.9078	23.9433	23.9191	23.5718	20.9642	22.6511	22.0003	22.34	18	72	Zinc-alpha-2-glycoprotein
ATP5F1A	P25705	Intracellular	553	59751	22.6174	22.3363	23.5903	23.3388	15.7838	16.1095	16.5228	16.7769	11	44	ATP synthase subunit alpha, mitochondrial
CTSS	P25774	Intracellular	331	37496	15.8103		19.5009						1	2	Cathepsin S
PSMA4	P25789	Intracellular	261	29484									2	3	Proteasome subunit alpha type-4
ITGA3	P26006	TM.protein	1051	116612									2	3	Integrin alpha-3
MSN	P26038	Intracellular	577	67820	24.4231	24.2003	24.6037	24.1728	22.5543	23.2408	22.7415	22.6339	39	171	Moesin
RPL13	P26373	Intracellular	211	24261	20.3942	19.5369			16.4566	16.1754			2	3	Large ribosomal subunit protein eL13
S100A4	P26447	Secreted	101	11729	21.9372	21.8635	22.1358	21.6375	19.2853	19.7646	18.812	19.4417	2	6	Protein S100-A4
MGAT1	P26572	TM.protein	445	50878	22.3971	19.8654	20.0579	22.4331	19.214	16.2542	15.1204	19.9924	9	23	Alpha-1,3-mannosyl-glycoprotein 2-beta-N-acetylglucosaminyltransferase
HMGB2	P26583	Secreted	209	24034									2	5	High mobility group protein B2
PTBP1	P26599	Intracellular	557	59633		17.2195	17.262						1	2	Polypyrimidine tract-binding protein 1
EEF1G	P26641	Intracellular	437	50119	20.6311	19.7583	20.8725	20.245	16.9949	16.8812	16.7189	16.2039	3	11	Elongation factor 1-gamma
MST1	P26927	Secreted	711	80320	19.6012	18.3829			14.0937	13.7241			3	6	Hepatocyte growth factor-like protein
STOM	P27105	other	288	31731	25.832	25.825	25.7958	24.9698	23.8713	24.8169	23.4793	23.7453	13	63	Stomatin
PON1	P27169	Secreted	355	39731	27.5771	25.5626	26.6458	27.5227	25.8079	24.2965	24.6179	26.1612	13	56	Serum paraoxonase/arylesterase 1
YWHAQ	P27348	Intracellular	245	27764	17.7164	17.6019	17.924	18.1999	13.4158	14.1058	13.6064	14.4006	1	4	14-3-3 protein theta
DPP4	P27487	TM.protein	766	88279									2	3	Dipeptidyl peptidase 4
CD82	P27701	TM.protein	267	29626	20.476	19.9069	21.2297		16.8785	16.5436	17.339		1	3	CD82 antigen
CFP	P27918	Secreted	469	51276	22.128	22.6894			19.1055	20.1547			7	13	Properdin
PSMB6	P28072	Intracellular	239	25358									2	5	Proteasome subunit beta type-6
PSMB5	P28074	Intracellular	263	28480									2	2	Proteasome subunit beta type-5
LOX	P28300	Secreted	417	46944	20.2512		20.0808	20.8741	15.9521		15.0772	16.9183	1	3	Protein-lysine 6-oxidase
CD34	P28906	TM.protein	385	40716	20.5857	20.7352	20.7609	20.2391	17.1075	17.4549	17.0198	17.0594	3	9	Hematopoietic progenitor cell antigen CD34
PCSK6	P29122	Secreted	969	106420	20.488			21.0432	16.0569			16.8905	6	8	Proprotein convertase subtilisin/kexin type 6
TKT	P29401	Intracellular	623	67878	21.1798	20.8086	21.6833	20.9724	15.9886	15.9202	16.2588	16.2588	2	6	Transketolase
SERPINB3	P29508	Intracellular	390	44565		20.7761	19.4412			17.6666	15.3617		10	13	Serpin B3
SERPINA4	P29622	Secreted	427	48542	24.2766	22.5475	22.9822	24.0402	22.2517	20.857	20.5271	22.5573	17	72	Kallistatin
MARCKS	P29966	Intracellular	332	31555	19.8034	19.9692	20.4008	19.5112	17.467	18.1346	18.0111	16.8612	4	19	Myristoylated alanine-rich C-kinase substrate
AQP1	P29972	TM.protein	269	28526	22.2509	22.4945	21.3784	20.8614	19.2707	20.1071	17.7448	18.4484	2	6	Aquaporin-1
GNA11	P29992	Intracellular	359	42123	16.9883	18.3715							1	2	Guanine nucleotide-binding protein subunit alpha-11
PRDX6	P30041	Intracellular	224	25035	20.2748	19.2	19.8643	19.7953	16.3266	15.5523	15.6911	16.3074	4	11	Peroxiredoxin-6
PEBP1	P30086	Intracellular	187	21057									2	8	Phosphatidylethanolamine-binding protein 1
PDIA3	P30101	Intracellular	505	56782	19.2511	19.178	19.3361	18.8913	14.7899	15.4587	14.8968	15.0374	6	19	Protein disulfide-isomerase A3
CD6	P30203	TM.protein	668	71801									2	3	T-cell differentiation antigen CD6
FCER1G	P30273	TM.protein	86	9667	21.1653	20.8181	19.7475		20.0482	20.4604	18.4995		2	6	High affinity immunoglobulin epsilon receptor subunit gamma
TM4SF1	P30408	TM.protein	202	21632	19.8924		19.6086	19.7146	18.534		18.3217	18.7874	1	3	Transmembrane 4 L6 family member 1
SERPINB1	P30740	Secreted	379	42742									2	4	Leukocyte elastase inhibitor
SLC7A1	P30825	TM.protein	629	67638		20.3501	19.6006			16.6413	15.0293		3	5	High affinity cationic amino acid transporter 1
LCN1	P31025	Secreted	176	19250	20.3995	24.8306	22.1725	22.5223	16.8176	22.4421	19.1656	20.4919	3	10	Lipocalin-1
CORO1A	P31146	Intracellular	461	51026	21.0694	20.3347	21.0771	20.6638	16.269	16.0357	16.541	16.359	4	14	Coronin-1A
S100A7	P31151	Secreted	101	11471	20.1454	23.7912	22.0805	21.2579	17.3825	21.4125	19.1718	18.8789	3	7	Protein S100-A7
CASP14	P31944	Intracellular	242	27680	18.4678	20.8436	19.9557	18.7116	14.8249	18.1183	17.0372	16.1663	8	17	Caspase-14
YWHAB	P31946	Intracellular	246	28082									2	4	14-3-3 protein beta/alpha
PRDX2	P32119	Intracellular	198	21892	25.5847	25.5999	26.0805	25.5126	21.9664	23.1021	22.3475	22.3655	6	27	Peroxiredoxin-2
ICAM3	P32942	TM.protein	547	59541	20.6213	20.632	20.8035	19.9743	17.3342	17.6016	17.2862	16.993	7	21	Intercellular adhesion molecule 3
CDH5	P33151	TM.protein	784	87528	24.9375	22.4764	22.8811	25.9382	22.7325	20.423	19.7009	23.6606	18	80	Cadherin-5
MAN1A1	P33908	TM.protein	653	72969	20.507	19.3251		20.5441	15.2088	14.736		15.5012	3	5	Mannosyl-oligosaccharide 1,2-alpha-mannosidase IA
RNASE4	P34096	Secreted	147	16840	23.5677	24.0354	23.278	23.2416	21.8346	22.8122	20.5869	20.9341	7	22	Ribonuclease 4
EVI2B	P34910	TM.protein	448	48666									2	2	Protein EVI2B
HSPA4	P34932	Intracellular	840	94331									2	3	Heat shock 70 kDa protein 4
PRSS3	P35030	Secreted	304	32529	18.4004	18.9877	19.1033	18.9	14.3596	15.5584	14.9859	15.3692	3	11	Trypsin-3
CTNNB1	P35222	Intracellular	781	85497									2	3	Catenin beta-1
SERPINB6	P35237	Intracellular	376	42622		18.6692	18.4815	18.0515		14.3029	13.7787	14.0523	1	3	Serpin B6
RDX	P35241	Intracellular	583	68564	20.5439	20.9804	20.7241	20.107	16.8329	17.5408	16.8233	16.249	12	34	Radixin
THBS4	P35443	Secreted	961	105869	21.5379	20.8287		21.6238	17.927	15.3469		18.4284	10	21	Thrombospondin-4
KRT9	P35527	Intracellular	623	62064	26.1745	27.5606	29.2015	25.8839	24.3415	26.3184	27.0195	24.2475	35	162	Keratin, type I cytoskeletal 9
SAA4	P35542	Secreted	130	14747	25.5962	26.5968	27.7993	26.7317	24.0475	26.0887	26.1401	25.4421	7	44	Serum amyloid A-4 protein
MYH9	P35579	Intracellular	1960	226532	21.267	20.9524	21.136	21.003	15.8756	16.2497	15.498	15.8023	25	76	Myosin-9
BSG	P35613	TM.protein	385	42200	21.2489	21.8145	21.7353	21.1139	18.5578	19.4335	18.1902	18.3646	6	19	Basigin
TIMP3	P35625	Secreted	211	24145	19.9221	19.6017	19.0378		16.9451	17.1198	15.1899		3	7	Metalloproteinase inhibitor 3
IGFALS	P35858	other	605	66035	22.7276	21.7502	22.1645	22.9845	20.7069	19.9879	19.762	21.5703	17	68	Insulin-like growth factor-binding protein complex acid labile subunit
KRT2	P35908	Intracellular	639	65433	25.9882	28.0783	27.5114	24.4182	23.55	26.2071	25.291	22.9369	37	170	Keratin, type II cytoskeletal 2 epidermal
RPL4	P36578	Intracellular	427	47697									2	7	Large ribosomal subunit protein uL4
PGM1	P36871	Intracellular	562	61449	17.4886	17.5266			12.3387	12.818			2	3	Phosphoglucomutase-1
SERPINF1	P36955	Secreted	418	46312	22.0451	21.5526	22.2365	22.5139	19.9572	19.8996	19.6947	20.8533	14	56	Pigment epithelium-derived factor
DLST	P36957	Intracellular	453	48755		17.6334	17.9065	17.3481		13.67	12.6903	13.266	1	3	Dihydrolipoyllysine-residue succinyltransferase component of 2-oxoglutarate dehydrogenase complex, mitochondrial
CFHR2	P36980	Secreted	270	30651	19.0187	15.6039							1	2	Complement factor H-related protein 2
TALDO1	P37837	Intracellular	337	37540	19.3191			20.1084	12.1303			13.4784	3	5	Transaldolase
HSPA9	P38646	Intracellular	679	73680									4	9	Stress-70 protein, mitochondrial
RPS19	P39019	Intracellular	145	16060	20.7991	20.3029	21.0287	20.4442	17.6632	18.0336	18.1061	16.8237	4	13	Small ribosomal subunit protein eS19
RPL3	P39023	Intracellular	403	46109									2	2	Large ribosomal subunit protein uL3
COL18A1	P39060	Secreted	1754	178188	21.8184	21.3534	21.8367	22.3128	17.0489	17.2278	15.5642	17.9522	11	36	Collagen alpha-1(XVIII) chain
GP5	P40197	TM.protein	560	60959				19.081				13.973	3	4	Platelet glycoprotein V
CCT6A	P40227	Intracellular	531	58024		19.0888	19.5348			14.468	13.7291		3	9	T-complex protein 1 subunit zeta
MDH2	P40926	Intracellular	338	35503	18.8903	18.9603	19.1827	18.4003	14.123	15.7462	15.5897	13.9747	3	10	Malate dehydrogenase, mitochondrial
LEP	P41159	Secreted	167	18641	20.9883			20.8002	17.359			18.0146	4	10	Leptin
PTGDS	P41222	Secreted	190	21029	21.0386		18.6357						1	2	Prostaglandin-H2 D-isomerase
TSPAN7	P41732	TM.protein	249	27574	20.4377	21.1066	20.769	20.2432	18.3442	18.2259	18.1997	18.6259	2	8	Tetraspanin-7
HAL	P42357	Intracellular	657	72698		21.0385	20.9228			15.6609	14.2328		7	13	Histidine ammonia-lyase
MCAM	P43121	TM.protein	646	71607	20.3113	20.6581	20.6466	19.9046	15.1385	15.8761	14.6423	14.9902	3	8	Cell surface glycoprotein MUC18
BTD	P43251	Secreted	543	61133	19.3841	19.3298	19.7429	19.6908	15.036	15.4604	14.762	15.8837	3	8	Biotinidase
AFM	P43652	Secreted	599	69069	22.6613	21.9422	23.056	23.1548	19.0639	18.9627	19.1098	19.9685	14	46	Afamin
RPL27A	P46776	Intracellular	148	16561	20.0852	17.6163							1	2	Large ribosomal subunit protein uL15
RPS9	P46781	Intracellular	194	22591	20.5372	20.1579	20.1069	19.4856	14.6107	14.5871	13.8335	13.9382	4	15	Small ribosomal subunit protein uS4
RPS10	P46783	other	165	18898		18.0347	20.9767	20.6037					1	3	Small ribosomal subunit protein eS10
IQGAP1	P46940	Intracellular	1657	189252	21.7656	22.2774	22.0487	22.0944	15.4114	16.3408	15.5093	16.1525	13	42	Ras GTPase-activating-like protein IQGAP1
CAPZB	P47756	Intracellular	272	30629									4	9	F-actin-capping protein subunit beta
LIMS1	P48059	Intracellular	325	37251	18.4702	18.0206			14.2766	14.674			4	6	LIM and senescent cell antigen-like-containing domain protein 1
CXCL12	P48061	Secreted	93	10666	22.3413	22.4183	24.1071	23.2819	21.4987	21.9025	21.7952	22.133	3	10	Stromal cell-derived factor 1
CD151	P48509	TM.protein	253	28295	20.5439	20.3786	20.1181	18.4202	17.1824	18.2378	15.2587	13.8569	4	11	CD151 antigen
SERPINB4	P48594	Intracellular	390	44854		18.951				14.9916			2	2	Serpin B4
IDH2	P48735	Intracellular	452	50909	19.7864	19.6098		20.9328	14.9461	15.1304		14.348	2	6	Isocitrate dehydrogenase [NADP], mitochondrial
MASP1	P48740	Secreted	699	79247	31.0872	30.8437	28.9055	28.9455	28.3917	28.6491	26.8713	27.2083	33	165	Mannan-binding lectin serine protease 1
MARCKSL1	P49006	Intracellular	195	19529	16.3752	16.3493	16.638	16.033	13.2815	13.9399	13.6401	13.4613	2	8	MARCKS-related protein
DNASE1L1	P49184	Intracellular	302	33893									2	8	Deoxyribonuclease-1-like 1
CCT3	P49368	Intracellular	545	60534	17.5694	17.2931	18.2386	17.2806	12.5027	12.3337	12.9207	12.6798	1	4	T-complex protein 1 subunit gamma
TUFM	P49411	Intracellular	455	49875									2	6	Elongation factor Tu, mitochondrial
COMP	P49747	Secreted	757	82860	21.5318	20.2538	20.8699	21.741	17.3314	16.566	16.5284	18.0278	6	19	Cartilage oligomeric matrix protein
RGS19	P49795	Intracellular	217	24636		19.2862				14.3255			2	2	Regulator of G-protein signaling 19
SELENOP	P49908	other	381	43174	25.1437	24.414	24.9682	25.4157	22.417	22.2479	21.7364	22.7588	12	46	Selenoprotein P
CAMP	P49913	Secreted	170	19301	24.4826	25.7493	25.3357	24.3835	22.8983	24.9455	24.2452	23.6208	10	31	Cathelicidin antimicrobial peptide
GNAQ	P50148	Intracellular	359	42142		20.9993	20.9532			13.1897	12.6455		6	19	Guanine nucleotide-binding protein G(q) subunit alpha
CRIP1	P50238	Intracellular	77	8533	23.8982	23.5304	24.7112		21.686	22.1137	22.5188		1	3	Cysteine-rich protein 1
VASP	P50552	Intracellular	380	39830	21.7149			19.0129					1	2	Vasodilator-stimulated phosphoprotein
BCAM	P50895	TM.protein	628	67405	20.4176	20.6953	20.0088	20.2147	16.0196	17.081	15.855	16.1403	8	28	Basal cell adhesion molecule
CCT8	P50990	Intracellular	548	59621	19.6923		19.3783	19.0561	14.4786		13.4846	14.3519	2	4	T-complex protein 1 subunit theta
CCT4	P50991	Intracellular	539	57924	20.9261	20.4173	19.5615	20.0603	15.7193	16.0214	14.3044	15.3769	2	7	T-complex protein 1 subunit delta
ANXA11	P50995	Intracellular	505	54390		18.2874				13.5522			3	5	Annexin A11
RAB5C	P51148	Intracellular	216	23483									3	8	Ras-related protein Rab-5C
RAB7A	P51149	Intracellular	207	23490	21.4344	21.1918	21.7481	20.9497	18.8963	18.6477	18.2863	18.2611	6	20	Ras-related protein Rab-7a
RAB13	P51153	Intracellular	203	22774		16.7027	18.7185						1	2	Ras-related protein Rab-13
LUM	P51884	Secreted	338	38429	25.2853	23.9762	24.7126	26.1184	23.9166	23.106	22.9494	25.2973	12	58	Lumican
PGD	P52209	Intracellular	483	53140	20.7635	20.2302	20.7572	20.642	15.8364	15.8437	15.1364	16.0801	1	4	6-phosphogluconate dehydrogenase, decarboxylating
HNRNPM	P52272	Intracellular	730	77516									2	3	Heterogeneous nuclear ribonucleoprotein M
CAPZA1	P52907	Intracellular	286	32923									2	5	F-actin-capping protein subunit alpha-1
CRIP2	P52943	Intracellular	208	22493	20.784	20.2598	21.0416	20.4137	18.6204	19.0654	18.591	18.5867	4	14	Cysteine-rich protein 2
IST1	P53990	Intracellular	364	39751	19.2962	19.1374	20.5072	20.377	14.8813	15.5145	16.2521	16.2975	6	16	IST1 homolog
ATP1B3	P54709	TM.protein	279	31513	21.3705	21.7614	21.4547	21.0355	17.8373	18.7558	17.3699	17.1173	6	20	Sodium/potassium-transporting ATPase subunit beta-3
NAPA	P54920	Intracellular	295	33233									3	6	Alpha-soluble NSF attachment protein
APOC4	P55056	Secreted	127	14553	24.5358	25.5523	27.211	25.675	22.8365	24.5136	24.884	24.2072	9	51	Apolipoprotein C-IV
PLTP	P55058	Secreted	493	54739	27.1557	28.0158	28.5704	27.5077	24.7476	26.3638	26.1406	25.7408	23	162	Phospholipid transfer protein
VCP	P55072	Intracellular	806	89322	19.5682	19.271	19.6462	19.8059	14.376	14.329	14.3443	15.1288	3	11	Transitional endoplasmic reticulum ATPase
MFAP4	P55083	Secreted	255	28648	21.1277	20.0121	21.3471	21.074	17.7753	17.1727	17.9243	18.2789	2	8	Microfibril-associated glycoprotein 4
INHBC	P55103	Secreted	352	38238	24.7918	22.4865	23.2839	24.8357	21.6592	19.6056	19.5563	21.7713	7	19	Inhibin beta C chain
MTTP	P55157	Intracellular	894	99351	18.5249	17.8879	18.4016	18.2734	13.1694	12.4911	12.6977	12.8614	5	13	Microsomal triglyceride transfer protein large subunit
NCKAP1L	P55160	TM.protein	1127	128153	19.5223	19.8048		18.4097	13.6872	14.7822		12.7837	5	12	Nck-associated protein 1-like
CDH6	P55285	TM.protein	790	88309	20.931	16.8883	17.7011	20.9314	16.5343	12.8898	12.7633	17.1693	8	19	Cadherin-6
CDH13	P55290	Intracellular	713	78287	19.0567	17.5302	18.2804	18.9766	13.9196	13.2007	13.1295	14.4016	2	8	Cadherin-13
CCL18	P55774	Secreted	89	9849	18.8389	18.836			16.7631	17.1574			2	4	C-C motif chemokine 18
ITGA1	P56199	TM.protein	1179	130848	19.6548	20.2735	20.2703	20.1066	14.7716	16.4263	15.0414	15.0449	9	20	Integrin alpha-1
INHBE	P58166	Secreted	350	38561	22.7843	21.6526	22.4767	22.8993	19.6288	19.0368	18.7347	20.2379	4	13	Inhibin beta E chain
ANTXR2	P58335	TM.protein	489	53666	21.2824	20.7244	21.5612	21.4761	18.1744	18.1623	18.3394	18.3658	7	21	Anthrax toxin receptor 2
RAB15	P59190	Intracellular	212	24391			22.8403	22.4094			18.1303	18.9723	1	2	Ras-related protein Rab-15
ARPC4	P59998	Intracellular	168	19667	19.549	18.9177	19.3597	19.3403	15.8645	15.4901	15.4867	16.2014	2	5	Actin-related protein 2/3 complex subunit 4
CD81	P60033	TM.protein	236	25809	24.2098	25.0034	24.0446	23.308	22.0726	23.2411	20.1852	20.6512	5	13	CD81 antigen
TPI1	P60174	Intracellular	249	26669									5	12	Triosephosphate isomerase
MYL6	P60660	Intracellular	151	16930	20.9243	18.6461	18.909	20.5345					1	4	Myosin light polypeptide 6
EIF4A1	P60842	Intracellular	406	46154									2	7	Eukaryotic initiation factor 4A-I
RPS20	P60866	Intracellular	119	13373	20.415	19.0841	20.1234	19.9987	17.8286	17.4236	17.6224	18.0567	2	7	Small ribosomal subunit protein uS10
PSMA6	P60900	Intracellular	246	27399									4	5	Proteasome subunit alpha type-6
CDC42	P60953	Intracellular	191	21259	19.2712	19.4012	19.8355	19.324	17.0708	17.876	16.4329	16.5343	6	20	Cell division control protein 42 homolog
RAB8A	P61006	Intracellular	207	23668									2	8	Ras-related protein Rab-8A
RAB10	P61026	Intracellular	200	22541	21.0746	20.9538	21.6278	21.558	17.5499	18.1101	18.2084	18.5503	6	22	Ras-related protein Rab-10
ACTR3	P61158	Intracellular	418	47371									4	8	Actin-related protein 3
RAP1B	P61224	Intracellular	184	20825									2	5	Ras-related protein Rap-1b
RAP2B	P61225	Intracellular	183	20504	20.7233	21.3135	21.0142	20.3416	17.7837	19.1436	18.0707	18.1885	3	10	Ras-related protein Rap-2b
HSPE1	P61604	Intracellular	102	10932	21.3407	20.8589	21.6415	20.8673	18.496	18.3518	18.5599	18.5905	3	10	10 kDa heat shock protein, mitochondrial
LYZ	P61626	Secreted	148	16537	24.411	26.6044	24.6219	25.1786	22.1549	25.1119	21.9203	23.0213	9	32	Lysozyme C
B2M	P61769	Secreted	119	13715	21.7489	21.5881	21.6403	20.905	19.7822	20.4161	19.6687	20.2601	4	12	Beta-2-microglobulin
HNRNPK	P61978	Intracellular	463	50976									4	14	Heterogeneous nuclear ribonucleoprotein K
YWHAG	P61981	Intracellular	247	28303	17.692		18.1867	15.9888					1	3	14-3-3 protein gamma
RRAS2	P62070	Intracellular	204	23400		17.7099				14.4731			2	2	Ras-related protein R-Ras2
RPS7	P62081	Intracellular	194	22127	20.29	20.063	21.2091	20.2208	15.4443	15.6424	16.5084	16.1134	4	16	Small ribosomal subunit protein eS7
PPP1CA	P62136	Intracellular	330	37512		18.9407		18.724					1	2	Serine/threonine-protein phosphatase PP1-alpha catalytic subunit
PPP1CB	P62140	Intracellular	327	37187		18.9016	18.7387			15.4283	14.447		1	2	Serine/threonine-protein phosphatase PP1-beta catalytic subunit
RPS8	P62241	Intracellular	208	24205									2	6	Small ribosomal subunit protein eS8
RPS15A	P62244	other	130	14840	20.4621	20.0579			16.5741	16.8762			2	4	Small ribosomal subunit protein uS8
YWHAE	P62258	Intracellular	255	29174	18.8922	18.8006	18.4861	18.2686	14.5652	15.3056	14.1945	14.488	4	12	14-3-3 protein epsilon
RPS14	P62263	Intracellular	151	16273	18.5556	17.7196	18.2663	17.7677	15.7732	15.7588	15.5525	15.6139	2	8	Small ribosomal subunit protein uS11
RPS18	P62269	Intracellular	152	17719									2	5	Small ribosomal subunit protein uS13
RPS13	P62277	Intracellular	151	17222	19.2159	19.4177	19.2764	19.8677	15.8	16.461	15.44	16.8636	1	4	Small ribosomal subunit protein uS15
SNRPD2	P62316	Intracellular	118	13527	18.6384	16.3583	18.7991						1	3	Small nuclear ribonucleoprotein Sm D2
SNRPD3	P62318	Intracellular	126	13916		18.8616	18.0816						1	2	Small nuclear ribonucleoprotein Sm D3
ARF6	P62330	Intracellular	175	20082	21.2413	20.6313	20.6575	20.5026	18.372	17.9691	17.6233	18.2221	3	12	ADP-ribosylation factor 6
RPL7A	P62424	Intracellular	266	29996									2	8	Large ribosomal subunit protein eL8
RPS4X	P62701	Intracellular	263	29598	20.4654	20.3462	20.7172	20.1229	16.1521	16.322	15.8116	16.2805	1	4	Small ribosomal subunit protein eS4, X isoform
RAN	P62826	Intracellular	216	24423	23.1776	22.3254	22.9649	23.0608	20.6787	20.8239	20.2163	20.9672	6	18	GTP-binding nuclear protein Ran
RAP1A	P62834	Intracellular	184	20987	22.2982	22.4241	22.6013	21.607	15.8684	19.5812	18.3526	18.7686	2	5	Ras-related protein Rap-1A
RPS25	P62851	Intracellular	125	13742									2	8	Small ribosomal subunit protein eS25
GNB1	P62873	Intracellular	340	37377	22.5615	22.6544			19.3964	20.3666			4	10	Guanine nucleotide-binding protein G(I)/G(S)/G(T) subunit beta-1
GNB2	P62879	Intracellular	340	37331	23.0311	22.5961			19.5485	19.6801			3	6	Guanine nucleotide-binding protein G(I)/G(S)/G(T) subunit beta-2
RPL31	P62899	Intracellular	125	14463	15.3977		15.4431						1	2	Large ribosomal subunit protein eL31
RPL11	P62913	Intracellular	178	20252	21.3394	21.1633			17.8731	18.0487			2	4	Large ribosomal subunit protein uL5
PPIA	P62937	Secreted	165	18012	22.8986	22.6529	23.2078	23.0009	19.8996	20.1651	19.9493	20.5377	6	17	Peptidyl-prolyl cis-trans isomerase A
RAC1	P63000	Intracellular	192	21450	21.1117	21.4145	21.4445	21.512	18.7688	19.1584	18.5215	19.11	4	12	Ras-related C3 botulinum toxin substrate 1
GNAS	P63092;Q5JWF2		626	67948	21.709	21.895	20.8744	23.3702					9	31	Guanine nucleotide-binding protein G(s) subunit alpha isoforms short
GNAS	P63092;Q5JWF2		394	45665	21.709	21.895	20.8744	23.3702					9	31	Guanine nucleotide-binding protein G(s) subunit alpha isoforms short
GNAS	P63092;Q5JWF2		1037	111025	21.709	21.895	20.8744	23.3702					9	31	Guanine nucleotide-binding protein G(s) subunit alpha isoforms short
GNAS	P63092;Q5JWF2		245	28029	21.709	21.895	20.8744	23.3702					9	31	Guanine nucleotide-binding protein G(s) subunit alpha isoforms short
YWHAZ	P63104	Intracellular	245	27745	19.9952	20.1026	19.9968	20.3918	15.6427	16.5431	15.592	16.5251	4	11	14-3-3 protein zeta/delta
RACK1	P63244	Intracellular	317	35077	18.1314	17.9163	18.1611	17.4765	13.8359	14.1386	13.173	13.4694	1	4	Small ribosomal subunit protein RACK1
TUBA1B	P68363	Intracellular	451	50152	23.6427	23.0407	23.2247	23.5537	20.0594	19.9294	19.6152	20.3118	3	12	Tubulin alpha-1B chain
TUBA4A	P68366	Intracellular	448	49924	20.7234	19.5777	19.829	21.1326	17.8499	17.157	16.0151	18.6141	3	15	Tubulin alpha-4A chain
TUBB4B	P68371	Intracellular	445	49831		18.0832	19.4264	19.7127		14.501	15.1497	15.8834	1	3	Tubulin beta-4B chain
PAFAH1B2	P68402	Intracellular	229	25569	15.9748		15.6815	15.2562	12.1865		11.9829	12.1646	1	3	Platelet-activating factor acetylhydrolase IB subunit alpha2
HBB	P68871	Intracellular	147	15998	25.1917	24.8467	25.5042	25.0501	23.1602	23.4546	23.085	23.8668	5	18	Hemoglobin subunit beta
GSTO1	P78417	Intracellular	241	27566	14.8228		14.8638	17.8278					1	3	Glutathione S-transferase omega-1
RELN	P78509	Secreted	3460	388388	21.4548	20.8165	19.8747	20.8079	17.3717	17.1844	14.6496	16.6442	28	80	Reelin
SRPX	P78539	Secreted	464	51572									2	4	Sushi repeat-containing protein SRPX
HLA-DRB3	P79483	TM.protein	266	29962	23.6942	23.8043	23.7692	23.1942	20.3708	21.2818	20.2589	20.187	3	15	HLA class II histocompatibility antigen, DR beta 3 chain
GPLD1	P80108	Secreted	840	92336	27.3674	25.4518	26.4383	27.7881	24.715	23.244	23.2014	25.3149	30	132	Phosphatidylinositol-glycan-specific phospholipase D
ABAT	P80404	Intracellular	500	56439			17.3888	17.016					1	2	4-aminobutyrate aminotransferase, mitochondrial
BASP1	P80723	Intracellular	227	22693	19.3101	19.2956	20.0566	19.8632	16.9231	17.6088	17.6763	17.7739	6	24	Brain acid soluble protein 1
IGLV3-21	P80748	Secreted	117	12446		20.4893	20.4077			19.2019	17.9447		2	5	Immunoglobulin lambda variable 3-21
DCD	P81605	Secreted	110	11284	22.1683	25.1416	23.821	24.9424	20.8128	24.3032	22.3451	23.5004	6	25	Dermcidin
RPL24	P83731	Intracellular	157	17779	16.2846	15.154	16.707		12.8626	12.2699	12.5714		1	3	Large ribosomal subunit protein eL24
RHOG	P84095	Intracellular	191	21309	20.4404	19.41			17.2624	15.6789			6	13	Rho-related GTP-binding protein RhoG
HSPG2	P98160	Secreted	4391	468830									4	8	Basement membrane-specific heparan sulfate proteoglycan core protein
EFNB1	P98172	TM.protein	346	38007	19.4032	20.0841			15.0621	16.0013			2	4	Ephrin-B1
MPP1	Q00013	Intracellular	466	52296									2	8	55 kDa erythrocyte membrane protein
CLTC	Q00610	Intracellular	1675	191615	19.8832	20.0605	20.3056	19.6186	14.8016	15.749	14.908	14.8332	13	32	Clathrin heavy chain 1
HNRNPU	Q00839	Intracellular	825	90584	22.762	22.016	22.154	22.2466	17.6176	17.2086	16.2328	17.7436	4	13	Heterogeneous nuclear ribonucleoprotein U
SPTBN1	Q01082	Intracellular	2364	274609	25.9814	25.6837	27.4784	25.0272	18.7198	18.8192	20.1669	18.1735	1	4	Spectrin beta chain, non-erythrocytic 1
FABP5	Q01469	Intracellular	135	15164		22.0703	21.9918	20.3676		19.9956	17.9655	17.8631	4	7	Fatty acid-binding protein 5
RHAG	Q02094	TM.protein	409	44198	20.8463	21.094	20.7566		18.0667	18.6415	17.7493		1	3	Ammonium transporter Rh type A
DSG1	Q02413	TM.protein	1049	113748	20.6298	22.5998	22.778	20.8094	16.3786	19.646	18.8706	17.4571	20	49	Desmoglein-1
NUCB1	Q02818	Secreted	461	53879	17.2099	17.7789	17.0301	16.614	12.113	12.872	11.9822	12.229	3	9	Nucleobindin-1
RPL6	Q02878	Intracellular	288	32728	21.8313	20.8537	21.466		17.3665	17.1829	16.9714		3	8	Large ribosomal subunit protein eL6
CFHR3	Q02985	Secreted	330	37323	20.5707	20.215	21.3619	22.5378	17.0373	17.0176	15.6656	16.9509	3	10	Complement factor H-related protein 3
TGFBR3	Q03167	TM.protein	851	93499	22.535			22.3792	16.9679			16.902	7	12	Transforming growth factor beta receptor type 3
CFHR1	Q03591	Secreted	330	37651	23.6812	23.3598			20.386	20.921			3	6	Complement factor H-related protein 1
KRT17	Q04695	Intracellular	432	48106		23.198	22.1879	20.5891		20.0037	18.0595	17.1043	11	25	Keratin, type I cytoskeletal 17
HGFAC	Q04756	Secreted	655	70682	20.7972	20.6744	21.1076	20.6169	17.0866	17.3609	16.6801	17.0334	7	22	Hepatocyte growth factor activator
PLP2	Q04941	TM.protein	152	16691	20.3193	20.6451	20.8129	20.0247	17.5933	18.804	18.057	17.8779	1	4	Proteolipid protein 2
ITIH3	Q06033	Secreted	890	99849	24.468	22.4604	22.8529	24.5485	21.6714	20.2441	19.6588	22.1805	25	106	Inter-alpha-trypsin inhibitor heavy chain H3
PRDX1	Q06830	Intracellular	199	22110	21.6157	21.8739	21.5543	21.2424	18.7181	19.6429	18.6313	18.6995	7	19	Peroxiredoxin-1
RPL18	Q07020	Intracellular	188	21634	17.3143		17.0407	16.429					1	3	Large ribosomal subunit protein eL18
LRP1	Q07954	TM.protein	4544	504606	25.3041	20.5154		23.9767	10.7832	10.2658		11.1066	9	16	Prolow-density lipoprotein receptor-related protein 1
PCDH1	Q08174	TM.protein	1060	114743									3	8	Protocadherin-1
TGM3	Q08188	Intracellular	693	76632	19.489	21.544	21.1942	20.0695	13.5879	18.8903	17.4455	14.6798	13	28	Protein-glutamine gamma-glutamyltransferase E
LGALS3BP	Q08380	Secreted	585	65331	26.3798	24.9726	25.3324	26.0252	23.9691	22.913	22.801	24.105	18	81	Galectin-3-binding protein
LOXL1	Q08397	Secreted	574	63110	21.6314	21.2798	22.3246	22.4155	16.5955	17.6289	17.5703	17.8651	6	21	Lysyl oxidase homolog 1
MFGE8	Q08431	Secreted	387	43105	23.4136	23.6833	23.5548	22.8098	20.9082	21.7684	20.8973	20.7743	13	47	Lactadherin
DSC1	Q08554	TM.protein	894	99987	21.0604	22.6508	22.8862	21.563	15.6898	19.2525	18.1896	17.1659	7	25	Desmocollin-1
CD47	Q08722	TM.protein	323	35214	23.2319	22.7499	22.8136	22.4896	19.7834	20.4289	19.4065	19.7638	3	10	Leukocyte surface antigen CD47
FGL1	Q08830	Secreted	312	36379	26.4765	24.4177	25.0247	26.6083	23.658	22.0168	21.6164	23.9234	9	34	Fibrinogen-like protein 1
AHNAK	Q09666	Intracellular	5890	629101	20.9215	21.0143	21.1475	19.934	13.3191	14.7332	13.9833	13.011	11	29	Neuroblast differentiation-associated protein AHNAK
BST1	Q10588	Intracellular	318	35724	18.419	17.9752	18.3481		14.0544	13.8372	13.8249		3	7	ADP-ribosyl cyclase/cyclic ADP-ribose hydrolase 2
ST3GAL1	Q11201	TM.protein	340	39075	20.1021			20.4893	15.8259			16.6586	2	4	CMP-N-acetylneuraminate-beta-galactosamide-alpha-2,3-sialyltransferase 1
HYAL1	Q12794	Secreted	435	48368	18.0439			18.9757	13.9749			16.4611	2	3	Hyaluronidase-1
EFEMP1	Q12805	Secreted	493	54641	23.9429	20.4447	20.4181	23.8027	22.1377	18.8121	16.8833	21.2425	17	40	EGF-containing fibulin-like extracellular matrix protein 1
STX4	Q12846	TM.protein	297	34180									6	15	Syntaxin-4
LMAN2	Q12907	TM.protein	356	40229	19.5243	19.99	20.8108	19.7353	15.2598	16.5392	16.4923	15.8106	2	6	Vesicular integral-membrane protein VIP36
PTPRJ	Q12913	TM.protein	1337	145941	26.5913	26.7655	26.4354	25.8319	20.6726	21.3696	20.1401	20.0301	13	45	Receptor-type tyrosine-protein phosphatase eta
DLG1	Q12959	Intracellular	904	100455									2	2	Disks large homolog 1
PLA2G7	Q13093	Secreted	441	50077		19.9615	20.7956			15.7148	15.3436		3	6	Platelet-activating factor acetylhydrolase
SPP2	Q13103	Secreted	211	24338	25.2923	22.1027	22.3725	25.0676	23.0084	20.6954	19.4641	22.9973	6	23	Secreted phosphoprotein 24
MMRN1	Q13201	Secreted	1228	138110	24.7299	23.7023	24.1576	24.1703	21.6813	21.2168	20.7521	21.4476	44	170	Multimerin-1
SEMA3B	Q13214	Secreted	749	83122	21.2302	19.2179		21.5995	16.4163	13.8711		17.5366	3	6	Semaphorin-3B
DNAJC3	Q13217	Intracellular	504	57580	21.9527			21.7201	16.2703			16.5707	11	18	DnaJ homolog subfamily C member 3
SLC14A1	Q13336	TM.protein	389	42528	17.6183	17.8296	17.5553	17.0247	13.8285	14.8227	13.7605	13.7088	3	8	Urea transporter 1
ILK	Q13418	Intracellular	452	51419	22.1182	21.7651	22.0304	21.9345	20.2143	20.3663	19.6932	20.0887	18	64	Integrin-linked protein kinase
ADAM15	Q13444	TM.protein	863	92959									4	5	Disintegrin and metalloproteinase domain-containing protein 15
ASAH1	Q13510	Intracellular	395	44660	18.7548	20.832	19.6583		14.5045	17.6183	15.6184		4	11	Acid ceramidase
FHL1	Q13642	Intracellular	323	36263	24.3828	23.346	24.2499	23.7419	20.3972	20.2447	19.543	19.7467	8	22	Four and a half LIM domains protein 1
APOF	Q13790	Secreted	326	35399	25.2618	28.2316	28.5285	25.4075	22.4117	25.7281	25.4613	23.122	6	24	Apolipoprotein F
PKP1	Q13835	Intracellular	747	82861		20.2729	20.7294			15.1911	14.9514		3	5	Plakophilin-1
BLMH	Q13867	Intracellular	455	52562	20.0337	22.5334	21.7168	20.5853	13.729	18.2456	17.5325	12.6802	6	13	Bleomycin hydrolase
HNRNPD	Q14103	Intracellular	355	38434	20.1739	19.1284	20.2899	19.9768	16.239	15.5594	15.4613	16.41	1	4	Heterogeneous nuclear ribonucleoprotein D0
DSG2	Q14126	TM.protein	1118	122294	20.647		18.0914	20.6743	16.4495		10.427	17.0914	10	21	Desmoglein-2
EBI3	Q14213	Secreted	229	25396	20.0286	19.9535	20.3209	19.8076	16.9815	16.9833	17.0792	17.3915	1	4	Interleukin-27 subunit beta
SELPLG	Q14242	TM.protein	412	43201	23.5719	23.8508	23.9956	23.4394	20.2568	21.4183	20.5898	20.1968	3	11	P-selectin glycoprotein ligand 1
FLOT2	Q14254	Intracellular	428	47064	21.4236	21.5758	21.3346	20.8587	17.052	17.9713	16.5187	16.8979	12	39	Flotillin-2
FGL2	Q14314	Secreted	439	50229	22.8348	21.473	21.218	22.4708	20.0504	17.9704	16.4095	19.3361	14	37	Fibroleukin
GNA13	Q14344	Intracellular	377	44050	20.1187	20.0198	20.5321	19.8456	16.0692	16.9275	16.4552	16.3155	5	17	Guanine nucleotide-binding protein subunit alpha-13
GALE	Q14376	Intracellular	348	38282		19.072	20.4138	19.1603					1	3	UDP-glucose 4-epimerase
HABP2	Q14520	Secreted	560	62672	24.8844	21.995	22.0948	23.8626	21.968	19.3564	18.7211	20.5942	15	36	Hyaluronan-binding protein 2
IHH	Q14623	Secreted	411	45251									2	2	Indian hedgehog protein
ITIH4	Q14624	Secreted	930	103357	29.3187	27.1441	28.2714	29.5591	27.0286	25.7527	25.7745	28.185	49	265	Inter-alpha-trypsin inhibitor heavy chain H4
RASA3	Q14644	Intracellular	834	95699	18.0615	17.6015	18.1035	17.5881	12.2196	12.022	12.2026	12.4696	4	11	Ras GTPase-activating protein 3
GANAB	Q14697	Intracellular	944	106874	20.3391	19.1805	19.7226	20.2688	14.804	14.2519	12.3636	15.7248	5	16	Neutral alpha-glucosidase AB
RFTN1	Q14699	Intracellular	578	63146	19.9088	21.6034	21.0143	19.7427	16.7477	17.6829	16.4223	15.6547	9	23	Raftlin
LTBP1	Q14766	Secreted	1721	186796	21.3421	19.9552	19.7734	20.0271	16.0309	15.6213	14.0629	14.9201	9	24	Latent-transforming growth factor beta-binding protein 1
LTBP2	Q14767	Secreted	1821	195052									2	6	Latent-transforming growth factor beta-binding protein 2
LASP1	Q14847	Intracellular	261	29717			18.9951	19.3378			14.3585	16.0645	2	3	LIM and SH3 domain protein 1
GPNMB	Q14956	TM.protein	572	63923									2	6	Transmembrane glycoprotein NMB
POSTN	Q15063	Secreted	836	93314	19.3184			18.8523	14.1042			14.2473	5	8	Periostin
PDIA6	Q15084	other	440	48121		18.7277	19.7145	18.7999		14.8623	14.9634	14.6449	3	9	Protein disulfide-isomerase A6
PCOLCE	Q15113	Secreted	449	47972	21.7934	19.7387	20.3392	21.5416	19.6485	17.7596	16.6987	19.1786	10	27	Procollagen C-endopeptidase enhancer 1
PON3	Q15166	Secreted	354	39607	22.0193	20.9751	21.137	21.4516	19.6407	18.8046	18.3652	19.6255	10	32	Serum paraoxonase/lactonase 3
RAB35	Q15286	Intracellular	201	23025	21.293	21.6707	21.0329	20.6675	18.7665	19.5608	17.8968	18.8088	6	19	Ras-related protein Rab-35
KRT31	Q15323	Intracellular	416	47237				21.0878				16.2803	5	5	Keratin, type I cuticular Ha1
PCBP1	Q15365	Intracellular	356	37498									3	8	Poly(rC)-binding protein 1
RSU1	Q15404	Intracellular	277	31540	20.335	20.4069	20.1773	19.7617	15.2072	15.8091	14.3532	15.3371	2	8	Ras suppressor protein 1
FCN2	Q15485	Secreted	313	34001	29.5383	29.6442	29.3181	29.2862	27.642	28.4665	27.4955	27.4555	14	84	Ficolin-2
CDSN	Q15517	Secreted	529	51522		19.9107	20.061	18.2569		16.9194	15.8951	15.5317	1	3	Corneodesmosin
TGFBI	Q15582	Secreted	683	74681	22.6767	21.5691	21.99	22.6214	20.2436	19.5696	19.061	20.6231	22	76	Transforming growth factor-beta-induced protein ig-h3
ELAVL1	Q15717	Intracellular	326	36092									2	4	ELAV-like protein 1
LTB4R	Q15722	TM.protein	352	37557									5	14	Leukotriene B4 receptor 1
SLC1A5	Q15758	TM.protein	541	56598	21.5165	22.1396	21.6102		14.832	15.8941	14.6779		4	8	Neutral amino acid transporter B(0)
STXBP2	Q15833	Intracellular	593	66453	19.1122	19.8591			12.688	14.0254			6	16	Syntaxin-binding protein 2
ADIPOQ	Q15848	Secreted	244	26414	20.52	20.377	19.8481	19.7558	17.4517	18.1681	16.713	17.2349	3	15	Adiponectin
ZYX	Q15942	Intracellular	572	61277									2	5	Zyxin
SYPL1	Q16563	TM.protein	259	28565		20.3145	19.8446			17.534	15.9003		1	2	Synaptophysin-like protein 1
CALCRL	Q16602	TM.protein	461	52979	16.6138	16.3759	19.4371						1	3	Calcitonin gene-related peptide type 1 receptor
ECM1	Q16610	Secreted	540	60674	19.8306	19.5935	20.4525	20.4438	16.9482	17.1343	17.2776	18.0963	7	28	Extracellular matrix protein 1
MAN2A1	Q16706	TM.protein	1144	131141									2	2	Alpha-mannosidase 2
AOC3	Q16853	TM.protein	763	84622	19.5798	19.5603	20.034	19.0302	15.5796	16.3735	14.372	15.814	3	11	Membrane primary amine oxidase
ANO6	Q4KMQ2	TM.protein	910	106165									6	16	Anoctamin-6
SVEP1	Q4LDE5	Intracellular	3571	390170	25.6324	25.0039		24.639	14.9022	14.8517		13.5646	29	65	Sushi, von Willebrand factor type A, EGF and pentraxin domain-containing protein 1
PKDCC	Q504Y2	Secreted	493	54132									2	4	Extracellular tyrosine-protein kinase PKDCC
PLA1A	Q53H76	Secreted	456	49715	21.4258	19.845	20.6729	21.2174	17.1379	16.2531	16.2684	17.2998	4	11	Phospholipase A1 member A
FBLN7	Q53RD9	Secreted	439	47376	20.0429	18.8064	19.6832	20.0353	15.3607	14.7608	14.3279	15.8925	3	10	Fibulin-7
CYBRD1	Q53TN4	TM.protein	286	31641		19.5881	19.2394	18.8415		17.3597	15.9818	16.1524	1	3	Plasma membrane ascorbate-dependent reductase CYBRD1
FLG2	Q5D862	Intracellular	2391	248073	21.3087	23.4967	23.4673	21.576	15.5027	18.9625	18.2246	16.3601	13	33	Filaggrin-2
KPRP	Q5T749	Intracellular	579	64136	20.5972	22.3571	22.4762		16.2152	18.5876	18.01		3	7	Keratinocyte proline-rich protein
STEAP3	Q658P3	TM.protein	488	54601	19.9229	20.1413	20.1954		15.9336	16.9958	14.7164		3	6	Metalloreductase STEAP3
DMKN	Q6E0U4	Secreted	476	47082	20.3488	19.9439	20.0887	20.3794	16.4539	16.7258	16.9755	17.6627	5	16	Dermokine
KRT80	Q6KB66	Intracellular	452	50525	18.7546	20.5848	20.546		12.7804	15.725	15.0677		10	22	Keratin, type II cytoskeletal 80
PLBD1	Q6P4A8	Intracellular	553	63255		18.808	17.4846			14.3159	12.6484		2	4	Phospholipase B-like 1
NOTUM	Q6P988	Secreted	496	55699	21.7248			21.0561	18.3192			17.7214	7	13	Palmitoleoyl-protein carboxylesterase NOTUM
APOA5	Q6Q788	Secreted	366	41213	26.0751	27.2171	27.8809	26.3798	24.3184	26.0075	25.7857	24.9386	26	139	Apolipoprotein A-V
C16orf54	Q6UWD8	TM.protein	224	24360	21.277	21.3146	21.3676	20.1073	19.2725	19.9188	19.7874	19.0783	8	28	Transmembrane protein C16orf54
SBSN	Q6UWP8	Secreted	590	60541	18.3334	20.4341	19.1679	19.9152	13.9175	17.8626	14.811	17.2767	4	17	Suprabasin
OLFM4	Q6UX06	Secreted	510	57280	20.02	21.7385	21.1891	18.859	17.1946	18.7319	16.7134	15.5133	8	25	Olfactomedin-4
PLXDC2	Q6UX71	TM.protein	529	59583	19.1885	18.0297	17.5853	19.9963	14.4558	13.8312	12.1621	15.6033	4	11	Plexin domain-containing protein 2
ANGPTL8	Q6UXH0	Secreted	198	22105									3	8	Angiopoietin-like protein 8
NPNT	Q6UXI9	Secreted	565	61907	22.9755	23.067	23.5973	22.4148	18.0629	18.1571	18.2971	18.3301	8	29	Nephronectin
ADAMTSL4	Q6UY14	Secreted	1074	116545	21.0943	19.4578	20.443	21.4846	16.9908	15.8239	15.5501	17.2197	10	28	ADAMTS-like protein 4
CD109	Q6YHK3	other	1445	161689	19.3964	19.6841	19.942	19.3907	14.3944	15.0095	14.5495	14.9284	11	34	CD109 antigen
THSD4	Q6ZMP0	other	1018	112450									4	11	Thrombospondin type-1 domain-containing protein 4
NCCRP1	Q6ZVX7	Intracellular	275	30847		19.6694	19.4709			16.521	12.5887		4	8	F-box only protein 50
ADAMTS13	Q76LX8	Secreted	1427	153604	25.3229	25.5537	23.8074	24.268	22.3972	23.2613	20.124	21.1356	51	145	A disintegrin and metalloproteinase with thrombospondin motifs 13
CYFIP1	Q7L576	Intracellular	1253	145182	20.8305	20.8113	21.1246	20.5258	15.2697	16.9966	15.4943	15.1035	14	43	Cytoplasmic FMR1-interacting protein 1
GDPD3	Q7L5L3	TM.protein	318	36596		19.5436	18.9553						1	2	Lysophospholipase D GDPD3
CHMP1B	Q7LBR1	Intracellular	199	22109	20.2922	20.6709	20.394	20.2934	17.6689	18.2788	17.5048	18.2296	2	8	Charged multivesicular body protein 1b
RASGRP2	Q7LDG7	Intracellular	609	69248									1	2	RAS guanyl-releasing protein 2
TMC6	Q7Z403	TM.protein	805	90045	21.9573	22.3285	21.9371	21.86	17.727	18.7686	17.2569	16.49	13	43	Transmembrane channel-like protein 6
KRT77	Q7Z794	Intracellular	578	61901	21.0538	23.5835	22.6951	21.5461	16.9008	21.4625	19.5089	18.4161	17	44	Keratin, type II cytoskeletal 1b
ADGRG6	Q86SQ4	TM.protein	1221	136695									2	6	Adhesion G-protein coupled receptor G6
SERPINA11	Q86U17	Secreted	422	46989	18.4772	17.1105	17.4013	18.2244	15.0701	14.0888	13.8847	15.415	4	11	Serpin A11
OAF	Q86UD1	Secreted	273	30688	21.571	19.6652	19.7588	21.5044	19.2688	17.6049	17.3571	19.5834	5	16	Out at first protein homolog
FERMT3	Q86UX7	Intracellular	667	75953	23.037	22.6564	22.6613	22.7482	20.8814	20.7259	19.8488	20.8111	25	87	Fermitin family homolog 3
LSR	Q86X29	TM.protein	649	71439	20.5285	19.2804	19.3131	19.6044	16.4699	15.8696	13.4046	16.2483	5	14	Lipolysis-stimulated lipoprotein receptor
RASAL3	Q86YV0	Intracellular	1011	111898									2	6	RAS protein activator like-3
HRNR	Q86YZ3	Intracellular	2850	282390	21.3439	22.3488	23.9523	20.5146	17.5996	19.1568	20.3276	16.6838	23	83	Hornerin
TMC8	Q8IU68	TM.protein	726	81641	20.6074	20.9544	20.464	19.9068	14.6355	15.5671	14.0982	14.3327	4	14	Transmembrane channel-like protein 8
TMPRSS6	Q8IU80	TM.protein	811	90000	26.048	25.3211			20.5602	20.5827			1	2	Transmembrane protease serine 6
SERPINA12	Q8IW75	Secreted	414	47175									4	9	Serpin A12
SLC44A2	Q8IWA5	TM.protein	706	80124	26.1876	21.1788	20.5464	24.0798	17.5006	17.8083	16.6033	16.9381	8	27	Choline transporter-like protein 2
ABI1	Q8IZP0	Intracellular	508	55081									3	10	Abl interactor 1
KRT78	Q8N1N4	Intracellular	520	56866	19.6388	24.8545	25.0837	19.446	16.253	20.6576	19.9564	16.2518	16	42	Keratin, type II cytoskeletal 78
ARRDC1	Q8N5I2	Intracellular	433	45981	19.5224	19.8568	19.3686	19.3382	16.7107	18.0894	16.299	16.23	5	15	Arrestin domain-containing protein 1
MYCT1	Q8N699	other	235	26593	21.0091	21.6645	21.2907	20.8512	19.33	20.3785	19.3109	19.5448	5	18	Myc target protein 1
SLC43A3	Q8NBI5	TM.protein	491	54529	20.236	20.5239	20.0086	19.0207	16.0159	16.5762	15.275	15.2723	3	9	Equilibrative nucleobase transporter 1
PCSK9	Q8NBP7	Secreted	692	74286	19.8186	20.7326	21.3985	19.6113	15.7567	16.7296	16.84	15.6686	3	9	Proprotein convertase subtilisin/kexin type 9
TXNDC5	Q8NBS9	Intracellular	432	47629	19.14	18.8423			14.2392	14.6939			4	12	Thioredoxin domain-containing protein 5
CHST14	Q8NCH0	TM.protein	376	42997	21.6229			20.8765	16.7945			16.5695	3	5	Carbohydrate sulfotransferase 14
HMCN2	Q8NDA2	Secreted	5059	541978	19.1803	18.2598	17.9428	19.1009	12.568	10.761	8.71441	11.7187	13	26	Hemicentin-2
DIPK2A	Q8NDZ4	Secreted	430	49482	20.3051	19.6558	20.4498	20.0816	16.4377	16.0073	15.9914	16.3949	2	8	Divergent protein kinase domain 2A
TSPAN14	Q8NG11	TM.protein	270	30691	20.5802	20.9316	20.2331	19.8936	17.1845	17.8339	15.7527	16.4211	2	6	Tetraspanin-14
ANGPTL6	Q8NI99	Secreted	470	51694	24.9438	23.0087	23.4701	25.4497	22.8225	21.4411	20.7705	23.5506	19	81	Angiopoietin-related protein 6
PLEKHO2	Q8TD55	Intracellular	490	53350									3	7	Pleckstrin homology domain-containing family O member 2
BPIFB1	Q8TDL5	Secreted	484	52442	23.0339	22.9279	23.4555	22.9286	20.3601	20.7324	20.3744	20.7776	17	67	BPI fold-containing family B member 1
SNED1	Q8TER0	Secreted	1413	152204									2	3	Sushi, nidogen and EGF-like domain-containing protein 1
TSKU	Q8WUA8	Secreted	353	37807	24.1548	21.4799	22.2662	23.8444	22.4567	19.9459	20.3157	22.7121	8	33	Tsukushi
CEMIP	Q8WUJ3	Secreted	1361	152998	24.3642	23.0803	23.885	24.3441	17.3754	16.6026	16.2088	17.8206	26	82	Cell migration-inducing and hyaluronan-binding protein
PDCD6IP	Q8WUM4	Intracellular	868	96023	21.463	22.0557	21.692	20.9827	17.9097	18.9188	17.5422	17.4786	19	56	Programmed cell death 6-interacting protein
POF1B	Q8WVV4	Intracellular	589	68065		17.5803				13.2907			2	3	Protein POF1B
ITLN1	Q8WWA0	Secreted	313	34962	25.0046	21.6586	22.8465	24.8254	20.8903	17.9229	18.5567	21.3046	3	11	Intelectin-1
SLC44A1	Q8WWI5	TM.protein	657	73302	19.5043	19.566	19.3569	19.4756	14.7453	14.9622	14.3215	15.2762	4	14	Choline transporter-like protein 1
STAB2	Q8WWQ8	TM.protein	2551	276988	20.6939	20.6507	21.6753	21.1228	15.5902	15.8797	16.1319	16.1771	11	37	Stabilin-2
OIT3	Q8WWZ8	Secreted	545	60022	23.1191	23.6529	23.2511	22.4469	20.8018	21.8127	19.9629	19.8263	12	35	Oncoprotein-induced transcript 3 protein
CFHR4	Q92496	Secreted	578	65351	23.7424	22.472	23.8769	24.2206	20.4367	19.6428	19.4367	20.8035	4	12	Complement factor H-related protein 4
DDX1	Q92499	Intracellular	740	82432	17.5748	17.3994	18.1559		12.1022	12.4564	11.986		2	6	ATP-dependent RNA helicase DDX1
CCT6B	Q92526	Intracellular	530	57821		15.5426	15.9456						1	2	T-complex protein 1 subunit zeta-2
NDRG1	Q92597	other	394	42835		18.3927		16.0963					1	2	Protein NDRG1
PXDN	Q92626	Secreted	1479	165275	21.4571	21.1332	22.6939	21.8533	16.7693	16.3975	17.0581	17.9583	24	67	Peroxidasin homolog
TFG	Q92734	other	400	43448	19.9356		20.1211						1	2	Protein TFG
HTRA1	Q92743	Secreted	480	51287	21.7418	18.8106	18.9663	21.8498	18.6331	14.9984	13.8974	18.8348	7	15	Serine protease HTRA1
GGH	Q92820	Intracellular	318	35964									4	6	Gamma-glutamyl hydrolase
PCSK5	Q92824	TM.protein	1860	206942	15.3629			15.7003					1	2	Proprotein convertase subtilisin/kexin type 5
HAS1	Q92839	TM.protein	578	64832		19.9423	17.0918						1	2	Hyaluronan synthase 1
RAB8B	Q92930	Intracellular	207	23584	18.6497	19.0856	19.6603	18.3887	15.8787	16.772	16.6222	15.4174	3	11	Ras-related protein Rab-8B
PRG4	Q92954	Secreted	1404	151061	23.862	22.6593	23.255	24.3578	20.1898	19.2299	19.7515	21.2496	22	85	Proteoglycan 4
SLCO2A1	Q92959	TM.protein	643	70044	19.4597	20.2073	19.1408	18.6032	15.6853	15.5762	15.3593	15.3109	3	9	Solute carrier organic anion transporter family member 2A1
CD101	Q93033	TM.protein	1021	115109	20.0234	20.2262	20.0352	20.1253	14.2604	15.0683	13.8974	15.0437	10	32	Immunoglobulin superfamily member 2
ATP6V0A1	Q93050	TM.protein	837	96413	17.4699	18.1143	17.8385	17.0746	12.3693	13.1626	12.465	12.5299	2	7	V-type proton ATPase 116 kDa subunit a 1
IGSF8	Q969P0	TM.protein	613	65034	22.0896	22.2744	22.0411	21.9996	17.6742	18.2256	16.6447	18.1714	3	11	Immunoglobulin superfamily member 8
TMBIM1	Q969X1	TM.protein	311	34607	20.5768	20.6781	20.2727	20.004	17.9443	18.3681	16.8267	17.8132	1	4	Protein lifeguard 3
ST6GALNAC6	Q969X2	TM.protein	333	38068									2	5	Alpha-N-acetylgalactosaminide alpha-2,6-sialyltransferase 6
PBXIP1	Q96AQ6	other	731	80643	19.4536	19.2489	20.7422	20.0146	14.0176	13.9792	15.3959	15.2732	2	7	Pre-B-cell leukemia transcription factor-interacting protein 1
DOCK10	Q96BY6	Intracellular	2186	249531									2	4	Dedicator of cytokinesis protein 10
EFHD2	Q96C19	Intracellular	240	26697		17.813	18.7221			14.4867	14.8028		1	2	EF-hand domain-containing protein D2
OPTN	Q96CV9	Intracellular	577	65922	26.6262	26.7953	27.5472	27.3295	20.7941	21.6504	21.6482	22.5924	1	8	Optineurin
AP2M1	Q96CW1	Intracellular	435	49655		19.5999	19.7859	18.4918		15.0196	14.7049	14.24	1	3	AP-2 complex subunit mu
KCTD12	Q96CX2	Intracellular	325	35701	19.4137	19.6993	19.7307	19.209	16.5003	17.2426	16.78	16.6749	5	19	BTB/POZ domain-containing protein KCTD12
ZG16B	Q96DA0	Secreted	208	22739	18.5114	22.8723	21.162	19.8061	14.8218	20.5034	18.0565	16.4609	4	9	Pancreatic adenocarcinoma up-regulated factor
VWCE	Q96DN2	Secreted	955	99915	20.5731	19.98			16.3643	16.2797			3	6	von Willebrand factor C and EGF domain-containing protein
SGF29	Q96ES7	Intracellular	293	33238	16.0533	15.5716							1	2	SAGA-associated factor 29
CYFIP2	Q96F07	Intracellular	1278	148399									4	11	Cytoplasmic FMR1-interacting protein 2
S100A16	Q96FQ6	Intracellular	103	11801									2	2	Protein S100-A16
CPB2	Q96IY4	Secreted	423	48424	23.1861	21.3129	21.8184	23.1042	20.4435	18.8769	18.2567	20.4687	8	31	Carboxypeptidase B2
CNDP1	Q96KN2	Secreted	507	56692	23.0584	20.8902	21.2263	22.9097	20.4086	18.6841	17.4558	20.6731	15	49	Beta-Ala-His dipeptidase
SERPINB12	Q96P63	Intracellular	405	46276	18.8266	21.5438	21.4235	19.3395	15.3238	19.5228	18.259	14.8968	7	16	Serpin B12
PGLYRP2	Q96PD5	other	576	62217	24.917	22.7852	23.2519	24.8267	22.6705	20.9016	19.2961	22.245	13	39	N-acetylmuramoyl-L-alanine amidase
GSDMA	Q96QA5	TM.protein	445	49365	18.9311	20.9869	20.2366	18.4766	14.7749	18.5799	16.6617	15.0787	6	17	Gasdermin-A
GAL3ST4	Q96RP7	TM.protein	486	54166									2	4	Galactose-3-O-sulfotransferase 4
MYADM	Q96S97	TM.protein	322	35274	20.7444	20.9294							1	2	Myeloid-associated differentiation marker
PNKP	Q96T60	Intracellular	521	57076		19.119	22.133	21.4131					1	3	Bifunctional polynucleotide phosphatase/kinase
NIBAN2	Q96TA1	Intracellular	746	84138		17.0279	15.1067						1	2	Protein Niban 2
CNN2	Q99439	Intracellular	309	33697	20.7878				14.8225				4	5	Calponin-2
NOTCH4	Q99466	TM.protein	2003	209622	19.5014	19.378	19.8985	19.0001	14.0892	15.3622	13.9773	14.5271	7	20	Neurogenic locus notch homolog protein 4
VAT1	Q99536	Intracellular	393	41920	19.0239	19.1518	19.0196	19.2708	14.7649	15.1883	14.1957	15.4538	3	11	Synaptic vesicle membrane protein VAT-1 homolog
MMP19	Q99542	Secreted	508	57357	22.4783	20.7636	21.8693	22.2968	19.0686	17.2218	17.491	19.4231	7	19	Matrix metalloproteinase-19
ZBTB18	Q99592	Intracellular	522	58354			20.9124	19.9151					1	2	Zinc finger and BTB domain-containing protein 18
PHB2	Q99623	Intracellular	299	33296									2	5	Prohibitin-2
HNRNPAB	Q99729	Intracellular	332	36225	18.4382		18.2334	17.2691	14.4507		14.0658	13.77	2	5	Heterogeneous nuclear ribonucleoprotein A/B
SLC29A1	Q99808	TM.protein	456	50219	20.0646	19.9406	19.6407	19.1311	16.4496	16.7485	16.0424	16.1621	6	16	Equilibrative nucleoside transporter 1
TSG101	Q99816	Intracellular	390	43944	20.7435	21.2675	20.9731	20.5873	15.9287	17.0636	15.6552	14.8199	7	20	Tumor susceptibility gene 101 protein
CIB1	Q99828	Intracellular	191	21703	20.4364	20.6316	20.1746	20.1706	17.939	18.5289	16.8952	18.1192	7	22	Calcium and integrin-binding protein 1
CPNE1	Q99829	Intracellular	537	59059	16.4473	16.5584	17.1925	16.4446	11.9537	12.4467	12.6403	12.4828	2	8	Copine-1
CCT7	Q99832	Intracellular	543	59367	16.1587	16.7675							1	2	T-complex protein 1 subunit eta
RARRES2	Q99969	Secreted	163	18618	24.2778	23.3784	24.4014	25.0606	22.7582	22.1532	21.4182	22.8857	7	29	Retinoic acid receptor responder protein 2
MYOC	Q99972	Secreted	504	56972									5	9	Myocilin
GAL3ST1	Q99999	TM.protein	423	48764									2	3	Galactosylceramide sulfotransferase
CCM2	Q9BSQ5	Intracellular	444	48837		19.3709	19.4961	18.9023		15.4932	14.2998	15.2454	3	9	Cerebral cavernous malformations 2 protein
CHRDL1	Q9BU40	Secreted	456	52026	22.3408	22.9678	22.8046	20.6941	17.6502	18.7618	17.5205	16.6501	3	9	Chordin-like protein 1
SPON2	Q9BUD6	Secreted	331	35788	20.1942			20.5885	16.9815			15.9951	3	5	Spondin-2
MENT	Q9BUN1	other	341	36769		19.6628	19.8481	18.3489		15.9492	15.4309	14.4854	3	5	Protein MENT
COLEC11	Q9BWP8	Secreted	271	28665	25.6505	23.909	23.9715	25.937	24.0418	22.7303	21.4619	24.6246	11	59	Collectin-11
PLVAP	Q9BX97	TM.protein	442	50594	21.1628	21.4377		20.2202	17.0345	18.2196		15.5299	11	27	Plasmalemma vesicle-associated protein
TBC1D10A	Q9BXI6	Intracellular	508	57118	19.4677	19.743	19.9274		14.4348	15.4819	15.0594		1	3	TBC1 domain family member 10A
C1QTNF3	Q9BXJ4	Secreted	246	26994	22.1883	21.5955	22.2944	21.9517	19.1321	20.1552	19.9625	19.9596	5	17	Complement C1q tumor necrosis factor-related protein 3
ASPN	Q9BXN1	Secreted	380	43417	24.4981	22.6283	23.2741	24.2906	22.6391	21.0252	20.779	22.3284	16	64	Asporin
CFHR5	Q9BXR6	Secreted	569	64419	19.3696	18.5582		19.4364	15.599	15.536		14.4721	3	7	Complement factor H-related protein 5
ANGPTL4	Q9BY76	Secreted	406	45214	21.7965	20.1716	21.4194		15.8714	14.6624			3	8	Angiopoietin-related protein 4
SHANK3	Q9BYB0	Intracellular	1731	184667		17.8023				12.0844			3	5	SH3 and multiple ankyrin repeat domains protein 3
DOCK9	Q9BZ29	Intracellular	2069	236446									2	2	Dedicator of cytokinesis protein 9
KRT23	Q9C075	Intracellular	422	48131		20.2332				13.2682			6	14	Keratin, type I cytoskeletal 23
TTYH3	Q9C0H2	TM.protein	523	57545			15.6617	15.5845					1	2	Protein tweety homolog 3
TINAGL1	Q9GZM7	Secreted	467	52387	18.9015	18.1193	18.35	19.109	14.5963	14.1829	13.1481	15.2084	1	4	Tubulointerstitial nephritis antigen-like
CTDSP1	Q9GZU7	Intracellular	261	29203	20.2738	20.358			16.8294	17.2924			1	2	Carboxy-terminal domain RNA polymerase II polypeptide A small phosphatase 1
LACRT	Q9GZZ8	Secreted	138	14246		23.0071	20.7396	20.254		22.2856	18.211	18.1446	3	7	Extracellular glycoprotein lacritin
CYSTM1	Q9H1C7	TM.protein	97	10631	17.2581	16.8003			16.3197	16.8509			1	2	Cysteine-rich and transmembrane domain-containing protein 1
TLNRD1	Q9H1K6	Intracellular	362	37758									4	10	Talin rod domain-containing protein 1
EHD4	Q9H223	Intracellular	541	61175	20.2894	20.3796	19.8477	17.1945					8	25	EH domain-containing protein 4
CHMP4B	Q9H444	Intracellular	224	24950	18.7925	18.5576	18.4785	17.7015	14.6833	16.4446	15.5721	14.5057	3	10	Charged multivesicular body protein 4b
TUBB1	Q9H4B7	Intracellular	451	50327	22.3398	19.8747	19.73	19.8682	16.3809	15.5558	15.6253	17.1342	7	18	Tubulin beta-1 chain
DEF6	Q9H4E7	Intracellular	631	73910	17.7536	18.2035	18.481	17.2128	11.0838	14.4678	14.2567	10.9438	5	12	Differentially expressed in FDCP 6 homolog
SMOC1	Q9H4F8	Secreted	434	48163		14.2019	17.0529						1	2	SPARC-related modular calcium-binding protein 1
GLIPR2	Q9H4G4	Intracellular	154	17218	23.024	23.4237	23.3029	22.5949	20.4923	21.7231	20.7087	20.2281	3	11	Golgi-associated plant pathogenesis-related protein 1
EHD1	Q9H4M9	Intracellular	534	60627									3	10	EH domain-containing protein 1
ANTXR1	Q9H6X2	TM.protein	564	62789	19.6074	19.5737	20.5277	19.6101	15.3718	15.3737	15.8196	15.7778	4	14	Anthrax toxin receptor 1
MMRN2	Q9H8L6	Secreted	949	104409	21.4951	21.3057	21.6449	21.2265	16.3834	16.6799	16.5169	16.6103	3	12	Multimerin-2
GNB4	Q9HAV0	Intracellular	340	37567									4	6	Guanine nucleotide-binding protein subunit beta-4
CACYBP	Q9HB71	Intracellular	228	26210	19.1121		19.2762						1	2	Calcyclin-binding protein
CDHR5	Q9HBB8	TM.protein	845	88223	19.2624	17.9627		19.8236	14.6093	14.0819		15.6114	3	6	Cadherin-related family member 5
PARVB	Q9HBI1	other	364	41714	21.4754	21.4847	21.4321	21.3406	17.4128	17.8713	17.0529	17.7239	5	19	Beta-parvin
ADGRL4	Q9HBW9	TM.protein	690	77811									4	8	Adhesion G protein-coupled receptor L4
SPON1	Q9HCB6	Secreted	807	90973									3	8	Spondin-1
KIAA1586	Q9HCI6	Intracellular	787	89673			20.7131	20.1375					1	2	E3 SUMO-protein ligase KIAA1586
S100A14	Q9HCY8	Intracellular	104	11662		18.1739	18.4703	16.8627		16.9106	16.3545	13.4074	2	5	Protein S100-A14
APMAP	Q9HDC9	TM.protein	416	46480	24.5527	22.357	23.3157	24.2018	20.9793	19.4211	19.7682	21.2965	17	55	Adipocyte plasma membrane-associated protein
A4GALT	Q9NPC4	TM.protein	353	40499	18.8639	17.4896	17.8645	18.1689	14.6453	13.6558	13.531	16.6072	7	16	Lactosylceramide 4-alpha-galactosyltransferase
PCDH12	Q9NPG4	TM.protein	1184	128995	19.2952			19.1451	13.5315			13.8115	3	5	Protocadherin-12
CD93	Q9NPY3	TM.protein	652	68560									2	3	Complement component C1q receptor
CRTAC1	Q9NQ79	Secreted	661	71421	24.0402	21.926	22.3934	24.474	21.8926	20.2707	19.8393	22.5568	21	66	Cartilage acidic protein 1
PDLIM7	Q9NR12	Intracellular	457	49845									2	3	PDZ and LIM domain protein 7
PLSCR3	Q9NRY6	TM.protein	295	31648	22.5192	22.8984	22.9112	21.7308	20.3094	21.2241	20.5622	19.8701	5	18	Phospholipid scramblase 3
CCM2L	Q9NUG4	Intracellular	571	62179	19.3686	20.2735	19.9949	19.1494	15.1528	16.3779	15.0088	15.512	5	17	Cerebral cavernous malformations 2 protein-like
ARL15	Q9NXU5	Intracellular	204	22876	18.0416	17.6907			14.2926	14.2468			2	4	ADP-ribosylation factor-like protein 15
STAB1	Q9NY15	TM.protein	2570	275482	17.1949			17.1418	10.2083			10.8872	2	3	Stabilin-1
GPRC5B	Q9NZH0	TM.protein	403	44795	20.3414	22.6162	21.7324	20.4904	16.6328	20.3408	18.499	18.149	3	10	G-protein coupled receptor family C group 5 member B
EHD2	Q9NZN4	Intracellular	543	61161									4	8	EH domain-containing protein 2
C1RL	Q9NZP8	Secreted	487	53498	23.515	21.8569	22.7858	23.9599	19.7265	18.6181	19.2463	20.3854	10	30	Complement C1r subcomponent-like protein
DIP2B	Q9P265	Intracellular	1576	171492									5	8	Disco-interacting protein 2 homolog B
PTGFRN	Q9P2B2	TM.protein	879	98556	18.0157	19.077	19.0927		12.2781	14.999	14.1977		4	8	Prostaglandin F2 receptor negative regulator
DNAJB9	Q9UBS3	Intracellular	223	25518									4	6	DnaJ homolog subfamily B member 9
CTSF	Q9UBX1	Intracellular	484	53366	20.8212	19.3504	19.436	21.1994	16.933	15.5533	14.9506	17.5894	5	14	Cathepsin F
FBLN5	Q9UBX5	Secreted	448	50180	23.7113	19.3588	19.6998	22.6568	20.8281	16.2068	15.7348	20.3641	9	20	Fibulin-5
DMBT1	Q9UGM3	Secreted	2413	260735		21.9677	19.9496	19.3892		16.9926	13.6946	14.3003	1	3	Deleted in malignant brain tumors 1 protein
FETUB	Q9UGM5	Secreted	382	42055	23.8099	22.0116	22.6021	23.8549	19.9604	18.4725	18.4313	20.5682	5	16	Fetuin-B
LIMA1	Q9UHB6	Intracellular	759	85226	16.6715								2	2	LIM domain and actin-binding protein 1
SEPTIN9	Q9UHD8	Intracellular	586	65401									2	5	Septin-9
PCYOX1	Q9UHG3	Intracellular	505	56640	21.3476	21.5528	21.7733	21.5075	17.4747	17.963	17.3408	17.8352	12	44	Prenylcysteine oxidase 1
CPA4	Q9UI42	Secreted	421	47351		21.0879				15.4111			6	7	Carboxypeptidase A4
GNPTG	Q9UJJ9	Intracellular	305	33974			16.1859	19.6171					1	2	N-acetylglucosamine-1-phosphotransferase subunit gamma
SERPINA10	Q9UK55	other	444	50707	24.0106	22.3769	22.7341	24.2929	21.5666	20.4392	19.9535	22.17	19	64	Protein Z-dependent protease inhibitor
PCOLCE2	Q9UKZ9	Secreted	415	45717	20.2669	18.3653		19.0748	15.3208	13.437		15.2442	7	15	Procollagen C-endopeptidase enhancer 2
EMCN	Q9ULC0	TM.protein	261	27452	19.8946	19.1832	20.5094	19.4512	17.4689	19.4939	17.7982	18.2972	2	9	Endomucin
HEG1	Q9ULI3	TM.protein	1381	147461	24.0709	24.9328	24.4462	23.6418	21.0708	22.3751	20.6146	20.3747	27	102	Protein HEG homolog 1
NOTCH3	Q9UM47	TM.protein	2321	243631	17.5354	17.3102	17.1407	17.1655	11.1023	10.9884	10.4594	11.2301	1	4	Neurogenic locus notch homolog protein 3
ADAMTS5	Q9UNA0	Secreted	930	101718									2	4	A disintegrin and metalloproteinase with thrombospondin motifs 5
PACSIN2	Q9UNF0	Intracellular	486	55739	17.6427	17.4914			13.0695	13.3983			1	2	Protein kinase C and casein kinase substrate in neurons protein 2
MINPP1	Q9UNW1	Intracellular	487	55051	19.2081		17.9868	19.4005	14.5838		13.3082	15.3349	2	5	Multiple inositol polyphosphate phosphatase 1
PA2G4	Q9UQ80	Intracellular	394	43787	19.5863		19.0749		15.0007		14.0906		1	2	Proliferation-associated protein 2G4
BAIAP2	Q9UQB8	Intracellular	552	60868									5	15	Brain-specific angiogenesis inhibitor 1-associated protein 2
CLEC11A	Q9Y240	Secreted	323	35695	19.6886			19.9178	16.094			16.8034	3	6	C-type lectin domain family 11 member A
ST3GAL6	Q9Y274	TM.protein	331	38214	19.2946	17.1217	18.0985	19.8096	14.7945	12.8901	13.455	15.9726	2	6	Type 2 lactosamine alpha-2,3-sialyltransferase
FARSA	Q9Y285	Intracellular	508	57564	20.1158	14.2536							1	2	Phenylalanine--tRNA ligase alpha subunit
NCKAP1	Q9Y2A7	TM.protein	1128	128790		21.4914				13.5115			14	37	Nck-associated protein 1
EPB41L3	Q9Y2J2	other	1087	120678	15.7886	16.1134	16.4427		9.8612	10.935	10.5244		2	4	Band 4.1-like protein 3
PRG3	Q9Y2Y8	Secreted	225	25406			18.5055	17.0919			14.8297	13.9842	1	2	Proteoglycan 3
SIT1	Q9Y3P8	TM.protein	196	21126	19.0364	19.5926	19.7052	18.8426	18.24	19.0186	18.1414	14.0114	3	10	Signaling threshold-regulating transmembrane adapter 1
TLN1	Q9Y490	Intracellular	2541	269767	23.3848	22.7768	23.4657	23.3909	16.9802	16.7189	16.7151	17.3997	35	101	Talin-1
HYOU1	Q9Y4L1	Intracellular	999	111335									2	4	Hypoxia up-regulated protein 1
ANGPTL3	Q9Y5C1	Secreted	460	53637	20.8034	19.154		19.9463	15.2038	14.1109		14.6864	4	9	Angiopoietin-related protein 3
LIPG	Q9Y5X9	Secreted	500	56795	21.6511	21.5507	21.9768	21.0399	19.2305	18.3534	18.7103	18.7755	7	22	Endothelial lipase
F11R	Q9Y624	TM.protein	299	32583	22.3992	23.2204	22.7967	20.9748	17.3582	17.8872	16.9174	16.5956	9	34	Junctional adhesion molecule A
NPTN	Q9Y639	TM.protein	398	44387	20.5065	20.4919	20.0465		16.9648	17.4796	16.448		2	6	Neuroplastin
CLIC4	Q9Y696	TM.protein	253	28772									2	4	Chloride intracellular channel protein 4
EMILIN1	Q9Y6C2	Secreted	1016	106695									2	8	EMILIN-1
FCGBP	Q9Y6R7	Secreted	5405	572017	22.8415	22.8738	20.8485	20.7153	18.4074	19.4072	16.1201	16.8393	30	90	IgGFc-binding protein
WASF2	Q9Y6W5	Intracellular	498	54284									7	24	Actin-binding protein WASF2
COLEC10	Q9Y6Z7	Secreted	277	30705	25.9472	23.8822	23.9366	25.9179	23.7723	22.1915	21.0703	24.1094	11	36	Collectin-10

## Sheet: Plasma Peptide List
PeptideSequence	Qvalue	First(ProteinGroup)	First(Genes)	PrecursorCharge	PSMs	PrecursorMz
AAAATGTIFTFR	8.71413e-05	P05154	SERPINA5	2	12	613.83
AAAITSDILEALGR	3.87616e-05	Q15063	POSTN	2	8	700.891
AAALSLSTLASPK	0.00475855	P98172	EFNB1	2	12	615.359
AAATLMSER	0.00475855	P02730	SLC4A1	2	12	483.24
AAATPESQEPQAK	0.000607042	P49006	MARCKSL1	2	7	664.328
AACILTSQTLMR	0.00827482	Q9P265	DIP2B	2	12	682.855
AACLLPK	0.00356653	P02768	ALB	1	12	772.439
AADDTWEPFASGK	9.77716e-05	P02766	TTR	2	12	697.815
AADIEQQAVFAVFDENK	0.000123589	P12259	F5	3	12	632.311
AADKLGSTQIVK	0.000344649	Q8TDL5	BPIFB1	2	8	615.856
AAEAAAAPAESAAPAAGEEPSKEEGEPK	0.00371478	P80723	BASP1	3	12	879.416
AAEAFSELSK	0.00356653	Q12929	EPS8	2	12	526.767
AAEDLFVNIR	0.00155586	Q9Y2A7	NCKAP1	2	12	574.309
AAEEPSKVEEK	4.04197e-05	P29966	MARCKS	2	12	608.806
AAEGLDTQR	0.000572541	P01732	CD8A	2	7	480.741
AAFGGSGGR	0.000572541	P35908	KRT2	1	5	779.379
AAFNSGK	0.00573863	P04406	GAPDH	1	12	694.352
AAFTECCQAADK	9.71418e-05	P02768	ALB	2	12	686.287
AAGHPGDPESQQR	0.000976774	Q9Y490	TLN1	2	4	675.313
AAGNECPELQPPVHGK	0.000261945	P48740	MASP1	2, 3	24	852.41211, 568.61053
AAIQALRK	0.000344649	P04114	APOB	2	9	435.78
AAISGENAGLVR	0.000103039	P19827	ITIH1	2	11	579.317
AAITSYEK	0.000344649	P30273	FCER1G	2	5	441.732
AALAVGSPGPGGGSFAR	0.00573863	Q9BYB0	SHANK3	2	12	736.386
AALPAQELEEYNK	5.53677e-05	P12821	ACE	2	11	738.372
AALPDLTK	4.62792e-05	Q13217	DNAJC3	2	8	414.745
AALQELLSK	0.000572541	P62851	RPS25	2	6	486.79
AALTELSLGSAYQAMILGVDSK	9.04424e-06	P04114	APOB	3	12	746.728
AAMEPIVISAK	0.0026761	Q9Y490	TLN1	2	12	565.318
AAMIVNQLSK	0.000572541	P14923	JUP	2	7	537.802
AAMLIRPLK	0.00735543	Q8NI99	ANGPTL6	2	12	506.82
AAMLIRPLKL	0.00362779	Q8NI99	ANGPTL6	2	12	563.362
AAMVGMLANFLGFR	3.31234e-05	P01019	AGT	2	11	749.389
AANILVGER	0.00419605	P09769	FGR	2	12	471.772
AANILVSDTLSCK	0.000572541	P06239	LCK	2	7	696.364
AANVLVSESLMCK	0.00293255	P07948	LYN	2	12	711.36
AAPEASGTPSSDAVSR	0.000572541	P31146	CORO1A	2	6	751.858
AAPGQEPPEHMAELQR	0.00201308	O00391	QSOX1	3	8	587.618
AAPLQGMLPGLLAPLR	0.000474458	P12111	COL6A3	2	9	809.479
AAPSAEFSVDR	0.000572541	Q9HCB6	SPON1	2	7	575.28
AAQVTIQSSGTFSSK	5.05067e-06	P01023	A2M	2	12	756.389
AAQYFVK	0.00227836	Q8WWQ8	STAB2	2	12	413.727
AASGTQNNVLR	1.65616e-05	P10643	C7	2	12	565.799
AASGTTGTYQEWK	3.78219e-05	P04114	APOB	2	12	700.328
AASGTTGTYQEWKDK	0.000379228	P04114	APOB	2, 3	24	821.88898, 548.26178
AATGECTATVGK	8.19884e-05	P01042	KNG1	2	12	583.28
AATGECTATVGKR	0.000203741	P01042	KNG1	2, 3	24	661.33008, 441.22247
AATVGSLAGQPLQER	0.000381892	P02649	APOE	2, 3	24	749.4046, 499.93884
AAVYHHFISDGVR	0.000997142	P01024	C3	2, 3	22	736.37567, 491.25287
AAVYHHFISDGVRK	0.000572541	P01024	C3	4	8	400.715
AAYDIEVNTR	0.000193235	O75955	FLOT1	2	5	576.288
ACADATLSQITNNIDPVGR	0.000683901	P62873	GNB1	3	6	672.665
ACDGINDCGDQSDELCCK	0.000572541	P05156	CFI	3	6	706.261
ACEDGYR	0.000474458	Q9ULI3	HEG1	2	5	435.674
ACEPGVDYVYK	8.10457e-06	P01024	C3	2	9	650.798
ACGACPLWGK	0.00165272	P10643	C7	2	12	560.257
ACGDSTLTQITAGLDPVGR	0.000344649	P62879	GNB2	3	7	644.655
ACNLDVILGFDGSR	0.000572541	P12111	COL6A3	2	10	768.877
ACPGGYYVYR	0.00227836	Q8WWZ8	OIT3	2	12	603.274
ACSLGPCER	0.00243262	Q6UY14	ADAMTSL4	2	12	525.229
ACSQAPCPPEQPDPR	0.000474458	Q6UY14	ADAMTSL4	2	8	855.372
ACVGADLQAEMCNTQACEK	0.000124302	Q76LX8	ADAMTS13	3	12	719.301
ADAAPDEK	0.00227836	P01833	PIGR	2	12	408.69
ADAEGESDLENSR	8.38786e-05	Q9Y490	TLN1	2	8	696.797
ADAVTLDGGFIYEAGLAPYK	0.00251183	P02788	LTF	3	12	691.018
ADDGRPFPQVIK	0.00332257	P04075	ALDOA	3	12	448.242
ADDILASPPR	0.000683901	P39060	COL18A1	2	4	527.78
ADDKETCFAEEGK	0.000474458	P02768	ALB	2	8	750.32
ADDKETCFAEEGKK	0.00222443	P02768	ALB	2, 3	21	814.36707, 543.24713
ADEDVEAAQR	0.000344649	Q9H4E7	DEF6	2	6	552.252
ADEGIQPDPYYGLK	0.000474458	Q8WUJ3	CEMIP	2	7	783.378
ADEGISFR	0.000344649	Q06830	PRDX1	2	7	447.719
ADEGWYWCGVK	0.000344649	P01833	PIGR	2	10	685.795
ADFLEQPVLGFVR	0.00233557	P02730	SLC4A1	2, 3	16	745.90375, 497.60492
ADGESCSASMMYQEGK	0.00121503	P01008	SERPINC1	2	24	875.83948, 883.83691
ADGEYWLGLQNMHLLTLK	0.000572541	P55083	MFAP4	3	9	701.363
ADGNQLTLEER	0.00165272	Q6YHK3	CD109	2	12	623.307
ADGVLVGTDGR	0.000572541	Q13113	PDZK1IP1	2	4	530.275
ADHDALLFHLK	0.000572541	P07307	ASGR2	3	9	427.231
ADHGEPIGR	0.000572541	P08238	HSP90AB1	2	7	476.236
ADIDVSGPK	0.00394938	Q09666	AHNAK	2	12	451.235
ADIGCTPGSGK	4.94507e-05	P01024	C3	2	12	531.748
ADKPLSIHPQGIR	0.000417182	P12259	F5	2, 3	24	716.40698, 477.9404
ADLEMQIESLKEELAYLK	0.000572541	P02533	KRT14	3	11	708.37
ADLEMQIESLTEELAYLK	0.00486252	P13645	KRT10	3	24	699.35376, 704.68542
ADLEMQIESLTEELAYLKK	0.00285551	P13645	KRT10	3	12	742.052
ADLFYDVEALDLESPK	1.37426e-05	P04196	HRG	3	12	608.968
ADLLLSTQPGREEGSPLELER	0.00192756	P08195	SLC3A2	3	7	770.736
ADLSGITGAR	7.20038e-05	P01011	SERPINA3	2	11	480.759
ADLTGISPSPNLYLSK	4.08862e-06	Q96P63	SERPINB12	2	12	838.449
ADMVETQQLMR	0.00671256	Q9NZN4	EHD2	2	12	661.316
ADPGTPENGNDQPQSDKESVK	0.00332257	Q9ULC0	EMCN	3	12	738.337
ADQCYEDVR	0.0026761	P31146	CORO1A	2	12	578.24
ADQVCINLR	0.000474458	Q12805	EFEMP1	2	10	544.779
ADRDQYELLCLDNTR	0.000572541	P02787	TF	3	10	627.963
ADSPMDDFFQCVNGK	5.0817e-05	P05156	CFI	2	9	865.861
ADSQAQLLLSTVVGVFTAPGLHLK	0.000572541	P01019	AGT	3	12	822.464
ADSVVDLLSYNVQGSGETTYDHK	0.00276488	P04114	APOB	3, 4	22	833.39423, 625.29749
ADTPSLGEGPEK	0.000344649	Q15833	STXBP2	2	7	600.791
ADVLTTGAGNPVGDK	0.000572541	P04040	CAT	2	6	707.862
ADVLTTGAGNPVGDKLNVITVGPR	0.0010694	P04040	CAT	3	10	788.768
ADVQAHGEGQEFSITCLVDEEEMKK	0.000134145	P19827	ITIH1	4	10	713.328
ADYVETVLDSTCSSTVQFLEYELNVLGTHK	2.68917e-06	P04114	APOB	4	8	855.414
AEAESLYQSK	0.000123103	P04264	KRT1	2	11	563.275
AEAESLYQSKYEELQITAGR	0.000182585	P04264	KRT1	3	11	762.713
AEAGVPAEFSIWTR	0.000572541	P21333	FLNA	2	8	767.388
AEALPLQR	0.000760601	P23229	ITGA6	2	5	449.261
AEANQHVVDEK	0.0010694	P49795	RGS19	2	6	620.302
AEAQAQYSAAVAK	0.000616164	Q14624	ITIH4	2, 3	23	654.33313, 436.55786
AEAQVELR	0.000344649	P08514	ITGA2B	2	8	458.248
AEATTLHVAPQGTAMAVSTFR	2.27869e-05	P07360	C8G	3	11	720.369
AECMLQQAER	0.000474458	P13796	LCP1	2	6	618.279
AEDGATPSPSNETPK	0.000572541	P29966	MARCKS	2	6	750.844
AEDHFSVIDFNQNIR	3.69997e-05	P19823	ITIH2	3	12	602.292
AEDLVGK	0.000572541	P01024	C3	1	8	731.393
AEDMAVYYCAR	0.000572541	A0A075B6Q5	IGHV3-64	2	6	674.787
AEDTAVYYCVK	5.76731e-05	A0A0J9YX35	IGHV3-64D	2	12	659.803
AEDTAVYYCVR	0.000344649	A0A0C4DH35	IGHV3-35	2	11	673.806
AEEAAPAAPPGPK	0.000572541	Q13214	SEMA3B	2	10	603.312
AEEGTYECTAVSR	0.000877193	Q8NDA2	HMCN2	2	6	736.82
AEEILSR	0.00293255	P06276	BCHE	2	11	409.224
AEFAEVSK	0.000626045	P02768	ALB	1, 2	20	880.4411, 440.72418
AEFAEVSKLVTDLTK	0.0018528	P02768	ALB	3	11	550.97
AEFTVETR	0.00319579	P21333	FLNA	2	12	476.74
AEGGQCPSLLFDLR	0.00201308	P08514	ITGA2B	2	6	781.885
AEGGQCPSLLFDLRDETR	0.00328207	P08514	ITGA2B	3	12	688.665
AEGILDVFQTVK	0.00251183	P18433	PTPRA	2	12	660.364
AEGLECTK	0.000572541	P04275	VWF	2	10	454.213
AEGNPKPEIIWLR	0.00677821	Q92626	PXDN	3	12	508.284
AEGPEVDVNLPK	0.000344649	Q09666	AHNAK	2	6	634.33
AEGTAVYYCAR	0.00371478	A0A0C4DH36	IGHV3-38	2	12	630.787
AEIDNVKK	0.000572541	P13647	KRT5	2	8	458.759
AEIENIKK	0.000572541	P19013	KRT4	2	6	472.774
AEIEYLEK	0.00356653	P14151	SELL	2	12	497.758
AEISFEDRK	0.00192756	P21333	FLNA	2	8	547.777
AELIVQPELK	6.22657e-05	P15924	DSP	2	7	570.337
AELNEFLTR	0.00332257	P23396	RPS3	2	12	546.788
AELQCPQPAAR	0.00201308	P01024	C3	2	7	620.809
AELQEGAR	0.000474458	P02647	APOA1	2	10	437.225
AELQHIATDDNLVFTVPEFR	0.0026761	P12111	COL6A3	3	12	772.394
AEMADQAAAWLTR	0.000378971	P0C0L5	C4B	2, 3	23	717.3457, 478.56625
AEMADQASAWLTR	0.000572541	P0C0L4	C4A	2	7	725.343
AENFFILR	0.000344649	P59998	ARPC4	2	5	505.277
AEPLAFTFSHDYK	0.000612698	P04114	APOB	2, 3	24	763.36969, 509.2489
AEPPKAPEQEQAAPGPAAGGEAPK	0.000474458	P80723	BASP1	3	8	766.717
AEQCCEETASSISLHGK	5.2568e-06	P02748	C9	3	11	636.281
AEQWNVNYVETSAK	5.0116e-05	P11233	RALA	2	9	819.892
AESGPDLR	0.000344649	P15924	DSP	2	6	422.712
AETECQNTEYQQLLDIK	2.7803e-05	P13645	KRT10	3	12	694.993
AETGDKVYVHLK	0.000607042	P00450	CP	2	10	680.367
AEVDDVIQVR	0.000344649	P12259	F5	2	12	572.304
AEVEDNIMVTFR	4.4859e-05	P00451	F8	2	11	712.348
AEVSADQVATVMWDYFSQLSNNAK	3.15377e-06	P06727	APOA4	3	12	892.087
AFAAQEDLEK	0.00285551	P35241	RDX	2	12	561.277
AFADHVVSAVR	0.00857976	Q6ZMP0	THSD4	2	12	586.315
AFAGPSQKPETIELR	0.000572541	P35443	THBS4	3	9	548.63
AFAGTGTEEGAGPDPQMLSEEVR	0.000669849	Q6Q788	APOA5	3	22	783.6936, 789.02527
AFDLYFVLDK	0.000877193	P58335	ANTXR2	2	5	615.824
AFFSEVER	0.000607042	Q9UQ80	PA2G4	2	6	492.743
AFFSPFR	0.000572541	Q92626	PXDN	2	5	436.227
AFGDVVVK	0.000140892	P08575	PTPRC	2	6	417.74
AFGPGLQGGSAGSPAR	3.4533e-05	P21333	FLNA	2	10	715.363
AFIDVTAAAENIR	6.30755e-06	P23229	ITGA6	2	12	695.87
AFIQLWAFDAVK	0.00328049	P02760	AMBP	2, 3	18	704.88483, 470.25897
AFLEVNEEGSEAAASTAVVIAGR	8.05966e-06	P01008	SERPINC1	3	12	764.389
AFLIEEQK	0.00451647	P49207	RPL34	2	12	489.269
AFLLTPR	0.000474458	O95445	APOM	2	7	409.25
AFLTLAEDILR	2.13774e-05	P61026	RAB10	2	8	631.361
AFPALTSLDLSDNPGLGER	1.50346e-05	P08571	CD14	3	11	658.337
AFPVYSSYLR	0.00332257	P15621	ZNF44	2	12	601.814
AFQEASELPVSGQLDDATR	0.000572541	Q99542	MMP19	3	10	678.664
AFQVIETQDPPR	0.00201308	Q14623	IHH	2	12	700.862
AFQVWSDVTPLR	0.000572541	P08253	MMP2	2	10	709.875
AFSMDEHNAALR	2.55834e-05	Q9NZH0	GPRC5B	3	12	454.547
AFSSYQK	0.00356653	P43652	AFM	1	12	830.404
AFSVNIFK	0.000572541	P11279	LAMP1	2	4	463.261
AFTYINLDK	0.00155586	P02786	TFRC	2	12	542.787
AFVLSSVDELEQQR	0.000170794	P04275	VWF	2, 3	21	810.91504, 540.9458
AFVNCDENSR	6.1432e-05	P01833	PIGR	2	9	606.259
AFVVDMMER	0.000660022	P04275	VWF	2	21	549.25952, 557.25702
AFWDDWMR	0.00155586	P26572	MGAT1	2	4	563.742
AFWLDVSHNR	7.51754e-05	P35858	IGFALS	3	9	415.544
AGAAGTAEATAR	1.42518e-05	P50895	BCAM	2	12	523.765
AGAEGFVR	0.00889369	Q9BUP3	HTATIP2	2	12	403.711
AGAFDDLTELTYLYLDHNK	9.6959e-06	O15335	CHAD	3	9	733.692
AGAGSATLSMAYAGAR	0.0026761	P40926	MDH2	2	12	735.854
AGAHLQGGAK	0.000572541	P04406	GAPDH	2	12	455.249
AGALNSNDAFVLK	0.000474458	P06396	GSN	2	12	660.351
AGALQLLLVGDK	0.000211445	P55058	PLTP	2	12	599.364
AGALQLLLVGDKVPHDLDMLLR	0.00485043	P55058	PLTP	4, 3	35	597.59241, 801.78577, 601.59119
AGAQQPAVALETCNPQPCPAR	1.94981e-05	Q76LX8	ADAMTS13	3	12	746.025
AGCVAESTAVCR	6.47191e-05	Q9Y6R7	FCGBP	2	8	640.79
AGDADLQVR	0.000474458	Q8NCH0	CHST14	2	6	472.743
AGDALWLR	0.000474458	Q86UX7	FERMT3	2	8	451.248
AGDFLEANYMNLQR	0.000981498	P01024	C3	2, 3	35	821.38812, 547.92786, 829.38556
AGDISCNADINPLK	0.00319579	P17301	ITGA2	2	12	744.362
AGDTAVYYCAR	0.000474458	P01766	IGHV3-13	2	9	623.78
AGDVYYR	0.000760601	Q8TER0	SNED1	2	5	422.203
AGEDPHSFYFPGQFAFSK	4.15807e-05	Q99969	RARRES2	3	10	677.979
AGEEVTLDCEAK	0.000474458	Q8NDA2	HMCN2	2	8	661.301
AGEIFER	0.000607042	Q92626	PXDN	2	6	411.211
AGEQVTYTCATYYK	7.86965e-06	P08603	CFH	2	12	827.875
AGEVQEPELR	0.000218101	P25311	AZGP1	2	11	564.288
AGFAVNFFK	0.000128976	P13497	BMP1	2	8	500.766
AGFGNQESEFWLGNENLHQLTLQGNWELR	0.000572541	O75636	FCN3	4	12	847.659
AGFGRPDGEYWLGLEPVYQLTSR	7.7522e-06	Q8NI99	ANGPTL6	3	12	871.103
AGFSWIEVTFK	7.38315e-05	Q14624	ITIH4	2	11	642.835
AGGADAVQTVTGGLR	0.00596057	Q9H223	EHD4	2	12	686.863
AGGGGGGSLER	0.00293255	Q9NUG4	CCM2L	2	12	459.225
AGGIETIANEYSDR	0.00332257	P34932	HSPA4	2	12	748.355
AGGQCPACGGPTLELESQR	9.86689e-05	P55103	INHBC	3	12	663.304
AGGSFDLR	0.00319579	O43760	SYNGR2	2	12	411.709
AGGSWDLAVQER	4.26378e-05	P22792	CPN2	2	12	644.818
AGHIAWTSSGK	0.000474458	P04114	APOB	2	12	557.786
AGKEESGVSVSNSQPTNESHSIK	0.000344649	Q99808	SLC29A1	3	8	791.382
AGKEPGLQIWR	0.000474458	P06396	GSN	3	11	418.903
AGLAWSPCSR	0.000474458	Q76LX8	ADAMTS13	2	9	552.766
AGLENTVAETECR	7.82604e-06	P13646	KRT13	2	12	725.336
AGLGAVYTR	0.00873181	Q8NDA2	HMCN2	2	12	454.253
AGLLEQPGAAPR	0.00155586	A6NH11	GLTPD2	2	5	590.328
AGLLRPDYALLGHR	0.00386713	Q96PD5	PGLYRP2	2, 3	23	776.44135, 517.96332
AGLLTEEIR	0.00932651	A8K2U0	A2ML1	2	12	501.285
AGLPAPTIQSLNLAWNR	0.000572541	Q8WUA8	TSKU	3	10	608.004
AGLQVYNK	0.000445596	P13987	CD59	1, 2	18	892.48871, 446.74799
AGLVFPNMEAYAVSPGR	0.00319579	Q969X2	ST6GALNAC6	2	12	889.948
AGMIIDNGVK	0.00227836	Q8WUJ3	CEMIP	2	12	509.274
AGMQTPFLIMDR	0.00188595	P12259	F5	2	34	690.34412, 698.34161
AGMQTPFLIMDRDCR	0.000344649	P12259	F5	3	12	604.285
AGNNMLLVGVHGPR	0.00603438	P21333	FLNA	3	12	478.926
AGNVLMTLEGDIR	0.000572541	O94804	STK10	2	6	694.864
AGQCVIGLQMGTNK	0.00622622	Q99439	CNN2	2	12	738.869
AGQLSVK	0.000572541	P07360	C8G	1	8	702.414
AGQSAAGAAPGGGVDTR	2.18148e-06	P21333	FLNA	2	10	721.853
AGSPTAPVHDESLVGPVDPSSGQQSR	0.000344649	Q12913	PTPRJ	3	10	859.084
AGTLDLSLTVQGK	9.03041e-05	P07996	THBS1	2	9	651.867
AGTVCDCGR	8.10487e-05	Q9Y6Z7	COLEC10	2	10	498.205
AGVAPLQVK	0.00192756	P21333	FLNA	2	12	441.774
AGVKLEVANMQAELVAK	0.00857976	P04114	APOB	3	12	596.329
AGVNFSEFTGVWK	0.000572541	O75340	PDCD6	2	5	721.359
AGVTAHTQVLAEER	0.000474458	Q13214	SEMA3B	3	11	494.595
AGVVFMAGHVYAVGGFNGSLR	0.00865801	Q9UH77	KLHL3	3	12	703.695
AGYLGYTVTWLPSR	0.000572541	P20701	ITGAL	2	9	792.414
AGYVLHR	0.00237261	O00187	MASP2	1, 2	24	815.45221, 408.22977
AHAHLDTGR	0.00293255	Q14697	GANAB	2	12	489.249
AHATGAGPAGR	0.00419605	Q9Y490	TLN1	2	12	483.249
AHFSPSNIILDFPAAGSAAR	8.98587e-05	O00391	QSOX1	3	12	681.353
AHGPALLTK	0.000344649	P00451	F8	2	8	454.272
AHLAELQR	0.000344649	B0I1T2	MYO1G	2	6	469.264
AHLDIAGSLEGHLR	0.00023392	P04114	APOB	2, 3	22	744.89954, 496.93542
AHLLSLVDVMQR	0.00102258	P04275	VWF	2, 3	47	691.38464, 461.25885, 699.38214, 466.59052
AHQITDESLESTR	1.27332e-05	O00161	SNAP23	2	10	743.86
AHQITDESLESTRR	0.000572541	O00161	SNAP23	4	6	411.459
AHSCPSVWK	0.000976774	P07225	PROS1	2	10	536.256
AHSPQGEGEIPLHR	0.00192756	Q9BYB0	SHANK3	2	4	764.387
AHSSAGQQVAR	0.00077657	P98160	HSPG2	2	5	556.284
AHVDALR	0.00235756	P02647	APOA1	1	11	781.432
AHVSFKPTVAQQR	0.000657541	P19823	ITIH2	2, 3	24	734.9046, 490.27216
AHVVPCFDASK	0.000124068	P21333	FLNA	2	8	615.8
AHYDGFSLEPESDHYR	0.00149611	Q8NI99	ANGPTL6	3, 4	23	641.61499, 481.46304
AHYGGFTVQNEANK	0.000612698	P02675	FGB	2, 3	24	768.36548, 512.57941
AHYGGFTVQNEANKYQISVNK	0.000692463	P02675	FGB	3, 4	24	790.06085, 592.79749
AHYGGFTVQNEANKYQISVNKYR	0.000572541	P02675	FGB	4	12	672.589
AIAVTVQEMVTK	0.000572541	Q9Y490	TLN1	2	8	645.36
AIAYSSLSQSYLYIDWTDNHK	0.000607042	P01031	C5	3	10	825.732
AIDGINQR	0.000344649	P49913	CAMP	2	10	443.741
AIDTIYQTTDFSGIR	2.18148e-06	O14672	ADAM10	2	12	850.928
AIEDYINEFSVR	0.00204758	P02748	C9	2, 3	19	728.35938, 485.90866
AIEPNDYTGK	0.00350295	O75223	GGCT	2	12	554.269
AIEPQKEEADENYNSVNTR	0.000344649	Q12846	STX4	3	9	736.345
AIFYMNNPSR	6.31939e-05	Q9UGM5	FETUB	2	8	606.795
AIGEMDNQVSQLTSELK	0.000572541	Q9BWP8	COLEC11	3	11	621.644
AIGESFIMK	0.000572541	Q76LX8	ADAMTS13	2	10	498.265
AIGPSQTHTIR	0.000572541	Q92954	PRG4	2	11	590.825
AIGYATAADCGR	0.000572541	Q9Y6R7	FCGBP	2	5	613.285
AIGYLNTGYQR	5.22698e-05	P01023	A2M	2	12	628.325
AIHLDLEEYR	0.0075764	Q96KN2	CNDP1	3	12	420.219
AIIIFVPVPQLK	0.000474458	P62081	RPS7	2	6	669.431
AILQFYPK	0.000572541	P12821	ACE	2	5	490.284
AILQSGSFNAPWAVTSLYEAR	0.00319579	P06276	BCHE	3	12	761.059
AINQGGLTSVAVR	0.00077657	P60900	PSMA6	2	5	643.365
AIPVTQYLK	0.000683901	P43652	AFM	2	6	516.808
AIQLTYNPDESSK	6.89497e-05	P02679	FGG	2	12	733.362
AIQLTYNPDESSKPNMIDAATLK	0.00367843	P02679	FGG	3, 4	36	840.75989, 630.82172, 846.09149
AISDAQITASSYFTNMFATWSPSK	5.60726e-06	P00451	F8	3	11	875.416
AISGGSIQIENGYFVHYFAPEGLTTMPK	0.00077657	Q14624	ITIH4	4	11	757.628
AISGLTIDGHAVGAK	0.00425527	Q9Y6R7	FCGBP	2, 3	19	705.39099, 470.59641
AITPPHPASQANIIFDITEGNLR	9.68465e-05	P23142	FBLN1	3	12	825.771
AIVAGDQNVEYK	0.000109241	Q13642	FHL1	2	11	653.836
AKDLHLSDVFLK	0.00444405	P13671	C6	3	12	462.598
AKDQLTCNK	0.000474458	P01024	C3	2	12	539.271
AKDVCPVR	0.00482965	Q14314	FGL2	2	12	472.753
AKEAQDDLVK	0.00451647	P15311	EZR	2	12	558.798
AKFYPEDVSEELIQDITQR	0.000572541	P26038	MSN	3	11	761.05
AKIDQNVEELK	0.000707091	P06727	APOA4	2, 3	22	643.8512, 429.56985
AKIDQNVEELKGR	0.0003598	P06727	APOA4	2, 3	24	750.41248, 500.61072
AKIPLVTNEECQK	0.000198798	P03951	F11	2, 3	23	765.40326, 510.60458
AKIPLVTNEECQKR	0.00394827	P03951	F11	2, 3	21	843.4538, 562.63831
AKLEEQAQQIR	0.00066174	P02649	APOE	2, 3	24	657.36224, 438.57724
AKNQVVIAAGR	0.000344649	P80108	GPLD1	2	10	563.838
AKPALEDLR	0.00210632	P02647	APOA1	2	12	506.793
AKPALEDLRQGLLPVLESFK	0.00451647	P02647	APOA1	4	12	556.823
AKPEASFQVWNK	0.00418898	P15907	ST6GAL1	2, 3	21	702.86713, 468.91385
AKSPGLTPEPR	0.000344649	Q14242	SELPLG	2	7	576.822
AKVHELIER	0.000344649	P04114	APOB	2	12	547.819
AKVQPYLDDFQK	0.00066174	P02647	APOA1	2, 3	22	726.38007, 484.58914
AKVQPYLDDFQKK	0.000572541	P02647	APOA1	3	10	527.287
AKWDTANNPLYK	0.000572541	P05106	ITGB3	3	10	474.245
AKWEMPFDPQDTHQSR	0.00146505	P01011	SERPINA3	3, 4	24	658.30383, 493.97971
AKWETSFNHK	0.000619281	P05154	SERPINA5	2, 3	21	624.31201, 416.54376
ALAAGGYDVEK	0.000572541	P16401	H1-5	2	8	547.28
ALADGVQK	0.000582467	O14791	APOL1	1, 2	17	801.44647, 401.2269
ALAEDVK	0.000572541	O00391	QSOX1	1	7	745.409
ALAELLGPYGMK	0.00332257	P55160	NCKAP1L	2	12	631.844
ALAGQAAGLGLVGK	0.000572541	Q15722	LTB4R	2	9	613.367
ALANSLACQGK	0.000572541	P04075	ALDOA	2	8	566.793
ALAPEYAK	0.000572541	P07237	P4HB	2	6	431.737
ALDFAVGEYNK	0.000572541	P01034	CST3	2	9	613.806
ALDGAFTEENR	0.00155586	Q9Y490	TLN1	2	12	611.789
ALDLINK	0.000607042	P04196	HRG	1	8	786.472
ALDLINKR	0.000572541	P04196	HRG	2	12	471.79
ALDLSLK	0.000676361	Q06033	ITIH3	1	7	759.461
ALDQYLMEFNACR	0.000865093	P07357	C8A	2, 3	19	815.87128, 544.24994
ALDYYMLR	0.000683901	Q9Y490	TLN1	2	6	522.763
ALEEAMEQK	0.00293255	P35579	MYH9	2	12	524.753
ALEEANTELEVK	9.49773e-05	Q04695	KRT17	2	11	673.346
ALEESNYELEGK	0.000572541	P13645	KRT10	2	11	691.328
ALEFLQLHNGR	0.00027859	P80108	GPLD1	2, 3	24	649.35419, 433.23856
ALEFVAR	0.000572541	P12111	COL6A3	2	5	403.232
ALELDQER	0.000976774	P35241	RDX	2	4	487.251
ALELEQER	0.000572541	P26038	MSN	2	7	494.259
ALELVKQEGLR	0.000572541	P55058	PLTP	3	12	419.25
ALENSPK	0.000474458	Q92954	PRG4	1	7	758.404
ALEQDLPVNIK	0.00235756	Q96KN2	CNDP1	2	12	620.351
ALETMGLWVDCR	4.04061e-05	P14770	GP9	2	11	725.844
ALETVQER	0.000572541	Q96QA5	GSDMA	2	4	473.254
ALEWLALIYWDDDKR	0.000877193	P01817	IGHV2-5	3	6	636.328
ALEWLAR	0.000344649	A0A0C4DH43	IGHV2-70D	2	8	429.745
ALFVSEEEK	0.000572541	P00751	CFB	2	9	526.269
ALGATDCLNPR	0.000572541	P08319	ADH4	2	7	594.296
ALGFEAAESSLTK	0.000572541	Q8TDL5	BPIFB1	2	10	662.343
ALGHLDLSGNR	0.000344649	P02750	LRG1	2	11	576.81
ALGISPFHEHAEVVFTANDSGPR	0.000619399	P02766	TTR	3, 4	22	817.73993, 613.55676
ALHVDLSHNLIHR	0.0018528	Q8WUA8	TSKU	3	10	508.951
ALIAAQYSGAQVR	0.000344649	P26641	EEF1G	2	7	674.373
ALIEILATR	0.000572541	P08133	ANXA6	2	6	500.314
ALIESYQNLTR	0.00573863	Q8IZP0	ABI1	2	12	654.351
ALILGIYK	0.0026761	Q7LDG7	RASGRP2	2	12	445.789
ALILVGLER	0.000344649	P12111	COL6A3	2	6	492.316
ALIYSTSNK	0.00467661	P04211	IGLV7-43	2	12	498.772
ALLAFQESK	0.000474458	P20851	C4BPB	2	12	503.782
ALLAYAFALAGNQDK	0.000197131	P01023	A2M	2, 3	24	783.41974, 522.6156
ALLAYAFALAGNQDKR	0.000921729	P01023	A2M	2, 3	24	861.47028, 574.64929
ALLAYAFSLLGK	0.000572541	P20742	PZP	2	11	633.876
ALLELQLEPEELYQTFQR	0.00677821	P13639	EEF2	3	12	740.723
ALLFIPR	0.000344649	P08238	HSP90AB1	2	6	415.268
ALLFVPR	0.000572541	P07900	HSP90AA1	2	5	408.261
ALLLTDQHLYK	4.11206e-05	B0I1T2	MYO1G	3	7	438.919
ALLQAILQTEDMLK	8.43459e-05	P15924	DSP	2	9	793.945
ALLSPEQR	0.0010694	Q10588	BST1	2	5	457.259
ALLVGEHLNIIVTPK	0.000572541	P01031	C5	3	11	539.663
ALLYFSR	0.00573863	Q6E0U4	DMKN	2	10	435.248
ALMDETMK	0.00465927	P02649	APOE	2	40	469.71973, 477.71719, 485.71463
ALMDETMKELK	0.00333447	P02649	APOE	2, 3	81	654.83051, 436.88943, 662.828, 442.2211, 670.82544
ALMGSPQLVAAVVR	0.00215626	P14923	JUP	2	13	706.40814, 714.40558
ALNEITESGR	0.000572541	P05107	ITGB2	2	8	545.28
ALNHLPLEYNSALYSR	0.000572541	P13671	C6	3	10	620.992
ALNLAYSSIYGSYR	0.00201308	Q7L576	CYFIP1	2	12	789.402
ALNLGYALDYAQR	0.000113776	P12111	COL6A3	2	11	734.383
ALNSIIDVYHK	0.000210136	P05109	S100A8	2, 3	20	636.85095, 424.90308
ALNSMGQDLERPLELR	0.00155586	Q02413	DSG1	3	9	619.988
ALPTTYEK	0.000474458	P02748	C9	2	9	461.748
ALPVFCDMDTEGGGWLVFQR	0.00304398	O75636	FCN3	3	23	766.69427, 772.02588
ALQATVGNSYK	0.00573863	P11279	LAMP1	2	12	576.306
ALQDQLVLVAAK	5.99033e-06	P01019	AGT	2	11	634.882
ALQEYAAK	0.00319579	P13671	C6	1	12	893.473
ALQEYRK	0.000474458	P10909	CLU	2	9	454.253
ALQFLEEVK	0.00155586	P40227	CCT6A	2	12	538.803
ALRPDPSHR	0.00251183	Q6UWD8	C16orf54	2	12	524.786
ALSADQGSYR	0.000572541	Q9P2B2	PTGFRN	2	5	534.259
ALSEFAALMNTER	2.45317e-06	Q6YHK3	CD109	2	10	726.861
ALSGFSLQSCR	0.000474458	P03951	F11	2	11	613.303
ALSIGFETCR	0.000474458	P16070	CD44	2	7	577.287
ALSNVEGFER	0.000572541	P08514	ITGA2B	2	8	561.283
ALSSQHQAR	0.000572541	P11021	HSPA5	2	7	499.262
ALSTDPAAPNLK	0.000474458	Q9Y490	TLN1	2	7	599.327
ALSVVWDR	0.000474458	P04275	VWF	2	11	473.261
ALTDMPQMR	0.000689774	P02671	FGA	2	35	531.75714, 539.75464
ALTQPLGLLR	0.000344649	Q96S97	MYADM	2	8	541.34
ALTQTGGPHVK	0.00622622	P21333	FLNA	2	12	554.809
ALTSELANAR	0.000572541	P26038	MSN	2	8	523.285
ALTSELANARDESK	0.000572541	P26038	MSN	2	9	752.884
ALTVPELTQQVFDAK	0.00201308	P07437	TUBB	2	12	830.451
ALVDTLK	0.000572541	P04114	APOB	1	8	759.461
ALVEMQDVVAELLR	0.000572541	Q9C0H2	TTYH3	2	8	793.435
ALVEQGFTVPEIK	0.000198349	P04114	APOB	2, 3	23	715.89813, 477.60117
ALVLELAK	0.000572541	P58166	INHBE	2	8	428.779
ALVLIAFAQYLQQCPFEDHVK	0.00228189	P02768	ALB	3, 4	18	830.76648, 623.32672
ALVQQMEQLR	0.00199496	P06727	APOA4	2, 3	32	608.32935, 405.88867, 616.32678
ALWADSGIQNAYDR	0.000572541	Q14344	GNA13	2	8	790.379
ALWEDEGVR	0.000344649	P63092;Q5JWF2	GNAS	2	6	537.764
ALWEKPFISSR	0.000487708	P29622	SERPINA4	2, 3	20	667.36676, 445.24695
ALYAQAR	0.00721133	P19823	ITIH2	1	12	792.436
ALYEAGER	0.00332257	P04083	ANXA1	2	10	454.727
ALYFITPTSK	0.000572541	O00186	STXBP3	2	5	570.819
ALYLQYTDETFR	2.1025e-05	P00450	CP	2	12	760.375
ALYVHGGYK	0.00332257	O75882	ATRN	2	12	504.269
ALYWVNGQVPDGVSK	0.000204096	P04114	APOB	2, 3	22	816.92267, 544.95087
ALYYDLISSPDIHGTYK	0.000572541	P36955	SERPINF1	3	8	652.663
AMAAEAEASR	0.00276618	P27105	STOM	2	19	503.73474, 511.73221
AMAELAA	0.00227836	P06396	GSN	1	11	676.333
AMAVEDIISR	0.000344649	P07357	C8A	2	9	552.79
AMGNLQIDFADPSR	1.44473e-05	P04899	GNAI2	2	12	767.87
AMGNLQIDFADPSRADDAR	0.000121264	P04899	GNAI2	3	10	688.325
AMLENEK	0.00269198	P26038	MSN	1, 2	18	834.40259, 417.70493
AMLENEKK	0.00402721	P26038	MSN	2	12	481.752
AMMLLGQVK	0.000606116	P11597	CETP	2	21	495.77737, 503.77484
AMNTQENATR	0.00192756	Q9NP58	ABCB6	2	4	568.262
AMQEQLENYDFTK	0.000683901	Q9H223	EHD4	2	9	808.867
AMWPDGQQDITEVTK	0.00155586	B0I1T2	MYO1G	2	12	859.906
AMYSIDINDVQDQCSCCSPTR	0.00316356	P04275	VWF	3	24	840.68011, 846.01178
ANEGTVGVSAATER	0.000111918	P05186	ALPL	2	12	681.336
ANEQLGLTSMHTLWFR	0.00362779	Q92626	PXDN	3	12	635.321
ANGVLEAR	0.00573863	Q8IWA5	SLC44A2	2	12	415.23
ANHASSVPR	0.000572541	P16284	PECAM1	2	8	469.744
ANINIEK	0.00573863	P61026	RAB10	1	12	801.446
ANINVENAFFTLAR	0.00137421	P61006	RAB8A	2	7	790.415
ANIQAVSLK	0.000344649	O43633	CHMP2A	2	6	472.282
ANLEIMTK	0.000211798	P01903	HLA-DRA	2	9	460.25
ANLPQSFQVDTSK	0.000572541	P21333	FLNA	2	7	717.865
ANLQSVPHASASR	0.000173715	O14791	APOL1	2, 3	23	669.34967, 446.56888
ANLQSVPHASASRPR	0.000383035	O14791	APOL1	2, 3	23	795.92657, 530.95349
ANNNKQWLEIDLLK	0.000572541	P12259	F5	3	10	566.977
ANQQFLVYCEIDGSGNGWTVFQK	2.68917e-06	P02679	FGG	3	12	887.752
ANRPFLVFIR	0.000422855	P01008	SERPINC1	2, 3	23	616.86676, 411.58026
ANSFLGEK	0.000619974	P0C0L4	C4A	1, 2	19	865.44141, 433.22433
ANSLEPEPWFFK	0.00243262	P06239	LCK	2	12	732.862
ANSYTTEYAASVK	4.69829e-06	A0A0B4J1Y9	IGHV3-72	2	10	702.836
ANTFVAELK	0.000344649	P40926	MDH2	2	6	496.774
ANTVQEATFQMELPK	0.0014922	Q14624	ITIH4	2, 3	45	853.92456, 569.61877, 861.922, 574.95044
ANTVQEATFQMELPKK	3.79394e-05	Q14624	ITIH4	3	11	612.317
ANVAVVSGAPLQGQLVAR	4.46338e-06	O00560	SDCBP	2	12	875.502
ANVFVQLPR	0.000572541	P35858	IGFALS	2	7	522.303
APAAGESLSGTR	0.000344649	Q9BXI6	TBC1D10A	2	6	558.786
APAVFVK	0.000572541	P06858	LPL	1	7	731.445
APCNIQMEDPTFK	3.79664e-05	P00451	F8	2	12	775.853
APCNIQMEDPTFKENYR	0.000474458	P00451	F8	3	10	704.987
APCYETVK	0.00251183	O14817	TSPAN4	2	12	484.231
APDFLPLLNK	6.30817e-06	O75695	RP2	2	10	564.327
APDVFPIISGCR	0.000165158	P01880;P0DOX3	IGHD	2	12	666.342
APEGFAVR	0.000572541	Q9NZP8	C1RL	2	7	423.727
APELLIYAASTLQSGVPSR	0.000572541	A0A087WSZ0	IGKV1D-8	3	10	658.362
APEPGAATQR	0.000146033	Q9ULI3	HEG1	2	6	499.257
APEPISTQSHSVLILFHSDNSGENR	0.000572541	P48740	MASP1	4	12	684.59
APEPPTQVGTLEAR	9.63153e-06	Q6UWD8	C16orf54	2	11	733.386
APFDLFENR	0.000344649	P07900	HSP90AA1	2	7	554.775
APGELEHGLITFSTR	0.000589218	P48740	MASP1	2, 3	24	814.42554, 543.28613
APGKDTFYSLGSSLDITFR	2.66631e-05	O00187	MASP2	3	12	692.353
APGPGFSSR	0.00362779	Q6KB66	KRT80	2	12	438.222
APIHFTIEK	5.72423e-05	P16284	PECAM1	2	10	528.298
APLEAVAAK	0.000344649	O95968	SCGB1D1	2	6	435.258
APMAAQGMVETR	0.000572541	Q14344	GNA13	2	7	631.305
APNHAVVTR	0.000474458	P02787	TF	2	11	482.77
APNHAVVTRK	0.000572541	P02787	TF	2	12	546.817
APSHQQATTAGSPLR	0.000373639	P12259	F5	2, 3	23	761.39203, 507.93045
APSPWGSIR	7.3061e-05	Q76LX8	ADAMTS13	2	11	485.759
APSTWLTAYVVK	0.000647697	P01024	C3	2, 3	17	668.36902, 445.9151
APSTYGGGLSVSSR	2.18148e-06	P08779	KRT16	2	12	669.836
APSTYGGGLSVSSSR	2.68917e-06	P02533	KRT14	2	12	713.352
APTAGFEADVGTK	0.000474458	Q11201	ST3GAL1	2	11	632.314
APTCGLCEVAR	0.000474458	P04275	VWF	2	12	617.289
APTLVWRPGGELWIEPMGTAR	0.000474458	Q6UWD8	C16orf54	3	12	779.744
APTVHGGAGGAR	0.000572541	Q9C075	KRT23	2	6	525.776
APWCHTTNSQVR	0.000572541	P00747	PLG	3	11	486.23
APWIEQEGPEYWDR	1.03363e-05	P01889	HLA-B	2	12	888.405
AQALEISGGFDK	0.0059875	Q15166	PON3	2	12	618.317
AQALVTDLGTAELAR	0.00210632	Q86YV0	RASAL3	2	12	764.92
AQAWGER	0.00319579	P02649	APOE	2	8	409.201
AQEAPGQAEPPAAAEVQGAGNENEPR	0.00402721	O14745	NHERF1	3	12	863.404
AQEHYPVSAGYTK	0.00435825	P06858	LPL	2, 3	18	725.85168, 484.23688
AQEQQSLIHTNQAESHTAVGR	0.00114119	Q13201	MMRN1	3, 4	23	769.04749, 577.03748
AQGYSGLSVK	0.000572541	P07996	THBS1	2	6	505.269
AQHLQSSR	0.000572541	P01137	TGFB1	2	5	463.744
AQIDNLTR	0.00573863	P15924	DSP	2	12	465.754
AQIINDAFNLASAHK	0.000572541	P15144	ANPEP	3	8	538.286
AQIPILR	0.00192756	P04114	APOB	2	7	405.763
AQITGYR	0.00394938	P02751	FN1	1	12	808.431
AQLGDLPWQVAIK	1.56219e-05	P05156	CFI	2	10	719.906
AQLGGPEAAK	0.000344649	P04792	HSPB1	2	7	471.256
AQLLGGVDEAWALLQGLQSR	5.87287e-06	Q6Q788	APOA5	3	12	709.052
AQLVDMK	0.00583535	P02671	FGA	1, 2	45	804.42841, 402.71783, 820.42334, 410.7153
AQLVDMKR	0.000572541	P02671	FGA	2	8	480.768
AQLVPLPPSTYVEFTVSGTDCVAK	0.000116877	P02765	AHSG	3	12	860.44
AQLYIDCEK	0.00332257	P07996	THBS1	2	12	570.274
AQMDLSGR	0.000344649	P00488	F13A1	2	9	439.213
AQMQSPA	0.00387178	P03952	KLKB1	1	12	732.334
AQMVQEDLEK	0.000153963	P26038	MSN	2	10	595.79
AQNDQLGWLWGQSR	0.00077657	Q12794	HYAL1	2	7	829.905
AQNLYQELLTQEGQASFQGLK	0.000572541	P04114	APOB	3	12	789.404
AQNLYQELLTQEGQASFQGLKDNVFDGLVR	0.000142761	P04114	APOB	4	12	846.182
AQPVQVAEGSEPDGFWEALGGK	2.68917e-06	P06396	GSN	3	12	758.034
AQQEKEELQQEMAQQSR	0.00332257	Q9H4E7	DEF6	3	12	687.66
AQQELEEQTR	0.000572541	P26038	MSN	2	7	616.299
AQQELEEQTRR	0.000344649	P26038	MSN	2	10	694.35
AQQVAVQEQEIAR	8.22203e-06	O75955	FLOT1	2	11	735.389
AQQVSQGLDVLTAK	0.0010694	P18206	VCL	2	5	729.402
AQSGSVPQFK	0.000344649	P00451	F8	2	9	524.775
AQTTVTCMENGWSPTPR	0.000344649	P08603	CFH	3	8	645.961
AQTTVTCTEK	0.000344649	Q02985	CFHR3	2	8	569.774
AQVDPLVQSFSFQNLLQGR	1.12135e-05	P23467	PTPRB	3	12	716.38
AQVIYTR	0.00251183	P62851	RPS25	2	9	425.743
AQVPFEQILSLPELK	7.74072e-05	Q99828	CIB1	2	11	856.485
AQVVSNLK	0.000976774	Q9Y490	TLN1	2	12	429.756
AQYDAVAAR	0.00671256	Q6KB66	KRT80	2	11	482.746
AQYEDIAQK	0.000344649	P04264	KRT1	2	12	533.264
AQYEEIANR	0.000344649	P13647	KRT5	2	11	547.267
AQYNALTLTFQR	0.00155586	O75558	STX11	2	6	713.378
AQYVLISPEASSR	5.99049e-05	P80108	GPLD1	2	12	710.875
AREDIFMETLK	0.000976774	P25311	AZGP1	2	12	676.848
ARMEEMGSR	0.000739991	P02649	APOE	2	24	533.74207, 541.7395
ARPEDVVNLDLK	0.00227836	Q9HBI1	PARVB	3	12	456.921
ASAATTAILIAR	0.000877193	P07093	SERPINE2	2	6	579.846
ASAISHPLR	0.000137153	Q93033	CD101	2	7	476.272
ASAISVTVLNVIEGPVFRPGSK	0.00127159	Q02413	DSG1	3	8	747.758
ASAPISQWSSSR	7.81541e-05	Q8N699	MYCT1	2	11	638.818
ASASDGSSFVVAR	0.000572541	Q9H4G4	GLIPR2	2	10	627.31
ASATSATLELDR	0.000877193	O43294	TGFB1I1	2	6	617.817
ASCYDGR	0.000572541	P00748	F12	2	7	414.669
ASDVHEVR	0.000572541	P14618	PKM	2	8	456.73
ASEAEDASLLSFMQGYMK	0.00165272	P02656	APOC3	3	12	659.969
ASEFLGYWEPR	0.000559018	P12259	F5	2, 3	19	677.82495, 452.21906
ASEGAEYDDQTSQR	4.11101e-06	P00451	F8	2	12	778.827
ASEQAELPR	0.000474458	Q86UD1	OAF	2	9	500.757
ASEQIYYENR	0.000572541	Q9H6X2	ANTXR1	2	8	636.796
ASEQLAGK	0.00220551	P05089	ARG1	2	6	402.217
ASFSQPLFQAVAAICR	0.00444405	Q86UX7	FERMT3	2	12	883.456
ASFTCTCK	0.000572541	P07225	PROS1	2	9	487.707
ASFTCTCKPGWQGEK	0.000584228	P07225	PROS1	2, 3	23	878.8927, 586.26422
ASGAPSAGPEPAPR	0.00155586	O60240	PLIN1	2	7	632.818
ASGQNLNLR	0.000344649	P22735	TGM1	2	6	486.765
ASGSLPYTQTLQDHLNSLK	0.000572541	P04114	APOB	3	12	691.692
ASGYTFTSYAMNWVR	0.000474458	A0A0J9YVY3	IGHV7-4-1	2	9	877.404
ASGYTFTSYDINWVR	0.00235756	P0DP01	IGHV1-8	2	12	890.42
ASGYTFTSYGISWVR	0.000572541	A0A0C4DH31	IGHV1-18	2	12	847.912
ASHEEVEGLVEK	0.000589218	Q08380	LGALS3BP	2, 3	24	663.83044, 442.88937
ASHFQSHSSER	0.000572541	Q5D862	FLG2	2	7	636.789
ASHLGLAR	0.000474458	P01024	C3	2	10	412.741
ASISGGGLPAPYQAK	0.000572541	P22748	CA4	2	9	708.878
ASITALEAK	0.000572541	P35579	MYH9	2	6	452.261
ASKPGWWLLNTEVGENQR	0.000344649	P12259	F5	3	12	695.689
ASLAFLQK	0.000344649	Q13093	PLA2G7	2	7	439.261
ASLEGNLAETENR	0.000344649	Q04695	KRT17	2	7	702.342
ASLISAVSDK	0.000344649	Q99816	TSG101	2	9	495.777
ASLISAVSDKLR	0.00319579	Q99816	TSG101	3	12	420.582
ASNDMYHSR	0.00155586	P01034	CST3	2	6	540.73
ASPAFLASQNTK	0.000344649	P20742	PZP	2	11	617.825
ASQGISNYLAWFQQKPGK	0.000572541	P04430	IGKV1-16	3	11	675.018
ASQGISNYLAWYQQK	0.00293255	A0A075B6S5	IGKV1-27	2	12	878.936
ASQGISNYLAWYQQKPGK	0.00603438	A0A075B6S5	IGKV1-27	3	12	680.35
ASQHGSDVVIETDFGLR	0.0070807	Q9Y6R7	FCGBP	3	12	610.971
ASQIIIPR	4.04197e-05	P56199	ITGA1	2	6	449.279
ASQSISSWLAWYQQKPGK	1.14482e-05	P01602	IGKV1-5	3	12	689.022
ASQSVSSSYLAWYQQKPGQAPR	0.000572541	P01619	IGKV3-20	3	12	813.74
ASRPDATCASPAK	0.00356653	O15335	CHAD	2	12	666.322
ASSFLGEK	0.000665987	P0C0L5	C4B	1, 2	21	838.43048, 419.7189
ASSHSVSIQWR	0.00251183	P23467	PTPRB	2	12	629.32
ASSIIDELFQDR	0.000373865	P10909	CLU	2, 3	23	697.3515, 465.23679
ASSIIDELFQDRFFTR	0.000731705	P10909	CLU	3, 4	22	648.99866, 487.00079
ASSLESGVPSR	0.000474458	P01602	IGKV1-5	2	11	545.28
ASSVTTFTGEPNTCPR	1.14482e-05	P52943	CRIP2	2	9	862.899
ASTPGAAAQIQEVK	1.46822e-05	P02730	SLC4A1	2	11	685.867
ASTPNGYDNGIIWATWK	0.000572541	P02679	FGG	3	10	631.976
ASVDELFAEIVR	0.000572541	P61225	RAP2B	2	11	674.859
ASVDSGSSEEQGGSSR	0.00077657	P01833	PIGR	2	9	770.33
ASVGQDSPEPR	0.000877193	Q6UX71	PLXDC2	2	4	571.775
ASVHLLK	0.00583802	Q9ULI3	HEG1	1	12	767.477
ASVQLLVQDSLNPAVK	0.00351834	P08514	ITGA2B	2, 3	19	841.47778, 561.32098
ASVSVTAEDEGTQR	3.38738e-06	P05362	ICAM1	2	8	725.344
ASYLDCIR	0.000344649	P02787	TF	2	8	499.242
ASYPDITGEK	0.000344649	P11597	CETP	2	10	540.764
ATAGAYIASQTVK	0.0010694	P28074	PSMB5	2	9	640.846
ATAQMLEVMFK	0.00313123	P18428	LBP	2	33	634.82251, 642.81995
ATAVMPDGQFK	9.56689e-05	Q06830	PRDX1	2	11	582.79
ATAVVDGAFK	0.000572541	P32119	PRDX2	2	5	489.766
ATCPQHLK	0.00201308	P32942	ICAM3	2	8	477.745
ATDLGGTSQAGTSQR	0.00444405	Q7Z2W4	ZC3HAV1	2	12	725.35
ATEDEGSEQKIPEATNR	0.000572541	P01008	SERPINC1	3	11	625.629
ATEDEGSEQKIPEATNRR	0.000439728	P01008	SERPINC1	3, 4	23	677.66278, 508.4989
ATEHLSTLSEK	0.000739991	P02647	APOA1	2, 3	24	608.31439, 405.87869
ATFDAISK	0.00155586	P15880	RPS2	2	12	426.727
ATFGCHDGYSLDGPEEIECTK	0.00227836	P02749	APOH	3	12	796.004
ATFNPAQDK	0.000139607	O00592	PODXL	2	9	496.246
ATFQTPDFIVPLTDLR	0.000344649	P04114	APOB	3	12	611.996
ATFTCFVVGSDLK	0.000146362	P01880;P0DOX3	IGHD	2	11	722.861
ATFYGEQVDYYK	0.000572541	P46940	IQGAP1	2	8	742.341
ATGGGLSSVGGGSSTIK	2.18148e-06	P04259	KRT6B	2	12	718.373
ATGSEVSQR	0.000344649	P15924	DSP	2	6	467.733
ATGVLYDYVNK	0.000696677	P04114	APOB	2, 3	21	621.8219, 414.88367
ATIGADFLTK	0.000179682	P51149	RAB7A	2	7	518.787
ATITGYR	0.00155586	P02751	FN1	1	11	781.42
ATKEQLK	0.000572541	P02768	ALB	2	9	409.243
ATLDVDEAGTEAAAATSFAIK	0.000344649	P29622	SERPINA4	3	9	684.676
ATLENDFVVLK	1.51864e-05	Q8N1N4	KRT78	2	7	624.845
ATLENDFVVLKK	1.98592e-05	Q8N1N4	KRT78	3	10	459.598
ATLLDIYK	5.16825e-05	P01031	C5	2	8	468.774
ATLVCLVSDFNPGAVTVAWK	0.000572541	A0M8Q6	IGLC7	3	7	716.71
ATLYALSHAVNNYHK	0.000667114	P04114	APOB	2, 3	24	851.43896, 567.96173
ATNYNAGDR	0.000572541	P61626	LYZ	2	8	491.223
ATPEAANASELAALR	1.0279e-05	Q8NI99	ANGPTL6	2	12	742.889
ATPENYLFQGR	0.000572541	P04440	HLA-DPB1	2	8	648.323
ATQALVLAPTR	0.00622622	P60842	EIF4A1	2	12	570.84
ATQTEVKPSVR	0.000474458	Q9Y5X9	LIPG	3	8	405.895
ATSGDKLNNNK	0.00332257	O14672	ADAM10	2	12	581.297
ATSGTEHQFCGGR	0.000877193	Q15113	PCOLCE	2	12	704.307
ATTVTGTPCQDWAAQEPHR	4.81586e-05	P00747	PLG	3	11	709.329
ATTVTGTPCQEWAAQEPHR	0.000105842	P08519	LPA	3	11	714.001
ATVAVYLESLQDTK	0.000191581	P04114	APOB	2, 3	23	769.40906, 513.27515
ATVFLAMGK	0.00165272	Q13217	DNAJC3	2	12	469.262
ATVIVMVTR	0.000572541	P08575	PTPRC	2	6	495.294
ATVMVMVK	0.00227836	O75787	ATP6AP2	2	12	439.746
ATVNPSAPR	0.000474458	P08571	CD14	2	8	456.748
ATVVYQGER	0.000474458	P02749	APOH	2	11	511.767
ATWLSLFSSEESNLGANNYDDYR	0.000474458	P04004	VTN	3	7	884.733
ATWSGAVLAGR	0.000572541	P04217	A1BG	2	10	544.796
ATYFGSIVLLSPAVIDSPLK	0.000572541	P55058	PLTP	3	12	697.729
ATYFGSIVLLSPAVIDSPLKLELR	5.60726e-06	P55058	PLTP	3	11	868.167
AVACTFAR	0.000344649	Q76LX8	ADAMTS13	2	6	448.226
AVAGDASESALLK	0.000122868	P05023	ATP1A1	2	8	616.33
AVAGNISDPGLQK	0.000572541	P18206	VCL	2	6	635.344
AVASAAAALVLK	0.00387178	Q9Y490	TLN1	2	12	542.84
AVDAALK	0.000607042	P01042	KNG1	1	8	687.404
AVDAALKK	0.00151037	P01042	KNG1	1, 2	24	815.49854, 408.2529
AVDDGVNTFK	0.00956938	P50990	CCT8	2	12	533.264
AVDESVLLLRPDR	0.00857976	A8K2U0	A2ML1	3	12	494.947
AVDHVQR	0.000572541	P41732	TSPAN7	2	6	412.722
AVDQSVLLMKPDAELSASSVYNLLPEK	0.000572541	P01023	A2M	4	7	730.136
AVDTWSWGER	3.88791e-05	Q08380	LGALS3BP	2	10	603.781
AVEHINK	0.000572541	P06733	ENO1	2	9	405.727
AVELAANTK	0.00165272	P29401	TKT	2	12	458.759
AVENSSTAIGIR	1.51864e-05	P25788	PSMA3	2	10	609.328
AVEPQLQEEER	0.00121308	P55058	PLTP	2, 3	20	664.32806, 443.22113
AVFFAGNEYWIYSASTLER	0.00804627	P08253	MMP2	3	12	742.029
AVFVDLEPTVIDEIR	0.00386014	P68366	TUBA4A	2, 3	19	858.46436, 572.64532
AVGFLEIGYQK	0.00987736	A8K2U0	A2ML1	2	12	612.835
AVGGLGK	0.000572541	P81605	DCD	1	7	601.367
AVGLAGTFR	0.000572541	P39060	COL18A1	2	6	446.256
AVGPSSTQLYMVR	0.000572541	Q7L576	CYFIP1	2	10	704.866
AVGYLITGYQR	5.05067e-06	P20742	PZP	2	9	620.838
AVISPGFDVFAK	7.28236e-06	P06681	C2	2	11	625.843
AVIVLVENFYK	0.00192756	Q96FQ6	S100A16	2	6	647.874
AVLAPSAILQPR	0.00116872	Q96DN2	VWCE	2	7	618.377
AVLCPQPTR	0.000976774	P15153	RAC2	2	6	521.279
AVLDVFEEGTEASAATAVK	5.23357e-05	P01011	SERPINA3	3	11	636.658
AVLEQEETAAASR	0.000344649	Q9Y2J2	EPB41L3	2	7	687.847
AVLFCLSEDK	0.00819329	P23528	CFL1	2	12	591.297
AVLFCLSEDKK	0.000572541	P23528	CFL1	2	7	655.345
AVLGTSNFK	0.000572541	P02786	TFRC	2	5	468.761
AVLHIGEK	0.000572541	P05543	SERPINA7	2	8	433.758
AVLNPTPIK	0.00243262	P84095	RHOG	2	12	476.795
AVLNPTPIKR	0.00419605	P84095	RHOG	2	12	554.846
AVLTIDEK	0.0015508	P01009	SERPINA1	1, 2	18	888.50366, 444.75546
AVLTQKR	0.00677821	O43866	CD5L	2	12	408.259
AVLVDLEPGTMDSIR	0.000572541	Q9H4B7	TUBB1	2	6	808.422
AVLYNYR	0.00147598	P01024	C3	1, 2	19	898.47809, 449.74271
AVMDDFAAFVEK	0.00309088	P02768	ALB	2, 3	35	671.82104, 448.21643, 679.81848
AVNYFSK	0.00293255	Q00610	CLTC	2	11	414.716
AVPDAVESR	0.00235756	P16284	PECAM1	2	12	472.246
AVPFQNAILNVK	0.000344649	Q9NXU5	ARL15	2	5	657.382
AVPHPDSQPDTIDHDLLLLQLSEK	0.00147322	P00746	CFD	3	8	894.464
AVPPNNSNAAEDDLPTVELQGVVPR	0.000344649	P00488	F13A1	3	11	868.108
AVQADGQVK	0.000572541	Q8WUM4	PDCD6IP	2	5	458.248
AVQPGETYTYK	3.34758e-05	P12259	F5	2	10	628.812
AVRPGYPK	0.000344649	P04004	VTN	2	12	444.259
AVSDSFGPGEWDDR	1.68219e-05	Q969X1	TMBIM1	2	11	769.331
AVSISPTNVILTWK	0.00210632	Q12913	PTPRJ	2	12	764.94
AVSMPSFSILGSDVR	0.0017407	P04114	APOB	2, 3	46	783.40326, 522.60461, 791.4007, 527.93622
AVSNEIVR	0.000572541	P05164	MPO	2	4	444.251
AVSNQIVR	0.000344649	P11678	EPX	2	4	443.759
AVSPLPYLR	0.000133064	P04275	VWF	2	7	508.3
AVSSAIAQLLGEVAQGNENYAGIAAR	0.000877193	Q9Y490	TLN1	3	8	858.449
AVTDEEPFLIFANR	0.00077657	Q07954	LRP1	2	6	811.415
AVTELGRPVAESWNSQK	0.000572541	P79483	HLA-DRB3	3	10	624.659
AVTELNEPLSNEDR	0.00077657	Q04917	YWHAH	2	8	793.886
AVTEQGAELSNEER	0.000572541	P27348	YWHAQ	2	10	766.863
AVTEQGHELSNEER	0.000572541	P31946	YWHAB	2	7	799.874
AVTGYNDPETGNIISLFQAMNK	0.000165645	P15924	DSP	3	8	795.058
AVTIFIR	0.0026761	P48643	CCT5	2	10	410.258
AVVEVDESGTR	0.000344649	P05154	SERPINA5	2	11	581.291
AVVFLEPQWYR	0.000186657	P08637	FCGR3A	2	8	704.375
AVVILVTDVSVDSVDAAADAAR	0.00330734	P04275	VWF	3, 4	22	719.71808, 540.04041
AVVYSNTIQSIMAIVK	0.000323368	P04899	GNAI2	2, 3	21	868.98438, 579.65869
AVYLPNCDR	0.000101169	P24593	IGFBP5	2	10	554.266
AVYLPNCDRK	0.000344649	P24593	IGFBP5	2	6	618.314
AVYTCNEGYQLLGEINYR	0.00319579	P08603	CFH	3	12	721.677
AWAYFSDVDLEK	8.80932e-06	P00451	F8	2	9	722.343
AWAYYSAVNPEK	5.57236e-05	P12259	F5	2	11	699.838
AWAYYSAVNPEKDIHSGLIGPLLICQK	0.000474458	P12259	F5	4	8	761.648
AWFLESK	0.00260727	P55056	APOC4	1, 2	21	880.45636, 440.73181
AWGESTPLANKPGK	0.000254545	P12259	F5	2, 3	24	728.38318, 485.92453
AWGPGLEGGVVGK	0.000176878	P21333	FLNA	2	8	613.83
AWLLFLR	0.000572541	P07359	GP1BA	2	8	459.782
AWLMASR	0.00573863	Q9UK55	SERPINA10	2	7	417.718
AYAPLKK	0.00116872	P48740	MASP1	1	8	790.482
AYAQQLTEWAR	0.000344649	Q9UNF0	PACSIN2	2	9	668.836
AYAVILTTGEAGHPSADVLK	0.00155586	Q12913	PTPRJ	3	7	671.693
AYAWPLSK	0.00192756	Q8WWQ8	STAB2	2	12	468.253
AYGGTTEYAASVK	0.00328207	A0A0A0MS15	IGHV3-49	2	12	659.32
AYGPGIEPTGNMVK	0.000153028	P21333	FLNA	2	8	717.358
AYKSELEEQLTPVAEETR	0.00438112	P02649	APOE	3, 4	23	698.35144, 524.01538
AYLEEECPATLR	3.04869e-05	P25311	AZGP1	2	10	726.345
AYNRPTLR	0.000572541	P12259	F5	2	11	495.778
AYSDLSR	0.00235756	P02743	APCS	2	8	406.201
AYSLFSYNTQGR	1.59743e-05	P02743	APCS	2	11	703.839
AYVPIAQVK	0.00192756	Q14956	GPNMB	2	12	494.795
AYWDIMISNHQNSNR	0.0041205	P35542	SAA4	3	23	616.95306, 622.28467
AYYENSPQQVFSTEFEVK	3.7378e-06	P01024	C3	3	11	722.672
CAEENCFIQK	0.000217772	P01024	C3	2	12	649.779
CAGQQQDIR	0.000183538	P27918	CFP	2	7	538.251
CALLLQEIPAISYR	0.000474458	Q4LDE5	SVEP1	2	9	823.95
CAQESSVVR	0.00622622	P00750	PLAT	2	12	518.248
CASPSLAAHGPLGR	0.00107863	P14770	GP9	2, 3	20	697.35388, 465.23834
CASQSGMTAYGTR	0.000474458	Q99439	CNN2	2	9	695.298
CASQVGMTAPGTR	9.63153e-06	Q99439	CNN2	2	11	668.311
CATITPDEAR	0.00251183	P48735	IDH2	2	12	567.266
CAYEVSQAHK	0.00411486	O00186	STXBP3	2	12	596.774
CCAAADPHECYAK	0.000341404	P02768	ALB	2, 3	23	776.80249, 518.2041
CCEDGMR	0.0026761	P01024	C3	2	11	464.16
CCEDGTLELTDSNTK	0.00356653	P16452	EPB42	2	12	871.864
CCESASEDCMAK	0.00328207	P02774	GC	2	12	724.251
CCGVTDYTDWYPVLGENTVPDR	3.9718e-06	O75954	TSPAN9	3	11	873.049
CCHGDYSFR	0.00394938	Q9BXJ4	C1QTNF3	2	12	601.229
CCMENSQGCGR	0.00267263	O75954	TSPAN9	2	12	679.73883, 687.73633
CCPDTCGIK	0.00402721	P03973	SLPI	2	12	555.722
CCPGYSGPK	0.0010694	Q13201	MMRN1	2	6	513.213
CCTESLVNR	0.00011206	P02768	ALB	2	9	569.753
CCVTHDCCYK	0.00332257	P14555	PLA2G2A	2	12	701.754
CDCICPVGSQGLACEVSYR	2.09076e-05	P07358	C8B	3	12	744.316
CDCICPVGSQGLACEVSYRK	0.00921009	P07358	C8B	3	12	787.015
CDLCQEVLADIGFVK	0.000135555	P48059	LIMS1	2	10	883.926
CDPHEATCYDDGK	0.000257272	P02751	FN1	2, 3	21	784.29303, 523.19775
CDSEILYNNHK	0.0010694	P08575	PTPRC	3	12	464.879
CDSSPDSAEDVR	4.11101e-06	P02765	AHSG	2	10	669.267
CDSSPDSAEDVRK	0.000330825	P02765	AHSG	2, 3	21	733.31482, 489.21231
CDTGYIGK	0.000344649	P05107	ITGB2	2	6	457.208
CDTYQLIMEVR	0.000344649	Q08554	DSC1	2	7	714.336
CEAACGGFLTK	0.000474458	P13497	BMP1	2	8	607.271
CEDLETQTQSEK	1.1041e-05	O00592	PODXL	2	11	734.317
CEEDEEFTCR	0.000185973	P00747	PLG	2	10	687.75
CEELQGQK	0.00251183	P27918	CFP	2	12	496.229
CEEPYLR	0.000877193	Q9UBX5	FBLN5	2	6	483.721
CEFDINECK	0.000344649	P07225	PROS1	2	7	607.744
CEGFVCAQTGR	1.84409e-05	P07358	C8B	2	12	642.777
CEGPIPDVTFELLR	9.63153e-06	P04217	A1BG	2	11	823.416
CEGRVEVEQK	0.000572541	O43866	CD5L	2	9	617.298
CEGSSVQTR	0.00319579	P07996	THBS1	2	12	512.23
CEPCDAR	0.00332257	P17936	IGFBP3	2	10	454.173
CEWLIQAPDPYQR	0.00797314	O14786	NRP1	2	12	838.399
CFDETRYEYLEGGDR	0.000344649	Q04756	HGFAC	3	8	637.272
CFEGFGIDGPAIAK	2.68917e-06	P08603	CFH	2	11	741.358
CFLAFTQTK	0.00235756	P05452	CLEC3B	2	12	558.281
CFQETIGSQCGK	6.46035e-05	Q14766	LTBP1	2	7	707.808
CFSGQCISK	0.000344649	P10643	C7	2	7	543.739
CGEGYSR	0.00721133	Q92954	PRG4	2	12	414.669
CGFCNQPIR	0.00155586	O43294	TGFB1I1	2	7	576.258
CGGFLVR	0.00116872	P08311	CTSG	2	4	404.71
CGLEDPFNQK	0.00227836	Q99542	MMP19	2	12	604.274
CGLVPVLAENYK	0.00077657	P02788	LTF	2	7	681.858
CGPASVQAIK	7.49997e-05	P00488	F13A1	2	12	515.771
CHAANPNGR	0.000344649	P02675	FGB	2	11	498.725
CHAGHLNGVYYQGGTYSK	0.00244526	P02679	FGG	3, 4	22	671.3075, 503.73242
CHEGGQSYK	0.000474458	P02751	FN1	2	7	533.225
CHPGYKPTTDEPTTVICQK	0.000589218	P04003	C4BPA	3, 4	24	744.68567, 558.76605
CHSANLNGVYYSGPYTAK	8.26932e-05	Q08830	FGL1	3	11	667.976
CHTCQNGGTVILMDGK	0.000474458	P02748	C9	2	10	895.903
CIEGTCVCK	0.00727642	P05156	CFI	2	12	563.738
CINQLLCK	0.000344649	P49908	SELENOP	2	9	524.768
CKPPPDIR	0.00243262	P04003	C4BPA	2	12	491.761
CKPVNTFVHEPLVDVQNVCFQEK	0.00328207	P07998	RNASE1	4	12	697.595
CLAEGGK	0.000572541	P04275	VWF	1	8	734.35
CLAFECPENYR	0.00715076	P23142	FBLN1	2	12	729.811
CLAPLEGAR	0.000344649	P04217	A1BG	2	7	493.758
CLAYDFYPGK	0.000344649	P25311	AZGP1	2	8	617.284
CLCACPFK	0.000572541	P02748	C9	2	11	528.227
CLCACPFKFEGIACEISK	0.00444405	P02748	C9	3	12	730.667
CLDCFNPFLLSCPR	0.000877193	Q53H76	PLA1A	2	7	899.907
CLDPCVVSEENMNK	0.000474458	Q9BXR6	CFHR5	2	8	847.863
CLDPVDTPNPTR	5.23357e-05	P03973	SLPI	2	10	692.83
CLEVEGHR	0.000877193	P00748	F12	2	5	500.237
CLHPLANETFVAK	0.00201308	Q13642	FHL1	2	5	750.387
CLKDGAGDVAFVK	0.00373307	P02787	TF	2, 3	16	690.35303, 460.57111
CLLFSFLPASSINDMEK	0.000107128	P03952	KLKB1	3	9	657.99
CLLFSFLPASSINDMEKR	0.000344649	P03952	KLKB1	3	9	710.024
CLLFTFTAESPSEDPTR	0.000195703	P03951	F11	3	11	657.644
CLMQQGIK	0.000474458	Q86UX7	FERMT3	2	7	489.249
CLPGFEGPR	0.00332257	Q99466	NOTCH4	2	10	516.75
CLPSACEVVTGSPR	0.00109192	P04275	VWF	2, 3	24	766.8634, 511.57803
CLPTACTIQLR	0.00272722	P04275	VWF	2, 3	19	666.8418, 444.89694
CLPVCGK	0.00116872	P00736	C1R	2	4	417.204
CLPVCGKPVNPVEQR	0.000404717	P00736	C1R	2, 3	24	876.94781, 584.96765
CLPVTAPENGK	0.000344649	P08603	CFH	2	7	593.3
CLVEKGDVAFVK	0.00622622	P02787	TF	2	12	682.866
CLVNLIEK	0.000161634	P00751	CFB	2	9	494.778
CMCPAENPGCR	0.00201308	Q9UBX5	FBLN5	2	5	676.254
CMGTVTLNQAR	2.23171e-05	P49913	CAMP	2	10	625.803
CMPSGPR	0.00394938	Q76LX8	ADAMTS13	2	6	402.678
CMVQVGVISGFK	0.00081255	P04275	VWF	2, 3	30	662.84125, 442.22992, 670.83868
CNEYYLLR	0.00010409	P05160	F13B	2	6	565.769
CNLLAEK	0.00269339	P02765	AHSG	1, 2	20	847.4342, 424.22073
CNMGYEYSER	1.83405e-05	P08603	CFH	2	9	654.753
CNNLGYEINK	0.000142486	P06858	LPL	2	7	612.788
CNPDSNSANCLEEK	4.67271e-06	P10124	SRGN	2	8	819.33
CNYLGHYSDPMYR	0.000572541	P07996	THBS1	2	7	838.353
CPAPELLGGPSVFLFPPKPK	5.52064e-05	P01860	IGHG3	3	12	717.727
CPCFHQGK	0.000572541	P04275	VWF	2	12	517.221
CPENAFFLDHVR	0.00192756	O00159	MYO1C	3	5	502.238
CPFPSRPDNGFVNYPAKPTLYYK	0.000474458	P02749	APOH	4	8	683.589
CPGRPWK	0.00116872	P01042	KNG1	2	9	450.729
CPLLVDSEGWVK	0.000474458	P01833	PIGR	2	10	701.855
CPNPPVQENFDVNK	7.28236e-06	P05090	APOD	2	12	829.386
CPSQEQIQSR	3.88791e-05	Q14314	FGL2	2	9	616.788
CPVGYQLEK	0.000116289	Q9ULI3	HEG1	2	10	547.271
CQCDELCSYYQSCCTDYTAECKPQVTR	0.00332257	P04004	VTN	4	12	871.343
CQCPAGAALQADGR	0.0010694	P07204	THBD	2	11	737.83
CQFFSYATQTFHK	5.22698e-05	P03952	KLKB1	3	8	555.589
CQFFTYSLLPEDCKEEK	1.6121e-05	P03952	KLKB1	3	11	731.999
CQFFTYTPAQASCNEGK	2.60758e-05	P03951	F11	3	10	670.289
CQSWSSMTPHR	0.000877193	P00747	PLG	3	9	459.533
CQTPLGMASGHIR	0.000474458	P00451	F8	3	11	476.568
CREILSVDCSTNNPSQAK	0.000474458	P10909	CLU	3	12	693.658
CRHPGELR	0.000474458	P04003	C4BPA	2	11	512.759
CSAECGTGIQR	0.000474458	Q6UY14	ADAMTSL4	2	8	619.766
CSCAPGYK	0.000877193	P04070	PROC	2	7	471.694
CSCDPGYELAPDK	0.000474458	P13497	BMP1	2	10	756.311
CSCDPGYELAPDKR	0.00201308	P13497	BMP1	3	9	556.577
CSDIVFAR	0.000344649	Q8WUM4	PDCD6IP	2	6	484.237
CSGEEQSLEQCQHR	0.00130608	O43866	CD5L	2, 3	24	874.35974, 583.24225
CSGESEQLR	0.000474458	Q6UY14	ADAMTSL4	2	6	533.235
CSGPGLER	0.00251183	P21333	FLNA	2	12	438.206
CSGPGLSPGMVR	0.000192301	P21333	FLNA	2	7	609.292
CSLLVLENELNAELGLSGASMK	0.000344649	P04114	APOB	3	12	783.399
CSQAVYAAEK	8.06044e-06	P21291	CSRP1	2	9	563.763
CSSNLVLTGSSER	0.00155586	P06681	C2	2	12	705.338
CSSPENINNGK	0.00379541	Q4LDE5	SVEP1	2	12	610.272
CSTSSLLEACTFR	6.92999e-06	P02787	TF	2	12	766.348
CSYTEDAQCIDGTIEVPK	0.000474458	P02749	APOH	3	9	695.975
CTCGQGYQLSAAK	0.000474458	Q14766	LTBP1	2	8	722.321
CTCNGATHQVTCR	0.00192756	Q9Y6R7	FCGBP	3	8	522.219
CTCVGNGR	0.000137387	P02751	FN1	2	8	462.195
CTDAVGDR	0.000572541	P02748	C9	2	6	447.193
CTDAVGDRR	0.000474458	P02748	C9	2	12	525.243
CTDDVHCHFFTYATR	0.000416716	P03951	F11	3, 4	20	643.93842, 483.20563
CTEGFNVDK	7.44706e-05	P04004	VTN	2	8	535.235
CTEGFNVDKK	0.000171267	P04004	VTN	2	11	599.282
CTKPDLSNGYISDVK	0.000344649	P05160	F13B	3	7	566.279
CTLACQQFR	0.000344649	O75695	RP2	2	7	592.271
CTQDLGNSTK	0.00328207	Q9Y490	TLN1	2	12	562.256
CTSDMETILTFIPQFHR	9.16169e-06	Q13201	MMRN1	3	12	699.336
CTSTGWIPAPR	0.00276744	P08603	CFH	2	12	623.306
CTTPPPSSGPTYQCLK	1.40949e-05	P00747	PLG	2	12	897.413
CVAPPALR	0.000474458	P13224	GP1BB	2	6	442.245
CVCPVSNAMCR	0.0018636	Q12805	EFEMP1	2	18	677.28015, 685.27765
CVDVDECAPPAEPCGK	0.000474458	P23142	FBLN1	3	9	601.916
CVEAQGSLLK	0.000344649	Q76LX8	ADAMTS13	2	9	552.79
CVEENNGVAK	0.00155586	Q15758	SLC1A5	2	6	560.259
CVEISCK	0.0059528	P08603	CFH	1, 2	18	895.40118, 448.20425
CVGWNGQCSGK	0.000344649	P27918	CFP	2	8	626.763
CVLFPYGGCQGNGNK	3.99355e-06	P02760	AMBP	2	12	835.874
CVNHYGGYLCLPK	0.00715076	Q12805	EFEMP1	3	12	527.583
CVNSPGSFR	0.000877193	P23142	FBLN1	2	7	512.237
CVQSTKPSLMIQK	0.000572541	P04114	APOB	2	9	760.402
CVQVLSR	0.000572541	Q6Q788	APOA5	2	7	431.234
CVYLQTSMK	0.000572541	P20742	PZP	2	7	565.273
CYGPGVGR	0.00149509	O43866	CD5L	1, 2	18	865.3985, 433.20288
CYTAVVPLVYGGETK	0.000370727	P01591	JCHAIN	2, 3	23	828.9187, 552.94824
CYTCQVSNSVSSK	0.000474458	P09326	CD48	2	8	760.329
CYVLSQNLR	0.00444405	P23229	ITGA6	2	12	576.795
DAAAPSQPLR	0.000760601	Q9HBB8	CDHR5	2	8	513.272
DAAFSYAVYTQR	0.00356653	Q93033	CD101	2	12	696.333
DAAQCSGGDVAR	0.00692485	P40197	GP5	2	12	603.762
DAATDVASR	0.000344649	Q08188	TGM3	2	6	453.22
DACAGDSGGPMVTLNR	0.00100664	P48740	MASP1	2, 3	34	810.85889, 540.90833, 818.85632
DACKGDSGGPLSCK	0.00134131	P03951	F11	2, 3	23	726.31628, 484.54663
DACKGDSGGPLVCK	0.000572541	P03952	KLKB1	2	12	732.334
DADDLQK	0.00184866	P02649	APOE	1, 2	17	804.37341, 402.69034
DADDLQKR	0.000474458	P02649	APOE	2	12	480.741
DADIGVAEAER	0.000572541	Q14254	FLOT2	2	6	573.275
DADPDTFFAK	0.000474458	P43652	AFM	2	6	563.756
DAEDWFFSK	0.000344649	Q04695	KRT17	2	7	572.751
DAEEWFFTK	0.000572541	P02533	KRT14	2	7	586.767
DAETWFLSK	0.000344649	P08779	KRT16	2	8	548.769
DAGEGGLSLAIEGPSK	0.000110505	P21333	FLNA	2	10	750.881
DAGPLLISLK	3.73521e-05	P31146	CORO1A	2	8	513.813
DAGQISGLNVLR	0.00328207	P38646	HSPA9	2	12	621.844
DAGTIAGLNVLR	4.90635e-06	P11142	HSPA8	2	9	600.341
DAGYPKPIFK	0.000474458	Q92954	PRG4	2	11	568.311
DAHKSEVAHR	0.000572541	P02768	ALB	2	10	575.292
DAHLTWEVAGK	0.000572541	P01880;P0DOX3	IGHD	2	8	613.812
DAICGQLQCQTGR	0.00293255	Q13444	ADAM15	2	12	753.843
DAIILIFANK	5.49004e-05	P62330	ARF6	2	8	559.334
DAIMQMWLNAR	0.00459892	Q9BX97	PLVAP	2	12	674.829
DAINAETVLVLVNAVYFK	0.000572541	Q96P63	SERPINB12	3	5	660.366
DALENIDPATQMMILNCIYFK	0.00155586	P05546	SERPIND1	3	10	839.401
DALSASVVK	0.000566266	Q13103	SPP2	1, 2	20	889.4989, 445.25311
DALSSVQESQVAQQAR	0.000172475	P02656	APOC3	2, 3	23	858.9292, 572.9552
DALTVFNPYNNR	9.86689e-05	P23467	PTPRB	2	10	712.352
DANISQPETTK	0.000344649	Q13790	APOF	2	7	602.296
DANISQPETTKEGLR	0.000474458	Q13790	APOF	2	9	829.921
DAPDHQELNLDVSLQLPSR	2.4079e-05	P01024	C3	3	12	716.362
DAPIVNK	0.000607042	P02751	FN1	1	8	756.425
DAQELYAAGENR	0.000572541	P50995	ANXA11	2	6	668.81
DAQYAPGYDK	8.93695e-05	P00751	CFB	2	10	564.254
DAQYAPGYDKVK	0.000572541	P00751	CFB	3	9	452.226
DASGATFTWTPSSGK	1.99679e-05	P01877;P0DOX2	IGHA2	2	12	756.852
DASGVTFTWTPSSGK	0.000474458	P01876	IGHA1	2	12	770.868
DAVDSAVEK	0.00573863	P08254	MMP3	2	12	467.23
DAVEDLESVGK	0.000207921	P81605	DCD	2	9	581.285
DAVEKPQEFTIVAFVK	0.000209918	P04114	APOB	3	12	607.665
DAVQALQEAQGR	0.000572541	Q9Y240	CLEC11A	2	10	643.328
DAVTYTEHAK	2.92048e-05	P62805	H4C1	2	11	567.775
DAVVYPILVEFTR	0.00077657	Q9Y4L1	HYOU1	2	8	761.419
DCFTCSNCK	0.000474458	Q13642	FHL1	2	6	596.215
DCHLAQVPSHTVVAR	0.00622622	P02787	TF	4	12	423.218
DCIPFFR	0.0026761	P11678	EPX	2	7	477.729
DCKDVDECSLKPSICGTAVCK	0.000421846	P07225	PROS1	3, 4	21	814.69708, 611.27466
DCLPTNVECSR	2.39479e-05	P78509	RELN	2	10	675.792
DCQDIANK	0.000344649	P02679	FGG	2	11	482.214
DCQELFQVGER	0.00201308	Q9BY76	ANGPTL4	2	6	690.814
DCSDYYAIGK	0.000474458	Q14314	FGL2	2	7	596.253
DCSLPYATESK	6.69528e-05	P23142	FBLN1	2	10	635.785
DCVGDVTENQICNK	0.000344649	P07996	THBS1	2	11	826.356
DDFLIYDR	0.000572541	P49908	SELENOP	2	6	528.753
DDKHEQDMVNGIMLSVEK	0.0034485	P04114	APOB	3, 4	46	696.66272, 522.74884, 701.99438, 526.74762
DDLWSIQNLGTK	0.00598035	P05106	ITGB3	2	12	695.354
DDLYVSDAFHK	0.000612698	P01008	SERPINC1	2, 3	24	655.30658, 437.20682
DDNPNLPR	9.58496e-05	P02768	ALB	2	10	470.728
DDPSTIEK	0.00362779	P60953	CDC42	2	12	452.717
DDRYCESIMR	0.00259918	P03950	ANG	2, 3	21	672.78717, 448.86053
DDSKNTLYLQMNSLK	6.26162e-05	A0A0B4J1V0	IGHV3-15	2	12	885.441
DDTVCLAK	0.000474458	P02787	TF	2	7	461.221
DDWFMLGLR	0.000138492	P04278	SHBG	2	6	576.779
DEAANGLMAAYLAQAGLAR	1.34328e-05	Q9BWP8	COLEC11	3	11	635.988
DEAANTLIADYVAK	0.00220897	Q9Y6Z7	COLEC10	2, 3	22	747.37775, 498.58759
DEADFRDK	0.000474458	P08514	ITGA2B	2	11	498.225
DEASSVEVTWPDGK	0.00394938	Q9NQ79	CRTAC1	2	12	760.349
DEDFCKR	0.000572541	P49908	SELENOP	2	7	485.208
DEELSCTVVELK	5.95771e-06	P01011	SERPINA3	2	10	711.345
DEILPTTPISEQK	0.00127159	P23396	RPS3	2	5	735.888
DEIPHNDIALLK	0.00721133	Q14520	HABP2	2	12	689.372
DEPTYILNIK	2.67516e-05	P04114	APOB	2	11	603.324
DETHFEVVESGR	0.000589218	P04275	VWF	2, 3	24	702.82312, 468.88452
DETLQDGCDTHFCK	0.00345506	P04275	VWF	2, 3	23	863.34583, 575.8996
DETVDDFWR	0.000123367	P08575	PTPRC	2	6	591.757
DFALQNPSAVPR	5.14475e-05	P35858	IGFALS	2	12	657.844
DFDFVPPVVR	8.26932e-05	P01024	C3	2	12	595.814
DFDPVHGDVIK	0.00655229	P07948	LYN	3	12	414.544
DFDQNQGEVVK	0.00077657	P06239	LCK	2	6	639.802
DFFLANASR	0.00155586	P07384	CAPN1	2	12	520.762
DFHINLFQVLPWLK	0.00865801	P00751	CFB	3	12	590.663
DFHINLFR	0.00573863	P06681	C2	2	12	531.28
DFIDIESK	0.0026761	P06858	LPL	2	12	483.743
DFILVPGPLYTER	0.00235756	Q93033	CD101	2	12	760.411
DFLFLGANVQYMR	0.00048983	P18428	LBP	2, 3	33	787.3952, 525.26593, 795.3927
DFLFQDFK	0.000572541	B0I1T2	MYO1G	2	4	530.261
DFLFQDFKR	0.000474458	B0I1T2	MYO1G	3	6	405.877
DFLGFYVVDSHR	0.00018885	Q06033	ITIH3	2, 3	21	727.85675, 485.57361
DFLPLVLGK	0.000344649	P11678	EPX	2	5	501.305
DFLQLFAPR	0.00622622	O43294	TGFB1I1	2	12	553.803
DFLQSLK	0.000607042	P08697	SERPINF2	2	6	425.737
DFMIQGGDFTR	0.00116872	P23284	PPIB	2	7	651.793
DFNEECPR	0.000344649	Q13418	ILK	2	5	533.717
DFPILPGEIFK	0.000211798	P00451	F8	2	9	638.353
DFQITASGQYGQWAPK	1.47997e-05	P00451	F8	2	12	898.934
DFQPVLHLVALNSPLSGGMR	0.000572541	P39060	COL18A1	3	11	717.717
DFSAEYEEDGK	1.23827e-05	P04114	APOB	2	10	645.262
DFSAEYEEDGKYEGLQEWEGK	0.000572541	P04114	APOB	3	12	837.027
DFSLWEK	0.000572541	P04114	APOB	2	7	462.727
DFSTSCR	0.00444405	O15204	ADAMDEC1	2	8	436.682
DFTCVHQALK	0.00042897	P05155	SERPING1	2, 3	24	609.80042, 406.86938
DFTFDLYR	0.000572541	P05154	SERPINA5	2	8	538.756
DFVQPPTK	0.000572541	P01042	KNG1	2	9	466.248
DFVSEAYLITLGK	0.00235756	Q7L576	CYFIP1	2	12	728.39
DFVSEAYLLTLGK	0.000572541	Q96F07	CYFIP2	2	6	728.39
DFYVDENTTVR	0.000572541	P29622	SERPINA4	2	7	679.815
DGAGDVAFIR	0.000474458	P02788	LTF	2	8	510.759
DGAGDVAFVK	0.000119931	P02787	TF	2	11	489.748
DGCVSDDSVK	0.00371478	Q8WWZ8	OIT3	2	12	541.227
DGDAEEVR	0.00677821	Q14699	RFTN1	2	12	445.696
DGEAVWFGCDVGK	0.000344649	Q13867	BLMH	2	6	720.317
DGEDIILR	0.000344649	Q9BSQ5	CCM2	2	7	465.748
DGEDQTQDTELVETRPAGDR	6.50695e-05	P01889	HLA-B	3	12	744.672
DGFFGNPR	0.00116872	P01871	IGHM	2	10	455.214
DGFFGNPRK	0.0075764	P01871	IGHM	2	12	519.262
DGFVQDEGTMFPVGK	4.43998e-05	P10643	C7	2	12	813.877
DGGADGMSAECECNIK	9.60287e-05	Q02413	DSG1	2	10	865.327
DGGAWGTEQR	0.0026761	P09382	LGALS1	2	12	538.741
DGGVQACFSR	0.00116872	P08754	GNAI3	2	6	548.746
DGHSESSTLIGR	0.000474458	P13497	BMP1	2	10	629.805
DGHVILQLNSIPSSDFLCVR	0.000474458	P01031	C5	3	9	757.391
DGILFWTDWDASLPR	0.000572541	Q07954	LRP1	2	7	896.439
DGIVMPTNPK	0.000572541	Q9Y624	F11R	2	6	536.279
DGKVDIVYGNWNGPHR	0.00699659	Q9NQ79	CRTAC1	4	12	457.479
DGLILTSR	0.00077657	Q99497	PARK7	2	12	437.753
DGNGEVTDKPVK	0.00077657	Q14126	DSG2	2	6	629.817
DGNTLTYYR	0.000572541	P02748	C9	2	7	551.762
DGQPLVLAQR	0.0075764	Q8NDA2	HMCN2	2	12	548.809
DGQVINETSQHHDDLE	0.000344649	P08670	VIM	3	10	612.938
DGSFSVVITGLR	4.90635e-06	P01833	PIGR	2	11	625.841
DGSLNQSSGYR	0.000572541	P06241	FYN	2	7	592.271
DGSNVIVTER	0.000344649	Q02413	DSG1	2	6	545.28
DGSPDVTTADIGANTPDATK	0.000474458	Q96PD5	PGLYRP2	3	9	649.304
DGSTIPIAK	0.000572541	Q96KN2	CNDP1	2	4	451.253
DGTDYIEIIPK	0.000572541	P12259	F5	2	11	632.327
DGTFPLPIGESVTVTR	0.000572541	P05362	ICAM1	2	7	844.946
DGTHVVENVDATHIGK	0.000344649	P00488	F13A1	2	9	846.421
DGTIDFTPGSELLITK	0.000572541	O00159	MYO1C	2	8	853.946
DGTISEDTIR	0.000195923	Q99816	TSG101	2	6	553.77
DGTLDYLLSPEGSR	0.000149417	Q8WWQ8	STAB2	2	9	761.873
DGTPPIDAHTR	0.000572541	Q15582	TGFBI	2	7	590.291
DGTQCLSGSSDGTIR	0.00077657	Q8TAF3	WDR48	2	6	777.347
DGTVTTDWK	0.000474458	P04275	VWF	2	11	511.743
DGTWSNK	0.00331877	P48740	MASP1	1, 2	17	807.36316, 404.18521
DGTWSNKIPTCK	0.000584228	P48740	MASP1	2, 3	23	703.84027, 469.56262
DGVQVTESGK	0.00210632	Q92626	PXDN	2	12	510.254
DGVSLGAVSSTEEASR	0.000157015	B2RUZ4	SMIM1	2	10	782.876
DGVTVAK	0.00319579	P10809	HSPD1	1	12	689.383
DGVVEITGK	0.000344649	P04792	HSPB1	2	7	459.251
DGVYVLDLAAK	0.00482965	P53396	ACLY	2	12	582.319
DGWQWFWSPSTFR	9.11181e-06	P55056	APOC4	2	12	850.386
DGWSAQPTCIK	0.000474458	P08603	CFH	2	8	631.795
DGYLFQLLR	0.000474458	P04196	HRG	2	12	562.809
DGYNDIAVAAPYGGPSGR	0.000107479	P08514	ITGA2B	2	8	890.418
DHASNIYK	0.000344649	P48509	CD151	2	6	474.233
DHENELLNK	0.000572541	P06681	C2	2	10	556.273
DHLGFQVTWPDESK	0.000461477	P22792	CPN2	2, 3	21	829.8941, 553.59851
DHSPDLYSLELAGLDEIGKR	0.00573863	O75787	ATP6AP2	3	12	743.378
DIASGLIGLLLICK	3.03726e-06	P12259	F5	2	12	743.439
DICEEQVNSLPGSITK	0.000877193	P01024	C3	2	11	895.435
DIDECDIVPDACK	0.000474458	Q12805	EFEMP1	2	9	775.329
DIENQYETQITQIEHEVSSSGQEVQSSAK	0.000572541	P35527	KRT9	4	12	816.884
DIFSTQDELLVYNK	0.000344649	P04279	SEMG1	2	8	842.925
DIFTGLIGPMK	7.59343e-05	P00450	CP	2	10	596.326
DIGISTK	0.0010694	P23467	PTPRB	1	7	733.409
DIHSGLIGPLLICQK	0.000431572	P12259	F5	2, 3	24	832.46362, 555.31152
DIIHDPGR	0.00210632	P62917	RPL8	2	12	461.741
DIILDNPTLTLEVLNEAR	0.000135167	Q08188	TGM3	3	7	680.372
DIILPFR	0.000572541	Q96CW1	AP2M1	2	4	437.263
DILTIDIGR	0.00243262	Q16610	ECM1	2	12	508.293
DINAYNCEEPTEK	0.00721133	P30041	PRDX6	2	12	791.838
DINTFIHGNK	0.000572541	P03950	ANG	2	10	579.799
DINTFIHGNKR	0.00149639	P03950	ANG	2, 3	21	657.8493, 438.90195
DINYVNPVIK	3.27063e-05	P01031	C5	2	7	587.827
DIPMNPMCIYR	0.000474458	P01008	SERPINC1	2	10	705.322
DIPQPHAEPWAFSLDLGLK	0.000572541	P04278	SHBG	3	9	712.037
DIPTNSPELEETLTHTITK	0.000344649	P01042	KNG1	3	12	713.699
DISEVVTPR	0.000474458	P00751	CFB	2	9	508.275
DISLSDYK	0.000572541	Q06830	PRDX1	2	5	470.735
DISTNYYASQK	0.000572541	P14625	HSP90B1	2	9	645.304
DIVQFVPYR	0.00285551	Q99829	CPNE1	2	12	568.809
DIVYIGLR	0.000344649	P05089	ARG1	2	6	474.779
DIYVDLDMK	0.00294887	P03951	F11	2	22	556.27063, 564.26807
DKAQNLYQELLTQEGQASFQGLK	1.90282e-05	P04114	APOB	3	12	870.445
DKATFGCHDGYSLDGPEEIECTK	0.00362779	P02749	APOH	4	12	658.035
DKDQEVLLQTFLDDASPGDK	4.54569e-05	P04114	APOB	3	12	745.366
DKDQEVLLQTFLDDASPGDKR	0.00432922	P04114	APOB	3, 4	24	797.39929, 598.30133
DKEACVHK	0.000344649	P02787	TF	2	11	493.74
DKESVLLNK	0.0010694	Q9BX97	PLVAP	2	10	523.298
DKFSEFWDLDPEVRPTSAVAA	0.000607042	P02656	APOC3	3	11	794.053
DKHADPDFTR	0.00208318	P19823	ITIH2	2, 3	19	601.28345, 401.19141
DKIGVELTGR	0.000572541	P04114	APOB	2	12	544.309
DKIQNTLQK	0.000474458	P03951	F11	2	12	544.309
DKNTDTLSK	0.000344649	P20930	FLG	2	8	511.262
DKNWHDK	0.000760601	O14791	APOL1	2	6	471.725
DKPVCVNTYGSYR	5.57937e-05	Q9NQ79	CRTAC1	2	11	779.87
DKQSCPAGER	0.000344649	Q9Y6R7	FCGBP	2	5	574.262
DKRPFLSIISAR	0.00077657	Q8WUJ3	CEMIP	3	8	468.277
DKVAELENSEFR	0.00077657	P19256	CD58	2	7	718.854
DKVNSFFSTFK	0.000538962	P06727	APOA4	2, 3	23	660.33514, 440.5592
DKVNSFFSTFKEK	0.00286928	P06727	APOA4	2, 3	21	788.90393, 526.27173
DKVQYECATGYYTAGGK	0.000119278	P05160	F13B	3	10	637.624
DKVTAWK	0.00160938	P19827	ITIH1	1, 2	20	847.46722, 424.23724
DKYEPAAVSEQGDK	0.00356653	P05023	ATP1A1	3	12	512.911
DKYEPAAVSEQGDKK	0.000344649	P05023	ATP1A1	3	9	555.609
DLAGSIIGK	0.00155586	P61978	HNRNPK	2	12	437.256
DLAQHPDGGAK	0.00677821	Q9H1K6	TLNRD1	2	12	554.773
DLATVYVDVLK	0.00060204	P02647	APOA1	2, 3	19	618.34772, 412.56757
DLATVYVDVLKDSGR	0.00237261	P02647	APOA1	2, 3	24	825.93848, 550.96143
DLATVYVDVLKDSGRDYVSQFEGSALGK	0.00964551	P02647	APOA1	4	12	758.886
DLCGCYSVSSVLPGCAEPWNHGK	0.00394654	P01876	IGHA1	3, 4	24	865.04712, 649.03717
DLDMFINASK	0.00155586	O75882	ATRN	2	12	577.282
DLDPIGK	0.00671256	Q8WUM4	PDCD6IP	1	11	757.409
DLEAHIDSANK	0.000344649	P35579	MYH9	2	9	606.796
DLEELVK	0.00563349	P22792	CPN2	1, 2	19	845.46149, 423.23438
DLEEVKAK	0.000572541	P02647	APOA1	2	8	466.258
DLELLIQTATR	0.000344649	Q02818	NUCB1	2	7	636.862
DLESAQSLNR	0.00655229	P78504	JAG1	2	12	566.783
DLEVVAATPTSLLISWDAPAVTVR	5.40304e-06	P02751	FN1	3	12	842.127
DLFDPIIEDR	0.000572541	P12277	CKB	2	5	616.812
DLFNAIATGK	0.00721133	P04040	CAT	2	12	525.285
DLGAIVYCVGVK	0.00251183	Q9H6X2	ANTXR1	2	12	647.347
DLGEENFK	0.000572541	P02768	ALB	2	10	476.225
DLGELSQEAPGLR	0.00293255	Q8TD55	PLEKHO2	2	12	692.857
DLGPLTK	0.000344649	P55056	APOC4	1	8	743.43
DLGQCDR	0.000572541	P04114	APOB	2	8	432.187
DLGVPDTK	0.00677821	O15427	SLC16A3	2	12	422.724
DLHFLEELQLGHNR	0.000572541	P35858	IGFALS	4	8	430.975
DLHLSDVFLK	0.000607042	P13671	C6	2	11	593.827
DLKDEIVR	0.000572541	P15924	DSP	2	8	494.277
DLKPAIVK	0.000680641	P01023	A2M	1, 2	21	883.56116, 442.28421
DLKPVLDSYVFNDGSSR	2.30133e-05	Q99816	TSG101	3	10	637.986
DLKVEDIPLAR	0.000657862	P04114	APOB	2, 3	23	634.86407, 423.57849
DLLFKDSAHGFLK	0.000572541	P02787	TF	3	10	497.605
DLLFRDDTVCLAK	0.00142545	P02787	TF	2, 3	24	783.40326, 522.60461
DLLGIYEK	0.000474458	P80108	GPLD1	2	8	475.763
DLLHVLAFSK	0.0068458	P41159	LEP	2	12	571.832
DLLIAYYDVDYEK	0.000344649	P30101	PDIA3	2	7	810.396
DLLLPQPDLR	0.000198992	P02750	LRG1	2	8	590.34
DLLPSRDR	0.000572541	P02671	FGA	2	9	486.267
DLLYIGK	0.000572541	P00751	CFB	2	4	411.242
DLNSGLIGALLVCR	2.61675e-05	P00451	F8	2	10	750.914
DLPLLLFR	0.000139957	O43175	PHGDH	2	6	493.805
DLQFVEVTDVK	0.000207099	P02751	FN1	2	11	646.84
DLQLVLPDYFPER	0.000474458	Q96CX2	KCTD12	2	8	802.92
DLQNFLK	0.000572541	P06702	S100A9	2	8	439.243
DLSKEAQEVFK	0.0027018	P04114	APOB	2, 3	22	647.33789, 431.89435
DLVFIFK	0.00192756	P08254	MMP3	2	10	441.26
DLVFSTWDHK	0.000572541	Q9Y5C1	ANGPTL3	3	4	416.54
DLYDAGVK	0.00192756	P07355	ANXA2	1	6	880.441
DLYDAGVKR	0.000572541	P07355	ANXA2	2	5	518.775
DLYSGLIGPLIVCR	0.000572541	P00450	CP	2	9	788.432
DLYSGLNQR	0.00677821	P07766	CD3E	2	12	533.27
DMDVVSGR	0.000572541	Q9UBX5	FBLN5	2	6	439.705
DMICAGEK	0.000572541	P48740	MASP1	2	10	462.202
DMICAGEKEGGK	2.18451e-05	P48740	MASP1	2	11	647.792
DMICAGEKEGGKDACAGDSGGPMVTLNR	0.000109946	P48740	MASP1	4	10	724.823
DMPASEDLQDLQK	0.000672576	P49908	SELENOP	2	24	745.34558, 753.34302
DMPASEDLQDLQKK	0.0018528	P49908	SELENOP	2	6	809.393
DMTSEQLDDILK	5.6074e-05	P05023	ATP1A1	2	8	704.337
DMVEYKDR	0.000572541	P43652	AFM	2	6	528.245
DMYSFLEDMGLK	0.000474458	P01023	A2M	2	11	724.825
DNAKNTLYLQMNSLR	0.00482965	A0A0B4J1X5	IGHV3-74	2	12	890.954
DNCCILDER	0.000474458	P02679	FGG	2	11	597.748
DNCQYVYNVDQR	0.000572541	P07996	THBS1	2	7	787.339
DNDGWLTSDPR	0.000140254	P02675	FGB	2	11	638.284
DNDGWLTSDPRK	0.00141601	P02675	FGB	2, 3	24	702.33112, 468.55652
DNDLISLPK	0.000101169	Q15404	RSU1	2	6	507.777
DNEELILR	0.000344649	Q9NUG4	CCM2L	2	5	501.267
DNEETGFGSGTR	0.00192756	P15144	ANPEP	2	7	635.271
DNELLVYK	0.000474458	P02743	APCS	2	7	497.266
DNENVVNEYSSELEK	0.000385218	P02675	FGB	2, 3	24	884.89722, 590.26721
DNEQHVFK	0.000344649	P00751	CFB	2	7	508.743
DNIQGITK	0.000572541	P62805	H4C1	2	6	444.743
DNIQGITKPAIR	0.000186349	P62805	H4C1	2, 3	24	663.38043, 442.58939
DNSEIHHK	0.000877193	Q13201	MMRN1	2	5	490.233
DNSINTSK	0.000572541	P13611	VCAN	2	5	439.714
DNSIYVLANLGDK	0.000106894	O95498	VNN2	2	11	711.367
DNSKNTLYLQMGSLR	0.000572541	A0A075B6Q5	IGHV3-64	3	10	580.63
DNSVHWER	0.000572541	P01023	A2M	2	8	521.739
DNSVHWERPQKPK	0.000557468	P01023	A2M	2, 3	21	810.91571, 540.94623
DNTAQQIK	0.00077657	P29508	SERPINB3	2	4	459.238
DNTINLIHTFR	0.000572541	O15144	ARPC2	3	9	448.574
DNTNEIYSGK	0.000344649	P05556	ITGB1	2	7	570.762
DNVDDPTGNFR	9.88326e-05	Q12907	LMAN2	2	8	625.276
DNVEMDTFQIECLK	0.00218638	P48740	MASP1	2	23	871.39221, 879.38965
DNVFDGLVR	0.000201342	P04114	APOB	2	12	517.767
DNVRPLQQLGQR	0.00576339	P22748	CA4	2, 3	24	712.39185, 475.26367
DNYPQSVPR	0.000344649	O00159	MYO1C	2	6	538.262
DPAITSILEK	0.000344649	Q9UI42	CPA4	2	8	543.806
DPDAQPGGELMLGGTDSK	0.00116872	P07339	CTSD	2	7	894.409
DPDNIAAWYLR	9.30304e-05	P12259	F5	2	12	667.33
DPDQTDGLGLSYLSSHIANVER	1.83405e-05	P06396	GSN	3	12	796.387
DPNGLPPEAQK	0.000572541	P02753	RBP4	2	9	583.296
DPNTDRWVATGIVSWGIGCSR	0.000474458	P00736	C1R	3	10	783.046
DPPSDLLLLK	0.000474458	P12259	F5	2	12	555.824
DPPSWSVLAGHSR	0.00451647	Q9Y490	TLN1	3	12	470.237
DPRGEYEEHLGILGPIIR	0.00699659	P12259	F5	3	12	688.701
DPSASPGDAGEQAIR	0.00227836	P18206	VCL	2	12	735.845
DPSLGAQFR	0.000572541	Q76LX8	ADAMTS13	2	8	495.754
DPTAEQFQEELEK	0.00077657	P31944	CASP14	2	9	782.362
DPTFIPAPIQAK	0.000162841	P01019	AGT	2	11	649.361
DPTPEQTHR	0.000474458	P08697	SERPINF2	2	11	540.757
DPVASSLSPYFGTK	0.000877193	Q9UNW1	MINPP1	2	8	734.87
DPVASTSNLDMDFR	0.00389905	P55058	PLTP	2	23	784.35651, 792.35394
DPWDLPVGQR	0.00451647	Q8NCH0	CHST14	2	12	591.799
DQALQLQVLNSR	2.29044e-05	Q13201	MMRN1	2	11	692.881
DQAQETLK	0.000572541	P05186	ALPL	2	5	466.738
DQAVMISGESGAGK	0.000344649	O00159	MYO1C	2	11	675.322
DQCEDIDECQHR	0.000474458	Q14766	LTBP1	2	9	802.807
DQDNDLNTGNCAVMFQGAWWYK	0.0039379	Q15485	FCN2	3	24	878.37762, 883.70929
DQDNDVSSSNCAEK	0.00167147	O00602	FCN1	2, 3	20	784.81012, 523.54248
DQEVLLQTFLDDASPGDKR	0.00467661	P04114	APOB	3	12	716.359
DQFNLIVFSTEATQWR	0.000572541	Q14624	ITIH4	3	10	652.327
DQFNLIVFSTEATQWRPSLVPASAENVNK	8.15341e-05	Q14624	ITIH4	4	12	816.169
DQGHGHQR	0.00932651	P01042	KNG1	2	12	467.716
DQGPNVCALQQILGTK	0.00804627	Q15063	POSTN	2	12	871.449
DQIPSPGLMVFPK	0.000572541	P54709	ATP1B3	2	5	714.881
DQIPSPGLMVFPKPVTALEYTFSR	0.00387178	P54709	ATP1B3	3	12	898.472
DQIVDLTVGNNK	0.00819329	P35527	KRT9	2	12	658.346
DQIYDIFQK	0.000572541	P60842	EIF4A1	2	5	585.295
DQLIYNLLK	0.000572541	P00338	LDHA	2	6	560.324
DQLTCNK	0.000474458	P01024	C3	1	7	878.404
DQLTCNKFDLK	0.00122212	P01024	C3	2, 3	20	691.34265, 461.23087
DQNFVILEFPVEEQDR	0.000976774	P16284	PECAM1	3	6	659.99
DQNVFVAQK	0.00235756	P12111	COL6A3	2	12	524.775
DQPFTILYR	5.07428e-05	Q9UBX5	FBLN5	2	7	576.806
DQPIILTSELGK	0.0010694	Q9NZH8	IL36G	2	7	657.369
DQPRPAFSAIR	0.00066174	P02745	C1QA	2, 3	22	629.33856, 419.89481
DQSAAEIGDK	0.00819329	Q13093	PLA2G7	2	12	517.243
DQTIRFDHVITNMNNNYEPR	0.000413879	P02746	C1QB	3, 4	24	826.3924, 620.04614
DQVANSAFVER	0.000344649	P07900	HSP90AA1	2	8	618.304
DQVLVSCDTGYK	0.000474458	P48740	MASP1	2	12	692.824
DQYELLCLDNTR	3.8901e-05	P02787	TF	2	8	770.359
DQYEQMAEK	0.000344649	P08779	KRT16	2	6	571.245
DQYYNIDVPSR	5.80255e-05	Q92954	PRG4	2	9	685.323
DRDGNTLTYYR	0.000612698	P02748	C9	2, 3	24	687.32587, 458.55298
DRLDEVK	0.00544816	P02649	APOE	1, 2	22	874.46289, 437.73508
DRLDEVKEQVAEVR	0.000864799	P02649	APOE	2, 3, 4	36	843.44446, 562.63208, 422.22589
DRPLSVHLNLGQK	0.00155586	P23467	PTPRB	3	12	492.948
DRPTPYK	0.000474458	Q86UD1	OAF	2	7	438.732
DRQHLPLIK	0.000572541	P02671	FGA	2	12	560.335
DRVVEESELAR	0.00045853	P02748	C9	2, 3	23	651.83606, 434.89313
DSAHGFLK	0.000518773	P02787	TF	1, 2	21	874.44177, 437.72452
DSAIGFSR	0.000344649	P02788	LTF	2	7	426.714
DSAQNSVIIVDK	0.0010694	P02786	TFRC	2	6	644.841
DSCKGDSGGPLVCGGVLEGVVTSGSR	0.00715076	P00746	CFD	3	12	850.736
DSCRGDSGGALVFLDSETER	0.00956938	O00187	MASP2	3	12	724.327
DSCTLPASAEK	0.000474458	P10643	C7	2	11	589.772
DSCVGSLVVK	6.1432e-05	P01024	C3	2	10	532.276
DSDLLSPSDFK	0.000474458	P48740	MASP1	2	12	612.293
DSDWPFCSDEDWNYK	0.000877193	P02671	FGA	3	10	655.253
DSEKLKEEIGK	0.000572541	P06727	APOA4	2	11	638.343
DSFDIIK	0.00598035	P23142	FBLN1	2	12	419.221
DSFDIIKR	5.66159e-05	P23142	FBLN1	2	10	497.272
DSFHLDEQFTVPVEMMQAR	0.0012862	P08697	SERPINF2	3	24	760.68567, 766.01727
DSFQEVLR	0.00356653	P12111	COL6A3	2	12	497.254
DSFSIFCETGYELLQGHLPLK	0.00077657	O00187	MASP2	3	10	818.739
DSGEDPATCAFQR	5.99033e-06	Q13103	SPP2	2	12	727.304
DSGFQMNQLR	0.000398112	P02787	TF	2	22	598.27985, 606.27728
DSGRDYVSQFEGSALGK	0.000474458	P02647	APOA1	3	12	605.955
DSGVPDRFSGSGSGTDFTLK	0.000572541	P06310	IGKV2-30	3	12	677.32
DSHSLTTNIMEILR	0.00228379	P02671	FGA	2, 3	48	815.41687, 543.94702, 823.41431, 549.27863
DSITTWEILAVSMSDK	0.00269733	P01024	C3	2, 3	18	898.44275, 599.29761
DSITTWEILAVSMSDKK	1.27332e-05	P01024	C3	3	11	641.996
DSLDKEK	0.000572541	P00450	CP	2	6	417.714
DSLDKEKEK	0.000572541	P00450	CP	2	11	546.283
DSLEQDLNNMNK	0.000766971	Q6Q788	APOA5	2	23	710.82227, 718.81976
DSLLQDGEFSMDLR	0.000572541	P07737	PFN1	2	10	821.375
DSLYNEGILIVWDPSVYHSDIPK	2.68917e-06	P15907	ST6GAL1	3	11	887.446
DSMFGIAVK	0.0075764	P23229	ITGA6	2	12	484.25
DSMIWDCTCIGAGR	0.00151238	P02751	FN1	2	23	821.34454, 829.34198
DSNMPMDMR	0.00360858	P12259	F5	2	17	548.71466, 556.7121
DSPVLIDFFEDTER	0.000204535	P04196	HRG	2, 3	24	841.89905, 561.60181
DSPVLIDFFEDTERYR	0.000474458	P04196	HRG	3	6	667.99
DSQEEEKTEALTSAK	0.000358869	P06396	GSN	2, 3	23	833.39435, 555.93195
DSSTWLTAFVLK	0.0015706	P0C0L4	C4A	2, 3	21	684.36389, 456.57837
DSSVPNTGTAR	9.52623e-05	P01031	C5	2	8	552.768
DSTGHVGFIFK	0.00128294	O00560	SDCBP	2, 3	21	604.30896, 403.20837
DSTYSLSSTLTLSK	0.000372794	P01834	IGKC	2, 3	22	751.88287, 501.591
DSVTETLPR	0.000474458	P03951	F11	2	11	509.264
DSVTGTLPK	5.82604e-05	P03952	KLKB1	2	9	459.251
DSWLDKQAEISASAPTSLR	0.00235756	P04278	SHBG	3	12	692.352
DSYDLHDLK	0.000474458	P04114	APOB	2	11	553.262
DSYSGNCALYQR	2.68917e-06	Q8NI99	ANGPTL6	2	11	717.309
DTCFEGGDITTVFTPSAK	3.32409e-05	P03951	F11	3	9	649.3
DTCLGPQAQAPVPADFCQHLPKPVTVR	0.000572541	Q76LX8	ADAMTS13	4	8	751.38
DTDSSVASEVR	0.00010372	Q86X29	LSR	2	8	583.27
DTDTGALLFIGK	1.93806e-05	P36955	SERPINF1	2	12	625.835
DTEDQEDQVDPR	0.000474458	P04070	PROC	2	9	723.803
DTETVYSEVR	0.000344649	P16284	PECAM1	2	8	599.783
DTEVLLVGLEPGTR	0.000344649	Q12913	PTPRJ	2	9	749.909
DTFVVWDK	0.00715076	Q9HBW9	ADGRL4	2	12	505.253
DTFYSLGSSLDITFR	0.00297916	O00187	MASP2	2, 3	20	861.42267, 574.61755
DTGDIFCTR	0.000344649	Q08554	DSC1	2	7	542.74
DTGTYGFLLPER	6.92999e-06	Q96IY4	CPB2	2	11	684.843
DTIVLLCKPEPELNAAIPSANPAK	0.0010694	Q8WUM4	PDCD6IP	3	8	854.46
DTLDNDIMLIK	0.00243262	P35030	PRSS3	2	12	645.834
DTLPSCAVR	0.000344649	Q96PD5	PGLYRP2	2	7	509.753
DTLTSRPAQGVVTTLENVSPPR	0.00180185	P02751	FN1	3, 4	21	780.08356, 585.31451
DTLTSRPAQGVVTTLENVSPPRR	0.00143019	P02751	FN1	3, 4	18	832.11725, 624.33978
DTMVEDLVVLVR	8.45694e-06	P07358	C8B	2	10	694.876
DTNGSQFFITTVK	0.00444405	P23284	PPIB	2	12	729.367
DTPFSQIK	0.00235756	P03952	KLKB1	2	10	468.245
DTSASTAYMELSSLR	1.06305e-05	A0A0C4DH29	IGHV1-3	2	12	816.383
DTSCVNPPTVQNAYIVSR	8.45694e-06	P08603	CFH	3	10	674.33
DTSISTAYMELSR	9.78885e-05	P23083	IGHV1-2	2	8	737.348
DTSTSTVYMELSSLR	0.00194719	P01743	IGHV1-46	2, 3	19	845.40363, 563.93817
DTVFALVNYIFFK	0.000572541	P01009	SERPINA1	2	10	788.924
DTVIKPLLVEPEGLEK	0.000226529	P01023	A2M	2, 3	24	890.50879, 594.00824
DTVQIHDITGK	0.00018535	P02679	FGG	2, 3	23	613.82239, 409.55069
DTVQIHDITGKDCQDIANK	6.70703e-05	P02679	FGG	3	12	724.351
DTWVEHWPEEDECQDEENQK	0.000474458	P01024	C3	3	12	868.347
DVAAEAGVSK	0.000344649	Q9NQ79	CRTAC1	2	8	473.746
DVAVLCR	0.00227836	O43866	CD5L	2	10	416.721
DVCDPGNTK	0.000196995	P02774	GC	2	8	503.219
DVDAAYVSK	0.000344649	Q7Z794	KRT77	2	6	484.24
DVDECSLKPSICGTAVCK	0.000130386	P07225	PROS1	3	12	680.313
DVDGAYMTK	0.00254478	P04264	KRT1	2	19	500.22623, 508.22369
DVDGVFLSK	0.000572541	Q8N1N4	KRT78	2	4	490.258
DVDIIDHHDNTYTVK	0.0026761	P21333	FLNA	3	12	595.62
DVDLEFLAK	0.000474458	P55072	VCP	2	8	525.279
DVDNAYMIK	0.00237126	P35908	KRT2	2	17	534.75513, 542.75262
DVDPGEHYILK	0.00201308	P05089	ARG1	2	12	643.325
DVEAPQINCPK	0.000474458	Q4LDE5	SVEP1	2	7	635.808
DVFLEMNIPYSVVR	0.000344649	P01031	C5	2	6	841.435
DVFLGMFLYEYAR	0.000873235	P02768	ALB	2, 3	48	812.3974, 541.93402, 820.3949, 547.26569
DVGSLDFEDLPLYK	0.00192756	Q7L5L3	GDPD3	2	5	805.901
DVIELTDDSFDK	0.00804627	Q15084	PDIA6	2	12	698.828
DVIISPHNCGK	0.00332257	Q4LDE5	SVEP1	2	12	620.311
DVLDSVL	0.00857976	P81605	DCD	1	12	760.409
DVLETFTVK	0.00573863	P21926	CD9	2	12	526.287
DVLMVLVNYIYFK	0.00603438	P29622	SERPINA4	2	12	816.939
DVLSVAFSSDNR	0.000474458	P63244	RACK1	2	8	655.323
DVMQGTDEHVVCK	0.000460414	P01871	IGHM	2	24	759.33978, 767.33722
DVNAAIAAIK	9.79641e-05	P68366	TUBA4A	2	9	493.287
DVNECFQDPGPCPK	0.00451647	Q99466	NOTCH4	2	12	831.848
DVNQQEFVR	0.000344649	P39019	RPS19	2	6	567.781
DVPIVHTETK	0.00715076	P11171	EPB41	2	12	569.809
DVQDSLTVSNEAQTAK	0.00201308	P52907	CAPZA1	2	5	853.416
DVSQSSIYSQTEEK	0.0010694	P04279	SEMG1	2	5	800.87
DVTVELGR	0.00789651	Q8NDA2	HMCN2	2	11	444.743
DVVFLIDGSQSAGPEFQYVR	0.00302286	P12111	COL6A3	3	12	743.039
DVVFLLDGSEGVR	0.000474458	P12111	COL6A3	2	9	703.37
DVVGNDVATILSR	0.000344649	Q9Y6W5	WASF2	2	8	679.867
DVVLSIVNDLTIAESNCPR	0.00379541	P12111	COL6A3	3	12	705.697
DVVLTTTFVDDIK	1.62362e-05	P02748	C9	2	12	733.393
DVVQITCLDGFEVVEGR	1.43299e-05	P09871	C1S	3	11	645.988
DVWGIEGPIDAAFTR	0.000184764	P04004	VTN	2, 3	23	823.91229, 549.6106
DVYTGDALR	0.000572541	P20618	PSMB1	2	6	505.251
DVYVVTDQIPVFVTMFQK	0.0026761	Q14956	GPNMB	3	12	710.371
DWAGGFLDLK	0.000344649	P20701	ITGAL	2	6	561.285
DWHGVPGQVDAAMAGR	0.000655333	P04004	VTN	2, 3	46	833.89136, 556.26331, 841.88879, 561.59497
DWIDILTK	0.00116872	Q14644	RASA3	2	11	502.277
DYAEVGR	0.00235756	P00738	HP	2	8	405.193
DYAGVFSDAGLTFTSSSGQQTAQR	2.18148e-06	P01024	C3	3	12	832.054
DYDHLFK	0.00235756	Q15286	RAB35	2	12	469.224
DYEDQQK	0.000344649	P02671	FGA	2	7	463.199
DYEDQQKQLEQVIAK	0.00362779	P02671	FGA	3	12	612.311
DYELLCLDGTR	3.66814e-05	P02787	TF	2	9	677.819
DYFEEYGK	0.00387178	P22626	HNRNPA2B1	2	11	525.724
DYFIATCK	0.000344649	P00736	C1R	2	6	509.239
DYFMPCPGR	0.000344649	P02790	HPX	2	8	571.742
DYIEFNK	0.00356653	P25311	AZGP1	2	10	464.724
DYIFGNYIER	1.85584e-05	Q06033	ITIH3	2	11	645.312
DYLLCDYNR	0.00419605	P47756	CAPZB	2	12	616.274
DYLLLVMEGTDDGR	0.0002145	Q9HDC9	APMAP	2	11	798.882
DYNLNDILLQLGIEEAFTSK	2.68917e-06	P01011	SERPINA3	3	12	766.062
DYNVTANSK	0.00192756	P00338	LDHA	2	4	506.241
DYQAMLGVK	0.00332257	Q7Z794	KRT77	2	12	512.76
DYQELMNTK	0.00382283	P04264	KRT1	2	18	571.26331, 579.2608
DYSKYYK	0.00819329	P13645	KRT10	2	12	483.732
DYSPQHPNK	0.000344649	Q6UX06	OLFM4	2	7	543.254
DYVSQFEGSALGK	0.00198524	P02647	APOA1	2, 3	21	700.83826, 467.56125
DYWSTVK	0.00454121	P02656	APOC3	1, 2	16	898.43048, 449.7189
DYWSTVKDK	0.000344649	P02656	APOC3	2	6	571.28
DYYVSTAVCR	6.801e-05	Q13103	SPP2	2	8	617.282
EAAAAVDVK	0.00332257	Q9P265	DIP2B	2	12	437.237
EAAENSLVAYK	8.38786e-05	P62258	YWHAE	2	6	597.804
EACDDYR	0.000572541	P08493	MGP	2	5	464.677
EADDIVNWLK	0.000572541	P07237	P4HB	2	5	601.806
EADGSDELKPEQQHPLPSYLEYR	0.00394938	P23467	PTPRB	4	12	676.074
EAEAASIK	0.00857976	P18206	VCL	1	12	818.425
EAEEHQETQCLR	0.000440468	Q99969	RARRES2	2, 3	18	765.33606, 510.55981
EAEPLVDIR	0.000572541	Q9H8L6	MMRN2	2	6	521.282
EAESSPFVER	0.00332257	P14625	HSP90B1	2	12	575.772
EAEYFELPELVR	8.99499e-06	Q96CX2	KCTD12	2	7	747.877
EAFAAVSK	0.00225261	Q96IY4	CPB2	1, 2	15	822.43561, 411.72144
EAFQLFDR	0.00116872	P60660	MYL6	2	5	513.256
EAGAGGLAIAVEGPSK	0.00394938	P21333	FLNA	2	12	713.88
EAGIPEFYDYDVALIK	0.00235756	P00751	CFB	3	12	614.977
EAIEMHENGSTK	0.00036207	Q9ULI3	HEG1	2, 3	23	673.30627, 449.2066
EAINVEQAFQTIAR	6.89248e-05	P51149	RAB7A	2	9	795.418
EAIQGGIVR	0.00210632	P16284	PECAM1	2	12	471.772
EALAIVFFGR	0.000474458	Q16853	AOC3	2	5	561.819
EALENANTNTEVLK	4.6144e-05	Q9H444	CHMP4B	2	8	773.391
EALIQFLEQVHQGIK	0.000572541	P15169	CPN1	3	11	584.993
EALKESQLPTVMDFR	0.00351599	P04114	APOB	2, 3	36	882.45349, 588.63806, 890.45093
EALKESQLPTVMDFRK	0.00318587	P04114	APOB	3, 4	19	631.33636, 473.75412
EALKLEEK	0.000474458	P01024	C3	2	10	480.274
EALKLEEKK	0.00765413	P01024	C3	2	12	544.322
EALLQASR	0.000474458	P26038	MSN	2	8	444.251
EALNMLTWR	0.000572541	Q6YHK3	CD109	2	6	567.292
EALQGVGDMGR	0.00047009	P35542	SAA4	2	23	566.77441, 574.77185
EALTDADDFGLQFPLDLDVR	0.000147772	Q9NRY6	PLSCR3	3	7	750.702
EAPDLVLQR	0.000474458	P04275	VWF	2	11	520.79
EAQEVFK	0.00129999	P04114	APOB	1, 2	15	850.43048, 425.7189
EAQLLVIENEVCNHYK	1.6121e-05	P08519	LPA	3	11	653.66
EAQLPVIENK	4.95681e-05	P00747	PLG	2	10	570.817
EAQQATETQR	0.000344649	Q6UXG3	CD300LG	2	5	581.278
EAQQYSEALASTR	0.000572541	Q9H4G4	GLIPR2	2	11	727.349
EASDPQPEEADGGLK	0.00165272	P52907	CAPZA1	2	12	771.85
EASLFIVPSVVK	0.000572541	O00522	KRIT1	2	4	644.879
EASMVITESPAALQLR	0.000387215	P27105	STOM	2, 3	24	858.45349, 572.63806
EATDVIIIHSK	0.00573863	P15144	ANPEP	3	12	409.231
EATIPGHLNSYTIK	0.00126568	P02751	FN1	2, 3	20	772.40936, 515.27533
EATLQDCPSGPWGK	0.000110181	O43866	CD5L	2	12	773.354
EATSTFTNITYR	2.81897e-06	P05106	ITGB3	2	9	702.344
EATTEFSVDAR	0.000344649	P21333	FLNA	2	7	613.288
EATTNAPFR	0.00394938	P30740	SERPINB1	2	12	503.751
EAVEHLQK	0.000344649	P06727	APOA4	2	12	477.256
EAVIAQISSHVK	0.000344649	O14672	ADAM10	3	9	427.91
EAVMDINKPGPLFKPENGLLETK	0.000572541	P07225	PROS1	3	11	847.452
EAVPEPVLLSR	0.000572541	P01137	TGFB1	2	7	605.346
EAYDRDFLAR	0.00964551	P26572	MGAT1	3	12	419.207
EAYPGDVFYLHSR	0.00135423	P25705	ATP5F1A	2, 3	18	777.3728, 518.58429
ECCEKPLLEK	0.000474458	P02768	ALB	3	7	435.877
ECDNPAPQNGGASCPGR	0.000877193	P07357	C8A	2	5	893.865
ECEEIIR	0.000572541	P02675	FGB	2	10	474.726
ECEEIIRK	0.000474458	P02675	FGB	2	11	538.774
ECLQTCR	0.000572541	P02760	AMBP	2	7	483.71
ECNNPAPQR	0.0026761	P13671	C6	2	12	543.243
ECQPPFAFR	0.000976774	P05107	ITGB2	2	6	576.269
ECSFSSLTPGR	0.000572541	P23467	PTPRB	2	7	620.785
ECTNLCCEALTCK	0.00201308	O15204	ADAMDEC1	2	6	829.836
ECTWAISSTPGHR	0.00332257	P13497	BMP1	3	12	501.233
EDAIWNLLR	8.43459e-05	P02788	LTF	2	7	565.304
EDALNETR	0.000209918	P10909	CLU	2	7	474.225
EDARPVPQGSCQSELHR	0.00116872	P22692	IGFBP4	3	9	655.978
EDAVLEYLK	0.000121147	P26038	MSN	2	8	540.285
EDFDVEAADSAGNCLDSLVFVAGDR	2.68917e-06	P09871	C1S	3	12	891.398
EDFTSLSLVLYSR	4.34592e-06	P02774	GC	2	10	765.396
EDGGGWWYNR	0.000474458	P02675	FGB	2	11	620.263
EDGILGPIIR	0.000344649	P12259	F5	2	12	541.814
EDLIWELLNQAQEHFGK	0.00127159	P02787	TF	3	8	690.681
EDLKDDQK	0.000572541	P01031	C5	2	6	495.741
EDPQTFYYAVAVVK	0.000196272	P02787	TF	2, 3	22	815.41156, 543.94348
EDPQTFYYAVAVVKK	0.000572541	P02787	TF	3	7	586.642
EDQVVCK	0.00155586	O43866	CD5L	1	5	877.408
EDQYHYLLDR	4.67281e-05	P05154	SERPINA5	2	12	676.317
EDRVPHSR	0.000572541	P02751	FN1	2	11	498.254
EDTIVSQTQDFTK	0.000180149	P16284	PECAM1	2	11	756.365
EDTPNSVWEPAK	1.35077e-05	P09871	C1S	2	12	686.823
EDTSFFGVQEIIIHDQYK	0.000572541	P03951	F11	3	12	723.688
EDVYVVGTVLR	0.000185023	P04003	C4BPA	2, 3	19	625.34296, 417.23108
EEAEALYHSK	0.00411486	P35908	KRT2	2	12	588.78
EEAENTLQSFR	0.000344649	P08670	VIM	2	7	662.312
EEAFLGITDEKTEGQFVDLTGNR	0.0010694	P11226	MBL2	3	11	857.085
EEAPSLR	0.00227836	P02675	FGB	2	8	401.209
EEAPSLRPAPPPISGGGYR	0.000474458	P02675	FGB	3	12	651.006
EEASDYLELDTIK	0.00285551	P14625	HSP90B1	2	12	763.367
EEEALLGEIVR	0.00251183	Q5U651	RASIP1	2	12	629.338
EEFHEQSFR	0.000474458	Q14520	HABP2	2	9	604.77
EEIGKELEELR	0.00292658	P06727	APOA4	2, 3	20	672.85388, 448.90503
EEIIYECDK	0.000344649	P04003	C4BPA	2	11	599.768
EEIIYECDKGYILVGQAK	0.000199077	P04003	C4BPA	3	12	710.026
EEILMHLWR	0.00362779	Q96KN2	CNDP1	3	12	409.55
EEINVLHGR	8.98587e-05	Q14314	FGL2	2	8	533.786
EELCTMFIR	0.000702344	P04114	APOB	2	19	599.78339, 607.78082
EELLPAQDIK	0.00379541	P00751	CFB	2	12	578.316
EEMSQLTGQNSGDVNVEINVAPGK	0.00475855	P35527	KRT9	3	12	839.403
EENFYVDETTVVK	0.000474458	P08185	SERPINA6	2	10	786.875
EENNTGECCGR	5.42667e-05	P04275	VWF	2	12	663.246
EEPIYIITEYMAK	0.000344649	P07948	LYN	2	7	800.402
EEQFNSTFR	0.000572541	P01859	IGHG2	2	5	579.265
EEQYNSTYR	0.000474458	P01857;P0DOX5	IGHG1	2	6	595.26
EEQYNSTYRVVSVLTVLHQDWLNGK	0.00235756	P01857;P0DOX5	IGHG1	4	12	745.381
EESPLLIGQQSTVSDVPR	9.56689e-05	P02751	FN1	3	11	652.341
EETGAALKPR	0.000683901	P39060	COL18A1	2	5	536.293
EEVFIQQR	0.000164454	P04275	VWF	2	9	524.775
EEYFDPSIVGWTVK	9.11181e-06	P04114	APOB	2	11	835.409
EEYLLLR	0.000683901	P46940	IQGAP1	2	11	468.263
EEYSNLK	0.00227836	O75882	ATRN	2	8	441.714
EFDHNSNIR	5.63077e-05	P08603	CFH	2	12	566.263
EFGNTLEDK	6.04922e-05	P02654	APOC1	2	8	526.748
EFGNTLEDKAR	0.000906547	P02654	APOC1	2, 3	23	640.3175, 427.21408
EFGSLPTTPSEQR	2.45317e-06	O15400	STX7	2	10	724.854
EFLGENISNFLSLAGNTYQLTR	9.16169e-06	O14791	APOL1	3	12	829.755
EFLLIFR	0.000572541	Q96C19	EFHD2	2	10	469.279
EFLSAKEETPGAGQK	0.00192756	Q8NBI5	SLC43A3	2	8	796.402
EFLYDVVK	0.00482965	P12111	COL6A3	2	12	506.771
EFMEEVIQR	0.00285237	P04275	VWF	2	18	590.78699, 598.78442
EFMSQGNK	0.00232557	P00736	C1R	2	17	470.71329, 478.71075
EFNAETFTFHADICTLSEK	0.000572541	P02768	ALB	3	12	754.012
EFNAETFTFHADICTLSEKER	0.000572541	P02768	ALB	3	10	849.06
EFNHNSR	0.000572541	Q9BXR6	CFHR5	2	7	452.207
EFNLQNMGLPDFHIPENLFLK	0.00123655	P04114	APOB	3	24	839.42627, 844.75787
EFNPLVIVGLSK	0.000871845	P12259	F5	2, 3	21	658.38464, 439.25885
EFPEVHLGQWYFIAGAAPTK	0.00127159	O95445	APOM	3	9	754.385
EFPGLAGVK	0.00573863	Q8NBS9	TXNDC5	2	9	459.258
EFQLFSSPHGK	0.000228768	P02787	TF	2, 3	24	638.81964, 426.21555
EFQSLLK	0.00371127	Q13201	MMRN1	1, 2	18	864.48254, 432.7449
EFQVPTFTIPK	0.000952588	P04114	APOB	2, 3	19	653.85571, 436.23956
EFSHLGKEDFTSLSLVLYSR	0.00904865	P02774	GC	4	12	582.802
EFSPFGTITSAK	0.00573863	P11940	PABPC1	2	12	642.827
EFTAGFVQFR	6.85676e-05	Q8WWA0	ITLN1	2	9	601.304
EFTEAFLGCPAIHPR	0.00156425	Q96PD5	PGLYRP2	2, 3	22	872.92743, 582.28735
EFTFTDLVPGR	6.03748e-05	P23467	PTPRB	2	8	641.327
EFTFTDLVPGRK	0.00227836	P23467	PTPRB	3	12	470.586
EFTPPVQAAYQK	1.28029e-05	P68871	HBB	2	12	689.854
EFTRPEEIIFLR	0.000474458	P23142	FBLN1	3	12	517.284
EFVGNWNK	0.000572541	Q08431	MFGE8	2	5	497.243
EFVLLFMTFDEK	0.000210665	P12259	F5	2	22	759.8811, 767.87854
EFVLLFMTFDEKK	0.00081262	P12259	F5	2, 3	32	823.92859, 549.62146, 554.95312
EFWLGNDK	0.000474458	Q14314	FGL2	2	7	504.743
EFYDPSVPVSQK	0.000344649	O00501	CLDN5	2	7	698.343
EGAFVYSDHSPMR	0.00139944	Q9BWP8	COLEC11	2, 3	44	748.33533, 499.22598, 756.33282, 504.55765
EGAVEVAQLLLGLGAAR	0.000976774	Q99466	NOTCH4	3	7	556.321
EGAVLAK	0.0026761	O00391	QSOX1	1	11	687.404
EGCAQGLQK	6.00461e-05	P11049	CD37	2	8	495.737
EGCGDDNVCNSNLK	3.38771e-06	P23229	ITGA6	2	10	791.317
EGCYPASAGK	0.00444405	P78509	RELN	2	12	520.229
EGDCPVQSGK	0.000474458	P01042	KNG1	2	11	538.737
EGDDDRTVCR	0.000844132	P10909	CLU	2, 3	18	611.75946, 408.17542
EGDEVTLICSAR	0.00192756	P50895	BCAM	2	7	675.322
EGDFGCTVMELR	0.000179799	P23634	ATP2B4	2	10	707.31
EGDLITLLVPEAR	0.00243262	Q9UQB8	BAIAP2	2	12	713.401
EGEPFELR	0.00210632	Q9P2B2	PTGFRN	2	12	488.74
EGETIIELK	0.00857976	Q08722	CD47	2	12	516.285
EGFGHLSPTGTTEFWLGNEK	0.000572541	P02679	FGG	3	12	736.352
EGFIPSNYVAK	0.000572541	P07948	LYN	2	7	612.817
EGGILTDSFGR	0.000344649	Q9NUG4	CCM2L	2	9	576.288
EGGKDACAGDSGGPMVTLNR	0.0031833	P48740	MASP1	3	23	664.63519, 669.9668
EGGLGPLNIPLLADVTR	0.000760601	P32119	PRDX2	2	6	867.991
EGGPSQIGDALGFAVR	0.000524313	P04275	VWF	2, 3	24	787.4021, 525.27051
EGGQTAPASTR	8.98587e-05	P06396	GSN	2	12	537.762
EGKQVGSGVTTDQVQAEAK	0.000572541	P01871	IGHM	3	11	644.66
EGLAVAEEALVDHVAELTATPR	0.000474458	B0I1T2	MYO1G	3	11	764.401
EGLELLK	0.000760601	P06733	ENO1	2	5	401.239
EGLLLYHTENNVGLK	0.000135284	O75954	TSPAN9	3	10	567.305
EGLYITEEIYK	0.000344649	P05089	ARG1	2	9	679.348
EGMLSIMSYR	0.000572541	P01031	C5	2	8	593.783
EGMNIVEAMER	0.00573863	P62937	PPIA	2	12	655.789
EGNAVAVR	0.000572541	Q13418	ILK	2	5	408.222
EGNLAIQQAGK	0.000145305	Q9UKZ9	PCOLCE2	2	6	564.804
EGPFGTLVYTIK	0.00362779	P35625	TIMP3	2	12	662.861
EGPVLILGR	0.00451647	P19021	PAM	2	12	477.293
EGQMESVEAAMSSK	2.5606e-05	P05543	SERPINA7	2	10	742.324
EGQPVCSQR	0.000572541	P05106	ITGB3	2	6	530.746
EGSEEDLDALEHMFR	0.000344649	P31944	CASP14	3	9	593.261
EGSVMGVTVSR	0.00192756	Q9P265	DIP2B	2	5	561.285
EGTCPEAPTDECKPVK	0.000474458	P02787	TF	3	12	606.606
EGTEASLQIR	0.000572541	P05019	IGF1	2	6	552.288
EGTHGSHVYTK	0.00247253	P20742	PZP	2, 3	13	608.29126, 405.86328
EGVMVQTSGK	0.00573863	Q9ULI3	HEG1	2	12	518.261
EGVYTVFAPTNEAFR	4.69829e-06	Q15582	TGFBI	2	10	850.918
EGWIHTVCINGR	3.53552e-05	P08603	CFH	3	7	481.238
EGYSNISYIVVNHQGISSR	0.00285551	P49908	SELENOP	3	12	708.355
EGYYGYTGAFR	2.74853e-05	P02787	TF	2	12	642.288
EHAVEGDCDFQLLK	0.000612698	P02765	AHSG	2, 3	24	830.88544, 554.25934
EHGDPLIEELNPGDALEPEGR	7.85819e-05	Q9NQ79	CRTAC1	3	12	763.033
EHITLDTLSYSSYK	0.00482965	P78509	RELN	2	12	828.909
EHIVDLEMLTVSSIGTFR	0.000572541	Q12805	EFEMP1	3	11	688.354
EHLDMCQALSCHTDPLDQSSCSR	0.000474458	Q76LX8	ADAMTS13	4	10	687.537
EHLLLAR	0.00362779	P49411	TUFM	2	10	426.259
EHLVQATPENLQEAR	0.000185939	Q06033	ITIH3	2, 3	24	867.94208, 578.96381
EHQISPGDFPSLR	0.00243262	Q9H4M9	EHD1	3	12	494.916
EHYSSLCSLSDQLAGK	0.00293255	Q658P3	STEAP3	2	12	897.92
EIADYLAAGKDER	0.000572541	P53990	IST1	3	9	484.244
EIAEAYETLSDANR	0.00622622	Q9UBS3	DNAJB9	2	12	791.373
EIAEAYLGK	0.00243262	P11142	HSPA8	2	12	497.266
EIAQEFKTDLR	0.000683901	Q5TEC6	H3-7	3	5	450.574
EIDDHDAVLR	0.000151174	P15907	ST6GAL1	2	12	591.791
EIEEVLTPEMLMR	0.000474458	P29622	SERPINA4	2	10	795.399
EIENQLR	0.00482965	Q9Y5C1	ANGPTL3	2	12	451.241
EIETYHNLLEGGQEDFESSGAGK	1.6914e-05	P35527	KRT9	3	12	837.382
EIFNMAR	0.00394938	P04114	APOB	2	9	448.718
EIGELYLPK	0.000572541	P01011	SERPINA3	2	10	531.297
EIHKPGYLANDR	0.0010694	P35241	RDX	2	5	706.868
EIHLENNK	0.00014695	Q9BXN1	ASPN	2	8	498.759
EIIDPVLDR	0.000572541	P68366	TUBA4A	2	6	535.298
EIIIHQNYK	1.84409e-05	P03952	KLKB1	2	12	579.319
EIILETTTK	0.00655229	P16157	ANK1	2	12	524.3
EIKIEISELNR	1.89228e-05	P35908	KRT2	2	12	672.38
EILNSLDKEAVK	0.000607042	P20742	PZP	3	8	453.589
EILSVDCSTNNPSQAK	0.000377172	P10909	CLU	2, 3	24	881.91742, 588.2807
EINLAPDSSSVVVSGLMVATK	0.000115656	P02751	FN1	3	11	706.377
EINVISNIMADFVQTR	2.21954e-06	P11597	CETP	3	12	617.321
EIPAWVPFDPAAQITK	0.000971178	P25311	AZGP1	2, 3	20	891.97491, 594.98566
EIPDEISILLLGVAHFK	0.000572541	P36955	SERPINF1	3	9	632.028
EIQIYKK	0.000572541	P04114	APOB	2	10	461.274
EIQNAVNGVK	0.000344649	P10909	CLU	2	11	536.293
EITIHTK	0.000572541	O00592	PODXL	2	9	421.243
EIVNSLKK	0.000572541	Q14314	FGL2	2	7	465.785
EKAEAQAQYSAAVAK	0.000194504	Q14624	ITIH4	2, 3	24	782.90192, 522.27039
EKAEIIR	0.00332257	P55160	NCKAP1L	2	10	429.756
EKAGFSWIEVTFK	0.000953473	Q14624	ITIH4	2, 3	22	771.40356, 514.6048
EKDNDLHWEPIRDPAGGQYLTVSAAK	0.00077657	Q6UXI9	NPNT	4	9	728.365
EKEEQEERETK	0.000572541	P01880;P0DOX3	IGHD	2	10	717.839
EKEKEEQEER	0.00147322	P01880;P0DOX3	IGHD	2	6	667.315
EKGEIQNILQK	0.0018354	P03952	KLKB1	2, 3	19	650.367, 433.91376
EKIAELSATAQEIIK	3.85505e-05	P04114	APOB	3	10	548.645
EKLEATINELV	0.000344649	P10599	TXN	2	11	629.848
EKLQDEDLGFL	0.000607042	P00751	CFB	2	10	653.83
EKLTALTK	0.000474458	P04114	APOB	2	10	452.279
EKNVPLPVIAELPPK	0.00484145	P01871	IGHM	2, 3	23	822.49017, 548.66254
EKPAGGIPVLGSLVNTVLK	0.000193236	Q8TDL5	BPIFB1	3	8	631.379
EKPQSTISGLLGPTLYAEVGDIIK	0.00338593	P12259	F5	3, 4	24	843.79852, 633.10071
EKVAQLEAQCQEPCK	0.000877193	P02679	FGG	3	9	606.622
EKVAQLEAQCQEPCKDTVQIHDITGK	0.000474458	P02679	FGG	4	9	757.123
EKVSHLQK	0.000344649	P06858	LPL	2	8	484.78
EKVTSGSTTTTR	0.000436329	P02671	FGA	2, 3	24	634.32806, 423.22113
EKVTSGSTTTTRR	0.00141105	P02671	FGA	2, 3	22	712.3786, 475.25482
ELAAQTIK	0.000367098	P19827	ITIH1	1, 2	21	873.50403, 437.25565
ELAAQTIKK	9.79641e-05	P19827	ITIH1	2	9	501.303
ELAEDGYSGVEVR	0.00293255	P23396	RPS3	2	12	712.339
ELAGHTGYLSCCR	0.000347325	P62873	GNB1	2, 3	22	762.34009, 508.5625
ELAILLGMLDPAEKDEK	0.00328207	P30041	PRDX6	3	12	629.004
ELANFDPSRPGPPSGR	0.00622622	Q86X29	LSR	3	12	566.285
ELANILK	0.00192756	Q15582	TGFBI	2	10	400.747
ELAQLVTQQSSLIAR	5.80255e-05	Q8NI99	ANGPTL6	2	11	828.968
ELATVLSDQPGLLGPK	0.00332257	Q9Y2A7	NCKAP1	2	12	819.459
ELCSACHNER	0.000475891	O00391	QSOX1	2, 3	16	638.26385, 425.845
ELDESLQVAER	0.00071607	P10909	CLU	2, 3	21	644.82263, 430.2175
ELDFMSFLEPQIISIDLPQDAK	0.000474458	P78509	RELN	3	7	850.433
ELDRDTVFALVNYIFFK	0.000157935	P01009	SERPINA1	3	12	697.37
ELDSTGTPTGK	5.42667e-05	P33151	CDH5	2	11	553.272
ELEDATETADAMNR	0.00235756	P35579	MYH9	2	12	783.341
ELEEQTRK	0.00227836	P35241	RDX	2	12	516.77
ELEFYLR	0.000572541	P62241	RPS8	2	4	485.256
ELETAYSNLLR	0.000607042	Q99972	MYOC	2	4	654.843
ELFHPYAESLVSGIGR	0.000197773	Q6Q788	APOA5	2, 3	22	887.95978, 592.30896
ELGCGAASGTPSGILYEPPAEK	0.000134145	O43866	CD5L	3	12	735.356
ELGCGAASGTPSGILYEPPAEKEQK	4.54569e-05	O43866	CD5L	3	11	863.755
ELGICPDDAAVIPIK	0.00192756	P12273	PIP	2	5	805.927
ELGVGIALR	0.000344649	Q01469	FABP5	2	8	464.285
ELHPVLK	0.000344649	Q5D862	FLG2	2	6	418.255
ELIIGDR	0.00243262	P25705	ATP5F1A	2	8	408.235
ELISMIQVVK	3.78219e-05	P08575	PTPRC	2	7	580.341
ELKEQQDSPGNK	0.00192267	P08697	SERPINF2	2, 3	22	686.83881, 458.22827
ELKEQQDSPGNKDFLQSLK	0.000597679	P08697	SERPINF2	3, 4	22	735.37799, 551.78528
ELLAEWQLR	0.00387178	Q7Z403	TMC6	2	12	579.319
ELLAEYQDLTFLTK	0.000344649	Q99828	CIB1	2	10	842.446
ELLALIQLER	4.07584e-05	Q16610	ECM1	2	8	599.364
ELLDTVTAPQK	0.000117164	P36955	SERPINF1	2	8	607.835
ELLESYIDGR	0.000572541	P00734	F2	2	12	597.804
ELLETVVNR	0.000572541	P55056	APOC4	2	5	536.803
ELLIIGGVAAR	0.00127159	Q92499	DDX1	2	6	556.345
ELLKDLSK	8.2944e-05	P04114	APOB	2	11	473.284
ELLLDLAK	0.000156314	P55103	INHBC	2	10	457.781
ELLLQPVTISR	0.00332257	P59998	ARPC4	2	12	634.882
ELLPVLISAMK	0.00573863	P18206	VCL	2	12	607.365
ELLQEFIDSDAAAEAMGK	0.000344649	O75556	SCGB2A1	3	9	646.644
ELLSQGATLSGWYHLCLPEGR	0.000344649	O75636	FCN3	3	12	796.399
ELLWGYR	0.000572541	P16671	CD36	2	6	468.751
ELMGPWNKDEISTTDAIFVQR	0.00243262	P05121	SERPINE1	3	12	817.406
ELMNLTGTIPVPYR	0.000683901	Q99816	TSG101	2	6	802.429
ELNELGSK	0.000474458	P06681	C2	2	6	445.235
ELNQAGQETLVTGWGYHSSR	0.000572541	P04070	PROC	3	12	745.026
ELNYFAK	0.00192756	P00558	PGK1	2	10	442.729
ELPEHTVK	0.000572541	P02774	GC	2	7	476.759
ELPELLQR	0.00227836	Q8WUM4	PDCD6IP	2	12	499.287
ELPGLQVLDLSGNPK	0.000466947	Q8WUA8	TSKU	2, 3	22	790.43811, 527.29449
ELPLSPAFFGEDGIFR	0.00332257	Q96AQ6	PBXIP1	2	12	897.957
ELPQSIVYK	0.00721133	Q12805	EFEMP1	2	12	538.803
ELPSFLGK	0.000198727	P26447	S100A4	2	6	445.753
ELPSLEQK	0.00116872	P12111	COL6A3	2	5	472.258
ELQAAQAR	0.00262977	P02649	APOE	1, 2	21	886.47412, 443.74069
ELQETNAALQDVR	0.000572541	P49747	COMP	2	9	743.878
ELQHQER	0.00227836	Q9BX97	PLVAP	2	12	470.236
ELQSLAVAQR	0.000474458	Q7Z403	TMC6	2	6	557.814
ELRPWCFTTDPNKR	0.000474458	P00747	PLG	3	11	607.302
ELSDFISYLQR	0.000572541	P30101	PDIA3	2	8	685.851
ELSDIAHR	0.000572541	P04075	ALDOA	2	5	470.746
ELSEALGQIFDSQR	0.000209789	Q08380	LGALS3BP	2, 3	24	796.89935, 531.60199
ELSEQIQR	0.000572541	P15311	EZR	2	5	501.764
ELSHLPSLYDYSAYR	0.00573863	P10643	C7	3	12	605.297
ELSTVQESFLVK	0.00356653	A8K2U0	A2ML1	2	12	690.374
ELSYYSLEDLNNK	1.21479e-05	P01031	C5	2	10	794.38
ELTPQVVSAAR	0.00932651	P18206	VCL	2	12	585.828
ELTTEIDNNIEQISSYK	0.000161923	P13645	KRT10	3	11	666.328
ELTTEIDNNIEQISSYKSEITELRR	0.000344649	P13645	KRT10	4	12	746.132
ELTVSNNDINEAGVR	0.00655229	P13489	RNH1	2	12	815.905
ELVAEALER	0.00721133	Q5U651	RASIP1	2	12	515.282
ELVAHLK	0.00243262	P17813	ENG	2	12	405.248
ELVLAGNR	0.000572541	P35858	IGFALS	2	7	436.253
ELVNYGANVNAQSQK	0.00332257	P16157	ANK1	2	12	817.91
EMEDTLNHLK	0.00618719	P17936	IGFBP3	2, 3	38	615.29517, 410.53253, 623.2926, 415.86417
EMQDLGGGER	0.00460181	Q02413	DSG1	2	15	546.24292, 554.24042
EMVAQQHR	0.00235756	Q6UXH0	ANGPTL8	2	5	499.745
EMVFPSSR	0.00155586	P00451	F8	2	12	476.731
ENADSLQASLR	1.05712e-05	P06727	APOA4	2	11	602.302
ENADSLQASLRPHADELK	0.000461446	P06727	APOA4	3, 4	24	665.33612, 499.25391
ENADSLQASLRPHADELKAK	0.0026761	P06727	APOA4	4	12	549.037
ENAGEDPGLAR	2.93647e-05	P81605	DCD	2	8	564.768
ENEGFTVTAEGK	2.31393e-05	P01024	C3	2	8	641.302
ENFAGEATLQR	0.000473093	P04114	APOB	2, 3	23	618.30438, 412.5387
ENFLFLTPDCK	0.000474458	P01042	KNG1	2	11	692.334
ENFVLTTAK	0.00932651	P22891	PROZ	2	12	511.779
ENGLPLEYQEK	0.000344649	O75223	GGCT	2	6	660.328
ENGVYLIDVK	0.00077657	P21333	FLNA	2	5	575.311
ENGYECEWR	0.000169858	P04275	VWF	2	10	621.746
ENISDPTSPLR	0.000572541	P01591	JCHAIN	2	10	614.812
ENLCLNLHK	0.000877193	P04114	APOB	2	10	570.795
ENLDRDIALMK	0.00385462	P00734	F2	2, 3	20	659.34521, 439.89923
ENLLDFIK	0.000572541	P07237	P4HB	2	5	496.277
ENLPISGHK	0.000344649	P20930	FLG	2	6	497.769
ENNLPSLHLITIK	0.00235756	Q9NPG4	PCDH12	3	12	497.956
ENPAVIDFELAPIVDLVR	0.000572541	P13671	C6	3	9	670.702
ENPYYDSR	0.000572541	Q00610	CLTC	2	5	522.225
ENQFDPPIVAR	5.91115e-05	P12259	F5	2	12	643.33
ENQLEVLEVSWLHGLK	0.000572541	P02750	LRG1	3	8	632.007
ENSDLQR	0.00987736	Q9BX97	PLVAP	2	12	431.207
ENSLLFDPLSSSSSNK	0.000976774	P15144	ANPEP	2	8	862.921
ENSLYLTAFTVIGIR	5.28571e-05	P01031	C5	2	6	848.967
ENSQYQPIK	0.00243262	P01031	C5	2	12	553.777
ENTQQHITAR	0.000572541	P08311	CTSG	2	6	599.302
ENVITYSCR	0.000572541	Q4LDE5	SVEP1	2	6	571.269
ENYNQEWWSLR	0.00362779	P12821	ACE	2	12	762.847
ENYPLPWEK	0.000607042	P80108	GPLD1	2	10	588.29
ENYPLPWEKDTEK	0.00400683	P80108	GPLD1	2, 3	21	824.8963, 550.2666
EPAAQAPVK	0.000145305	P01880;P0DOX3	IGHD	2	9	455.753
EPADAAIR	0.00285551	P33908	MAN1A1	2	12	421.722
EPAGVQTLR	0.00155586	Q8IU68	TMC8	2	6	485.769
EPAHLMSLFGGK	0.000232415	P06396	GSN	2, 3	22	643.83173, 429.55692
EPAHLMSLFGGKPMIIYK	0.000572541	P06396	GSN	3	10	678.03
EPATLKDSLEQDLNNMNK	0.000572541	Q6Q788	APOA5	3	6	692.669
EPAVGEPAEVTTTVLVR	0.000344649	P05362	ICAM1	2	9	884.478
EPCVESLVSQYFQTVTDYGK	2.68917e-06	P02652	APOA2	3	12	784.035
EPDSNVIVVDWLSR	0.000474458	P06858	LPL	2	11	814.918
EPFEEKQR	0.00147322	P09871	C1S	2	8	531.764
EPFSWIK	0.000474458	P00451	F8	2	6	453.74
EPGCGCCSVCAR	0.00379541	P18065	IGFBP2	2	12	706.762
EPGLQIWR	0.000474458	P06396	GSN	2	7	499.775
EPGQDLVVLPLSITTDFIPSFR	0.000572541	P01024	C3	3	11	815.441
EPIQLHR	0.000976774	P22748	CA4	2	5	446.754
EPPLLLGVLHPNTK	0.000474458	Q9HDC9	APMAP	3	9	509.968
EPQDTYHYLPFSLPHR	0.00146503	P10909	CLU	3, 4	22	667.3269, 500.74698
EPQPEVAAAEEEK	0.00467661	O15427	SLC16A3	2	12	713.838
EPQVYTLPPSRDELTK	0.000474458	P01857;P0DOX5	IGHG1	3	12	624.995
EPTMYVGSTSVQTSR	3.85267e-05	P09871	C1S	2	10	821.891
EQADFAIEALAK	0.000572541	P35579	MYH9	2	8	653.338
EQAGGGWR	0.00979746	Q86X29	LSR	2	11	430.704
EQAPHCICANGR	0.000849079	P01023	A2M	2, 3	22	706.81152, 471.54346
EQAPNLVYMVTGNPASDEIK	1.16283e-05	P04275	VWF	3	12	726.025
EQAPNLVYMVTGNPASDEIKR	0.000344649	P04275	VWF	3	12	778.058
EQDLEVILHNGACSPGAR	0.000572541	P04275	VWF	3	12	655.986
EQDLLSHEQK	0.00192756	P04279	SEMG1	3	5	409.539
EQEGEYYCTAFNR	2.18148e-06	P16284	PECAM1	2	11	833.844
EQFLDGDGWTSR	0.0010694	P27797	CALR	2	6	705.818
EQGQAPITPQQGQALAK	0.00411486	P84095	RHOG	2	12	882.966
EQGVEEHETLLLR	0.00293255	Q9Y490	TLN1	3	12	518.27
EQHLFLPFSYK	0.000612698	P04114	APOB	2, 3	24	704.86664, 470.24683
EQILAFSQK	0.000474458	P22748	CA4	2	7	532.293
EQIMVLNNK	0.00536107	Q7Z794	KRT77	2	16	544.79205, 552.78955
EQISNEGEDK	0.00077657	Q7Z403	TMC6	2	6	574.757
EQLGEFYEALDCLCIPR	1.87933e-05	P19652	ORM2	3	10	704.996
EQLGEFYEALDCLR	0.000326798	P02763	ORM1	2, 3	21	871.90631, 581.60663
EQLGPVTQEFWDNLEK	0.000572541	P02647	APOA1	3	11	644.983
EQLGPVTQEFWDNLEKETEGLR	1.63267e-05	P02647	APOA1	3	12	873.429
EQLGPVTQEFWDNLEKETEGLRQEMSK	0.000473404	P02647	APOA1	4	23	806.14093, 810.13965
EQLQDMGLVDLFSPEK	0.000344649	P01008	SERPINC1	3	12	616.973
EQLSLLDR	0.000607042	P01011	SERPINA3	2	10	487.269
EQLSLLDRFTEDAK	0.000512802	P01011	SERPINA3	2, 3	19	832.92816, 555.62115
EQLSLLDRFTEDAKR	0.000657862	P01011	SERPINA3	3, 4	23	607.65491, 455.99298
EQLTPLIK	0.000344649	P02652	APOA2	2	10	471.287
EQLTPLIKK	0.000572541	P02652	APOA2	2	4	535.334
EQMMNSSISSGSGSLR	0.00332257	Q12959	DLG1	2	12	835.877
EQMVDASRPELLYR	0.000572541	P26572	MGAT1	3	5	569.622
EQPGVYTK	0.000572541	P03952	KLKB1	2	5	461.237
EQPPSLTR	0.000607042	P00748	F12	2	8	464.248
EQQALQTVCLK	8.83317e-05	P05452	CLEC3B	2	8	659.345
EQQDSPGNKDFLQSLK	5.28571e-05	P08697	SERPINF2	3	12	611.971
EQSAAMSQEAASPATVQSR	0.00583802	Q9C075	KRT23	3	12	650.306
EQTMSECEAGALR	1.65616e-05	P10643	C7	2	9	741.322
EQVAEVR	0.00332257	P02649	APOE	2	10	415.722
EQVMDTLVR	0.00302286	P49184	DNASE1L1	2	12	545.782
EQYGQYALAVR	0.00077657	Q02413	DSG1	2	5	649.33
ERGPEEEHLGILGPVIWAEVGDTIR	0.000572541	P00450	CP	4	12	693.863
ERLGPLVEQGR	0.000572541	P02649	APOE	3	10	418.57
ERPGVYTNVVEYVDWILEK	0.000176393	P03951	F11	3	11	770.399
ERQEAEEAK	0.00573863	P26038	MSN	2	12	545.262
ERQEAEEAKEALLQASR	0.000157015	P26038	MSN	3	12	653.336
ERSEDWYGSAVPLLTDR	0.0026761	Q6UWD8	C16orf54	3	12	665.325
ERVYFFK	0.00147322	P04004	VTN	2	10	494.766
ESATITCLVTGFSPADVFVQWMQR	3.38282e-05	P01871	IGHM	4	8	686.586
ESCGYDTCYDWEK	0.000572541	P13671	C6	2	8	856.814
ESCNLFVLK	0.00332257	P08253	MMP2	2	12	555.287
ESDEETQIK	0.000474458	P04114	APOB	2	10	539.749
ESDEETQIKVNWEEEAASGLLTSLK	0.000607042	P04114	APOB	4	6	702.346
ESDEETQIKVNWEEEAASGLLTSLKDNVPK	0.000607042	P04114	APOB	4	10	840.668
ESDTSYVSLK	0.00243262	P02741	CRP	2	12	564.775
ESEAVEWQQK	9.9839e-06	P26038	MSN	2	11	617.291
ESEPQAAAEPAEAK	0.00077657	P80723	BASP1	2	5	714.336
ESEQGVYTCTAQGIWK	0.000474458	P00736	C1R	3	10	619.621
ESGMTMEELK	0.0011878	P20851	C4BPB	2	28	577.75702, 585.75452
ESGMTMEELKYSLELK	0.0018528	P20851	C4BPB	3	10	629.974
ESGPTTYK	0.000474458	P01871	IGHM	2	9	441.714
ESGVPDR	0.00573863	P06312	IGKV4-1	1	9	759.363
ESISLLMR	0.000572541	P55160	NCKAP1L	2	5	474.763
ESIVQVHIEVLDENDNAPEFAKPYQPK	0.00721133	P33151	CDH5	4	12	778.142
ESKPLTAQQTTK	0.000584228	P02751	FN1	2, 3	23	666.36188, 444.57703
ESLDVYELDAK	0.000187276	Q13510	ASAH1	2	9	641.314
ESLLNHFLYEVAR	0.000936911	P43652	AFM	2, 3	23	795.91736, 530.94733
ESLRGECEDMLSK	0.00243262	Q13201	MMRN1	2	12	777.35
ESLSSYWESAK	5.01111e-05	P02655	APOC2	2	10	643.799
ESLTEINR	0.00932651	Q9Y4F9	RIPOR2	2	12	481.251
ESLTHCR	0.000474458	Q9Y6Z7	COLEC10	2	8	451.711
ESNEELTESCETK	6.81253e-06	P01042	KNG1	2	12	778.325
ESNEELTESCETKK	0.000421379	P01042	KNG1	2, 3	22	842.37256, 561.91742
ESPLLFK	0.00549859	P26038	MSN	1, 2	18	833.47675, 417.242
ESQALQEDSR	0.000877193	Q8NDA2	HMCN2	2	5	581.77
ESQAYYQR	0.00319579	P04156	PRNP	2	12	522.741
ESQETLHK	0.000572541	P20701	ITGAL	2	5	486.243
ESQLPTVMDFR	0.00196728	P04114	APOB	2, 3	28	661.8241, 441.55182, 669.82153
ESQLPTVMDFRK	0.000741412	P04114	APOB	2, 3	46	725.87158, 484.25015, 733.86902, 489.58179
ESSNVVVTER	0.000572541	Q02413	DSG1	2	6	560.286
ESSSHHPGIAEFPSR	0.000580779	P02671	FGA	2, 3, 4	35	819.38696, 546.59375, 410.19711
ESSSHHPGIAEFPSRGK	0.00177776	P02671	FGA	3, 4	18	608.29919, 456.47623
ESTLNMVVR	0.000572541	Q92743	HTRA1	2	7	524.776
ESYSGVTLDPR	7.02418e-05	P01031	C5	2	10	612.299
ESYYFDLTDGLS	0.000572541	P01042	KNG1	2	9	705.309
ETAASLLQAGYK	2.27869e-05	P00734	F2	2	11	626.333
ETAFEEDVQLPR	0.000344649	Q9NZH0	GPRC5B	2	8	717.349
ETAVDGELVVLYDVK	1.19807e-05	P19823	ITIH2	2	12	825.435
ETCGCCDCEK	0.000344649	P12110	COL6A2	2	6	659.712
ETCVDLHLPR	0.000344649	P48594	SERPINB4	3	5	413.877
ETCVECQK	0.00328207	Q9UHB6	LIMA1	2	12	527.221
ETDIEDSDDIPEDTTYK	0.00573863	P12259	F5	3	12	662.616
ETDIEDSDDIPEDTTYKK	0.000572541	P12259	F5	3	12	705.315
ETEEKFYYIVQEEK	0.00077657	Q9Y6Z7	COLEC10	3	10	612.296
ETEGLRQEMSK	0.00180639	P02647	APOA1	2, 3	46	654.31665, 436.54684, 662.31409, 441.87848
ETEGLRQEMSKDLEEVK	0.00324982	P02647	APOA1	3, 4	36	674.33337, 506.00186, 679.66504
ETEKDCLNLDK	0.000344649	P08575	PTPRC	2	7	682.822
ETEYGPCR	2.4079e-05	P17936	IGFBP3	2	9	506.214
ETFDVTLEPLSFK	4.43908e-06	P00488	F13A1	2	11	763.393
ETFDVTLEPLSFKK	1.90414e-05	P00488	F13A1	3	8	551.963
ETFLDPFVLR	0.00362779	P23470	PTPRG	2	12	618.835
ETGEHLVHVK	0.000474458	P21333	FLNA	2	10	574.807
ETLEDTR	0.00402721	P04114	APOB	2	10	432.209
ETLEDTRDR	0.000572541	P04114	APOB	2	12	567.773
ETLFSVMPGLK	0.000625266	Q14624	ITIH4	2	22	611.33105, 619.32849
ETLIQENVVLPQIHTVTGTK	1.93919e-05	P00451	F8	3	9	740.746
ETLLQDFR	0.000474458	P02760	AMBP	2	9	511.269
ETLSTIK	0.000572541	Q13201	MMRN1	1	7	791.451
ETLSTIKDNSEIHHK	0.000572541	Q13201	MMRN1	3	10	584.636
ETMLSDGLNSLTYQVLDVQR	0.000877193	P15291	B4GALT1	3	6	761.383
ETNALTSR	0.00482965	Q8NDA2	HMCN2	2	12	446.23
ETPAATEAPSSTPK	0.000344649	P80723	BASP1	2	7	693.841
ETPQLFLR	0.000344649	O00522	KRIT1	2	5	502.282
ETQSQLETER	0.000572541	P15924	DSP	2	8	610.791
ETSLTVNK	0.000474458	Q92954	PRG4	2	5	446.243
ETSNFGFSLLR	0.000102193	Q9UK55	SERPINA10	2	11	635.825
ETTDTEQTPGQEVVLSPGSFMSITFR	0.000572541	P48740	MASP1	4	10	715.094
ETTFNSLLCPSGGEVSEELSLK	1.18632e-05	P01023	A2M	3	12	799.721
ETTLGDMTGK	1.65616e-05	P80108	GPLD1	2	10	526.75
ETTLSYYK	0.00227836	Q86UX7	FERMT3	2	10	502.75
ETVLSALSR	0.00227836	Q8WUM4	PDCD6IP	2	12	488.277
ETWTANVGK	0.000572541	P00734	F2	2	5	503.254
ETYDFDIAVLR	3.88791e-05	P00742	F10	2	7	671.338
ETYGEMADCCAK	0.0010885	P02768	ALB	2	21	717.77032, 725.76782
EVAAGAFR	0.00419605	O15335	CHAD	2	11	410.719
EVAAPDVGR	0.00356653	Q14254	FLOT2	2	12	457.241
EVAFDLEIPK	0.000474458	P19827	ITIH1	2	9	580.814
EVALDLSQHK	0.000572541	O00391	QSOX1	2	8	570.306
EVASAASDGLLR	0.000572541	Q8TD55	PLEKHO2	2	5	594.815
EVASNSELVQSSR	1.30837e-05	P08779	KRT16	2	11	703.35
EVAVGDSTGMAR	0.000474458	Q08397	LOXL1	2	7	596.785
EVCQAVPCPAR	7.68199e-05	Q76LX8	ADAMTS13	2	11	643.803
EVDECSRPNR	0.00201308	P13497	BMP1	3	7	421.191
EVDLKDYEDQQK	0.000906547	P02671	FGA	2, 3	23	755.35699, 503.9071
EVDLKDYEDQQKQLEQVIAK	0.00130519	P02671	FGA	3, 4	24	807.08319, 605.56421
EVDQQLLSVQTR	0.00692485	Q9H4B7	TUBB1	2	12	708.378
EVEGQILGTYVCIK	0.000165554	P20851	C4BPB	2, 3	22	804.9187, 536.94824
EVEHFLK	0.00655229	O15427	SLC16A3	2	12	451.243
EVFAEAVR	0.00276744	P84095	RHOG	2	11	460.745
EVFPVLAAK	2.74525e-05	Q8WUM4	PDCD6IP	2	8	487.289
EVFTSSSSSSSR	0.000344649	P08779	KRT16	2	9	630.789
EVGPPLPQEAVPLQK	0.00573863	Q16610	ECM1	2	12	801.448
EVGPTNADPVCLAK	3.9718e-06	P00450	CP	2	10	735.867
EVGTPHGIILDSVDAAFICPGSSR	3.92314e-05	P02790	HPX	3	12	833.416
EVGTVLSQVYSK	0.000474458	P04114	APOB	2	12	655.354
EVHEQLLSTEQVSDQK	0.00251183	Q13201	MMRN1	3	12	623.978
EVIDSIIK	0.00077657	P42357	HAL	2	6	458.771
EVIITGIQTQGAK	3.68822e-05	P12259	F5	2	12	679.388
EVILCKDQDGK	0.000318011	O00560	SDCBP	2, 3	19	652.82941, 435.55536
EVIQEWNLTNIK	0.00116872	Q9Y490	TLN1	2	7	743.899
EVKIDGQFR	0.00147322	P04114	APOB	2	6	546.296
EVLDQVER	0.00116872	P12931	SRC	2	5	494.259
EVLDSFLDLAR	0.000344649	Q15758	SLC1A5	2	7	639.34
EVLSDPEMR	0.0026761	Q13217	DNAJC3	2	12	538.258
EVNLVLLLK	0.000344649	Q08188	TGM3	2	5	520.839
EVPCASVK	0.00573863	P10643	C7	2	9	445.226
EVPFADLSNMEIGMK	0.000139841	Q13418	ILK	2	9	840.902
EVPLNTIIFMGR	0.0045131	P01008	SERPINC1	2, 3	28	695.38159, 463.92349, 703.37903
EVQEFYKDTYNK	0.00345424	P21926	CD9	2, 3	23	782.36993, 521.91571
EVQGFESATFLGYFK	0.000131428	P06396	GSN	2, 3	19	861.9223, 574.95062
EVQPVELPNCNLVK	2.41965e-05	P27169	PON1	2	12	819.93
EVQVFEITENSAK	0.000344649	P12111	COL6A3	2	8	747.378
EVSFDVELPK	0.000172325	Q06033	ITIH3	2	7	581.803
EVSMDDHK	0.000344649	P05023	ATP1A1	2	6	480.708
EVSQFTPVAFPIAK	0.0075764	Q8TER0	SNED1	2	12	767.419
EVSSCHCAPCQGNGVPVLK	5.33269e-05	P07358	C8B	3	11	700.32
EVSTNTAMIQTSK	1.53017e-05	P13646	KRT13	2	10	713.348
EVSVSAFTTHSQGR	0.00199567	Q8WUA8	TSKU	2, 3	24	753.37079, 502.58295
EVTGIITQGAR	4.73363e-05	Q08431	MFGE8	2	8	572.82
EVTGSSQQTLWRPEGTQSTATLR	0.00586804	Q7Z403	TMC6	3	12	845.093
EVTVPVFYPTEK	0.000572541	P43121	MCAM	2	10	704.872
EVVADSVWVDVK	2.79552e-05	P01024	C3	2	11	673.354
EVVHFGK	0.00692485	P78509	RELN	2	12	408.224
EVVLQHVR	0.000344649	P07204	THBD	2	7	490.288
EVVLQWFTENSK	0.00293255	P15144	ANPEP	2	12	740.378
EVVPRPR	0.000572541	P02751	FN1	2	8	426.756
EVVTSEDGSDCPEAMDLGTLSGIGTLDGFR	2.11442e-05	P02671	FGA	4	12	782.856
EVWFFGLQYQDTK	8.80932e-06	P26038	MSN	2	11	830.904
EVWFFGLQYVDSK	3.17139e-05	P35241	RDX	2	8	809.401
EVYFAER	0.000474458	P50238	CRIP1	2	7	457.224
EVYGFNPEGK	0.000474458	P04114	APOB	2	11	570.272
EVYTFASEPNDVFFK	0.00356653	P12111	COL6A3	2	12	896.925
EWDNTTTECR	0.00192756	P20851	C4BPB	2	7	656.267
EWFSETFQK	0.000474458	P02654	APOC1	2	8	601.28
EWFWDLATGTMK	1.37426e-05	P02790	HPX	2	9	742.848
EWISQATAIWTAR	0.00251183	Q9UI42	CPA4	2	12	766.896
EWLQVDFQK	0.000572541	P00451	F8	2	7	596.803
EWVAIESDSVQPVPR	0.000474458	Q96KN2	CNDP1	2	11	856.436
EYAGYLLYSER	0.000877193	Q07954	LRP1	2	6	682.33
EYAPGETVK	0.000344649	P04275	VWF	2	9	497.248
EYCGVPGDGDEELLR	4.07584e-05	P02760	AMBP	2	12	854.878
EYEELKDVGR	4.20552e-05	P23467	PTPRB	2	11	619.307
EYENELAK	0.000572541	P15924	DSP	2	4	498.238
EYEPYFK	0.000572541	P12259	F5	2	6	488.227
EYEPYFKK	0.000474458	P12259	F5	2	9	552.274
EYFAIDNSGR	0.000474458	P33151	CDH5	2	8	586.273
EYGAVTSFTELK	0.00328207	Q03167	TGFBR3	2	12	672.838
EYHFGQAVR	0.00127159	P08603	CFH	2	8	553.773
EYHTEKLVTSK	0.00573863	P02671	FGA	2	12	667.851
EYIVTQGPLPGTK	0.000344649	P23467	PTPRB	2	9	701.882
EYLGAICSCTCFGGQR	0.000572541	P02751	FN1	3	7	626.936
EYLTSHLEIR	0.00677821	Q9Y2A7	NCKAP1	3	12	420.891
EYLYFLK	0.000976774	Q8N1N4	KRT78	2	5	488.263
EYQELMNTK	0.000572541	P13647	KRT5	2	9	586.269
EYQISAGDFPEVK	0.000572541	Q9H223	EHD4	2	6	741.859
EYSGTIASEANTYLNSK	0.000572541	P04114	APOB	3	12	616.627
EYTDASFTNR	0.000344649	P00450	CP	2	9	602.267
EYTDASFTNRK	0.0032525	P00450	CP	2, 3	21	666.31494, 444.54572
EYVESQLQR	0.00155586	Q8NBS9	TXNDC5	2	12	576.288
EYVLPHFSVSIEPEYNFIGYK	0.000572541	P01031	C5	3	10	844.421
EYVLPSFEVIVEPTEK	4.43864e-06	P01024	C3	3	10	626.996
EYVQLISVYEK	0.000976774	Q6UX06	OLFM4	2	6	685.864
EYYFAEAQIADFSDPAFISK	2.23171e-05	P05546	SERPIND1	3	12	771.363
FAAGSVVSFK	0.000572541	Q4LDE5	SVEP1	2	7	506.777
FADLSEAANR	0.000344649	P08670	VIM	2	7	547.267
FADQHVPGSPFSVK	0.00350295	P21333	FLNA	3	12	505.925
FAEAFEAIPR	0.000344649	P50990	CCT8	2	8	575.798
FAFCSMK	0.00227836	Q8WUJ3	CEMIP	2	10	445.699
FAFNLYR	0.000344649	P05546	SERPIND1	2	7	465.745
FAFQAEVNR	0.000572541	P14625	HSP90B1	2	7	541.275
FAGQMGIQLFETSAK	3.8901e-05	Q15286	RAB35	2	12	814.411
FAGVFHVEK	0.000572541	P16070	CD44	2	8	517.277
FAHNVVTMR	0.000572541	Q06033	ITIH3	2	8	537.779
FAHTVVTSR	0.000344649	Q14624	ITIH4	2	12	509.277
FAHYVVTSQVVNTANEAR	4.58093e-05	P19827	ITIH1	3	12	669.341
FALDMAR	0.000344649	Q13418	ILK	2	6	412.21
FALEMFNR	0.000572541	Q9UBX1	CTSF	2	7	514.255
FALLGDFFR	8.68046e-05	P49913	CAMP	2	9	543.293
FALLGDFFRK	0.000572541	P49913	CAMP	3	7	405.229
FALVEVIAMIK	0.00444405	Q7L576	CYFIP1	2	12	617.367
FANYIDK	0.000572541	P08670	VIM	2	5	435.721
FASFEAQGALANIAVDK	0.00141105	P01903	HLA-DRA	2, 3	22	876.45178, 584.63696
FASTFDKNFR	0.00362779	Q9UK55	SERPINA10	3	12	411.54
FATTFYQHLADSK	0.00123917	P01008	SERPINC1	2, 3	24	764.87518, 510.25253
FAVLQENVAWGNGR	4.01861e-05	Q9Y6R7	FCGBP	2	11	780.9
FCANTCVECR	2.11442e-05	Q13642	FHL1	2	8	658.763
FCDMPVFENSR	1.90282e-05	Q92496	CFHR4	2	10	701.3
FCECDNFNCDR	0.000344649	P05556	ITGB1	2	6	768.769
FCENPDEVK	6.85676e-05	P12259	F5	2	11	569.248
FCENPDEVKR	0.000407961	P12259	F5	2, 3	23	647.29822, 431.86792
FCENPDEVKRDDPK	0.00472056	P12259	F5	2, 3	23	874.89905, 583.60181
FCFLVEK	0.00932651	Q9UQB8	BAIAP2	2	12	471.741
FCGLSQPR	0.000572541	P11678	EPX	2	7	482.737
FCGQLGSPLGNPPGK	3.92314e-05	P00736	C1R	2	12	764.883
FCGQLGSPLGNPPGKK	0.000185553	P00736	C1R	2, 3	23	828.92993, 552.95575
FDAGELITQR	0.000683901	P35232	PHB1	2	6	575.299
FDAPPEAVAAK	0.00293255	O95969	SCGB1D2	2	12	558.29
FDCHYCR	0.000344649	Q13642	FHL1	2	8	529.203
FDEFFSEGCAPGSK	0.000344649	P02787	TF	2	12	789.332
FDEFFSEGCAPGSKK	0.00332257	P02787	TF	3	12	569.256
FDEVLIR	0.000572541	O00159	MYO1C	2	5	446.25
FDGILGMAYPR	0.000344649	P07339	CTSD	2	10	620.313
FDHTNSLNIAGLSLDFSSK	1.47997e-05	P04114	APOB	3	12	689.344
FDHVITNMNNNYEPR	0.00461254	P02746	C1QB	3, 4	32	621.95294, 466.71652, 627.28455
FDLELPDGNR	0.000474458	Q76LX8	ADAMTS13	2	12	588.288
FDMIVPILEK	2.37266e-05	Q13418	ILK	2	9	602.836
FDPSLTQR	0.00243262	P08697	SERPINF2	2	12	482.248
FDPVRGEVPPR	0.0026761	P02790	HPX	3	12	423.563
FDQGDTTR	0.000572541	Q9Y624	F11R	2	5	470.212
FDSDAASQR	1.47191e-05	P04439	HLA-A	2	10	498.723
FDTISEK	0.00410922	P01008	SERPINC1	1, 2	18	839.41455, 420.21091
FEDENFILK	0.000108986	P62937	PPIA	2	8	577.79
FEDGVLDPDYPR	0.000344649	P04004	VTN	2	12	711.83
FEDLNKR	0.000572541	P04899	GNAI2	2	9	461.243
FEDLTPGK	0.000344649	P23467	PTPRB	2	5	453.732
FEETTADGRK	2.4532e-05	Q01469	FABP5	2	12	577.278
FEGIACEISK	8.43378e-05	P02748	C9	2	11	577.282
FEHCNFNDVTTR	0.000660022	P13987	CD59	2, 3	21	770.33588, 513.89301
FEILPEGSLR	0.00243262	Q8NDA2	HMCN2	2	12	580.819
FEMEQNLR	0.00600524	P35527	KRT9	2	19	533.75293, 541.75043
FESPEVAER	0.00721133	P52272	HNRNPM	2	12	532.256
FEVIEFDDGAGSVLR	0.00319579	P10586	PTPRF	2	12	827.41
FEVQVTVPK	9.84339e-05	P01023	A2M	2	11	523.798
FFDTELENLER	0.000344649	O94804	STK10	2	8	706.838
FFESFGDLSSPDAVMGNPK	0.000162273	P02042	HBD	3	8	682.316
FFESFGDLSTPDAVMGNPK	6.13252e-05	P68871	HBB	3	9	686.987
FFESHVAR	0.000203731	P48061	CXCL12	2	10	496.751
FFFNIFTR	0.000344649	P10646	TFPI	2	5	546.287
FFFSGYDK	0.000572541	P22748	CA4	2	5	505.735
FFGEGTKK	0.000607042	P04114	APOB	2	9	457.243
FFGHGAEDSLADQAANEWGR	4.47522e-05	P0DJI8	SAA1	3	12	726.659
FFGLPITGMLNSR	0.000572541	P09237	MMP7	2	9	726.887
FFGTFLPEVAK	0.000572541	P17213	BPI	2	8	628.34
FFLTNGEIMTFEK	9.34545e-06	P11226	MBL2	2	11	788.889
FFPEDVSEELIQEITQR	0.0026761	P35241	RDX	3	12	694.013
FFQYDTWK	0.000344649	P01344	IGF2	2	5	567.766
[truncated: 6,224 more rows]

## Sheet: Urine Protein List
Genes	Protein.Group	LFQ.Urine_01	LFQ.Urine_02	iBAQ.Urine_01	iBAQ.Urine_02	Average.iBAQ	iBAQ.Rank	Subcellular.Location	Length	Mass	#Peptides	#PSMs	First.Protein.Description
ANPEP	P15144	32.697	32.5786	30.84	30.57	30.705	1	TM.protein	967	109540	60	175	Aminopeptidase N
IST1	P53990	31.2012	31.1547	30.39	30.28	30.335	2	Intracellular	364	39751	17	46	IST1 homolog
PSCA	O43653	31.4868	31.4773	30.12	29.53	29.825	3	other	114	11959	4	7	Prostate stem cell antigen
ALB	P02768	32.5487	31.7407	29.96	29.13	29.545	4	Secreted	609	69367	64	169	Albumin
MUC1	P15941	31.7241	31.7115	29.74	29.27	29.505	5	TM.protein	1255	122102	10	28	Mucin-1
DPP4	P27487	30.7793	30.8898	29.48	29.5	29.49	6	TM.protein	766	88279	46	131	Dipeptidyl peptidase 4
DPEP1	P16444	31.6575	31.6309	29.54	29.42	29.48	7	Intracellular	411	45674	26	71	Dipeptidase 1
UPK2	O00526	30.8405	30.8591	29.51	29.31	29.41	8	TM.protein	184	19438	7	20	Uroplakin-2
KRT1	P04264	32.027	31.2924	29.58	29.04	29.31	9	Intracellular	644	66039	53	145	Keratin, type II cytoskeletal 1
CHMP1B	Q7LBR1	30.9481	30.9571	29.16	29.29	29.225	10	Intracellular	199	22109	9	20	Charged multivesicular body protein 1b
MME	P08473	30.9639	31.048	29.32	29.09	29.205	11	TM.protein	750	85514	57	143	Neprilysin
UMOD	P07911	31.4228	31.3546	29.35	29.04	29.195	12	other	640	69761	23	61	Uromodulin
ANXA11	P50995	30.1761	30.3639	29.18	29.12	29.15	13	Intracellular	505	54390	29	80	Annexin A11
CLU	P10909	30.8088	30.4347	29.2	28.95	29.075	14	Secreted	449	52495	28	72	Clusterin
AQP2	P41181	30.3665	30.4813	28.98	29.12	29.05	15	TM.protein	271	28837	4	14	Aquaporin-2
KRT10	P13645	31.3669	30.8964	29.15	28.79	28.97	16	Secreted	584	58827	35	86	Keratin, type I cytoskeletal 10
GAPDH	P04406	30.4874	30.2693	29.17	28.73	28.95	17	Intracellular	335	36053	25	70	Glyceraldehyde-3-phosphate dehydrogenase
SDCBP	O00560	30.3242	30.1522	28.97	28.83	28.9	18	Intracellular	298	32444	15	39	Syntenin-1
CHMP2A	O43633	30.3151	29.9907	28.69	28.94	28.815	19	Intracellular	222	25104	16	40	Charged multivesicular body protein 2a
CD59	P13987	29.8617	29.8241	28.98	28.54	28.76	20	other	128	14177	5	17	CD59 glycoprotein
GPRC5B	Q9NZH0	30.1256	30.0951	28.63	28.68	28.655	21	TM.protein	403	44795	7	22	G-protein coupled receptor family C group 5 member B
UPK1A	O00322	29.8552	29.9861	28.61	28.67	28.64	22	TM.protein	258	28879	7	18	Uroplakin-1a
KRT9	P35527	31.3448	30.2435	29.12	28.02	28.57	23	Intracellular	623	62064	36	80	Keratin, type I cytoskeletal 9
XPNPEP2	O43895	30.8668	30.9799	28.51	28.57	28.54	24	Intracellular	674	75625	31	74	Xaa-Pro aminopeptidase 2
GPRC5C	Q9NQ84	30.5481	30.7525	28.18	28.88	28.53	25	TM.protein	441	48193	10	30	G-protein coupled receptor family C group 5 member C
CYSTM1	Q9H1C7	28.8478	29.0878	28.37	28.64	28.505	26	TM.protein	97	10631	2	6	Cysteine-rich and transmembrane domain-containing protein 1
CD9	P21926	30.2267	30.4942	28.27	28.66	28.465	27	TM.protein	228	25416	8	20	CD9 antigen
PDCD6	O75340	29.2246	29.2657	28.62	28.23	28.425	28	Intracellular	191	21868	12	35	Programmed cell death protein 6
SLC2A5	P22732	29.345	29.1	28.41	28.42	28.415	29	TM.protein	501	54974	13	37	Solute carrier family 2, facilitated glucose transporter member 5
ANXA4	P09525	29.633	29.5797	28.48	28.34	28.41	30	Intracellular	319	35883	29	86	Annexin A4
PPIA	P62937	29.4418	29.3456	28.59	28.22	28.405	31	Secreted	165	18012	9	21	Peptidyl-prolyl cis-trans isomerase A
ALDOB	P05062	29.7383	29.3534	28.68	28.08	28.38	32	Intracellular	364	39473	24	73	Fructose-bisphosphate aldolase B
BROX	Q5VW32	31.0852	31.1949	28.39	28.33	28.36	33	Intracellular	411	46476	23	54	BRO1 domain-containing protein BROX
PODXL	O00592	31.2957	31.3023	28.38	28.28	28.33	34	TM.protein	558	58635	17	43	Podocalyxin
EZR	P15311	31.2206	31.0866	28.42	28.16	28.29	35	Intracellular	586	69413	43	125	Ezrin
PEBP1	P30086	29.8041	29.3992	28.44	28.13	28.285	36	Intracellular	187	21057	15	37	Phosphatidylethanolamine-binding protein 1
OLFM4	Q6UX06	30.2171	30.3011	28.23	28.26	28.245	37	Secreted	510	57280	27	78	Olfactomedin-4
VPS4A	Q9UN37	31.5729	31.4473	28.3	28.18	28.24	38	Intracellular	437	48898	23	67	Vacuolar protein sorting-associated protein 4A
THY1	P04216	29.7058	29.1531	28.66	27.79	28.225	39	other	161	17935	4	15	Thy-1 membrane glycoprotein
RAC1	P63000	29.8795	29.9015	28.22	28.19	28.205	40	Intracellular	192	21450	3	12	Ras-related C3 botulinum toxin substrate 1
TSG101	Q99816	28.9054	28.9728	28.25	28.01	28.13	41	Intracellular	390	43944	27	76	Tumor susceptibility gene 101 protein
VPS4B	O75351	30.1956	30.0013	28.26	27.99	28.125	42	Intracellular	444	49302	23	60	Vacuolar protein sorting-associated protein 4B
TPP1	O14773	30.828	30.4666	28.36	27.85	28.105	43	Intracellular	563	61248	8	24	Tripeptidyl-peptidase 1
CHMP2B	Q9UQN3	29.3561	29.4516	28	28.08	28.04	44	Intracellular	213	23907	16	39	Charged multivesicular body protein 2b
CHMP5	Q9NZZ3	28.907	29.323	27.97	28.1	28.035	45	Intracellular	219	24571	10	21	Charged multivesicular body protein 5
VTA1	Q9NP79	29.3266	29.2794	27.92	27.9	27.91	46	Intracellular	307	33879	14	35	Vacuolar protein sorting-associated protein VTA1 homolog
TSPAN1	O60635		29.7312		27.84	27.84	47	TM.protein	241	26301	2	4	Tetraspanin-1
PDCD6IP	Q8WUM4	29.2218	29.0843	27.89	27.73	27.81	48	Intracellular	868	96023	73	203	Programmed cell death 6-interacting protein
ENO1	P06733	29.2784	29.3253	27.84	27.67	27.755	49	Intracellular	434	47169	28	79	Alpha-enolase
ANXA5	P08758	29.7166	29.727	27.9	27.6	27.75	50	Intracellular	320	35937	25	66	Annexin A5
KRT2	P35908	30.4472	29.8408	27.97	27.51	27.74	51	Intracellular	639	65433	46	117	Keratin, type II cytoskeletal 2 epidermal
LDHB	P07195	29.2881	29.0883	27.85	27.6	27.725	52	Intracellular	334	36638	19	49	L-lactate dehydrogenase B chain
PDZK1IP1	Q13113	27.5935	27.8266	27.52	27.85	27.685	53	TM.protein	114	12227	4	10	PDZK1-interacting protein 1
ATP1B1	P05026	29.6778	29.5724	27.67	27.56	27.615	54	TM.protein	303	35061	19	49	Sodium/potassium-transporting ATPase subunit beta-1
PROM1	O43490	29.5561	29.7143	27.68	27.48	27.58	55	TM.protein	865	97202	38	93	Prominin-1
BHMT	Q93088	29.5928	29.3038	27.73	27.35	27.54	56	Intracellular	406	44998	22	57	Betaine--homocysteine S-methyltransferase 1
CDC42	P60953	29.2321	29.3161	27.63	27.42	27.525	57	Intracellular	191	21259	12	33	Cell division control protein 42 homolog
HSPA8	P11142	30.1668	30.1447	27.68	27.35	27.515	58	Intracellular	646	70898	29	82	Heat shock cognate 71 kDa protein
PRDX1	Q06830	29.1326	29.0774	27.54	27.41	27.475	59	Intracellular	199	22110	16	45	Peroxiredoxin-1
CPNE3	O75131	29.2969	29.2483	27.53	27.37	27.45	60	Intracellular	537	60131	30	79	Copine-3
SMIM24	O75264	27.8613	27.8735	27.43	27.45	27.44	61	TM.protein	130	14964	7	20	Small integral membrane protein 24
ACY1	Q03154	29.069	28.7677	27.64	27.22	27.43	62	Intracellular	408	45885	24	64	Aminoacylase-1
GPRC5A	Q8NFJ5	28.4523	28.2599	27.55	27.31	27.43	63	TM.protein	357	40251	8	25	Retinoic acid-induced protein 3
SLC12A1	Q13621	29.2399	29.2329	27.33	27.5	27.415	64	TM.protein	1099	121450	43	119	Solute carrier family 12 member 1
TPI1	P60174	28.4369	28.2118	27.59	27.17	27.38	65	Intracellular	249	26669	19	60	Triosephosphate isomerase
NHERF1	O14745	29.4634	29.3638	27.49	27.27	27.38	66	Intracellular	358	38868	26	70	Na(+)/H(+) exchange regulatory cofactor NHE-RF1
ASS1	P00966	28.9195	28.7911	27.55	27.18	27.365	67	Intracellular	412	46530	27	69	Argininosuccinate synthase
GNB1	P62873	30.2436	30.3809	27.19	27.15	27.17	68	Intracellular	340	37377	8	19	Guanine nucleotide-binding protein G(I)/G(S)/G(T) subunit beta-1
SMIM5	Q71RC9		27.8459		27.16	27.16	69	TM.protein	77	8540	2	2	Small integral membrane protein 5
CA2	P00918	28.831	28.8638	27.26	27.03	27.145	70	Intracellular	260	29246	14	36	Carbonic anhydrase 2
ARHGDIA	P52565	27.9069	27.7965	27.22	27	27.11	71	Intracellular	204	23207	10	25	Rho GDP-dissociation inhibitor 1
DEFB1	P60022	27.4793	27.9784	26.9	27.31	27.105	72	Secreted	68	7420	2	6	Beta-defensin 1
ANXA6	P08133	28.7969	28.7146	27.28	26.91	27.095	73	Intracellular	673	75873	56	153	Annexin A6
IDH1	O75874	29.0395	28.7817	27.37	26.8	27.085	74	Intracellular	414	46659	32	73	Isocitrate dehydrogenase [NADP] cytoplasmic
VAT1	Q99536	28.4341	28.4288	27.22	26.95	27.085	75	Intracellular	393	41920	23	54	Synaptic vesicle membrane protein VAT-1 homolog
APOD	P05090	28.3249	28.122	27.26	26.88	27.07	76	Secreted	189	21276	9	25	Apolipoprotein D
CAPN7	Q9Y6W3	28.8487	28.8661	27.03	27.06	27.045	77	Intracellular	813	92652	57	144	Calpain-7
HSPB1	P04792	28.6646	28.3942	27.3	26.77	27.035	78	Intracellular	205	22783	18	51	Heat shock protein beta-1
LGALS3BP	Q08380	29.4675	28.8209	27.49	26.55	27.02	79	Secreted	585	65331	23	62	Galectin-3-binding protein
PGK1	P00558	28.8464	28.6171	27.26	26.76	27.01	80	Intracellular	417	44615	29	73	Phosphoglycerate kinase 1
ACE	P12821	29.2526	29.2697	27.1	26.91	27.005	81	TM.protein	1306	149715	52	144	Angiotensin-converting enzyme
GNAS	P63092;Q5JWF2	28.975	28.9589	27.12	26.88	27	82		#N/A	#N/A	15	37	Guanine nucleotide-binding protein G(s) subunit alpha isoforms short
ANXA7	P20073	27.8137	28.0593	27.03	26.87	26.95	83	Intracellular	488	52739	29	70	Annexin A7
CR1	P17927	29.3039	29.1911	27.06	26.74	26.9	84	TM.protein	2039	223663	50	140	Complement receptor type 1
SLC44A2	Q8IWA5	29.5312	29.6115	26.95	26.83	26.89	85	TM.protein	706	80124	22	59	Choline transporter-like protein 2
ATP6V1A	P38606	28.5404	28.5691	27.05	26.72	26.885	86	Intracellular	617	68304	44	111	V-type proton ATPase catalytic subunit A
STOM	P27105	28.328	28.6697	26.78	26.96	26.87	87	other	288	31731	17	42	Stomatin
GDI2	P50395	29.3276	29.0559	26.61	27.1	26.855	88	Intracellular	445	50663	32	78	Rab GDP dissociation inhibitor beta
SLC36A2	Q495M3	29.4506	29.3748	26.95	26.76	26.855	89	TM.protein	483	53216	12	29	Proton-coupled amino acid transporter 2
MITD1	Q8WV92	28.2595	28.4243	26.88	26.8	26.84	90	Intracellular	249	29314	17	44	MIT domain-containing protein 1
ARF6	P62330	27.5432	27.4705	26.98	26.68	26.83	91	Intracellular	175	20082	9	23	ADP-ribosylation factor 6
RALB	P11234	28.7691	28.8487	26.87	26.78	26.825	92	Intracellular	206	23409	9	24	Ras-related protein Ral-B
EHD4	Q9H223	28.6324	28.5331	26.81	26.71	26.76	93	Intracellular	541	61175	27	63	EH domain-containing protein 4
SLC3A2	P08195	28.5293	28.3247	27	26.51	26.755	94	TM.protein	630	67994	25	63	4F2 cell-surface antigen heavy chain
MVB12A	Q96EY5	28.556	28.6975	26.85	26.65	26.75	95	Intracellular	273	28783	10	25	Multivesicular body subunit 12A
TXN	P10599	27.9094	27.6254	26.98	26.48	26.73	96	Intracellular	105	11737	7	16	Thioredoxin
ENPEP	Q07075	28.6351	28.5499	26.84	26.58	26.71	97	TM.protein	957	109244	48	129	Glutamyl aminopeptidase
RHOA	P61586	29.5236	29.3993	26.79	26.63	26.71	98	Intracellular	193	21768	6	13	Transforming protein RhoA
MSN	P26038	27.9796	27.9358	26.78	26.62	26.7	99	Intracellular	577	67820	41	117	Moesin
SLC12A3	P55017	28.066	27.9022	26.83	26.55	26.69	100	TM.protein	1021	113139	39	103	Solute carrier family 12 member 3
ATP1A1	P05023	29.1362	29.1156	26.75	26.58	26.665	101	TM.protein	1023	112896	38	99	Sodium/potassium-transporting ATPase subunit alpha-1
UEVLD	Q8IX04	28.1088	28.2724	26.67	26.62	26.645	102	Intracellular	471	52264	27	67	Ubiquitin-conjugating enzyme E2 variant 3
RAB7A	P51149	27.403	27.6424	26.72	26.53	26.625	103	Intracellular	207	23490	22	52	Ras-related protein Rab-7a
CNDP2	Q96KP4	28.3088	28.2397	26.86	26.33	26.595	104	Intracellular	475	52878	29	79	Cytosolic non-specific dipeptidase
NAPSA	O96009	28.6186	28.9419	26.48	26.71	26.595	105	Secreted	420	45387	8	17	Napsin-A
VPS28	Q9UK41	27.7588	27.8193	26.58	26.61	26.595	106	Intracellular	221	25425	18	50	Vacuolar protein sorting-associated protein 28 homolog
AQP1	P29972	27.3696	27.7013	26.81	26.35	26.58	107	TM.protein	269	28526	5	10	Aquaporin-1
SNCG	O76070	29.2829	29.2315	26.44	26.71	26.575	108	Intracellular	127	13331	10	26	Gamma-synuclein
HPGD	P15428	28.2398	28.1618	26.64	26.5	26.57	109	Intracellular	266	28977	14	37	15-hydroxyprostaglandin dehydrogenase [NAD(+)]
SLC5A2	P31639	28.5169	28.5229	26.6	26.54	26.57	110	TM.protein	672	72897	14	38	Sodium/glucose cotransporter 2
CD63	P08962	28.543	28.8388	26.38	26.69	26.535	111	TM.protein	238	25637	3	8	CD63 antigen
PRDX2	P32119	28.3067	28.1767	26.46	26.6	26.53	112	Intracellular	198	21892	10	26	Peroxiredoxin-2
SLC6A19	Q695T7	28.5156	28.684	26.09	26.89	26.49	113	TM.protein	634	71110	7	22	Sodium-dependent neutral amino acid transporter B(0)AT1
PKM	P14618	28.022	27.9412	26.72	26.25	26.485	114	Intracellular	531	57937	45	106	Pyruvate kinase PKM
SLC4A4	Q9Y6R1	29.2634	29.2316	26.67	26.25	26.46	115	TM.protein	1079	121461	28	80	Electrogenic sodium bicarbonate cotransporter 1
RALA	P11233	28.4377	28.5891	26.55	26.36	26.455	116	Intracellular	206	23567	7	18	Ras-related protein Ral-A
CHMP1A	Q9HD42	27.805	27.8111	26.5	26.4	26.45	117	Intracellular	196	21703	12	27	Charged multivesicular body protein 1a
APOE	P02649	27.8002	28.3002	26.22	26.67	26.445	118	Secreted	317	36154	28	86	Apolipoprotein E
SLC31A1	O15431	26.8191	26.621	26.51	26.36	26.435	119	TM.protein	190	21091	4	10	High affinity copper uptake protein 1
GNAI2	P04899	30.788	30.8288	26.39	26.46	26.425	120	Intracellular	355	40451	16	45	Guanine nucleotide-binding protein G(i) subunit alpha-2
CNP	P09543	27.6603	27.7359	26.54	26.31	26.425	121	Intracellular	421	47579	36	101	2',3'-cyclic-nucleotide 3'-phosphodiesterase
SLC44A4	Q53GD3	29.3612	29.5269	26.47	26.37	26.42	122	TM.protein	710	79254	13	38	Choline transporter-like protein 4
SLC5A12	Q1EHB4	28.2869	28.3516	26.5	26.34	26.42	123	TM.protein	618	67647	14	39	Sodium-coupled monocarboxylate transporter 2
FAM151A	Q8WW52	29.1829	29.2327	26.57	26.26	26.415	124	TM.protein	585	64028	18	50	Protein FAM151A
RAB5C	P51148	28.6845	28.4344	26.35	26.46	26.405	125	Intracellular	216	23483	7	20	Ras-related protein Rab-5C
RAB10	P61026	30.5978	30.6087	26.32	26.45	26.385	126	Intracellular	200	22541	14	39	Ras-related protein Rab-10
EHD1	Q9H4M9	28.1764	27.9874	26.52	26.23	26.375	127	Intracellular	534	60627	26	83	EH domain-containing protein 1
ACP3	P15309	27.7443	27.9212	26.61	26.13	26.37	128	other	386	44566	16	44	Prostatic acid phosphatase
CA4	P22748	27.7903	28.0137	26.33	26.34	26.335	129	other	312	35032	17	43	Carbonic anhydrase 4
MDH1	P40925	28.042	27.9005	26.49	26.16	26.325	130	Intracellular	334	36426	17	46	Malate dehydrogenase, cytoplasmic
GNA11	P29992	29.2191	29.2045	26.5	26.14	26.32	131	Intracellular	359	42123	13	40	Guanine nucleotide-binding protein subunit alpha-11
MYO1C	O00159	27.9967	28.0746	26.41	26.23	26.32	132	Intracellular	1063	121682	66	162	Unconventional myosin-Ic
RAP1A	P62834	30.2961	30.3672	26.41	26.21	26.31	133	Intracellular	184	20987	4	11	Ras-related protein Rap-1A
PDZK1	Q5T2W1	29.7425	29.5352	26.42	26.17	26.295	134	Intracellular	519	57129	16	45	Na(+)/H(+) exchange regulatory cofactor NHE-RF3
FOLR1	P15328	28.8189	28.7952	26.3	26.26	26.28	135	other	257	29819	11	28	Folate receptor alpha
BAIAP2	Q9UQB8	27.9897	27.8863	26.36	26.15	26.255	136	Intracellular	552	60868	42	107	Brain-specific angiogenesis inhibitor 1-associated protein 2
PARK7	Q99497	28.8559	28.7298	26.33	26.18	26.255	137	Intracellular	189	19891	16	45	Parkinson disease protein 7
FBP1	P09467	28.5811	28.152	26.5	25.96	26.23	138	Intracellular	338	36842	22	63	Fructose-1,6-bisphosphatase 1
YWHAG	P61981	30.1713	29.9655	26.28	26.14	26.21	139	Intracellular	247	28303	11	27	14-3-3 protein gamma
SERPINA5	P05154	27.9566	28.3178	26.2	26.21	26.205	140	Secreted	406	45675	18	51	Plasma serine protease inhibitor
TMBIM1	Q969X1	28.2388	28.364	26.22	26.19	26.205	141	TM.protein	311	34607	2	6	Protein lifeguard 3
C11orf54	Q9H0W9	28.0957	27.9961	26.52	25.88	26.2	142	Intracellular	315	35117	14	32	Ester hydrolase C11orf54
PTGR1	Q14914	26.9017	26.9413	26.29	26.11	26.2	143	Intracellular	329	35870	18	50	Prostaglandin reductase 1
LGALS3	P17931	26.7348	26.5315	26.34	26.04	26.19	144	Secreted	250	26152	11	40	Galectin-3
MSMB	P08118	25.7761	25.8768	26.52	25.86	26.19	145	other	114	12865	2	4	Beta-microseminoprotein
CAPN5	O15484	27.9191	27.913	26.35	25.96	26.155	146	Intracellular	640	73169	34	95	Calpain-5
IGKC	P01834	26.8118	26.7846	26.34	25.97	26.155	147	Secreted	107	11765	6	14	Immunoglobulin kappa constant
CTSB	P07858	28.3436	27.9994	26.36	25.91	26.135	148	Secreted	339	37822	13	34	Cathepsin B
MPST	P25325	27.7669	27.5907	26.33	25.92	26.125	149	Intracellular	297	33178	13	34	3-mercaptopyruvate sulfurtransferase
PRSS8	Q16651	26.5846	26.7966	26.2	26.05	26.125	150	TM.protein	343	36431	6	18	Prostasin
SNAP23	O00161	27.9048	27.9091	25.96	26.25	26.105	151	other	211	23354	16	44	Synaptosomal-associated protein 23
SOD1	P00441	27.8723	27.5647	26.32	25.87	26.095	152	Intracellular	154	15936	6	20	Superoxide dismutase [Cu-Zn]
CHMP4B	Q9H444	27.549	27.8145	26.09	26.08	26.085	153	Intracellular	224	24950	7	16	Charged multivesicular body protein 4b
GNAI3	P08754	28.3231	28.4927	26.07	26.09	26.08	154	Intracellular	354	40532	11	30	Guanine nucleotide-binding protein G(i) subunit alpha-3
AKR1A1	P14550	27.4061	27.1838	26.32	25.83	26.075	155	Intracellular	325	36573	23	64	Aldo-keto reductase family 1 member A1
SLC22A8	Q8TCC7	28.5538	28.6515	26.04	26.08	26.06	156	TM.protein	542	59856	12	31	Organic anion transporter 3
FABP3	P05413	27.2594	27.0369	26.13	25.97	26.05	157	Intracellular	133	14858	9	28	Fatty acid-binding protein, heart
S100A6	P06703	27.1861	27.377	25.73	26.36	26.045	158	Intracellular	90	10180	5	12	Protein S100-A6
RAB35	Q15286	28.2799	28.517	26.03	26.04	26.035	159	Intracellular	201	23025	11	28	Ras-related protein Rab-35
STX3	Q13277	26.9382	26.8664	26.13	25.94	26.035	160	TM.protein	289	33155	18	48	Syntaxin-3
SFRP1	Q8N474	27.5536	27.783	26.17	25.85	26.01	161	Secreted	314	35386	14	32	Secreted frizzled-related protein 1
CAPG	P40121	27.6548	27.5586	26.08	25.92	26	162	Intracellular	348	38499	14	32	Macrophage-capping protein
GNA13	Q14344	27.6331	27.6814	26.03	25.97	26	163	Intracellular	377	44050	23	72	Guanine nucleotide-binding protein subunit alpha-13
EPS8	Q12929	27.5149	27.6655	26.02	25.96	25.99	164	Intracellular	822	91882	45	117	Epidermal growth factor receptor kinase substrate 8
KRT5	P13647	28.4792	28.076	26.18	25.77	25.975	165	Intracellular	590	62378	30	68	Keratin, type II cytoskeletal 5
CPM	P14384	27.6043	27.6577	26.17	25.77	25.97	166	other	443	50514	17	43	Carboxypeptidase M
FRK	P42685	29.2023	29.1755	26.02	25.89	25.955	167	Intracellular	505	58254	31	76	Tyrosine-protein kinase FRK
ABCB1	P08183	28.7267	28.7454	26.03	25.87	25.95	168	TM.protein	1280	141479	53	137	ATP-dependent translocase ABCB1
ANXA3	P12429	28.6433	28.8965	25.96	25.93	25.945	169	Intracellular	323	36375	28	68	Annexin A3
GSTP1	P09211	28.2943	28.1124	26.15	25.71	25.93	170	Intracellular	210	23356	11	22	Glutathione S-transferase P
GGT1	P19440	32.0141	32.0203	25.99	25.85	25.92	171	TM.protein	569	61410	3	8	Glutathione hydrolase 1 proenzyme
S100A8	P05109	26.8077	27.1631	25.8	26.04	25.92	172	Secreted	93	10835	10	32	Protein S100-A8
RAB14	P61106	26.7905	26.8067	26.02	25.8	25.91	173	Intracellular	215	23897	18	53	Ras-related protein Rab-14
PRDX6	P30041	27.8863	27.6837	26.08	25.74	25.91	174	Intracellular	224	25035	19	39	Peroxiredoxin-6
GNAI1	P63096	28.2332	28.4176	25.79	26.02	25.905	175	Intracellular	354	40361	10	28	Guanine nucleotide-binding protein G(i) subunit alpha-1
PROM2	Q8N271	27.5403	27.681	25.83	25.96	25.895	176	TM.protein	834	91883	28	75	Prominin-2
GNAQ	P50148	28.2611	28.296	25.92	25.86	25.89	177	Intracellular	359	42142	16	36	Guanine nucleotide-binding protein G(q) subunit alpha
PFN1	P07737	26.8899	26.7511	26.11	25.67	25.89	178	Intracellular	140	15054	12	32	Profilin-1
ALDOA	P04075	27.7577	27.5868	26.07	25.67	25.87	179	Intracellular	364	39420	24	58	Fructose-bisphosphate aldolase A
RRAS2	P62070	28.5007	28.5329	25.99	25.73	25.86	180	Intracellular	204	23400	14	38	Ras-related protein R-Ras2
PLCD1	P51178	27.535	27.6889	25.99	25.72	25.855	181	Intracellular	756	85665	31	72	1-phosphatidylinositol 4,5-bisphosphate phosphodiesterase delta-1
VTN	P04004	27.6754	27.52	25.97	25.74	25.855	182	Secreted	478	54306	15	39	Vitronectin
AHCY	P23526	27.4601	27.2559	26.07	25.62	25.845	183	Intracellular	432	47716	26	67	Adenosylhomocysteinase
GNB2	P62879	28.8216	29.3803	25.77	25.92	25.845	184	Intracellular	340	37331	6	12	Guanine nucleotide-binding protein G(I)/G(S)/G(T) subunit beta-2
CFL1	P23528	27.8962	27.5448	25.98	25.66	25.82	185	Intracellular	166	18502	16	44	Cofilin-1
EPS8L2	Q9H6S3	28.0958	28.0422	25.87	25.76	25.815	186	Intracellular	715	80621	40	93	Epidermal growth factor receptor kinase substrate 8-like protein 2
GPX4	P36969	26.9989	27.0824	25.88	25.73	25.805	187	Intracellular	197	22175	14	38	Phospholipid hydroperoxide glutathione peroxidase
GCA	P28676	27.1196	27.1784	25.79	25.81	25.8	188	Intracellular	217	24010	10	27	Grancalcin
APOA1	P02647	27.4373	26.6942	26.37	25.22	25.795	189	Secreted	267	30778	27	67	Apolipoprotein A-I
CAB39	Q9Y376	28.17	28.288	25.82	25.77	25.795	190	Intracellular	341	39869	23	59	Calcium-binding protein 39
CD81	P60033	26.7998	28.0833	25.82	25.77	25.795	191	TM.protein	236	25809	5	11	CD81 antigen
IGHG1	P01857	29.4958	28.5162	26.32	25.27	25.795	192	other	399	43912	5	12	Immunoglobulin heavy constant gamma 1
CLRN3	Q8NCR9	26.4408	26.5905	25.85	25.66	25.755	193	TM.protein	226	25321	3	10	Clarin-3
PDCD10	Q9BUL8	27.4885	27.4379	25.98	25.52	25.75	194	Intracellular	212	24702	15	38	Programmed cell death protein 10
CBR1	P16152	27.8134	27.521	25.89	25.58	25.735	195	Intracellular	277	30375	14	38	Carbonyl reductase [NADPH] 1
SLC23A1	Q9UHI7	27.7861	27.7696	25.78	25.64	25.71	196	TM.protein	598	64815	14	39	Solute carrier family 23 member 1
SLC13A2	Q13183	27.5619	27.5745	25.88	25.52	25.7	197	TM.protein	592	64410	8	20	Solute carrier family 13 member 2
CAPZB	P47756	26.9524	26.8737	25.8	25.58	25.69	198	Intracellular	272	30629	23	60	F-actin-capping protein subunit beta
KIF12	Q96FN5	27.393	27.5484	25.73	25.64	25.685	199	Intracellular	646	70660	40	96	Kinesin-like protein KIF12
MPZL1	O95297	28.8617	28.9638	25.5	25.87	25.685	200	TM.protein	269	29082	3	6	Myelin protein zero-like protein 1
LBP	P18428	27.9469	28.3252	25.58	25.79	25.685	201	Secreted	481	53384	15	33	Lipopolysaccharide-binding protein
SORD	Q00796	27.2611	27.3763	25.8	25.54	25.67	202	Intracellular	357	38325	22	58	Sorbitol dehydrogenase
CD2AP	Q9Y5K6	27.452	27.4363	25.8	25.53	25.665	203	Intracellular	639	71451	53	131	CD2-associated protein
CHMP3	Q9Y3E7	26.8266	26.873	25.67	25.64	25.655	204	Intracellular	222	25073	10	23	Charged multivesicular body protein 3
ITM2B	Q9Y287	29.1739	29.1713	25.68	25.62	25.65	205	TM.protein	266	30338	7	18	Integral membrane protein 2B
YWHAZ	P63104	27.366	27.1358	25.78	25.48	25.63	206	Intracellular	245	27745	12	29	14-3-3 protein zeta/delta
MGAM	O43451	28.6352	28.5783	25.86	25.4	25.63	207	TM.protein	2753	312022	63	160	Maltase-glucoamylase
STXBP2	Q15833	27.3666	27.279	25.74	25.47	25.605	208	Intracellular	593	66453	38	103	Syntaxin-binding protein 2
MELTF	P08582	27.1054	27.1477	25.67	25.53	25.6	209	Intracellular	738	80215	38	104	Melanotransferrin
FABP1	P07148	26.8611	26.6797	25.83	25.34	25.585	210	Intracellular	127	14208	9	18	Fatty acid-binding protein, liver
SLC22A2	O15244	27.9067	27.8926	25.79	25.38	25.585	211	TM.protein	555	62581	12	31	Solute carrier family 22 member 2
TMPRSS2	O15393	27.9813	28.2223	25.6	25.56	25.58	212	TM.protein	492	53859	16	40	Transmembrane protease serine 2
CRYAB	P02511	26.7532	26.648	25.76	25.39	25.575	213	other	175	20159	12	35	Alpha-crystallin B chain
SLC13A3	Q8WWT9	27.192	27.3821	25.6	25.53	25.565	214	TM.protein	602	66841	11	28	Na(+)/dicarboxylate cotransporter 3
S100A9	P06702	26.2387	26.3895	25.47	25.57	25.52	215	Secreted	114	13242	6	17	Protein S100-A9
CMBL	Q96DG6	27.5655	27.4185	25.68	25.34	25.51	216	Intracellular	245	28048	15	34	Carboxymethylenebutenolidase homolog
CETP	P11597	27.2665	27.5108	25.45	25.5	25.475	217	Secreted	493	54756	19	46	Cholesteryl ester transfer protein
SLC3A1	Q07837	27.4884	27.6104	25.63	25.32	25.475	218	TM.protein	685	78852	35	86	Neutral and basic amino acid transport protein rBAT
SERPINA1	P01009	27.7498	26.2896	26.13	24.8	25.465	219	Secreted	418	46737	28	75	Alpha-1-antitrypsin
VAMP8	Q9BV40	26.4771	26.3244	25.45	25.46	25.455	220	TM.protein	100	11438	5	16	Vesicle-associated membrane protein 8
BCAM	P50895	28.2577	28.1345	25.56	25.33	25.445	221	TM.protein	628	67405	25	64	Basal cell adhesion molecule
NPHS2	Q9NP85	27.1136	27.1952	25.63	25.26	25.445	222	other	383	42201	17	50	Podocin
GOT1	P17174	26.5881	26.6588	25.64	25.23	25.435	223	Intracellular	413	46248	25	61	Aspartate aminotransferase, cytoplasmic
CLIC1	O00299	27.3633	27.3148	25.64	25.22	25.43	224	TM.protein	241	26923	10	22	Chloride intracellular channel protein 1
GSN	P06396	27.3697	27.2838	25.58	25.27	25.425	225	Secreted	782	85698	41	113	Gelsolin
DCXR	Q7Z4W1	26.9735	26.7421	25.55	25.26	25.405	226	Intracellular	244	25913	13	36	L-xylulose reductase
FGB	P02675	27.7636	26.9953	25.7	25.1	25.4	227	Secreted	491	55928	32	76	Fibrinogen beta chain
TMEM192	Q8IY95	26.264	26.3903	25.36	25.44	25.4	228	TM.protein	271	30922	12	32	Transmembrane protein 192
KNG1	P01042	28.2339	28.077	25.57	25.22	25.395	229	Secreted	644	71957	30	75	Kininogen-1
TREH	O43280	27.1437	27.1675	25.56	25.23	25.395	230	Intracellular	583	66568	23	54	Trehalase
GPI	P06744	26.9696	26.8981	25.51	25.24	25.375	231	other	558	63147	27	67	Glucose-6-phosphate isomerase
YWHAE	P62258	28.5721	28.5772	25.48	25.26	25.37	232	Intracellular	255	29174	19	52	14-3-3 protein epsilon
ANXA2	P07355	28.0265	28.0619	25.47	25.27	25.37	233	Secreted	339	38604	7	20	Annexin A2
CYBRD1	Q53TN4	26.9556	27.2435	25.25	25.48	25.365	234	TM.protein	286	31641	5	10	Plasma membrane ascorbate-dependent reductase CYBRD1
ARL3	P36405	27.3495	27.5466	25.4	25.33	25.365	235	Intracellular	182	20456	10	23	ADP-ribosylation factor-like protein 3
LITAF	Q99732	25.0823		25.36		25.36	236	other	161	17107	2	2	Lipopolysaccharide-induced tumor necrosis factor-alpha factor
CALB1	P05937	27.6725	27.6651	25.45	25.25	25.35	237	Intracellular	261	30025	20	46	Calbindin
FLOT1	O75955	28.8906	29.0016	25.3	25.4	25.35	238	Intracellular	427	47355	30	77	Flotillin-1
LGALS4	P56470	28.8785	28.8244	25.44	25.25	25.345	239	Intracellular	323	35941	7	15	Galectin-4
ACTR2	P61160	27.4863	27.1972	25.49	25.19	25.34	240	Intracellular	394	44761	18	46	Actin-related protein 2
NDRG1	Q92597	27.0134	26.6301	25.66	25	25.33	241	other	394	42835	9	25	Protein NDRG1
ARRDC1	Q8N5I2	27.2664	27.3531	25.32	25.3	25.31	242	Intracellular	433	45981	9	20	Arrestin domain-containing protein 1
RDX	P35241	27.0608	26.9614	25.39	25.23	25.31	243	Intracellular	583	68564	37	108	Radixin
PEF1	Q9UBV8	26.0261	26.1287	25.5	25.1	25.3	244	Intracellular	284	30381	7	18	Peflin
CD55	P08174	27.45	27.5519	25.21	25.38	25.295	245	other	381	41400	19	45	Complement decay-accelerating factor
TOM1L1	O75674	28.4161	28.4979	25.46	25.13	25.295	246	Intracellular	476	52989	9	20	TOM1-like protein 1
GLO1	Q04760	26.9449	26.937	25.35	25.21	25.28	247	Intracellular	184	20778	11	22	Lactoylglutathione lyase
VPS37D	Q86XT2	26.512	26.8211	25.22	25.32	25.27	248	Intracellular	251	27730	17	44	Vacuolar protein sorting-associated protein 37D
GPD1	P21695	26.9546	26.7539	25.43	25.07	25.25	249	Intracellular	349	37568	23	63	Glycerol-3-phosphate dehydrogenase [NAD(+)], cytoplasmic
VPS36	Q86VN1	26.3004	26.3079	25.39	25.1	25.245	250	Intracellular	386	43817	30	78	Vacuolar protein-sorting-associated protein 36
C11orf52	Q96A22	26.7527	26.9025	25.16	25.33	25.245	251	Intracellular	123	13921	6	16	Uncharacterized protein C11orf52
DDC	P20711	26.9481	26.8521	25.34	25.15	25.245	252	Intracellular	480	53926	21	50	Aromatic-L-amino-acid decarboxylase
DNAJC5	Q9H3Z4	25.5403	25.5971	25.2	25.27	25.235	253	other	198	22149	8	26	DnaJ homolog subfamily C member 5
ACE2	Q9BYF1	27.0552	26.9951	25.48	24.97	25.225	254	TM.protein	805	92463	21	59	Angiotensin-converting enzyme 2
FGG	P02679	28.1144	27.1197	25.83	24.62	25.225	255	Secreted	453	51512	23	55	Fibrinogen gamma chain
SLC22A6	Q4U2R8	27.6991	27.6421	25.14	25.31	25.225	256	TM.protein	563	61816	8	18	Solute carrier family 22 member 6
BSG	P35613	26.643	26.6517	25.34	25.1	25.22	257	TM.protein	385	42200	9	26	Basigin
VPS25	Q9BRG1	27.1486	27.2498	25.32	25.1	25.21	258	Intracellular	176	20748	13	29	Vacuolar protein-sorting-associated protein 25
PBLD	P30039	26.7207	26.4161	25.44	24.96	25.2	259	Intracellular	288	31785	18	47	Phenazine biosynthesis-like domain-containing protein
TF	P02787	27.8213	26.7814	25.41	24.98	25.195	260	Secreted	698	77050	47	117	Serotransferrin
ATP6V1B1	P15313	27.113	27.1569	25.32	25.06	25.19	261	Intracellular	513	56833	21	46	V-type proton ATPase subunit B, kidney isoform
RHOC	P08134	29.9062	29.7655	25.32	25.05	25.185	262	Intracellular	193	22006	6	16	Rho-related GTP-binding protein RhoC
AMBP	P02760	27.8088	27.5477	25.36	24.97	25.165	263	Secreted	352	38999	15	32	Protein AMBP
ANO6	Q4KMQ2	26.4792	26.4641	25.33	25	25.165	264	TM.protein	910	106165	35	78	Anoctamin-6
BASP1	P80723	25.9225	26.6275	24.84	25.49	25.165	265	Intracellular	227	22693	22	52	Brain acid soluble protein 1
LDHA	P00338	27.506	27.5363	25.36	24.97	25.165	266	Intracellular	332	36689	20	45	L-lactate dehydrogenase A chain
DCD	P81605	25.9617	25.0723	25.6	24.7	25.15	267	Secreted	110	11284	6	13	Dermcidin
STAMBP	O95630	26.6237	26.5986	25.28	25.01	25.145	268	Intracellular	424	48077	24	61	STAM-binding protein
CLTRN	Q9HBJ8	26.8135	26.8803	25.26	25.02	25.14	269	TM.protein	222	25235	6	16	Collectrin
AKR1B1	P15121	27.1955	27.0578	25.27	25	25.135	270	Intracellular	316	35853	16	37	Aldo-keto reductase family 1 member B1
ALDH1A1	P00352	26.5008	26.2442	25.37	24.89	25.13	271	Intracellular	501	54862	22	52	Aldehyde dehydrogenase 1A1
CKB	P12277	26.8455	26.8603	25.25	25.01	25.13	272	Intracellular	381	42644	18	44	Creatine kinase B-type
GNG12	Q9UBI6	25.2163	26.6535	24.96	25.3	25.13	273	Intracellular	72	8006	6	14	Guanine nucleotide-binding protein G(I)/G(S)/G(O) subunit gamma-12
GRB2	P62993	26.0999	26.0372	25.25	24.99	25.12	274	Intracellular	217	25206	17	43	Growth factor receptor-bound protein 2
HEBP1	Q9NRV9	26.6235	26.331	25.33	24.88	25.105	275	Intracellular	189	21097	11	28	Heme-binding protein 1
PLSCR1	O15162	26.6871	26.8383	25.02	25.18	25.1	276	TM.protein	318	35049	8	18	Phospholipid scramblase 1
FTL	P02792	26.5898	26.1036	25.5	24.69	25.095	277	Intracellular	175	20020	9	28	Ferritin light chain
NHERF2	Q15599	26.4813	26.2612	25.2	24.98	25.09	278	Intracellular	337	37414	21	62	Na(+)/H(+) exchange regulatory cofactor NHE-RF2
SMO	Q99835	27.7574	27.8468	25.18	25	25.09	279	TM.protein	787	86397	23	51	Protein smoothened
ATP6V1D	Q9Y5K8	26.3652	26.0536	25.19	24.94	25.065	280	Intracellular	247	28263	17	38	V-type proton ATPase subunit D
UPK1B	O75841	25.9575	26.0396	25.23	24.9	25.065	281	TM.protein	260	29643	8	16	Uroplakin-1b
ATP6V1H	Q9UI12	26.7796	26.8479	25.24	24.88	25.06	282	Intracellular	483	55883	25	59	V-type proton ATPase subunit H
ANXA1	P04083	26.1092	26.1322	25.13	24.97	25.05	283	Secreted	346	38714	25	69	Annexin A1
ATP6V1E1	P36543	26.8579	26.7455	25.34	24.75	25.045	284	Intracellular	226	26145	8	20	V-type proton ATPase subunit E 1
ITGB1	P05556	27.1985	27.1354	25.14	24.95	25.045	285	TM.protein	798	88415	27	61	Integrin beta-1
RBP5	P82980	27.104	26.6111	25.47	24.62	25.045	286	Intracellular	135	15931	7	20	Retinol-binding protein 5
HP	P00738	28.4688	27.4023	25.63	24.45	25.04	287	Secreted	406	45205	12	29	Haptoglobin
CRABP2	P29373	26.3525	26.3043	25.15	24.92	25.035	288	Intracellular	138	15693	12	31	Cellular retinoic acid-binding protein 2
ARL13B	Q3SXY8	28.1913	28.2064	25.44	24.62	25.03	289	Intracellular	428	48643	24	63	ADP-ribosylation factor-like protein 13B
SLC5A10	A0PJK1	27.7073	27.8127	25.18	24.87	25.025	290	TM.protein	596	64342	8	18	Sodium/mannose cotransporter SLC5A10
CRYL1	Q9Y2S2	26.6184	26.2869	25.17	24.87	25.02	291	Intracellular	319	35419	16	36	Lambda-crystallin homolog
ABHD14B	Q96IU4	26.38	26.1075	25.34	24.7	25.02	292	Intracellular	210	22346	7	18	Putative protein-lysine deacylase ABHD14B
BDH2	Q9BUT1	26.578	26.2707	25.13	24.9	25.015	293	Intracellular	245	26724	14	38	Dehydrogenase/reductase SDR family member 6
RACK1	P63244	29.2076	29.004	25.29	24.74	25.015	294	Intracellular	317	35077	12	26	Small ribosomal subunit protein RACK1
SHMT1	P34896	26.6434	26.4392	25.23	24.8	25.015	295	Intracellular	483	53083	23	55	Serine hydroxymethyltransferase, cytosolic
STK24	Q9Y6E0	28.9423	28.8894	25.04	24.98	25.01	296	Intracellular	443	49308	13	37	Serine/threonine-protein kinase 24
CLIC4	Q9Y696	26.4875	26.1351	25.23	24.77	25	297	TM.protein	253	28772	15	36	Chloride intracellular channel protein 4
KRAS	P01116	27.678	27.6808	25.03	24.97	25	298	Intracellular	189	21656	5	14	GTPase KRas
GRHPR	Q9UBQ7	26.5394	26.2121	25.25	24.7	24.975	299	Intracellular	328	35668	17	40	Glyoxylate reductase/hydroxypyruvate reductase
BAIAP2L1	Q9UHR4	26.2512	26.3413	24.95	24.97	24.96	300	Intracellular	511	56883	36	90	Brain-specific angiogenesis inhibitor 1-associated protein 2-like protein 1
CD47	Q08722	27.183	27.1548	24.84	25.08	24.96	301	TM.protein	323	35214	3	6	Leukocyte surface antigen CD47
QPRT	Q15274	26.401	26.0199	25.16	24.75	24.955	302	Intracellular	297	30846	10	26	Nicotinate-nucleotide pyrophosphorylase [carboxylating]
SNX18	Q96RF0	26.7957	26.9113	25.2	24.71	24.955	303	Intracellular	628	68894	15	46	Sorting nexin-18
RHOB	P62745	26.555	26.4793	24.94	24.96	24.95	304	Intracellular	196	22123	8	22	Rho-related GTP-binding protein RhoB
KHK	P50053	26.3417	26.2458	25.02	24.82	24.92	305	Intracellular	298	32523	13	36	Ketohexokinase
PACSIN3	Q9UKS6	26.7869	26.7242	25.05	24.78	24.915	306	Intracellular	424	48487	24	59	Protein kinase C and casein kinase substrate in neurons protein 3
ATP6V1B2	P21281	27.5288	27.6676	25.06	24.76	24.91	307	Intracellular	511	56501	19	50	V-type proton ATPase subunit B, brain isoform
SLC47A1	Q96FL8	27.0714	27.4318	24.84	24.98	24.91	308	TM.protein	570	61922	10	24	Multidrug and toxin extrusion protein 1
SELENBP1	Q13228	27.3228	27.3953	25.08	24.69	24.885	309	Intracellular	472	52391	25	57	Methanethiol oxidase
RHOG	P84095	26.1185	26.1345	24.91	24.84	24.875	310	Intracellular	191	21309	13	26	Rho-related GTP-binding protein RhoG
CSTB	P04080	25.6489	25.5074	24.93	24.8	24.865	311	Intracellular	98	11140	5	13	Cystatin-B
CRYM	Q14894	26.6097	26.3047	25.01	24.7	24.855	312	Intracellular	314	33776	14	29	Ketimine reductase mu-crystallin
PCBD1	P61457	26.991	26.9234	24.98	24.72	24.85	313	Intracellular	104	12000	5	10	Pterin-4-alpha-carbinolamine dehydratase
ATP6V0A1	Q93050	26.741	26.7105	25.02	24.67	24.845	314	TM.protein	837	96413	32	74	V-type proton ATPase 116 kDa subunit a 1
PALS1	Q8N3R9	26.5113	26.5858	24.89	24.8	24.845	315	other	675	77294	35	87	Protein PALS1
APOA4	P06727	27.3072	27.0196	25.02	24.66	24.84	316	Secreted	396	45372	31	80	Apolipoprotein A-IV
IFT22	Q9H7X7	28.1292	28.0047	24.97	24.7	24.835	317	Intracellular	185	20835	5	12	Intraflagellar transport protein 22 homolog
RP2	O75695	26.2837	26.4116	24.94	24.73	24.835	318	Intracellular	350	39641	12	31	Protein XRP2
MUC13	Q9H3R2	27.6195	27.5422	24.98	24.66	24.82	319	TM.protein	512	54604	12	25	Mucin-13
RAB27B	O00194	27.3146	27.402	24.77	24.86	24.815	320	Intracellular	218	24608	14	32	Ras-related protein Rab-27B
RRAS	P10301	27.0388	27.2723	24.73	24.89	24.81	321	Intracellular	218	23480	10	30	Ras-related protein R-Ras
HEBP2	Q9Y5Z4	26.373	26.2671	24.9	24.72	24.81	322	Intracellular	205	22875	8	18	Heme-binding protein 2
KRT16	P08779	27.1423	26.4543	25.23	24.35	24.79	323	Intracellular	473	51268	23	59	Keratin, type I cytoskeletal 16
TOLLIP	Q9H0E2	26.2299	26.0197	25.17	24.41	24.79	324	Intracellular	274	30282	12	34	Toll-interacting protein
ALPL	P05186	26.3513	26.3351	24.86	24.69	24.775	325	other	524	57305	22	61	Alkaline phosphatase, tissue-nonspecific isozyme
STRADB	Q9C0K7	26.5702	26.6911	24.9	24.65	24.775	326	Intracellular	418	47026	15	36	STE20-related kinase adapter protein beta
WDR1	O75083	26.3198	26.2327	24.84	24.71	24.775	327	Intracellular	606	66194	29	79	WD repeat-containing protein 1
SLC17A3	O00476	26.5332	26.7222	24.76	24.77	24.765	328	TM.protein	420	46106	6	14	Sodium-dependent phosphate transport protein 4
ACP2	P11117	26.3697	26.3636	24.91	24.61	24.76	329	TM.protein	423	48344	13	32	Lysosomal acid phosphatase
ATP6V0D1	P61421	27.3831	27.284	24.81	24.71	24.76	330	Intracellular	351	40329	15	35	V-type proton ATPase subunit d 1
ENPP6	Q6UWR7	26.8636	26.82	24.84	24.68	24.76	331	Intracellular	440	50241	14	40	Glycerophosphocholine cholinephosphodiesterase ENPP6
SRI	P30626	25.899	26.1009	24.67	24.84	24.755	332	Intracellular	198	21676	12	26	Sorcin
CHMP4C	Q96CF2	26.5914	26.8137	24.61	24.89	24.75	333	Intracellular	233	26411	10	26	Charged multivesicular body protein 4c
HSPA2	P54652	27.0088	27.0592	24.86	24.63	24.745	334	Intracellular	639	70021	22	56	Heat shock-related 70 kDa protein 2
CAPS	Q13938	25.9056	25.8896	24.77	24.69	24.73	335	Intracellular	275	30240	10	22	Calcyphosin
CAPZA2	P47755	28.0629	27.7252	25.04	24.41	24.725	336	Intracellular	286	32949	11	30	F-actin-capping protein subunit alpha-2
S100P	P25815	25.9346	26.2418	24.56	24.87	24.715	337	Intracellular	95	10400	5	8	Protein S100-P
IGSF8	Q969P0	28.7376	29.0127	24.45	24.96	24.705	338	TM.protein	613	65034	15	38	Immunoglobulin superfamily member 8
DDAH1	O94760	26.3662	26.3183	25	24.39	24.695	339	Intracellular	285	31122	20	50	N(G),N(G)-dimethylarginine dimethylaminohydrolase 1
RAB21	Q9UL25	26.5908	26.6001	24.73	24.66	24.695	340	Intracellular	225	24348	15	37	Ras-related protein Rab-21
GSTM3	P21266	26.3448	26.3897	24.78	24.6	24.69	341	Intracellular	225	26560	19	46	Glutathione S-transferase Mu 3
PLLP	Q9Y342	26.3521	26.7249	24.78	24.6	24.69	342	TM.protein	182	19987	3	8	Plasmolipin
ULK3	Q6PHR2	26.7356	26.6293	24.89	24.48	24.685	343	Intracellular	472	53444	23	60	Serine/threonine-protein kinase ULK3
ADH5	P11766	26.0592	26.1446	24.84	24.52	24.68	344	Intracellular	374	39724	15	37	Alcohol dehydrogenase class-3
MYO1D	O94832	27.4252	27.4659	24.81	24.55	24.68	345	Intracellular	1006	116202	66	174	Unconventional myosin-Id
PACSIN2	Q9UNF0	26.0538	25.9065	24.72	24.64	24.68	346	Intracellular	486	55739	18	48	Protein kinase C and casein kinase substrate in neurons protein 2
ATP6V0A4	Q9HBG4	26.9039	27.081	24.71	24.62	24.665	347	TM.protein	840	96386	24	53	V-type proton ATPase 116 kDa subunit a 4
PNP	P00491	26.3445	26.1129	24.97	24.35	24.66	348	Intracellular	289	32118	19	48	Purine nucleoside phosphorylase
CPVL	Q9H3G5	27.3423	27.3317	24.93	24.38	24.655	349	Intracellular	476	54164	14	32	Probable serine carboxypeptidase CPVL
PEPD	P12955	26.8721	26.8808	24.85	24.45	24.65	350	Intracellular	493	54548	18	40	Xaa-Pro dipeptidase
TKFC	Q3LXA3	26.0569	26.004	24.87	24.42	24.645	351	Intracellular	575	58947	26	61	Triokinase/FMN cyclase
ALDH3B1	P43353	27.2986	27.4734	24.67	24.59	24.63	352	Intracellular	468	51840	13	34	Aldehyde dehydrogenase family 3 member B1
MLST8	Q9BVC4	28.1686	28.592	24.42	24.81	24.615	353	Intracellular	326	35876	4	10	Target of rapamycin complex subunit LST8
RHOF	Q9HBH0	25.706	25.5587	24.84	24.39	24.615	354	Intracellular	211	23625	12	27	Rho-related GTP-binding protein RhoF
RIDA	P52758	26.044	25.7152	24.79	24.44	24.615	355	Intracellular	137	14494	6	16	2-iminobutanoate/2-iminopropanoate deaminase
ARL15	Q9NXU5	26.611	26.961	24.66	24.55	24.605	356	Intracellular	204	22876	9	19	ADP-ribosylation factor-like protein 15
NIT2	Q9NQR4	25.9897	25.752	24.91	24.29	24.6	357	Intracellular	276	30608	18	46	Omega-amidase NIT2
CAPN1	P07384	26.2547	26.1751	24.73	24.43	24.58	358	Intracellular	714	81890	36	78	Calpain-1 catalytic subunit
PGAM1	P18669	26.9613	26.5409	25	24.16	24.58	359	Intracellular	254	28804	8	20	Phosphoglycerate mutase 1
RAB25	P57735	26.9087	26.992	24.53	24.61	24.57	360	Intracellular	213	23496	9	18	Ras-related protein Rab-25
SUSD2	Q9UGT4	27.0271	26.8261	24.74	24.39	24.565	361	TM.protein	822	90208	23	51	Sushi domain-containing protein 2
FGA	P02671	26.8547	25.9996	24.84	24.28	24.56	362	Secreted	866	94973	34	83	Fibrinogen alpha chain
GALM	Q96C23	26.9587	26.9558	24.6	24.47	24.535	363	Intracellular	342	37766	14	27	Galactose mutarotase
SLC22A12	Q96S37	27.0627	27.0049	24.59	24.48	24.535	364	TM.protein	553	59630	11	25	Solute carrier family 22 member 12
SLC23A3	Q6PIS1	27.6219	27.7541	24.52	24.55	24.535	365	TM.protein	610	64531	3	6	Solute carrier family 23 member 3
DBI	P07108	25.2548	25.2201	24.67	24.39	24.53	366	Intracellular	87	10044	6	16	Acyl-CoA-binding protein
RAB2A	P61019	26.3045	26.3052	24.82	24.24	24.53	367	Intracellular	212	23546	8	21	Ras-related protein Rab-2A
EPS8L1	Q8TE68	26.077	26.0777	24.65	24.4	24.525	368	Intracellular	723	80251	38	89	Epidermal growth factor receptor kinase substrate 8-like protein 1
SLCO4C1	Q6ZQN7	26.0929	26.2211	24.57	24.48	24.525	369	TM.protein	724	78948	16	40	Solute carrier organic anion transporter family member 4C1
PARD6B	Q9BYG5	26.4815	26.3371	24.63	24.41	24.52	370	Intracellular	372	41182	10	31	Partitioning defective 6 homolog beta
PLEKHB2	Q96CS7	24.8973	24.9406	24.66	24.38	24.52	371	Intracellular	222	24736	6	18	Pleckstrin homology domain-containing family B member 2
BBOX1	O75936	26.1996	26.2304	24.62	24.41	24.515	372	Intracellular	387	44715	17	43	Gamma-butyrobetaine dioxygenase
LAMP2	P13473	28.595	28.2929	24.97	24.06	24.515	373	TM.protein	410	44961	5	10	Lysosome-associated membrane glycoprotein 2
CRYZ	Q08257	25.8602	25.5513	24.75	24.27	24.51	374	Intracellular	329	35207	17	48	Quinone oxidoreductase
PTPRJ	Q12913	26.7988	26.931	24.48	24.53	24.505	375	TM.protein	1337	145941	35	84	Receptor-type tyrosine-protein phosphatase eta
ACO1	P21399	26.7493	26.5386	24.75	24.25	24.5	376	Intracellular	889	98399	40	95	Cytoplasmic aconitate hydratase
CHMP6	Q96FZ7	25.339	25.6227	24.25	24.69	24.47	377	Intracellular	201	23485	10	28	Charged multivesicular body protein 6
ESD	P10768	26.2287	26.0052	24.58	24.31	24.445	378	Intracellular	282	31463	11	29	S-formylglutathione hydrolase
ALDH9A1	P49189	25.9854	25.8408	24.63	24.25	24.44	379	Intracellular	494	53802	22	54	4-trimethylaminobutyraldehyde dehydrogenase
HSP90AA1	P07900	28.3314	28.3134	24.55	24.33	24.44	380	Intracellular	732	84660	20	51	Heat shock protein HSP 90-alpha
MFGE8	Q08431	26.3636	26.2061	24.65	24.22	24.435	381	Secreted	387	43105	21	49	Lactadherin
IGHA1	P01876	27.9356	27.5641	24.67	24.19	24.43	382	other	398	42849	7	15	Immunoglobulin heavy constant alpha 1
EIF6	P56537	26.3016	26.3973	24.38	24.46	24.42	383	Intracellular	245	26599	6	14	Eukaryotic translation initiation factor 6
TKT	P29401	27.0437	26.9606	24.64	24.2	24.42	384	Intracellular	623	67878	27	66	Transketolase
BHMT2	Q9H2M3	26.2464	26.0037	24.64	24.19	24.415	385	Intracellular	363	40354	13	29	S-methylmethionine--homocysteine S-methyltransferase BHMT2
AZGP1	P25311	25.7656	25.0492	24.79	24.02	24.405	386	Secreted	298	34259	19	49	Zinc-alpha-2-glycoprotein
TPT1	P13693	25.4588	25.2127	24.68	24.12	24.4	387	Intracellular	172	19595	7	24	Translationally-controlled tumor protein
LAMP1	P11279	27.1345	26.9661	24.45	24.34	24.395	388	TM.protein	417	44882	9	22	Lysosome-associated membrane glycoprotein 1
CUBN	O60494	26.4734	26.6528	24.34	24.44	24.39	389	Intracellular	3623	398736	83	193	Cubilin
RHCG	Q9UBD6	27.4249	27.1357	24.8	23.98	24.39	390	TM.protein	479	53179	5	14	Ammonium transporter Rh type C
GIPC2	Q8TF65	24.9793	24.895	24.52	24.24	24.38	391	Intracellular	315	34354	14	38	PDZ domain-containing protein GIPC2
SNF8	Q96H20	25.7448	25.6264	24.52	24.24	24.38	392	Intracellular	258	28864	8	18	Vacuolar-sorting protein SNF8
CC2D1A	Q6P1N0	26.3234	26.4163	24.39	24.33	24.36	393	Intracellular	951	104062	49	109	Coiled-coil and C2 domain-containing protein 1A
H4C1	P62805	25.1368	26.0837	23.88	24.84	24.36	394	other	103	11367	6	14	Histone H4
MSRA	Q9UJ68	26.3806	26.2277	24.55	24.17	24.36	395	Intracellular	235	26132	11	28	Mitochondrial peptide methionine sulfoxide reductase
VDAC1	P21796	26.056	25.9724	24.45	24.27	24.36	396	TM.protein	283	30773	13	31	Voltage-dependent anion-selective channel protein 1
STK11	Q15831	26.2273	26.3315	24.37	24.34	24.355	397	Intracellular	433	48636	15	34	Serine/threonine-protein kinase STK11
ENPP3	O14638	27.5519	27.3705	24.49	24.22	24.355	398	TM.protein	875	100124	29	71	Ectonucleotide pyrophosphatase/phosphodiesterase family member 3
SMIM1	B2RUZ4	25.7463	25.7584	24.24	24.46	24.35	399	TM.protein	78	8749	2	4	Small integral membrane protein 1
SLK	Q9H2G2	27.1467	27.1632	24.47	24.21	24.34	400	Intracellular	1235	142695	72	167	STE20-like serine/threonine-protein kinase
AQP7	O14520	26.8877	27.062	24.27	24.4	24.335	401	TM.protein	342	37232	3	6	Aquaporin-7
CHMP4A	Q9BY43	25.7107	26.0623	24.25	24.4	24.325	402	Intracellular	222	25098	9	22	Charged multivesicular body protein 4a
RAB5B	P61020	28.9251	28.9431	24.58	24.07	24.325	403	Intracellular	215	23707	6	18	Ras-related protein Rab-5B
CACNA2D1	P54289	26.25	26.3281	24.38	24.26	24.32	404	TM.protein	1103	124568	43	108	Voltage-dependent calcium channel subunit alpha-2/delta-1
STEAP4	Q687X5	26.718	26.8186	24.5	24.14	24.32	405	TM.protein	459	51981	16	35	Metalloreductase STEAP4
TTR	P02766	25.8653	24.4018	25.24	23.38	24.31	406	Secreted	147	15887	8	18	Transthyretin
PGD	P52209	26.2379	26.3075	24.46	24.15	24.305	407	Intracellular	483	53140	22	51	6-phosphogluconate dehydrogenase, decarboxylating
SPAST	Q9UBP0	27.2256	27.2499	24.43	24.17	24.3	408	other	616	67197	38	82	Spastin
ARPC2	O15144	25.8097	25.8407	24.34	24.23	24.285	409	Intracellular	300	34333	17	42	Actin-related protein 2/3 complex subunit 2
SLC22A13	Q9Y226	25.5707	25.5067	24.29	24.27	24.28	410	TM.protein	551	60862	11	31	Solute carrier family 22 member 13
TFG	Q92734	26.5694	26.5294	24.45	24.11	24.28	411	other	400	43448	10	23	Protein TFG
NQO2	P16083	26.9564	26.6809	24.53	24.02	24.275	412	Intracellular	231	25919	13	33	Ribosyldihydronicotinamide dehydrogenase [quinone]
SLC2A9	Q9NRM0	26.5633	26.3779	24.37	24.17	24.27	413	TM.protein	540	58702	7	16	Solute carrier family 2, facilitated glucose transporter member 9
BLVRB	P30043	26.1448	25.7924	24.51	24.01	24.26	414	Intracellular	206	22119	10	26	Flavin reductase (NADPH)
SH3GL2	Q99962	27.0217	27.0228	24.32	24.19	24.255	415	Intracellular	352	39962	11	27	Endophilin-A1
GLIPR2	Q9H4G4	25.3692	25.6228	24.23	24.26	24.245	416	Intracellular	154	17218	6	12	Golgi-associated plant pathogenesis-related protein 1
SYPL1	Q16563	26.5121	27.0954	24.18	24.31	24.245	417	TM.protein	259	28565	4	12	Synaptophysin-like protein 1
C3	P01024	28.0023	26.9622	24.83	23.64	24.235	418	Secreted	1663	187148	82	191	Complement C3
KPRP	Q5T749	25.5524	25.2775	24.59	23.88	24.235	419	Intracellular	579	64136	24	56	Keratinocyte proline-rich protein
FKBP1A	P62942	24.7759	24.4948	24.52	23.94	24.23	420	other	108	11951	4	11	Peptidyl-prolyl cis-trans isomerase FKBP1A
CD151	P48509	25.5893	25.6479	24.23	24.21	24.22	421	TM.protein	253	28295	8	22	CD151 antigen
HBA1	P69905	25.5141	25.4015	24.33	24.11	24.22	422	other	142	15258	6	15	Hemoglobin subunit alpha
KLK3	P07288	25.8554	25.7786	24.52	23.89	24.205	423	Secreted	261	28741	6	17	Prostate-specific antigen
ZDHHC1	Q8WTX9	27.3664	27.6363	24.35	24.06	24.205	424	TM.protein	485	54818	9	22	Palmitoyltransferase ZDHHC1
ACTN4	O43707	26.409	26.275	24.32	24.07	24.195	425	Intracellular	911	104854	43	111	Alpha-actinin-4
DSTN	P60981	26.5883	26.4575	24.32	24.07	24.195	426	Intracellular	165	18506	13	33	Destrin
NIBAN2	Q96TA1	26.4996	26.3708	24.3	24.09	24.195	427	Intracellular	746	84138	26	66	Protein Niban 2
RAB5A	P20339	26.3398	26.2648	24.37	24	24.185	428	Intracellular	215	23659	7	16	Ras-related protein Rab-5A
SLC5A1	P13866	25.8433	26.1699	24.19	24.18	24.185	429	TM.protein	664	73498	13	37	Sodium/glucose cotransporter 1
ARPC4	P59998	25.7783	25.6424	24.3	24.06	24.18	430	Intracellular	168	19667	6	12	Actin-related protein 2/3 complex subunit 4
SMPDL3B	Q92485	25.3666	25.6151	24.3	24.05	24.175	431	Secreted	455	50814	11	35	Acid sphingomyelinase-like phosphodiesterase 3b
CYB561	P49447	25.2503	25.5353	24.2	24.14	24.17	432	TM.protein	251	27559	3	8	Transmembrane ascorbate-dependent reductase CYB561
PKD2	Q13563	26.6241	26.7535	24.26	24.08	24.17	433	TM.protein	968	109691	37	86	Polycystin-2
CD177	Q8N6Q3	26.1706	26.2866	24.14	24.16	24.15	434	Intracellular	437	46363	9	22	CD177 antigen
HPD	P32754	26.7001	26.6248	24.2	24.08	24.14	435	Intracellular	393	44964	21	48	4-hydroxyphenylpyruvate dioxygenase
VASN	Q6EMK4	25.8027	25.6748	24.2	24.08	24.14	436	TM.protein	673	71713	13	34	Vasorin
RAB8B	Q92930	27.6837	27.7255	24.23	24.04	24.135	437	Intracellular	207	23584	7	22	Ras-related protein Rab-8B
RHEB	Q15382	24.8867	25.1588	24.16	24.09	24.125	438	Intracellular	184	20497	10	22	GTP-binding protein Rheb
GSTO1	P78417	26.2665	26.0285	24.51	23.73	24.12	439	Intracellular	241	27566	13	29	Glutathione S-transferase omega-1
ACTR3	P61158	25.8856	25.7902	24.26	23.96	24.11	440	Intracellular	418	47371	17	43	Actin-related protein 3
CAPZA1	P52907	25.6441	25.9347	24.29	23.92	24.105	441	Intracellular	286	32923	10	22	F-actin-capping protein subunit alpha-1
PRKCZ	Q05513	27.3614	27.2072	24.23	23.98	24.105	442	Intracellular	592	67660	13	37	Protein kinase C zeta type
UPK3A	O75631	26.8149	26.4771	24.41	23.8	24.105	443	TM.protein	287	30670	5	12	Uroplakin-3a
ARHGDIB	P52566	25.7251	25.4337	24.16	24.04	24.1	444	Intracellular	201	22988	10	23	Rho GDP-dissociation inhibitor 2
EEF2	P13639	26.076	26.0404	24.22	23.97	24.095	445	Intracellular	858	95338	41	100	Elongation factor 2
SCPEP1	Q9HB40	26.4696	26.155	24.12	24.07	24.095	446	Secreted	452	50831	13	29	Retinoid-inducible serine carboxypeptidase
KIF3A	Q9Y496	25.6609	25.8063	24.1	24.07	24.085	447	Intracellular	699	80041	42	96	Kinesin-like protein KIF3A
ALDH7A1	P49419	25.8534	25.9672	24.24	23.91	24.075	448	Intracellular	539	58487	22	51	Alpha-aminoadipic semialdehyde dehydrogenase
DPYS	Q14117	26.2664	26.0651	24.4	23.75	24.075	449	Intracellular	519	56630	21	46	Dihydropyrimidinase
ATP6V1C1	P21283	25.759	25.9825	24.07	24.06	24.065	450	Intracellular	382	43942	29	68	V-type proton ATPase subunit C 1
SRC	P12931	26.9803	27.0307	24.07	24.06	24.065	451	Intracellular	536	59835	16	37	Proto-oncogene tyrosine-protein kinase Src
PSAT1	Q9Y617	25.5172	25.3405	24.26	23.86	24.06	452	Intracellular	370	40423	18	41	Phosphoserine aminotransferase
GGH	Q92820	24.928	24.876	24.23	23.88	24.055	453	Intracellular	318	35964	13	36	Gamma-glutamyl hydrolase
SLC15A2	Q16348	26.4835	26.5184	24.17	23.94	24.055	454	TM.protein	729	81783	12	33	Solute carrier family 15 member 2
RAB29	O14966	26.0101	26.2634	24.02	24.07	24.045	455	Intracellular	203	23155	10	22	Ras-related protein Rab-7L1
AKR7A3	O95154	26.5354	26.0271	24.72	23.35	24.035	456	Intracellular	331	37206	7	18	Aflatoxin B1 aldehyde reductase member 3
NSF	P46459	28.4605	28.5014	24.08	23.99	24.035	457	Intracellular	744	82594	34	74	Vesicle-fusing ATPase
SLC44A1	Q8WWI5	28.4274	28.4904	24.22	23.84	24.03	458	TM.protein	657	73302	11	28	Choline transporter-like protein 1
RAB22A	Q9UL26	25.2455	25.5153	24.1	23.94	24.02	459	Intracellular	194	21855	12	32	Ras-related protein Rab-22A
ARF4	P18085	25.9811	26.3052	23.86	24.18	24.02	460	Intracellular	180	20511	6	12	ADP-ribosylation factor 4
KRT14	P02533	30.7046	30.2477	24.4	23.61	24.005	461	Intracellular	472	51561	15	37	Keratin, type I cytoskeletal 14
HPN	P05981	25.2569	25.4914	24.08	23.92	24	462	TM.protein	417	45011	10	23	Serine protease hepsin
KIF5B	P33176	26.239	26.3459	24.02	23.97	23.995	463	Intracellular	963	109685	53	134	Kinesin-1 heavy chain
PHGDH	O43175	25.3323	25.3918	24.03	23.95	23.99	464	Intracellular	533	56651	20	46	D-3-phosphoglycerate dehydrogenase
PCK1	P35558	27.191	26.9665	24.23	23.73	23.98	465	Intracellular	622	69195	30	63	Phosphoenolpyruvate carboxykinase, cytosolic [GTP]
TSPAN8	P19075	26.8329	26.8201	23.97	23.98	23.975	466	TM.protein	237	26044	4	10	Tetraspanin-8
CAP1	Q01518	26.3424	26.3209	24.01	23.93	23.97	467	Intracellular	475	51901	23	57	Adenylyl cyclase-associated protein 1
GSR	P00390	25.4884	25.5982	24.01	23.89	23.95	468	Intracellular	522	56257	19	47	Glutathione reductase, mitochondrial
CTSD	P07339	26.0744	25.8986	24.16	23.73	23.945	469	Secreted	412	44552	13	34	Cathepsin D
YWHAB	P31946	25.9039	25.8483	23.97	23.92	23.945	470	Intracellular	246	28082	5	12	14-3-3 protein beta/alpha
SCIN	Q9Y6U3	26.4779	26.4652	24.1	23.78	23.94	471	Intracellular	715	80489	33	72	Scinderin
FTH1	P02794	26.0511	25.7558	24.14	23.72	23.93	472	Intracellular	183	21226	7	24	Ferritin heavy chain
HINT3	Q9NQE9	25.3121	25.2925	24.11	23.75	23.93	473	Intracellular	182	20361	7	17	Adenosine 5'-monophosphoramidase HINT3
QDPR	P09417	25.72	25.617	24.13	23.73	23.93	474	Intracellular	244	25790	8	18	Dihydropteridine reductase
LRRC57	Q8N9N7	25.3547	25.2838	24.26	23.58	23.92	475	Intracellular	239	26754	15	34	Leucine-rich repeat-containing protein 57
FTCD	O95954	26.3187	26.385	24	23.83	23.915	476	Intracellular	541	58927	22	56	Formimidoyltransferase-cyclodeaminase
ITGAV	P06756	26.073	25.9181	24.13	23.69	23.91	477	TM.protein	1048	116038	52	115	Integrin alpha-V
ITGA3	P26006	26.803	26.6183	24.13	23.67	23.9	478	TM.protein	1051	116612	25	59	Integrin alpha-3
RAB13	P51153	25.9614	25.9109	23.97	23.83	23.9	479	Intracellular	203	22774	9	24	Ras-related protein Rab-13
RAP2B	P61225	27.1406	27.4554	23.86	23.93	23.895	480	Intracellular	183	20504	7	22	Ras-related protein Rap-2b
GLOD4	Q9HC38	26.0232	26.0496	24.06	23.72	23.89	481	Intracellular	313	34793	18	37	Glyoxalase domain-containing protein 4
CRIP2	P52943	24.7757	24.6899	23.97	23.77	23.87	482	Intracellular	208	22493	6	15	Cysteine-rich protein 2
LYN	P07948	27.588	27.7131	24.02	23.72	23.87	483	Intracellular	512	58574	24	59	Tyrosine-protein kinase Lyn
RAB17	Q9H0T7	25.7124	25.8531	23.89	23.84	23.865	484	Intracellular	212	23491	13	32	Ras-related protein Rab-17
AKR7A2	O43488	25.8954	25.6188	24.09	23.63	23.86	485	Intracellular	359	39589	10	24	Aflatoxin B1 aldehyde reductase member 2
SDC4	P31431	26.0448	25.9592	23.94	23.77	23.855	486	TM.protein	198	21642	8	18	Syndecan-4
ATP6AP1	Q15904	26.1522	26.2578	23.97	23.73	23.85	487	TM.protein	470	52026	10	22	V-type proton ATPase subunit S1
CPNE1	Q99829	26.0763	26.2472	24.05	23.65	23.85	488	Intracellular	537	59059	13	27	Copine-1
GSTA2	P09210	28.427	28.4265	23.82	23.87	23.845	489	Intracellular	222	25664	3	8	Glutathione S-transferase A2
CDHR5	Q9HBB8	27.0725	26.7068	23.99	23.69	23.84	490	TM.protein	845	88223	11	24	Cadherin-related family member 5
KRT13	P13646	26.3012	26.7879	23.48	24.2	23.84	491	Intracellular	458	49588	15	30	Keratin, type I cytoskeletal 13
RAB18	Q9NP72	25.4055	25.4324	23.95	23.73	23.84	492	other	206	22977	10	24	Ras-related protein Rab-18
HPX	P02790	27.3548	25.9244	24.43	23.21	23.82	493	Secreted	462	51676	15	28	Hemopexin
YKT6	O15498	25.5181	25.2591	24.03	23.61	23.82	494	Intracellular	198	22418	12	30	Synaptobrevin homolog YKT6
WBP2	Q969T9	24.8246	24.8301	23.82	23.81	23.815	495	Intracellular	261	28087	8	18	WW domain-binding protein 2
KIF3B	O15066	25.4172	25.4068	23.91	23.71	23.81	496	Intracellular	747	85125	32	85	Kinesin-like protein KIF3B
LRP2	P98164	26.6598	26.6945	23.88	23.73	23.805	497	TM.protein	4655	521958	143	344	Low-density lipoprotein receptor-related protein 2
HGD	Q93099	25.4623	25.0827	24.18	23.41	23.795	498	Intracellular	445	49964	16	35	Homogentisate 1,2-dioxygenase
BST1	Q10588	25.7768	25.7901	24.05	23.53	23.79	499	Intracellular	318	35724	14	29	ADP-ribosyl cyclase/cyclic ADP-ribose hydrolase 2
ALAD	P13716	25.8064	25.6857	24.12	23.44	23.78	500	Intracellular	330	36295	15	29	Delta-aminolevulinic acid dehydratase
FLOT2	Q14254	25.6416	25.6845	23.91	23.65	23.78	501	Intracellular	428	47064	24	58	Flotillin-2
UBL3	O95164	24.4231	24.5908	23.91	23.65	23.78	502	Intracellular	117	13157	6	14	Ubiquitin-like protein 3
APOA2	P02652	25.7455	24.2008	24.51	23.03	23.77	503	Secreted	100	11175	3	8	Apolipoprotein A-II
UGP2	Q16851	26.9396	26.757	23.95	23.59	23.77	504	Intracellular	508	56940	26	63	UTP--glucose-1-phosphate uridylyltransferase
SERPINB6	P35237	25.4814	25.4316	23.97	23.56	23.765	505	Intracellular	376	42622	16	38	Serpin B6
TMEM256	Q8N2U0	25.3881	24.4995	24.58	22.95	23.765	506	TM.protein	113	11742	2	5	Transmembrane protein 256
SCAMP2	O15127	25.5224	25.5657	23.77	23.75	23.76	507	TM.protein	329	36649	4	10	Secretory carrier-associated membrane protein 2
RAB8A	P61006	25.662	25.6749	23.86	23.65	23.755	508	Intracellular	207	23668	7	22	Ras-related protein Rab-8A
A2M	P01023	27.2806	26.011	24.44	23.06	23.75	509	Secreted	1474	163291	45	102	Alpha-2-macroglobulin
RAB27A	P51159	25.4593	25.7483	23.78	23.71	23.745	510	Intracellular	221	24868	9	22	Ras-related protein Rab-27A
CD46	P15529	24.8043	24.7569	23.75	23.74	23.745	511	TM.protein	392	43747	11	30	Membrane cofactor protein
TXNDC17	Q9BRA2	25.227	25.2118	23.92	23.56	23.74	512	Intracellular	123	13941	4	10	Thioredoxin domain-containing protein 17
HAGH	Q16775	25.8837	25.77	23.87	23.59	23.73	513	Intracellular	308	33806	10	26	Hydroxyacylglutathione hydrolase, mitochondrial
PFN2	P35080	25.2438	25.163	23.88	23.58	23.73	514	other	140	15046	7	16	Profilin-2
PTPRO	Q16827	26.1581	26.0304	24.01	23.44	23.725	515	TM.protein	1216	138344	21	51	Receptor-type tyrosine-protein phosphatase O
VCP	P55072	25.4574	25.3183	23.98	23.47	23.725	516	Intracellular	806	89322	43	95	Transitional endoplasmic reticulum ATPase
ZG16B	Q96DA0	26.0741	25.5682	24.06	23.38	23.72	517	Secreted	172	18879	6	12	Zymogen granule protein 16 homolog B
NCK2	O43639	27.7527	27.7718	23.98	23.45	23.715	518	Intracellular	380	42915	10	24	Cytoplasmic protein NCK2
LTF	P02788	26.4561	27.5797	23.32	24.1	23.71	519	Secreted	710	78182	37	82	Lactotransferrin
ALDH1L1	O75891	26.3107	26.3054	23.91	23.5	23.705	520	Intracellular	902	98829	44	112	Cytosolic 10-formyltetrahydrofolate dehydrogenase
CMPK1	P30085	24.8841	24.9134	24.14	23.27	23.705	521	Intracellular	196	22222	11	23	UMP-CMP kinase
PTER	Q96BW5	25.8061	25.773	23.76	23.64	23.7	522	Intracellular	349	39018	13	26	Phosphotriesterase-related protein
HRAS	P01112	26.635	26.6308	23.67	23.72	23.695	523	Intracellular	189	21298	4	8	GTPase HRas
SLC2A2	P11168	25.2848	25.3201	23.75	23.62	23.685	524	TM.protein	524	57490	10	26	Solute carrier family 2, facilitated glucose transporter member 2
TAOK3	Q9H2K8	25.9106	25.8902	23.71	23.66	23.685	525	Intracellular	898	105406	37	93	Serine/threonine-protein kinase TAO3
MUC4	Q99102	27.0928	27.2195	23.84	23.51	23.675	526	other	5412	542307	26	55	Mucin-4
PGM1	P36871	25.0658	25.0352	23.78	23.56	23.67	527	Intracellular	562	61449	31	76	Phosphoglucomutase-1
ASAH1	Q13510	26.0596	25.7872	23.97	23.35	23.66	528	Intracellular	395	44660	14	26	Acid ceramidase
KRT4	P19013	25.3567	25.528	23.65	23.67	23.66	529	Intracellular	520	56144	29	70	Keratin, type II cytoskeletal 4
PPA1	Q15181	25.7243	25.603	23.65	23.67	23.66	530	Intracellular	289	32660	19	41	Inorganic pyrophosphatase
PLSCR3	Q9NRY6	24.8959	25.2	23.56	23.75	23.655	531	TM.protein	295	31648	5	12	Phospholipid scramblase 3
RNPEP	Q9H4A4	26.4784	26.2658	23.45	23.86	23.655	532	Secreted	650	72596	24	61	Aminopeptidase B
RAB11B	Q15907	27.0911	27.1783	23.93	23.37	23.65	533	Intracellular	218	24489	2	4	Ras-related protein Rab-11B
TPMT	P51580	25.702	25.4063	23.88	23.42	23.65	534	Intracellular	245	28180	12	28	Thiopurine S-methyltransferase
CIB1	Q99828	25.1141	25.0653	23.71	23.57	23.64	535	Intracellular	191	21703	14	32	Calcium and integrin-binding protein 1
MYOF	Q9NZM1	26.8977	26.9072	23.75	23.53	23.64	536	TM.protein	2061	234709	111	267	Myoferlin
GSS	P48637	27.1187	26.9	23.89	23.38	23.635	537	Intracellular	474	52385	20	44	Glutathione synthetase
SCARB2	Q14108	25.7686	25.8787	23.69	23.58	23.635	538	TM.protein	478	54290	12	29	Lysosome membrane protein 2
SLC34A3	Q8N130	26.6382	26.9819	23.57	23.69	23.63	539	TM.protein	599	63550	8	21	Sodium-dependent phosphate transport protein 2C
CLDN19	Q8N6F1		24.346		23.63	23.63	540	TM.protein	224	23229	2	3	Claudin-19
IQGAP1	P46940	25.5461	25.5565	23.78	23.47	23.625	541	Intracellular	1657	189252	64	140	Ras GTPase-activating-like protein IQGAP1
GIPC1	O14908	24.4638	24.5405	23.73	23.51	23.62	542	Intracellular	333	36049	15	39	PDZ domain-containing protein GIPC1
PLPP1	O14494	26.1189	25.8658	23.67	23.57	23.62	543	TM.protein	284	32156	6	11	Phospholipid phosphatase 1
LAMTOR1	Q6IAA8	24.1534	24.5016	23.69	23.54	23.615	544	Intracellular	161	17745	7	20	Ragulator complex protein LAMTOR1
RAN	P62826	24.8548	24.8382	23.74	23.49	23.615	545	Intracellular	216	24423	8	16	GTP-binding nuclear protein Ran
EGF	P01133	25.8917	26.1292	23.66	23.56	23.61	546	TM.protein	1207	133994	38	89	Pro-epidermal growth factor
CRB2	Q5IJ48	26.4679	26.2886	23.86	23.35	23.605	547	TM.protein	1285	134265	29	66	Protein crumbs homolog 2
NQO1	P15559	25.521	25.4817	23.76	23.45	23.605	548	Intracellular	274	30868	11	24	NAD(P)H dehydrogenase [quinone] 1
SLC2A12	Q8TD20	27.5598	27.4842	23.56	23.64	23.6	549	TM.protein	617	66966	5	10	Solute carrier family 2, facilitated glucose transporter member 12
STX7	O15400	25.0964	25.0583	23.64	23.54	23.59	550	TM.protein	261	29816	10	22	Syntaxin-7
MXRA8	Q9BRK3	24.989	24.851	23.76	23.41	23.585	551	TM.protein	442	49132	21	47	Matrix remodeling-associated protein 8
GGCT	O75223	25.6878	25.5337	23.75	23.41	23.58	552	Intracellular	188	21008	10	20	Gamma-glutamylcyclotransferase
LYPLA1	O75608	25.5584	25.5645	23.65	23.5	23.575	553	other	230	24670	5	11	Acyl-protein thioesterase 1
PNPO	Q9NVS9	24.9994	24.8019	23.81	23.34	23.575	554	Intracellular	261	29988	10	30	Pyridoxine-5'-phosphate oxidase
TAOK1	Q7L7X3	26.4835	26.464	23.65	23.5	23.575	555	Intracellular	1001	116070	46	115	Serine/threonine-protein kinase TAO1
PCYOX1	Q9UHG3	27.3376	27.4973	23.36	23.76	23.56	556	Intracellular	505	56640	10	22	Prenylcysteine oxidase 1
CLCA4	Q14CN2	27.2744	27.2866	23.56	23.56	23.56	557	TM.protein	919	101283	23	53	Calcium-activated chloride channel regulator 4
SERPINA3	P01011	26.4039	25.3105	24.04	23.08	23.56	558	Secreted	423	47651	13	21	Alpha-1-antichymotrypsin
NAGK	Q9UJ70	25.2558	25.2909	23.7	23.41	23.555	559	Intracellular	344	37376	18	39	N-acetyl-D-glucosamine kinase
UBA1	P22314	25.7816	25.8057	23.73	23.38	23.555	560	other	1058	117849	35	84	Ubiquitin-like modifier-activating enzyme 1
CPNE8	Q86YQ8	26.1171	26.2062	23.72	23.38	23.55	561	Intracellular	564	63108	20	46	Copine-8
PSME1	Q06323	25.7016	26.0077	23.59	23.49	23.54	562	Intracellular	249	28723	14	30	Proteasome activator complex subunit 1
SLC7A8	Q9UHI5	25.847	25.8009	23.62	23.45	23.535	563	TM.protein	535	58382	12	27	Large neutral amino acids transporter small subunit 2
FAH	P16930	25.7615	25.6228	23.67	23.38	23.525	564	Intracellular	419	46374	15	33	Fumarylacetoacetase
TGFBR3	Q03167	25.8349	25.6836	23.64	23.4	23.52	565	TM.protein	851	93499	22	57	Transforming growth factor beta receptor type 3
HLA-A	P04439	27.6936	27.4774	23.73	23.3	23.515	566	TM.protein	365	40841	14	35	HLA class I histocompatibility antigen, A alpha chain
MIOX	Q9UGB7	24.8757	24.6468	23.69	23.34	23.515	567	Intracellular	285	33010	10	25	Inositol oxygenase
TUBA4A	P68366	27.2054	27.1501	23.66	23.34	23.5	568	Intracellular	448	49924	3	8	Tubulin alpha-4A chain
CAPNS1	P04632	26.123	26.0397	23.58	23.41	23.495	569	Intracellular	268	28316	7	16	Calpain small subunit 1
S100A11	P31949	24.045	24.4387	23.56	23.43	23.495	570	Intracellular	105	11740	4	8	Protein S100-A11
S100A4	P26447	24.7175	25.2369	23.36	23.62	23.49	571	Secreted	101	11729	5	14	Protein S100-A4
COTL1	Q14019	24.9459	24.6769	23.7	23.27	23.485	572	Intracellular	142	15945	8	15	Coactosin-like protein
PITPNA	Q00169	25.8489	25.6706	23.51	23.46	23.485	573	Intracellular	270	31806	19	49	Phosphatidylinositol transfer protein alpha isoform
HGS	O14964	25.3218	25.2499	23.48	23.48	23.48	574	Intracellular	777	86192	19	48	Hepatocyte growth factor-regulated tyrosine kinase substrate
UBTD2	Q8WUN7	25.7182	25.6362	23.53	23.42	23.475	575	Intracellular	234	26190	7	20	Ubiquitin domain-containing protein 2
APRT	P07741	25.7689	25.7744	23.58	23.36	23.47	576	Intracellular	180	19608	9	20	Adenine phosphoribosyltransferase
ARL6	Q9H0F7	24.7244	24.7665	23.74	23.2	23.47	577	Intracellular	186	21097	13	33	ADP-ribosylation factor-like protein 6
PRDX5	P30044	25.7715	25.7299	23.69	23.22	23.455	578	Intracellular	214	22086	10	21	Peroxiredoxin-5, mitochondrial
RAB1A	P62820	28.4666	28.7286	23.44	23.47	23.455	579	Intracellular	205	22678	10	22	Ras-related protein Rab-1A
CA12	O43570	25.7256	25.9182	23.59	23.29	23.44	580	TM.protein	354	39451	8	18	Carbonic anhydrase 12
MYH9	P35579	26.0536	26.0576	23.47	23.39	23.43	581	Intracellular	1960	226532	105	241	Myosin-9
NAPA	P54920	24.7321	24.5882	23.61	23.25	23.43	582	Intracellular	295	33233	15	37	Alpha-soluble NSF attachment protein
CRK	P46108	25.5341	25.5863	23.5	23.35	23.425	583	Intracellular	304	33831	14	29	Adapter molecule crk
SEPTIN2	Q15019	26.1366	26.1217	23.32	23.53	23.425	584	Intracellular	361	41487	15	35	Septin-2
SDCBP2	Q9H190	25.2335	25.1355	23.62	23.22	23.42	585	Intracellular	292	31594	9	20	Syntenin-2
AK1	P00568	25.0789	25.1532	23.46	23.37	23.415	586	Intracellular	194	21635	11	27	Adenylate kinase isoenzyme 1
MVB12B	Q9H7P6	24.8727	24.9583	23.45	23.38	23.415	587	Intracellular	319	35620	13	29	Multivesicular body subunit 12B
ATP6V1G1	O75348	24.3899	24.6349	23.41	23.41	23.41	588	Intracellular	118	13758	4	12	V-type proton ATPase subunit G 1
PLS3	P13797	25.9932	26.0364	23.58	23.24	23.41	589	Intracellular	630	70811	24	58	Plastin-3
MPI	P34949	26.3719	26.4275	23.66	23.15	23.405	590	Intracellular	423	46656	14	27	Mannose-6-phosphate isomerase
PATJ	Q8NI35	27.5627	27.5569	23.6	23.2	23.4	591	Intracellular	1801	196368	58	125	InaD-like protein
UBTD1	Q9HAC8	24.8332	24.9531	23.39	23.41	23.4	592	Intracellular	227	25938	4	12	Ubiquitin domain-containing protein 1
CCT8	P50990	24.873	25.0082	23.44	23.33	23.385	593	Intracellular	548	59621	32	73	T-complex protein 1 subunit theta
GPM6A	P51674	24.5773	24.7073	23.37	23.4	23.385	594	TM.protein	278	31210	4	14	Neuronal membrane glycoprotein M6-a
MRAS	O14807	26.2227	26.8252	23.31	23.44	23.375	595	Intracellular	208	23846	10	19	Ras-related protein M-Ras
NCKAP1	Q9Y2A7	25.365	25.3217	23.51	23.24	23.375	596	TM.protein	1128	128790	48	120	Nck-associated protein 1
MVP	Q14764	25.1322	25.0928	23.45	23.29	23.37	597	Intracellular	893	99327	35	77	Major vault protein
PGM2	Q96G03	27.1152	27.0373	23.52	23.22	23.37	598	Intracellular	612	68283	24	58	Phosphopentomutase
MYO6	Q9UM54	25.2099	25.0726	23.51	23.22	23.365	599	Intracellular	1294	149691	66	158	Unconventional myosin-VI
CXCL12	P48061	24.5648	25.1277	23.09	23.63	23.36	600	Secreted	93	10666	4	8	Stromal cell-derived factor 1
DNPH1	O43598	25.5688	24.8026	23.79	22.93	23.36	601	Intracellular	174	19108	5	13	2'-deoxynucleoside 5'-phosphate N-hydrolase 1
PAFAH1B3	Q15102	26.9161	27.1215	23.46	23.26	23.36	602	Intracellular	231	25734	5	11	Platelet-activating factor acetylhydrolase IB subunit alpha1
CSPP1	Q1MSJ5	25.2682	25.1874	23.46	23.25	23.355	603	Intracellular	1256	145522	54	130	Centrosome and spindle pole-associated protein 1
PLD3	Q8IV08	25.3333	25.0706	23.59	23.12	23.355	604	TM.protein	490	54705	12	30	5'-3' exonuclease PLD3
PSMA6	P60900	25.4039	24.8743	23.91	22.8	23.355	605	Intracellular	246	27399	10	23	Proteasome subunit alpha type-6
DNAJA1	P31689	25.2435	25.2284	23.47	23.23	23.35	606	Intracellular	397	44868	17	38	DnaJ homolog subfamily A member 1
PIN1	Q13526	25.2904	24.9688	23.52	23.18	23.35	607	Intracellular	163	18243	7	20	Peptidyl-prolyl cis-trans isomerase NIMA-interacting 1
LYZ	P61626	25.343	25.3502	23.53	23.16	23.345	608	Secreted	148	16537	8	16	Lysozyme C
ATIC	P31939	25.4475	25.4479	23.59	23.09	23.34	609	Intracellular	592	64616	29	61	Bifunctional purine biosynthesis protein ATIC
ASL	P04424	25.1001	24.8472	23.57	23.1	23.335	610	Intracellular	464	51658	22	54	Argininosuccinate lyase
GPT	P24298	25.3477	24.9735	23.49	23.18	23.335	611	Intracellular	496	54637	14	30	Alanine aminotransferase 1
PAK4	O96013	25.2131	25.3885	23.34	23.33	23.335	612	Intracellular	591	64072	19	47	Serine/threonine-protein kinase PAK 4
AHSG	P02765	25.5652	25.2539	23.45	23.21	23.33	613	Secreted	367	39341	8	26	Alpha-2-HS-glycoprotein
BIN1	O00499	25.3752	25.1299	23.52	23.14	23.33	614	Intracellular	593	64699	19	46	Myc box-dependent-interacting protein 1
DNAJA2	O60884	24.86	25.0905	23.3	23.35	23.325	615	Intracellular	412	45746	15	34	DnaJ homolog subfamily A member 2
CORO1B	Q9BR76	25.1331	25.1848	23.36	23.27	23.315	616	Intracellular	489	54235	12	29	Coronin-1B
ARPC1B	O15143	24.59	24.5349	23.31	23.31	23.31	617	Intracellular	372	40950	13	37	Actin-related protein 2/3 complex subunit 1B
WASL	O00401	25.5652	25.7096	23.35	23.26	23.305	618	Intracellular	505	54827	17	37	Actin nucleation-promoting factor WASL
GAMT	Q14353	25.3446	25.2311	23.71	22.89	23.3	619	Intracellular	236	26318	7	12	Guanidinoacetate N-methyltransferase
PRNP	P04156	24.5629	25.3576	23.04	23.56	23.3	620	other	253	27661	6	13	Major prion protein
LGALS8	O00214	24.6976	24.6803	23.31	23.28	23.295	621	Intracellular	317	35808	15	34	Galectin-8
MAT2A	P31153	26.2623	26.3131	23.32	23.27	23.295	622	Intracellular	395	43661	10	22	S-adenosylmethionine synthase isoform type-2
SPON2	Q9BUD6	25.3892	25.5015	23.26	23.33	23.295	623	Secreted	331	35788	6	12	Spondin-2
SERPING1	P05155	25.8537	25.0665	23.62	22.96	23.29	624	Secreted	500	55154	13	28	Plasma protease C1 inhibitor
EXOC7	Q9UPT5	26.5144	26.334	23.35	23.22	23.285	625	Intracellular	735	83382	31	70	Exocyst complex component 7
CD82	P27701	25.2662	25.297	23.59	22.97	23.28	626	TM.protein	267	29626	5	12	CD82 antigen
GMPR2	Q9P2T1	26.4272	26.231	23.48	23.08	23.28	627	Intracellular	348	37874	11	27	GMP reductase 2
CTTN	Q14247	24.3443	24.3086	23.35	23.2	23.275	628	Intracellular	550	61586	29	66	Src substrate cortactin
CAB39L	Q9H9S4	25.1202	25.237	23.42	23.12	23.27	629	Intracellular	337	39088	19	39	Calcium-binding protein 39-like
MRGPRF	Q96AM1	26.2495	26.1801	23.47	23.07	23.27	630	TM.protein	343	38171	3	6	Mas-related G-protein coupled receptor member F
PRKAR2A	P13861	25.487	25.3898	23.45	23.08	23.265	631	Intracellular	404	45518	20	46	cAMP-dependent protein kinase type II-alpha regulatory subunit
VCL	P18206	24.9076	24.9332	23.33	23.19	23.26	632	Intracellular	1134	123799	64	147	Vinculin
ARPC1A	Q92747	24.7137	24.5811	23.45	23.06	23.255	633	Intracellular	370	41569	15	44	Actin-related protein 2/3 complex subunit 1A
GPD1L	Q8N335	25.7877	25.6883	23.36	23.15	23.255	634	Intracellular	351	38419	16	36	Glycerol-3-phosphate dehydrogenase 1-like protein
RSPRY1	Q96DX4	26.7387	26.8388	24.74	21.76	23.25	635	Secreted	576	64180	11	21	RING finger and SPRY domain-containing protein 1
KRT8	P05787	25.065	25.3034	23.28	23.21	23.245	636	Intracellular	483	53704	22	50	Keratin, type II cytoskeletal 8
SH3GL1	Q99961	25.4076	25.557	23.35	23.13	23.24	637	Intracellular	368	41490	12	28	Endophilin-A2
HEXB	P07686	27.9852	27.7421	23.04	23.43	23.235	638	Intracellular	556	63137	5	10	Beta-hexosaminidase subunit beta
EFHD2	Q96C19	26.5196	26.5403	23.34	23.12	23.23	639	Intracellular	240	26697	6	12	EF-hand domain-containing protein D2
GDI1	P31150	25.7174	25.5656	23.42	23.04	23.23	640	Intracellular	447	50583	17	34	Rab GDP dissociation inhibitor alpha
NT5E	P21589	25.5366	25.7251	23.19	23.27	23.23	641	other	574	63368	17	44	5'-nucleotidase
RAB12	Q6IQ22	24.5073	24.5319	23.31	23.14	23.225	642	Intracellular	244	27248	21	49	Ras-related protein Rab-12
RAB11FIP1	Q6WKZ4	26.3093	26.2208	23.26	23.18	23.22	643	Intracellular	1283	137167	41	86	Rab11 family-interacting protein 1
SECTM1	Q8WVN6	25.3913	25.2328	23.56	22.88	23.22	644	TM.protein	248	27039	2	4	Secreted and transmembrane protein 1
CTSH	P09668	25.0281	24.834	23.38	23.05	23.215	645	Intracellular	335	37394	10	28	Pro-cathepsin H
HSP90AB1	P08238	26.6661	26.5715	23.44	22.99	23.215	646	Intracellular	724	83264	12	32	Heat shock protein HSP 90-beta
ACY3	Q96HD9	24.4768	24.4318	23.32	23.1	23.21	647	Intracellular	319	35241	14	30	N-acyl-aromatic-L-amino acid amidohydrolase (carboxylate-forming)
ATP6V0D2	Q8N8Y2	24.7805	24.7842	23.33	23.09	23.21	648	Intracellular	350	40426	13	29	V-type proton ATPase subunit d 2
CHP1	Q99653	24.2277	24.4514	23.35	23.07	23.21	649	Intracellular	195	22456	12	29	Calcineurin B homologous protein 1
GNA14	O95837	25.2644	25.3861	23.22	23.2	23.21	650	Intracellular	355	41571	10	22	Guanine nucleotide-binding protein subunit alpha-14
PTPN6	P29350	27.845	27.9655	23.56	22.86	23.21	651	Intracellular	595	67561	20	37	Tyrosine-protein phosphatase non-receptor type 6
PLCB3	Q01970	27.5602	27.5959	23.19	23.22	23.205	652	Intracellular	1234	138799	41	87	1-phosphatidylinositol 4,5-bisphosphate phosphodiesterase beta-3
F11R	Q9Y624	24.7233	24.7669	23.37	23.03	23.2	653	TM.protein	299	32583	14	29	Junctional adhesion molecule A
IGKV3-20	P01619	25.7075	24.9374	23.53	22.87	23.2	654	Secreted	116	12557	2	4	Immunoglobulin kappa variable 3-20
CEP104	O60308	27.4134	27.571	23.25	23.14	23.195	655	Intracellular	925	104448	35	80	Centrosomal protein of 104 kDa
JUP	P14923	25.967	24.7747	23.89	22.5	23.195	656	Intracellular	745	81745	30	67	Junction plakoglobin
LASP1	Q14847	24.234	24.3868	23.16	23.23	23.195	657	Intracellular	261	29717	15	36	LIM and SH3 domain protein 1
DAB2	P98082	25.7572	25.8882	23.19	23.19	23.19	658	Intracellular	770	82448	19	38	Disabled homolog 2
KLK1	P06870	24.8358	24.8469	23.23	23.15	23.19	659	Secreted	262	28890	3	8	Kallikrein-1
ADH6	P28332	24.4276	24.3665	23.37	23	23.185	660	Intracellular	368	39073	13	27	Alcohol dehydrogenase 6
FABP5	Q01469	25.9361	25.4025	23.53	22.84	23.185	661	Intracellular	135	15164	10	21	Fatty acid-binding protein 5
PDE8A	O60658	25.4101	25.5711	23.21	23.16	23.185	662	Intracellular	829	93304	29	63	High affinity cAMP-specific and IBMX-insensitive 3',5'-cyclic phosphodiesterase 8A
TBC1D10A	Q9BXI6	25.1774	25.2375	23.23	23.12	23.175	663	Intracellular	508	57118	19	44	TBC1 domain family member 10A
KPNB1	Q14974	27.4674	27.5937	23.27	23.08	23.175	664	Intracellular	876	97170	22	50	Importin subunit beta-1
EPHX2	P34913	25.4027	25.3347	23.35	22.99	23.17	665	Intracellular	555	62616	20	42	Bifunctional epoxide hydrolase 2
HPCAL1	P37235	25.7124	25.6156	23.27	23.07	23.17	666	Intracellular	193	22313	5	16	Hippocalcin-like protein 1
PAH	P00439	25.4956	25.4677	23.38	22.96	23.17	667	Intracellular	452	51862	20	44	Phenylalanine-4-hydroxylase
CLDN5	O00501	23.8374	24.099	23.27	23.06	23.165	668	TM.protein	218	23147	4	12	Claudin-5
CRKL	P46109	25.0546	24.9954	23.28	23.04	23.16	669	Intracellular	303	33777	11	28	Crk-like protein
KIFAP3	Q92845	25.7514	25.7173	23.29	23.03	23.16	670	Intracellular	792	91205	25	55	Kinesin-associated protein 3
FASN	P49327	25.7605	25.8432	23.23	23.06	23.145	671	Intracellular	2511	273427	82	192	Fatty acid synthase
APEH	P13798	25.0806	24.9604	23.34	22.93	23.135	672	Intracellular	732	81225	21	44	Acylamino-acid-releasing enzyme
EXOC3	O60645	25.0395	25.0307	23.26	23	23.13	673	Intracellular	745	85567	27	70	Exocyst complex component 3
PPP2R1A	P30153	25.0474	25.0134	23.32	22.94	23.13	674	Intracellular	589	65309	20	48	Serine/threonine-protein phosphatase 2A 65 kDa regulatory subunit A alpha isoform
NCCRP1	Q6ZVX7	24.5211	24.2905	23.45	22.81	23.13	675	Intracellular	275	30847	9	20	F-box only protein 50
RPS15A	P62244	25.3605	25.1036	23.06	23.2	23.13	676	other	130	14840	5	9	Small ribosomal subunit protein uS8
INPP5A	Q14642	24.8383	25.0001	23.06	23.19	23.125	677	Intracellular	412	47820	20	46	Inositol polyphosphate-5-phosphatase A
RAP2C	Q9Y3L5	24.7927	25.2866	23.22	23.03	23.125	678	Intracellular	183	20745	6	20	Ras-related protein Rap-2c
RNH1	P13489	25.1505	25.0059	23.24	23.01	23.125	679	Intracellular	461	49973	21	44	Ribonuclease inhibitor
S100A10	P60903	24.5396	24.9618	23.13	23.12	23.125	680	other	97	11203	2	4	Protein S100-A10
CTDSP1	Q9GZU7	25.0134	25.3196	23.14	23.1	23.12	681	Intracellular	261	29203	4	8	Carboxy-terminal domain RNA polymerase II polypeptide A small phosphatase 1
DCDC2	Q9UHG0	25.7475	25.783	22.87	23.37	23.12	682	Intracellular	476	52834	23	55	Doublecortin domain-containing protein 2
CCT5	P48643	25.1725	25.1095	23.21	22.99	23.1	683	Intracellular	541	59671	28	67	T-complex protein 1 subunit epsilon
HINT1	P49773	25.6285	25.3118	23.32	22.88	23.1	684	Intracellular	126	13802	3	10	Adenosine 5'-monophosphoramidase HINT1
FNBP1L	Q5T0N5	24.9266	24.794	23.26	22.93	23.095	685	Intracellular	605	70065	29	74	Formin-binding protein 1-like
PTGDS	P41222	25.4855	25.0146	23.56	22.63	23.095	686	Secreted	190	21029	5	11	Prostaglandin-H2 D-isomerase
ATP6V1C2	Q8NEY4	25.0126	25.2766	23.15	23.02	23.085	687	Intracellular	427	48759	19	43	V-type proton ATPase subunit C 2
CLIC6	Q96NY7	25.2044	25.18	23.37	22.8	23.085	688	TM.protein	704	73012	18	40	Chloride intracellular channel protein 6
OCC1	Q8TAD7	23.646	23.6675	23.21	22.96	23.085	689	other	63	6407	3	8	Overexpressed in colon carcinoma 1 protein
PPIL1	Q9Y3C6	25.712	26.0854	22.82	23.35	23.085	690	Intracellular	166	18237	3	5	Peptidyl-prolyl cis-trans isomerase-like 1
MTHFD1	P11586	25.479	25.4319	23.32	22.84	23.08	691	Intracellular	935	101531	39	86	C-1-tetrahydrofolate synthase, cytoplasmic
LAP3	P28838	24.9768	24.7933	23.23	22.92	23.075	692	Intracellular	519	56166	28	58	Cytosol aminopeptidase
SVIP	Q8NHG7	24.4648	24.9326	22.92	23.23	23.075	693	Intracellular	77	8443	2	4	Small VCP/p97-interacting protein
PAFAH1B1	P43034	25.5756	25.5047	23.09	23.06	23.075	694	Intracellular	410	46638	19	44	Platelet-activating factor acetylhydrolase IB subunit beta
PITPNB	P48739	24.5931	24.4291	23.25	22.9	23.075	695	Intracellular	271	31540	18	42	Phosphatidylinositol transfer protein beta isoform
GLRX3	O76003	27.0766	27.1258	23.2	22.94	23.07	696	Intracellular	335	37432	4	8	Glutaredoxin-3
HSPA4	P34932	26.0385	25.972	23.28	22.86	23.07	697	Intracellular	840	94331	33	77	Heat shock 70 kDa protein 4
P2RX4	Q99571	24.8068	24.7838	23.1	23.04	23.07	698	TM.protein	388	43369	9	22	P2X purinoceptor 4
PDXK	O00764	24.6484	24.4772	23	23.13	23.065	699	Intracellular	312	35102	9	22	Pyridoxal kinase
TMEM30A	Q9NV96	26.3058	26.4755	23.04	23.09	23.065	700	TM.protein	361	40684	11	25	Cell cycle control protein 50A
TOM1L2	Q6ZVM7	24.7436	24.7788	23.36	22.77	23.065	701	Intracellular	507	55556	19	43	TOM1-like protein 2
CCT2	P78371	24.5426	24.5483	23.28	22.84	23.06	702	Intracellular	535	57488	27	70	T-complex protein 1 subunit beta
CCT3	P49368	25.4563	25.5086	23.26	22.86	23.06	703	Intracellular	545	60534	26	53	T-complex protein 1 subunit gamma
MARCKS	P29966	24.1819	24.4025	22.97	23.14	23.055	704	Intracellular	332	31555	8	20	Myristoylated alanine-rich C-kinase substrate
SLC17A5	Q9NRA2	25.312	25.4176	23.18	22.92	23.05	705	TM.protein	495	54640	6	11	Sialin
CCT4	P50991	25.5219	25.8033	22.96	23.13	23.045	706	Intracellular	539	57924	23	52	T-complex protein 1 subunit delta
GNPDA1	P46926	25.7312	25.4778	23.28	22.81	23.045	707	Intracellular	289	32669	6	11	Glucosamine-6-phosphate isomerase 1
VAMP3	Q15836	25.1404	24.8858	23.16	22.93	23.045	708	TM.protein	100	11309	2	4	Vesicle-associated membrane protein 3
PPL	O60437	25.6326	25.6218	23.14	22.94	23.04	709	Intracellular	1756	204747	110	247	Periplakin
RAB23	Q9ULC3	24.3526	24.4127	23.2	22.88	23.04	710	Intracellular	237	26659	9	22	Ras-related protein Rab-23
HNMT	P50135	25.05	24.7542	23.18	22.89	23.035	711	Intracellular	292	33295	11	30	Histamine N-methyltransferase
VIL1	P09327	25.504	25.4005	23.03	23.04	23.035	712	Intracellular	827	92695	32	73	Villin-1
CC2D1B	Q5T0F9	25.0665	25.0481	23.26	22.8	23.03	713	Intracellular	858	94224	24	60	Coiled-coil and C2 domain-containing protein 1B
CDHR2	Q9BYE9	25.7484	25.7852	23.28	22.78	23.03	714	TM.protein	1310	141543	20	43	Cadherin-related family member 2
ASPDH	A6ND91	24.888	24.5903	23.23	22.82	23.025	715	Intracellular	283	29946	12	30	Aspartate dehydrogenase domain-containing protein
CRIM1	Q9NZV1	25.52	25.4658	23.15	22.9	23.025	716	TM.protein	1036	113738	36	77	Cysteine-rich motor neuron 1 protein
TRIP10	Q15642	25.9701	25.8306	23.2	22.83	23.015	717	Intracellular	601	68352	27	62	Cdc42-interacting protein 4
TRPV5	Q9NQA5	25.8162	26.0569	23.07	22.96	23.015	718	TM.protein	729	82562	15	34	Transient receptor potential cation channel subfamily V member 5
DSG1	Q02413	25.5149	24.9162	23.4	22.62	23.01	719	TM.protein	1049	113748	26	59	Desmoglein-1
EML2	O95834	25.2432	25.3634	23.05	22.94	22.995	720	Intracellular	649	70679	18	43	Echinoderm microtubule-associated protein-like 2
DBNL	Q9UJU6	26.592	26.409	23.21	22.75	22.98	721	Intracellular	430	48207	18	39	Drebrin-like protein
MGRN1	O60291	26.2372	26.1928	23.1	22.86	22.98	722	Intracellular	552	60753	14	38	E3 ubiquitin-protein ligase MGRN1
SHC1	P29353	27.1494	27.0951	23.03	22.93	22.98	723	Intracellular	583	62822	11	24	SHC-transforming protein 1
TSPAN6	O43657	24.1465	24.1773	23.13	22.83	22.98	724	TM.protein	245	27563	6	15	Tetraspanin-6
CCT7	Q99832	24.7575	24.688	23.12	22.83	22.975	725	Intracellular	543	59367	26	54	T-complex protein 1 subunit eta
DAG1	Q14118	25.4453	25.1923	23.25	22.69	22.97	726	TM.protein	895	97441	22	65	Dystroglycan 1
NAPG	Q99747	24.7106	24.6974	23.04	22.9	22.97	727	Intracellular	312	34746	17	37	Gamma-soluble NSF attachment protein
LTA4H	P09960	25.518	25.518	23.04	22.89	22.965	728	Intracellular	611	69285	24	52	Leukotriene A-4 hydrolase
TMC4	Q7Z404	25.9766	25.9376	22.94	22.99	22.965	729	TM.protein	712	79208	10	22	Transmembrane channel-like protein 4
ITIH4	Q14624	26.1707	25.6793	23.39	22.52	22.955	730	Secreted	930	103357	27	56	Inter-alpha-trypsin inhibitor heavy chain H4
SERPINB1	P30740	24.7417	24.7712	23.08	22.82	22.95	731	Secreted	379	42742	14	36	Leukocyte elastase inhibitor
NRAS	P01111	25.6813	25.67	23.14	22.75	22.945	732	Intracellular	189	21229	3	6	GTPase NRas
SAMM50	Q9Y512	25.3901	25.5681	23.04	22.85	22.945	733	Intracellular	469	51976	7	17	Sorting and assembly machinery component 50 homolog
GALK1	P51570	24.6712	24.6271	23.12	22.76	22.94	734	Intracellular	392	42272	14	30	Galactokinase
LXN	Q9BS40	24.1276	24.2629	22.96	22.92	22.94	735	Intracellular	222	25750	3	6	Latexin
ABCB6	Q9NP58	26.9009	26.8282	23.2	22.66	22.93	736	TM.protein	842	93886	16	30	ATP-binding cassette sub-family B member 6
PKHD1	P08F94	25.6989	25.7755	22.98	22.88	22.93	737	TM.protein	4074	446702	76	189	Fibrocystin
RAB20	Q9NX57	24.4368	24.7317	22.99	22.87	22.93	738	Intracellular	234	26277	11	27	Ras-related protein Rab-20
SARG	Q9BW04	24.4901	24.4747	22.98	22.87	22.925	739	other	601	63964	27	58	Specifically androgen-regulated gene protein
CCM2	Q9BSQ5	24.8289	24.8414	22.97	22.88	22.925	740	Intracellular	444	48837	20	46	Cerebral cavernous malformations 2 protein
AKR1C3	P42330	26.8501	26.6694	23.35	22.49	22.92	741	Intracellular	323	36853	8	22	Aldo-keto reductase family 1 member C3
CILK1	Q9UPZ9	24.9418	24.9983	23.1	22.74	22.92	742	Intracellular	632	71427	24	57	Serine/threonine-protein kinase ICK
EFNB1	P98172	25.5639	25.6634	23	22.84	22.92	743	TM.protein	346	38007	9	24	Ephrin-B1
PCBP1	Q15365	25.5349	25.6605	22.99	22.85	22.92	744	Intracellular	356	37498	7	16	Poly(rC)-binding protein 1
RAB1B	Q9H0U4	26.4622	25.7943	22.93	22.91	22.92	745	Intracellular	201	22171	2	6	Ras-related protein Rab-1B
RAB43	Q86YS6	25.2689	25.3875	22.97	22.87	22.92	746	Intracellular	212	23339	10	21	Ras-related protein Rab-43
TSPAN9	O75954	25.3715	25.3636	22.96	22.88	22.92	747	TM.protein	239	26779	4	10	Tetraspanin-9
GATD1	Q8NB37	23.9226	24.0922	23.18	22.65	22.915	748	Secreted	220	23298	6	11	Glutamine amidotransferase-like class 1 domain-containing protein 1
IGFBP7	Q16270	25.0154	24.8395	23.15	22.68	22.915	749	Secreted	282	29130	12	25	Insulin-like growth factor-binding protein 7
KRT78	Q8N1N4	25.2044	24.7173	23.22	22.61	22.915	750	Intracellular	520	56866	26	55	Keratin, type II cytoskeletal 78
SERINC1	Q9NRX5	25.8136	25.9888	22.95	22.88	22.915	751	TM.protein	453	50495	5	14	Serine incorporator 1
SLC5A8	Q8N695	24.7018	24.699	22.97	22.86	22.915	752	TM.protein	610	66578	7	19	Sodium-coupled monocarboxylate transporter 1
TALDO1	P37837	24.3479	24.379	22.9	22.93	22.915	753	Intracellular	337	37540	11	30	Transaldolase
ARF5	P84085	28.7262	29.0148	22.91	22.91	22.91	754	Intracellular	180	20530	5	11	ADP-ribosylation factor 5
TXNL1	O43396	25.43	25.5584	22.96	22.86	22.91	755	Intracellular	289	32251	11	22	Thioredoxin-like protein 1
COMT	P21964	24.7888	24.948	23.17	22.64	22.905	756	TM.protein	271	30037	12	29	Catechol O-methyltransferase
RUVBL2	Q9Y230	26.1	26.1751	22.87	22.92	22.895	757	Intracellular	463	51157	17	35	RuvB-like 2
LHPP	Q9H008	24.6399	24.0961	23.04	22.75	22.895	758	Intracellular	270	29165	9	21	Phospholysine phosphohistidine inorganic pyrophosphate phosphatase
PADI3	Q9ULW8	26.6298	26.8773	22.9	22.89	22.895	759	Intracellular	664	74743	18	40	Protein-arginine deiminase type-3
TOM1	O60784	24.1566	23.7469	23.24	22.54	22.89	760	Intracellular	492	53818	15	34	Target of Myb1 membrane trafficking protein
YES1	P07947	25.6276	25.6787	23.15	22.62	22.885	761	Intracellular	543	60801	10	21	Tyrosine-protein kinase Yes
NARS1	O43776	24.7536	24.6665	23.13	22.59	22.86	762	Intracellular	548	62943	15	32	Asparagine--tRNA ligase, cytoplasmic
PKD1	P98161	25.8798	26.0282	22.9	22.82	22.86	763	TM.protein	4303	462529	78	176	Polycystin-1
S100A16	Q96FQ6	24.2849	24.4143	23.32	22.4	22.86	764	Intracellular	103	11801	5	15	Protein S100-A16
VDAC2	P45880	24.2999	24.4284	22.92	22.8	22.86	765	TM.protein	294	31567	9	24	Voltage-dependent anion-selective channel protein 2
CCT6A	P40227	25.1014	25.164	23.07	22.63	22.85	766	Intracellular	531	58024	16	34	T-complex protein 1 subunit zeta
FXYD2	P54710		24.8223		22.85	22.85	767	TM.protein	66	7283	2	2	Sodium/potassium-transporting ATPase subunit gamma
RAB3B	P20337	26.2966	26.5495	22.86	22.83	22.845	768	Intracellular	219	24758	6	12	Ras-related protein Rab-3B
TSPAN3	O60637	25.2597	25.2618	22.9	22.79	22.845	769	TM.protein	253	28018	4	10	Tetraspanin-3
SERPINC1	P01008	25.3683	24.4072	23.51	22.17	22.84	770	Secreted	464	52602	23	52	Antithrombin-III
SERINC3	Q13530	24.9974	25.3753	22.86	22.82	22.84	771	TM.protein	473	52580	11	27	Serine incorporator 3
CEL	P19835	24.34	24.5547	22.93	22.74	22.835	772	Secreted	753	79322	13	33	Bile salt-activated lipase
BPNT1	O95861	24.4847	24.3859	23.03	22.63	22.83	773	Intracellular	308	33392	15	36	3'(2'),5'-bisphosphate nucleotidase 1
CAT	P04040	24.6858	24.7169	22.9	22.76	22.83	774	Intracellular	527	59756	23	49	Catalase
NPHS1	O60500	24.7034	24.5768	23.06	22.59	22.825	775	TM.protein	1241	134742	34	76	Nephrin
LORICRIN	P23490	24.3288	23.5543	23.2	22.44	22.82	776	Intracellular	312	25761	3	6	Loricrin
UCHL1	P09936	23.7923	23.7209	22.9	22.74	22.82	777	Intracellular	223	24824	9	20	Ubiquitin carboxyl-terminal hydrolase isozyme L1
NPEPPS	P55786	24.9983	24.9227	23.04	22.59	22.815	778	Intracellular	919	103276	22	58	Puromycin-sensitive aminopeptidase
LANCL1	O43813	24.6476	24.6274	22.8	22.81	22.805	779	Intracellular	399	45283	9	20	Glutathione S-transferase LANCL1
ATP8B1	O43520	25.9808	26.0407	22.93	22.67	22.8	780	TM.protein	1251	143695	33	74	Phospholipid-transporting ATPase IC
HPRT1	P00492	24.9991	25.0493	23.2	22.39	22.795	781	Intracellular	218	24579	9	22	Hypoxanthine-guanine phosphoribosyltransferase
HAAO	P46952	24.5263	24.3522	23.02	22.56	22.79	782	Intracellular	286	32556	12	27	3-hydroxyanthranilate 3,4-dioxygenase
DPYSL2	Q16555	27.3605	27.2058	22.97	22.59	22.78	783	Intracellular	572	62294	12	25	Dihydropyrimidinase-related protein 2
ITCH	Q96J02	24.8211	24.9069	22.93	22.63	22.78	784	Intracellular	903	102803	30	72	E3 ubiquitin-protein ligase Itchy homolog
TUBB	P07437	26.1081	26.2132	23.03	22.51	22.77	785	Intracellular	444	49671	4	10	Tubulin beta chain
MARCKSL1	P49006	24.9787	25.3524	22.54	23	22.77	786	Intracellular	195	19529	2	4	MARCKS-related protein
DSP	P15924	28.9363	27.8287	23.22	22.31	22.765	787	Intracellular	2871	331774	124	239	Desmoplakin
ITGB8	P26012	27.2315	27.2018	22.83	22.7	22.765	788	TM.protein	769	85632	14	40	Integrin beta-8
PRKAG1	P54619	25.3558	25.1643	22.88	22.65	22.765	789	Intracellular	331	37579	12	24	5'-AMP-activated protein kinase subunit gamma-1
SERPINB12	Q96P63	25.1054	24.4256	23.22	22.31	22.765	790	Intracellular	405	46276	10	26	Serpin B12
SLC22A5	O76082	25.0024	25.3401	22.83	22.7	22.765	791	TM.protein	557	62752	8	19	Organic cation/carnitine transporter 2
SNX9	Q9Y5X1	24.4978	24.6605	22.82	22.71	22.765	792	Intracellular	595	66592	14	30	Sorting nexin-9
CYRIB	Q9NUQ9	24.6125	24.736	22.84	22.68	22.76	793	Intracellular	324	36748	12	28	CYFIP-related Rac1 interactor B
IL1RN	P18510	24.5117	23.7644	23.36	22.16	22.76	794	Secreted	177	20055	4	11	Interleukin-1 receptor antagonist protein
SLC28A1	O00337	24.4234	24.5126	22.77	22.75	22.76	795	TM.protein	649	71584	14	31	Sodium/nucleoside cotransporter 1
BST2	Q10589	25.3822	25.3135	22.75	22.76	22.755	796	TM.protein	180	19769	2	8	Bone marrow stromal antigen 2
FN3K	Q9H479	24.7961	24.8338	22.89	22.62	22.755	797	Intracellular	309	35171	10	25	Fructosamine-3-kinase
ALPI	P09923	26.3654	26.4379	22.58	22.93	22.755	798	Intracellular	528	56812	11	22	Intestinal-type alkaline phosphatase
ABI1	Q8IZP0	25.0264	25.1306	22.75	22.75	22.75	799	Intracellular	508	55081	9	24	Abl interactor 1
ARL8B	Q9NVJ2	25.2019	25.1802	23.32	22.18	22.75	800	Intracellular	186	21539	4	10	ADP-ribosylation factor-like protein 8B
CASP14	P31944	24.1366	22.8686	23.62	21.88	22.75	801	Intracellular	242	27680	16	38	Caspase-14
CLTC	Q00610	25.4645	25.3806	22.9	22.6	22.75	802	Intracellular	1675	191615	45	116	Clathrin heavy chain 1
ARSF	P54793	25.2241	25.3596	22.8	22.69	22.745	803	other	590	65940	18	41	Arylsulfatase F
HYAL1	Q12794	24.8287	24.7652	23.01	22.47	22.74	804	Secreted	435	48368	9	19	Hyaluronidase-1
S100A14	Q9HCY8	24.9378	24.9387	23.03	22.45	22.74	805	Intracellular	104	11662	5	11	Protein S100-A14
TCP1	P17987	24.7324	24.7302	22.85	22.63	22.74	806	Intracellular	556	60344	23	51	T-complex protein 1 subunit alpha
WIPF2	Q8TF74	26.031	26.1964	22.65	22.83	22.74	807	Intracellular	440	46289	18	40	WAS/WASL-interacting protein family member 2
RAB34	Q9BZG1	24.7176	24.9702	22.5	22.96	22.73	808	Intracellular	259	29044	10	19	Ras-related protein Rab-34
BCAS1	O75363	25.742	25.7937	22.82	22.63	22.725	809	Intracellular	584	61709	26	56	Breast carcinoma-amplified sequence 1
CTDSPL	O15194	25.4688	25.8301	22.88	22.57	22.725	810	Intracellular	276	31129	8	22	CTD small phosphatase-like protein
CTSC	P53634	26.5857	26.1933	23	22.45	22.725	811	other	463	51854	6	16	Dipeptidyl peptidase 1
VPS29	Q9UBQ0	25.1336	25.0633	23.16	22.29	22.725	812	Intracellular	182	20506	5	12	Vacuolar protein sorting-associated protein 29
GLB1	P16278	24.8282	25.1991	22.79	22.64	22.715	813	Intracellular	677	76075	12	25	Beta-galactosidase
GRB7	Q14451	26.6795	26.5749	22.71	22.72	22.715	814	Intracellular	532	59681	14	33	Growth factor receptor-bound protein 7
NAMPT	P43490	26.1803	26.2558	22.83	22.6	22.715	815	Secreted	491	55521	15	29	Nicotinamide phosphoribosyltransferase
CPNE5	Q9HCH3	25.3102	25.5223	22.86	22.56	22.71	816	Intracellular	593	65734	14	39	Copine-5
LCK	P06239	24.6275	24.6981	22.95	22.47	22.71	817	Intracellular	509	58001	16	37	Tyrosine-protein kinase Lck
PHPT1	Q9NRX4	23.9682	23.5097	22.94	22.48	22.71	818	Intracellular	125	13833	4	12	14 kDa phosphohistidine phosphatase
PSMA1	P25786	25.0978	24.8579	22.88	22.54	22.71	819	Intracellular	263	29556	13	30	Proteasome subunit alpha type-1
SLC5A9	Q2M3M2	24.6156	24.4732	22.7	22.72	22.71	820	TM.protein	681	74073	8	18	Sodium/glucose cotransporter 4
GOLGA7	Q7Z5G4	24.1346	24.4651	22.65	22.76	22.705	821	Intracellular	137	15824	6	14	Golgin subfamily A member 7
UBXN6	Q9BZV1	25.0224	24.9905	22.82	22.59	22.705	822	Intracellular	441	49754	14	32	UBX domain-containing protein 6
HLA-DMB	P28068	24.5402	24.6715	22.76	22.64	22.7	823	TM.protein	263	28931	6	12	HLA class II histocompatibility antigen, DM beta chain
ARHGAP1	Q07960	24.8911	24.8971	22.83	22.57	22.7	824	other	439	50436	20	41	Rho GTPase-activating protein 1
EIF5A	P63241	25.9298	26.0583	22.68	22.72	22.7	825	Intracellular	154	16832	3	9	Eukaryotic translation initiation factor 5A-1
PTGES3	Q15185	24.4563	24.7151	22.79	22.61	22.7	826	Intracellular	160	18697	4	7	Prostaglandin E synthase 3
VPS37C	A5D8V6	24.9905	25.3321	22.7	22.7	22.7	827	Intracellular	355	38659	3	6	Vacuolar protein sorting-associated protein 37C
PAICS	P22234	25.8334	25.5456	22.8	22.59	22.695	828	Intracellular	425	47079	13	31	Bifunctional phosphoribosylaminoimidazole carboxylase/phosphoribosylaminoimidazole succinocarboxamide synthetase
A1BG	P04217	25.4163	24.2978	23.02	22.36	22.69	829	Secreted	495	54254	8	17	Alpha-1B-glycoprotein
EXOC4	Q96A65	26.4766	26.6339	23.38	22	22.69	830	Intracellular	974	110498	30	69	Exocyst complex component 4
SNX2	O60749	25.4124	25.2955	22.8	22.58	22.69	831	Intracellular	519	58471	17	40	Sorting nexin-2
OLA1	Q9NTK5	25.0131	24.9157	22.84	22.53	22.685	832	Intracellular	396	44744	19	44	Obg-like ATPase 1
RAC2	P15153	23.8759	24.0827	22.77	22.6	22.685	833	Intracellular	192	21429	4	10	Ras-related C3 botulinum toxin substrate 2
C4orf19	Q8IY42	24.5945	24.6033	22.65	22.72	22.685	834	Intracellular	314	33742	6	14	Uncharacterized protein C4orf19
TIMP3	P35625	25.7248	26.1322	22.54	22.83	22.685	835	Secreted	211	24145	3	5	Metalloproteinase inhibitor 3
ENOSF1	Q7L5Y1	24.3183	24.2799	22.96	22.4	22.68	836	Intracellular	443	49786	16	32	Mitochondrial enolase superfamily member 1
IGHM	P01871	25.2089	24.2293	23.26	22.09	22.675	837	other	474	51924	14	32	Immunoglobulin heavy constant mu
CLDN23	Q96B33	24.3857	24.58	22.91	22.43	22.67	838	TM.protein	292	31915	5	10	Claudin-23
IMPA2	O14732	25.1517	24.9128	22.89	22.45	22.67	839	Intracellular	288	31321	7	13	Inositol monophosphatase 2
PDE6D	O43924		24.7174		22.67	22.67	840	Intracellular	150	17420	2	2	Retinal rod rhodopsin-sensitive cGMP 3',5'-cyclic phosphodiesterase subunit delta
MASP2	O00187	25.9252	25.9529	22.74	22.59	22.665	841	Secreted	686	75702	7	14	Mannan-binding lectin serine protease 2
SCRN2	Q96FV2	24.3664	24.4457	22.73	22.6	22.665	842	Intracellular	425	46597	11	26	Secernin-2
HDAC11	Q96DB2	25.6048	25.602	22.55	22.77	22.66	843	Intracellular	347	39183	12	26	Histone deacetylase 11
PTTG1IP	P53801	25.1505	24.4507	22.96	22.36	22.66	844	TM.protein	180	20324	4	10	Pituitary tumor-transforming gene 1 protein-interacting protein
ZFYVE19	Q96K21	24.6069	24.6346	22.67	22.65	22.66	845	Intracellular	471	51546	19	46	Abscission/NoCut checkpoint regulator
UPK3B	Q9BT76	24.4315	24.3781	22.58	22.72	22.65	846	TM.protein	320	33882	2	4	Uroplakin-3b
YWHAQ	P27348	24.6791	24.5875	22.64	22.65	22.645	847	Intracellular	245	27764	11	24	14-3-3 protein theta
CYSRT1	A8MQ03	24.2321	24.4451	22.64	22.64	22.64	848	Intracellular	144	15313	2	4	Cysteine-rich tail protein 1
GGACT	Q9BVM4	24.7939	24.4625	22.9	22.36	22.63	849	Intracellular	153	17329	5	9	Gamma-glutamylaminecyclotransferase
MEAK7	Q6P9B6	23.9479	23.9237	23.06	22.2	22.63	850	Intracellular	456	50994	12	26	MTOR-associated protein MEAK7
WASF2	Q9Y6W5	24.876	24.8788	22.77	22.49	22.63	851	Intracellular	498	54284	9	18	Actin-binding protein WASF2
KIRREL1	Q96J84	24.6295	24.4767	22.76	22.49	22.625	852	TM.protein	757	83536	23	56	Kin of IRRE-like protein 1
EEF1G	P26641	26.1665	26.0983	22.5	22.72	22.61	853	Intracellular	437	50119	12	27	Elongation factor 1-gamma
RIT1	Q92963	24.6767	24.7232	22.56	22.64	22.6	854	Intracellular	219	25145	7	18	GTP-binding protein Rit1
UGDH	O60701	24.6645	24.5892	22.74	22.46	22.6	855	Intracellular	494	55024	18	39	UDP-glucose 6-dehydrogenase
CSRP1	P21291	24.3854	24.4205	22.63	22.56	22.595	856	Intracellular	193	20567	9	18	Cysteine and glycine-rich protein 1
MYO1B	O43795	25.0775	25.0398	22.65	22.54	22.595	857	Intracellular	1136	131985	39	93	Unconventional myosin-Ib
ANXA13	P27216	24.877	24.8658	22.68	22.5	22.59	858	Intracellular	316	35415	18	43	Annexin A13
NEDD4L	Q96PU5	26.1559	26.1957	22.66	22.52	22.59	859	Intracellular	975	111932	28	60	E3 ubiquitin-protein ligase NEDD4-like
PPIB	P23284	25.7454	26.0678	22.54	22.64	22.59	860	Secreted	216	23743	7	15	Peptidyl-prolyl cis-trans isomerase B
KPLCE	Q5T750	25.9318	25.5588	22.69	22.48	22.585	861	other	250	26238	6	12	Protein KPLCE
RAB24	Q969Q5	25.7905	25.854	22.58	22.59	22.585	862	Intracellular	203	23124	4	8	Ras-related protein Rab-24
ECHDC1	Q9NTX5	24.5166	24.5445	22.74	22.42	22.58	863	Intracellular	307	33698	13	27	Ethylmalonyl-CoA decarboxylase
SEPTIN11	Q9NVA2	25.7128	25.97	22.53	22.62	22.575	864	Intracellular	429	49398	6	16	Septin-11
KLHL22	Q53GT1	26.3674	26.2584	22.81	22.34	22.575	865	Intracellular	634	71667	15	29	Kelch-like protein 22
DDT	P30046	25.2264	24.7429	23.17	21.97	22.57	866	Intracellular	118	12712	2	4	D-dopachrome decarboxylase
KL	Q9UEF7	26.6271	26.6142	22.41	22.72	22.565	867	TM.protein	1012	116181	25	48	Klotho
PSMA3	P25788	24.2956	24.0935	22.75	22.38	22.565	868	Intracellular	255	28433	8	18	Proteasome subunit alpha type-3
PGLS	O95336	24.0005	23.9182	22.81	22.3	22.555	869	Intracellular	258	27547	10	24	6-phosphogluconolactonase
UCHL3	P15374	25.364	24.968	22.69	22.42	22.555	870	Intracellular	230	26183	8	19	Ubiquitin carboxyl-terminal hydrolase isozyme L3
PCMT1	P22061	25.2687	24.924	22.93	22.17	22.55	871	other	227	24636	7	16	Protein-L-isoaspartate(D-aspartate) O-methyltransferase
CDC37	Q16543	25.2508	25.3441	22.7	22.4	22.55	872	Intracellular	378	44468	9	20	Hsp90 co-chaperone Cdc37
EFEMP1	Q12805	24.0881	24.2905	22.56	22.54	22.55	873	Secreted	493	54641	14	32	EGF-containing fibulin-like extracellular matrix protein 1
CXADR	P78310	26.3431	26.0581	22.74	22.35	22.545	874	TM.protein	365	40030	13	27	Coxsackievirus and adenovirus receptor
PAG1	Q9NWQ8	26.0807	26.1372	22.61	22.48	22.545	875	TM.protein	432	46981	10	19	Phosphoprotein associated with glycosphingolipid-enriched microdomains 1
NUDT5	Q9UKK9	23.8143	23.7244	22.72	22.35	22.535	876	Intracellular	219	24328	10	22	ADP-sugar pyrophosphatase
SLC16A4	O15374	25.7268	25.9283	22.37	22.7	22.535	877	TM.protein	487	54022	5	9	Monocarboxylate transporter 5
APPL2	Q8NEU8	24.457	24.3479	22.74	22.32	22.53	878	Intracellular	664	74493	24	62	DCC-interacting protein 13-beta
ABCC2	Q92887	26.5077	26.4929	22.54	22.51	22.525	879	TM.protein	1545	174207	27	55	ATP-binding cassette sub-family C member 2
MYADM	Q96S97	25.1774	24.8334	22.69	22.36	22.525	880	TM.protein	322	35274	2	4	Myeloid-associated differentiation marker
PRKCD	Q05655	24.7374	24.6913	22.62	22.43	22.525	881	Intracellular	676	77505	24	58	Protein kinase C delta type
TAGLN2	P37802	24.4852	24.5602	22.73	22.32	22.525	882	Intracellular	199	22391	10	22	Transgelin-2
NMD3	Q96D46		26.6584		22.52	22.52	883	Intracellular	503	57603	2	2	60S ribosomal export protein NMD3
PPP1CB	P62140	24.7389	24.7871	22.57	22.47	22.52	884	Intracellular	327	37187	6	14	Serine/threonine-protein phosphatase PP1-beta catalytic subunit
CD38	P28907	24.5935	24.6515	22.52	22.51	22.515	885	TM.protein	300	34328	12	24	ADP-ribosyl cyclase/cyclic ADP-ribose hydrolase 1
ATP6AP2	O75787	24.6864	24.6981	22.69	22.32	22.505	886	TM.protein	350	39008	12	26	Renin receptor
SPAG9	O60271	25.6808	25.6039	22.69	22.32	22.505	887	other	1321	146205	46	107	C-Jun-amino-terminal kinase-interacting protein 4
AIDA	Q96BJ3	24.5034	24.6085	22.41	22.55	22.48	888	Intracellular	306	35023	12	25	Axin interactor, dorsalization-associated protein
PIP4K2C	Q8TBX8	24.4509	24.3526	22.61	22.35	22.48	889	Intracellular	421	47300	16	37	Phosphatidylinositol 5-phosphate 4-kinase type-2 gamma
CD14	P08571	24.2761	24.2704	22.58	22.38	22.48	890	Secreted	375	40076	12	28	Monocyte differentiation antigen CD14
LTBP2	Q14767	25.504	25.3109	22.62	22.33	22.475	891	Secreted	1821	195052	37	82	Latent-transforming growth factor beta-binding protein 2
SNX5	Q9Y5X3	24.3462	24.4335	22.67	22.28	22.475	892	Intracellular	404	46816	18	43	Sorting nexin-5
SLC6A8	P48029	25.3072	25.2014	22.58	22.36	22.47	893	TM.protein	635	70523	10	24	Sodium- and chloride-dependent creatine transporter 1
CAPN2	P17655	25.8015	25.8815	22.42	22.51	22.465	894	Intracellular	700	79995	18	39	Calpain-2 catalytic subunit
HLA-DRA	P01903	24.2538	24.267	22.57	22.35	22.46	895	TM.protein	254	28621	3	8	HLA class II histocompatibility antigen, DR alpha chain
ACAT2	Q9BWD1	24.2459	24.0999	22.86	22.05	22.455	896	Intracellular	397	41351	9	24	Acetyl-CoA acetyltransferase, cytosolic
ADAM10	O14672	24.8809	24.8347	22.47	22.44	22.455	897	TM.protein	748	84142	22	48	Disintegrin and metalloproteinase domain-containing protein 10
EXOC2	Q96KP1	25.4117	25.3412	22.53	22.38	22.455	898	Intracellular	924	104066	30	69	Exocyst complex component 2
CD58	P19256	23.9884	24.2898	22.46	22.44	22.45	899	TM.protein	250	28147	4	7	Lymphocyte function-associated antigen 3
PRXL2B	Q8TBF2	24.4901	24.3767	22.61	22.28	22.445	900	Intracellular	198	21223	7	14	Prostamide/prostaglandin F synthase
UBE2N	P61088	26.2398	26.166	22.68	22.21	22.445	901	Intracellular	152	17138	4	10	Ubiquitin-conjugating enzyme E2 N
HBB	P68871	25.4301	25.1906	22.6	22.28	22.44	902	Intracellular	147	15998	3	6	Hemoglobin subunit beta
CSNK1G3	Q9Y6M4	26.8285	26.8173	22.55	22.33	22.44	903	Intracellular	447	51389	6	12	Casein kinase I isoform gamma-3
RPS20	P60866	24.0517	23.7986	22.53	22.34	22.435	904	Intracellular	119	13373	2	8	Small ribosomal subunit protein uS10
BGN	P21810	24.591	24.903	22.56	22.29	22.425	905	Secreted	368	41654	8	18	Biglycan
EXOC5	O00471	24.3232	24.377	22.52	22.33	22.425	906	Intracellular	708	81853	28	62	Exocyst complex component 5
ITM2C	Q9NQX7	25.2628	25.2163	22.74	22.11	22.425	907	TM.protein	267	30224	8	17	Integral membrane protein 2C
MFSD4A	Q8N468	25.5276	25.5455	23.53	21.31	22.42	908	TM.protein	514	56265	5	11	Major facilitator superfamily domain-containing protein 4A
SH3YL1	Q96HL8	24.2902	24.4655	22.47	22.37	22.42	909	Intracellular	342	37148	10	19	SH3 domain-containing YSC84-like protein 1
KRT18	P05783	25.2139	25.4012	22.4	22.43	22.415	910	Intracellular	430	48058	16	36	Keratin, type I cytoskeletal 18
PRKCA	P17252	24.7772	24.9415	22.46	22.36	22.41	911	Intracellular	672	76750	17	37	Protein kinase C alpha type
STIP1	P31948	24.8755	24.7684	22.48	22.33	22.405	912	Intracellular	543	62639	35	79	Stress-induced-phosphoprotein 1
IGHG2	P01859	26.0393	26.0988	23.65	21.13	22.39	913	other	395	43806	3	7	Immunoglobulin heavy constant gamma 2
KRT6A	P02538	28.9113	28.4592	22.55	22.23	22.39	914	Intracellular	564	60045	3	5	Keratin, type II cytoskeletal 6A
PTPN11	Q06124	25.1905	25.1268	22.54	22.24	22.39	915	Intracellular	593	68011	24	52	Tyrosine-protein phosphatase non-receptor type 11
AP2M1	Q96CW1	24.0355	24.1807	22.48	22.28	22.38	916	Intracellular	435	49655	18	42	AP-2 complex subunit mu
SPP1	P10451	24.3082	24.0204	22.73	22.03	22.38	917	Secreted	314	35423	8	18	Osteopontin
MVK	Q03426	25.6135	25.8693	22.75	22	22.375	918	Intracellular	396	42451	8	15	Mevalonate kinase
PLSCR4	Q9NRQ2	24.2632	24.8415	22.42	22.32	22.37	919	TM.protein	329	37005	6	12	Phospholipid scramblase 4
EFR3A	Q14156	25.037	25.1541	22.36	22.37	22.365	920	Intracellular	821	92924	29	63	Protein EFR3 homolog A
CYFIP1	Q7L576	25.4435	25.4223	22.45	22.27	22.36	921	Intracellular	1253	145182	30	67	Cytoplasmic FMR1-interacting protein 1
GMPPB	Q9Y5P6	23.8095	23.6746	22.42	22.29	22.355	922	Intracellular	360	39834	9	20	Mannose-1-phosphate guanyltransferase beta
OSTF1	Q92882	24.333	24.0266	22.71	22	22.355	923	Intracellular	214	23787	6	13	Osteoclast-stimulating factor 1
SLC1A1	P43005	24.6087	25.2215	22.33	22.38	22.355	924	TM.protein	524	57100	7	16	Excitatory amino acid transporter 3
GFPT1	Q06210	26.1646	26.2956	22.32	22.38	22.35	925	other	699	78806	21	44	Glutamine--fructose-6-phosphate aminotransferase [isomerizing] 1
NECTIN2	Q92692	25.4062	25.4238	22.46	22.24	22.35	926	TM.protein	538	57742	10	22	Nectin-2
PRKAR1A	P10644	24.5274	24.5118	22.64	22.06	22.35	927	Intracellular	381	42982	11	25	cAMP-dependent protein kinase type I-alpha regulatory subunit
VASP	P50552	24.5159	24.606	22.47	22.23	22.35	928	Intracellular	380	39830	13	34	Vasodilator-stimulated phosphoprotein
ENTPD3	O75355	24.8388	24.8174	22.47	22.22	22.345	929	TM.protein	529	59105	13	31	Ectonucleoside triphosphate diphosphohydrolase 3
PSMA5	P28066	24.0887	23.9727	22.58	22.11	22.345	930	Intracellular	241	26411	7	12	Proteasome subunit alpha type-5
SCYL1	Q96KG9	27.293	27.4343	22.37	22.32	22.345	931	Intracellular	808	89631	2	4	N-terminal kinase-like protein
SPINT2	O43291	23.7553	23.641	22.41	22.28	22.345	932	TM.protein	252	28228	8	18	Kunitz-type protease inhibitor 2
RENBP	P51606	25.0434	24.9633	22.56	22.12	22.34	933	Intracellular	427	48831	14	28	N-acylglucosamine 2-epimerase
LGALS7	P47929	24.3306	23.5179	22.74	21.93	22.335	934	other	136	15075	5	14	Galectin-7
NCSTN	Q92542	25.4369	25.3847	22.33	22.32	22.325	935	TM.protein	709	78411	8	17	Nicastrin
MFAP4	P55083	24.4316	24.7257	22.38	22.26	22.32	936	Secreted	255	28648	2	6	Microfibril-associated glycoprotein 4
PLS1	Q14651	25.2117	25.039	22.6	22.04	22.32	937	Intracellular	629	70253	14	37	Plastin-1
ADGRF1	Q5T601	25.5376	25.6625	22.36	22.27	22.315	938	TM.protein	910	101365	11	26	Adhesion G-protein coupled receptor F1
PSMA7	O14818	25.9254	25.7213	22.3	22.33	22.315	939	Intracellular	248	27887	10	22	Proteasome subunit alpha type-7
SCRN1	Q12765	23.9079	23.8716	22.41	22.22	22.315	940	Intracellular	414	46382	16	39	Secernin-1
SULT1C2	O00338	25.092	24.8479	22.55	22.08	22.315	941	Intracellular	296	34880	11	24	Sulfotransferase 1C2
APLP2	Q06481	25.0478	24.89	22.46	22.16	22.31	942	TM.protein	763	86956	20	46	Amyloid beta precursor like protein 2
RPL11	P62913	24.5921	24.7303	22.28	22.34	22.31	943	Intracellular	178	20252	6	14	Large ribosomal subunit protein uL5
TMEM150C	B9EJG8	24.2324	24.1844	22.35	22.27	22.31	944	TM.protein	249	27887	3	6	Transmembrane protein 150C
ARPC3	O15145	24.5441	24.9113	22.41	22.2	22.305	945	Intracellular	178	20547	6	15	Actin-related protein 2/3 complex subunit 3
CLDN3	O15551	24.5639	24.933	22.14	22.47	22.305	946	TM.protein	220	23319	4	7	Claudin-3
SEPTIN7	Q16181	25.6811	25.7069	22.47	22.14	22.305	947	Intracellular	437	50680	18	38	Septin-7
NFASC	O94856	25.4782	25.3094	22.45	22.15	22.3	948	TM.protein	1347	150027	31	63	Neurofascin
SHISA4	Q96DD7	24.6161	24.6514	22.63	21.97	22.3	949	TM.protein	197	21522	2	4	Protein shisa-4
FGL2	Q14314	23.5174	23.8272	22.36	22.23	22.295	950	Secreted	439	50229	21	42	Fibroleukin
ORM1	P02763	24.8689	24.1746	23.36	21.23	22.295	951	Secreted	201	23540	4	10	Alpha-1-acid glycoprotein 1
ACSL4	O60488	25.0037	24.9266	22.43	22.15	22.29	952	TM.protein	711	79188	23	52	Long-chain-fatty-acid--CoA ligase 4
PLPP3	O14495	24.9154	24.478	22.4	22.18	22.29	953	TM.protein	311	35116	8	17	Phospholipid phosphatase 3
SLC1A5	Q15758	25.3326	25.4849	22.33	22.25	22.29	954	TM.protein	541	56598	9	17	Neutral amino acid transporter B(0)
APPL1	Q9UKG1	24.4797	24.3758	22.47	22.1	22.285	955	Intracellular	709	79663	23	52	DCC-interacting protein 13-alpha
CPPED1	Q9BRF8	24.5379	24.703	22.26	22.28	22.27	956	Intracellular	314	35548	9	19	Serine/threonine-protein phosphatase CPPED1
MTAP	Q13126	24.2446	24.2346	22.44	22.1	22.27	957	Intracellular	283	31236	12	24	S-methyl-5'-thioadenosine phosphorylase
CAND1	Q86VP6	24.9919	24.8734	22.5	22.03	22.265	958	Intracellular	1230	136376	36	80	Cullin-associated NEDD8-dissociated protein 1
NIT1	Q86X76	25.6982	25.335	22.57	21.96	22.265	959	Intracellular	327	35896	8	17	Deaminated glutathione amidase
RAB9A	P51151	25.0621	25.2214	22.4	22.13	22.265	960	Intracellular	201	22838	5	12	Ras-related protein Rab-9A
SLC5A11	Q8WWX8	24.7972	25.0536	22.24	22.28	22.26	961	TM.protein	675	74036	12	27	Sodium/myo-inositol cotransporter 2
STK10	O94804	24.761	24.696	22.38	22.14	22.26	962	Intracellular	968	112135	38	84	Serine/threonine-protein kinase 10
PIGR	P01833	25.0365	25.2793	22.21	22.3	22.255	963	TM.protein	764	83284	18	35	Polymeric immunoglobulin receptor
KCNJ1	P48048	24.1845	24.2333	22.47	22.04	22.255	964	TM.protein	391	44795	7	14	ATP-sensitive inward rectifier potassium channel 1
ARHGAP18	Q8N392	25.0971	25.0686	22.31	22.19	22.25	965	Intracellular	663	74977	23	53	Rho GTPase-activating protein 18
EVPL	Q92817	25.9063	25.9096	22.26	22.23	22.245	966	Intracellular	2033	231604	83	175	Envoplakin
EIF5	P55010	24.8367	25.1665	22.29	22.2	22.245	967	Intracellular	431	49223	8	17	Eukaryotic translation initiation factor 5
ITFG1	Q8TB96	24.0485	23.9848	22.52	21.97	22.245	968	TM.protein	612	68108	12	25	T-cell immunomodulatory protein
HSPA12A	O43301	25.2219	25.1573	22.39	22.09	22.24	969	Intracellular	675	74978	25	49	Heat shock 70 kDa protein 12A
CSNK1A1	P48729	24.9308	24.9392	22.38	22.09	22.235	970	Intracellular	337	38915	5	14	Casein kinase I isoform alpha
ATP6V1F	Q16864	23.9488	23.4779	22.57	21.89	22.23	971	Intracellular	119	13370	8	16	V-type proton ATPase subunit F
FKBP4	Q02790	25.5787	25.6194	22.14	22.32	22.23	972	Intracellular	459	51805	19	42	Peptidyl-prolyl cis-trans isomerase FKBP4
PSMB1	P20618	23.6483	23.48	22.37	22.09	22.23	973	Intracellular	241	26489	8	18	Proteasome subunit beta type-1
SFN	P31947	23.5987	23.4186	22.14	22.32	22.23	974	Secreted	248	27774	11	29	14-3-3 protein sigma
ABHD8	Q96I13	25.2184	25.2077	22.05	22.4	22.225	975	Intracellular	439	47331	5	12	Protein ABHD8
PKLR	P30613	24.0824	23.8063	22.52	21.93	22.225	976	Intracellular	574	61830	23	45	Pyruvate kinase PKLR
ASPA	P45381	24.0823	23.8382	22.49	21.94	22.215	977	Intracellular	313	35735	9	20	Aspartoacylase
DYRK2	Q92630	24.7387	24.7246	22.24	22.18	22.21	978	other	601	66652	20	44	Dual specificity tyrosine-phosphorylation-regulated kinase 2
EDIL3	O43854	24.1662	24.0913	22.32	22.1	22.21	979	Secreted	480	53765	19	44	EGF-like repeat and discoidin I-like domain-containing protein 3
COASY	Q13057	24.4554	24.8361	22.42	21.99	22.205	980	Intracellular	564	62329	12	26	Bifunctional coenzyme A synthase
PSMB6	P28072	24.231	24.1624	22.28	22.12	22.2	981	Intracellular	239	25358	6	14	Proteasome subunit beta type-6
FDPS	P14324	24.4345	24.4302	22.16	22.24	22.2	982	Intracellular	419	48275	6	16	Farnesyl pyrophosphate synthase
STX4	Q12846	24.1825	24.1207	22.25	22.14	22.195	983	TM.protein	297	34180	7	16	Syntaxin-4
TC2N	Q8N9U0	23.9674	24.1026	22.28	22.1	22.19	984	Intracellular	490	55284	18	40	Tandem C2 domains nuclear protein
OXSR1	O95747	24.4773	24.6692	22.43	21.95	22.19	985	Intracellular	527	58022	12	26	Serine/threonine-protein kinase OSR1
KRT80	Q6KB66	26.4004	25.7203	22.51	21.86	22.185	986	Intracellular	452	50525	19	36	Keratin, type II cytoskeletal 80
NANS	Q9NR45	23.7153	23.7997	22.39	21.98	22.185	987	Intracellular	359	40308	11	22	Sialic acid synthase
AP2S1	P53680	24.3584	24.3458	22.4	21.96	22.18	988	Intracellular	142	17018	4	6	AP-2 complex subunit sigma
MYL6	P60660	24.4565	24.4397	22.33	22.03	22.18	989	Intracellular	151	16930	7	17	Myosin light polypeptide 6
VNN1	O95497	23.8465	24.0511	22.18	22.18	22.18	990	Intracellular	513	57012	11	26	Pantetheinase
B4GALT1	P15291	25.0754	24.9434	22.48	21.87	22.175	991	TM.protein	398	43920	6	14	Beta-1,4-galactosyltransferase 1
VPS26A	O75436	24.1544	24.2003	22.33	22.02	22.175	992	Intracellular	327	38170	11	21	Vacuolar protein sorting-associated protein 26A
FN3KRP	Q9HA64	24.0266	23.847	22.37	21.96	22.165	993	Intracellular	309	34412	8	19	Ketosamine-3-kinase
SHANK2	Q9UPX8	27.1367	27.2111	22.19	22.14	22.165	994	Intracellular	1849	201261	39	84	SH3 and multiple ankyrin repeat domains protein 2
SYTL2	Q9HCH5	25.492	25.5969	22.22	22.11	22.165	995	Intracellular	934	104930	36	74	Synaptotagmin-like protein 2
S100A7	P31151	25.3724	24.4466	22.53	21.79	22.16	996	Secreted	101	11471	3	4	Protein S100-A7
SCAMP1	O15126	24.6566	24.5441	22.26	22.06	22.16	997	TM.protein	338	37920	6	13	Secretory carrier-associated membrane protein 1
SH3BP4	Q9P0V3	24.8382	24.9916	22.18	22.14	22.16	998	Intracellular	963	107496	30	65	SH3 domain-binding protein 4
ATP12A	P54707	24.8754	24.9373	22.24	22.07	22.155	999	TM.protein	1039	115511	31	65	Potassium-transporting ATPase alpha chain 2
DNM2	P50570	25.9948	26.1268	22.2	22.11	22.155	1000	Intracellular	870	98064	22	48	Dynamin-2
RPS19	P39019	23.9484	23.982	22.09	22.21	22.15	1001	Intracellular	145	16060	5	11	Small ribosomal subunit protein eS19
CP	P00450	25.2872	24.7428	22.61	21.68	22.145	1002	Secreted	1065	122219	28	61	Ceruloplasmin
ETF1	P62495	25.9974	26.2757	22.32	21.96	22.14	1003	Intracellular	437	49031	7	18	Eukaryotic peptide chain release factor subunit 1
STXBP1	P61764	25.368	25.5672	22.17	22.1	22.135	1004	other	594	67569	14	30	Syntaxin-binding protein 1
EPCAM	P16422	24.2927	24.1969	22.24	22.03	22.135	1005	TM.protein	314	34932	9	21	Epithelial cell adhesion molecule
SYTL4	Q96C24	25.0748	25.1394	22.12	22.15	22.135	1006	Intracellular	671	76024	20	45	Synaptotagmin-like protein 4
PTPN23	Q9H3S7	24.7645	24.7487	22.18	22.08	22.13	1007	Intracellular	1636	178974	46	104	Tyrosine-protein phosphatase non-receptor type 23
CDSN	Q15517	24.9699	24.1328	22.65	21.6	22.125	1008	Secreted	529	51607	2	4	Corneodesmosin
EXOC1	Q9NV70	23.9847	23.9514	22.21	22.04	22.125	1009	Intracellular	894	101982	25	60	Exocyst complex component 1
LGALS1	P09382	23.5823	23.3154	22.23	22.02	22.125	1010	Secreted	135	14716	6	18	Galectin-1
SPR	P35270	23.5821	23.6215	22.42	21.82	22.12	1011	Intracellular	261	28048	12	27	Sepiapterin reductase
TP53I3	Q53FA7	24.3651	24.0731	22.39	21.85	22.12	1012	Intracellular	332	35536	8	20	Quinone oxidoreductase PIG3
ALDH8A1	Q9H2A2	24.1978	24.2083	22.5	21.74	22.12	1013	Intracellular	487	53401	14	32	2-aminomuconic semialdehyde dehydrogenase
PPM1A	P35813	24.2755	24.1248	22.19	22.04	22.115	1014	Intracellular	382	42448	13	29	Protein phosphatase 1A
PPM1H	Q9ULR3	25.5705	25.2859	22.43	21.8	22.115	1015	Intracellular	514	56448	10	20	Protein phosphatase 1H
PVR	P15151	24.0992	24.0491	22.11	22.11	22.11	1016	TM.protein	417	45303	6	13	Poliovirus receptor
FLVCR2	Q9UPI3	23.796	23.8533	22.25	21.96	22.105	1017	TM.protein	526	57241	7	16	Heme transporter FLVCR2
PLA2R1	Q13018	24.9156	24.8628	22.33	21.88	22.105	1018	TM.protein	1463	168600	32	72	Secretory phospholipase A2 receptor
SEMA5A	Q13591	25.5561	25.4892	22.33	21.88	22.105	1019	TM.protein	1074	120615	17	38	Semaphorin-5A
ITGB3	P05106	24.3266	24.123	22.21	21.99	22.1	1020	TM.protein	788	87058	24	54	Integrin beta-3
LCP1	P13796	25.6298	25.3817	22.37	21.83	22.1	1021	Intracellular	627	70288	22	49	Plastin-2
PNKD	Q8N490	24.2943	24.2831	22.51	21.69	22.1	1022	other	385	42876	9	23	Probable hydrolase PNKD
PSMA4	P25789	24.3851	24.2478	22.41	21.79	22.1	1023	Intracellular	261	29484	8	15	Proteasome subunit alpha type-4
RNASE1	P07998	23.7872	23.3347	22.46	21.74	22.1	1024	Secreted	156	17644	4	10	Ribonuclease pancreatic
SH3KBP1	Q96B97	23.6648	23.6489	22.22	21.98	22.1	1025	Intracellular	665	73126	23	49	SH3 domain-containing kinase-binding protein 1
RAB3D	O95716	25.924	26.3907	22.3	21.89	22.095	1026	Intracellular	219	24267	6	13	Ras-related protein Rab-3D
SLC22A11	Q9NSA0	24.3276	24.7986	22.18	22.01	22.095	1027	TM.protein	550	59972	11	25	Solute carrier family 22 member 11
TACSTD2	P09758	24.1338	24.044	22.15	22.03	22.09	1028	TM.protein	323	35709	10	22	Tumor-associated calcium signal transducer 2
USP5	P45974	25.0551	24.93	22.19	21.99	22.09	1029	Intracellular	858	95786	19	41	Ubiquitin carboxyl-terminal hydrolase 5
CEACAM5	P06731	26.2613	26.2801	22.27	21.9	22.085	1030	Intracellular	702	76796	4	8	Carcinoembryonic antigen-related cell adhesion molecule 5
DPP3	Q9NY33	24.8288	24.5684	22.16	22.01	22.085	1031	Intracellular	737	82589	21	47	Dipeptidyl peptidase 3
LYPLA2	O95372	24.0861	23.8006	22.36	21.81	22.085	1032	Intracellular	231	24737	5	12	Acyl-protein thioesterase 2
SMS	P52788	24.442	24.3819	22.16	22.01	22.085	1033	Intracellular	366	41268	10	25	Spermine synthase
FLNB	O75369	26.6014	26.5482	22.13	22.03	22.08	1034	Intracellular	2602	278164	78	175	Filamin-B
ITGA1	P56199	24.8828	24.8104	22.13	22.03	22.08	1035	TM.protein	1179	130848	25	56	Integrin alpha-1
NUTF2	P61970	24.464	23.7829	22.57	21.59	22.08	1036	Intracellular	127	14478	5	9	Nuclear transport factor 2
SPPL2A	Q8TCT8	25.134	24.6207	22.36	21.8	22.08	1037	TM.protein	520	58143	3	10	Signal peptide peptidase-like 2A
RANBP1	P43487	23.4194	23.5008	22.18	21.97	22.075	1038	Intracellular	201	23310	4	8	Ran-specific GTPase-activating protein
RAP2A	P10114	24.802	25.0486	22.16	21.98	22.07	1039	Intracellular	183	20615	4	10	Ras-related protein Rap-2a
ACLY	P53396	24.5838	24.5443	22.26	21.87	22.065	1040	Intracellular	1101	120839	36	74	ATP-citrate synthase
RAD23B	P54727	23.3592	23.3188	22.19	21.94	22.065	1041	Intracellular	409	43171	10	22	UV excision repair protein RAD23 homolog B
GNA15	P30679	24.2993	24.4527	22.14	21.99	22.065	1042	Intracellular	374	43508	12	24	Guanine nucleotide-binding protein subunit alpha-15
PLAU	P00749	24.5745	24.4463	22.25	21.87	22.06	1043	Secreted	431	48523	15	35	Urokinase-type plasminogen activator
EIF4A1	P60842	25.4708	25.4682	22.24	21.88	22.06	1044	Intracellular	406	46154	10	26	Eukaryotic initiation factor 4A-I
LIN7C	Q9NUP9	24.9576	24.8342	22.11	21.99	22.05	1045	Intracellular	197	21834	4	8	Protein lin-7 homolog C
PCTP	Q9UKL6	24.0149	23.9434	22.02	22.07	22.045	1046	Intracellular	214	24843	8	17	Phosphatidylcholine transfer protein
MINDY1	Q8N5J2	24.287	24.3657	22.04	22.03	22.035	1047	Intracellular	469	51778	7	16	Ubiquitin carboxyl-terminal hydrolase MINDY-1
SLC26A4	O43511	24.9732	25.0427	22.05	22.02	22.035	1048	TM.protein	780	85723	11	24	Pendrin
SPRR3	Q9UBC9	23.0541	23.6409	21.75	22.32	22.035	1049	Intracellular	169	18154	10	24	Small proline-rich protein 3
NME1	P15531	23.8083	23.9227	22.15	21.91	22.03	1050	Intracellular	152	17149	5	11	Nucleoside diphosphate kinase A
SORT1	Q99523	25.5877	25.5523	22.46	21.6	22.03	1051	TM.protein	831	92068	12	28	Sortilin
STK25	O00506	24.8702	24.8905	22.2	21.86	22.03	1052	Intracellular	426	48112	15	40	Serine/threonine-protein kinase 25
SELENOP	P49908	26.036		22.02		22.02	1053	other	381	43174	2	2	Selenoprotein P
CLDN10	P78369	23.423	23.5285	21.92	22.1	22.01	1054	TM.protein	228	24488	5	10	Claudin-10
KRT77	Q7Z794	24.1343	24.7697	21.81	22.21	22.01	1055	Intracellular	578	61901	14	34	Keratin, type II cytoskeletal 1b
PSKH1	P11801	24.2661	24.3975	22.08	21.94	22.01	1056	other	424	48035	10	21	Serine/threonine-protein kinase H1
SHPK	Q9UHJ6	25.6136	25.4537	22.13	21.89	22.01	1057	Intracellular	478	51505	8	22	Sedoheptulokinase
SLC6A13	Q9NSD5	24.4349	24.5257	22.04	21.97	22.005	1058	TM.protein	602	68009	6	11	Sodium- and chloride-dependent GABA transporter 2
VPS35	Q96QK1	25.0342	25.0131	22.07	21.93	22	1059	Intracellular	796	91707	22	52	Vacuolar protein sorting-associated protein 35
PSMD14	O00487	23.875	23.7742	22.12	21.87	21.995	1060	Intracellular	310	34577	8	17	26S proteasome non-ATPase regulatory subunit 14
PIP5K1C	O60331	25.1418	25.0849	22.13	21.86	21.995	1061	Intracellular	668	73260	12	26	Phosphatidylinositol 4-phosphate 5-kinase type-1 gamma
PICALM	Q13492	25.5755	25.6195	22.02	21.96	21.99	1062	Intracellular	652	70755	9	20	Phosphatidylinositol-binding clathrin assembly protein
NPR3	P17342	25.2769	25.2137	22.2	21.77	21.985	1063	TM.protein	541	59808	17	37	Atrial natriuretic peptide receptor 3
RTCB	Q9Y3I0	24.152	24.1153	22.17	21.8	21.985	1064	Intracellular	505	55210	18	41	RNA-splicing ligase RtcB homolog
RHPN2	Q8IUC4	26.0735	26.1924	22.02	21.94	21.98	1065	Intracellular	686	76993	11	22	Rhophilin-2
ABHD17C	Q6PCB6	23.9382	24.0434	22.06	21.87	21.965	1066	Intracellular	329	35831	10	18	Alpha/beta hydrolase domain-containing protein 17C
DHRS11	Q6UWP2	25.1908	25.1582	22.12	21.81	21.965	1067	Secreted	260	28308	8	17	Dehydrogenase/reductase SDR family member 11
LMAN2	Q12907	24.3507	24.2947	21.97	21.96	21.965	1068	TM.protein	356	40229	10	23	Vesicular integral-membrane protein VIP36
MAPK1	P28482	24.1266	24.0918	22.23	21.7	21.965	1069	Intracellular	360	41390	11	24	Mitogen-activated protein kinase 1
CLIC3	O95833	23.6796	23.8311	21.98	21.94	21.96	1070	TM.protein	236	26648	10	23	Chloride intracellular channel protein 3
NDRG2	Q9UN36	24.9024	24.5824	22.22	21.7	21.96	1071	other	371	40798	7	15	Protein NDRG2
GDPD3	Q7L5L3	23.9413	23.8717	22.11	21.8	21.955	1072	TM.protein	318	36596	7	16	Lysophospholipase D GDPD3
NAPRT	Q6XQN6	24.1754	24.0387	22.14	21.77	21.955	1073	Intracellular	538	57578	12	27	Nicotinate phosphoribosyltransferase
PAFAH1B2	P68402	24.0052	24.2659	22.14	21.77	21.955	1074	Intracellular	229	25569	4	8	Platelet-activating factor acetylhydrolase IB subunit alpha2
PSMB5	P28074	24.093	23.8338	22.09	21.82	21.955	1075	Intracellular	263	28480	7	16	Proteasome subunit beta type-5
PSMB7	Q99436	23.505	23.0363	22.24	21.67	21.955	1076	Intracellular	277	29965	7	18	Proteasome subunit beta type-7
RPS18	P62269	24.0047	23.863	22.01	21.9	21.955	1077	Intracellular	152	17719	7	13	Small ribosomal subunit protein uS13
TMC5	Q6UXY8	25.4702	25.5612	22.04	21.86	21.95	1078	TM.protein	1006	114797	18	42	Transmembrane channel-like protein 5
MBLAC2	Q68D91	23.9811	23.8373	22.05	21.84	21.945	1079	Intracellular	279	31372	12	32	Acyl-coenzyme A thioesterase MBLAC2
PFKL	P17858	24.2442	24.0412	22.27	21.62	21.945	1080	Intracellular	780	85018	20	43	ATP-dependent 6-phosphofructokinase, liver type
RUVBL1	Q9Y265	23.8186	23.7543	22.08	21.8	21.94	1081	Intracellular	456	50228	14	32	RuvB-like 1
IGFBP5	P24593	23.3647	23.2977	22.05	21.81	21.93	1082	Secreted	272	30570	9	22	Insulin-like growth factor-binding protein 5
NF2	P35240	24.219	24.1044	22.11	21.75	21.93	1083	Intracellular	595	69690	20	47	Merlin
TWF1	Q12792	24.5095	24.4742	22.05	21.8	21.925	1084	Intracellular	350	40283	8	18	Twinfilin-1
SBDS	Q9Y3A5	23.726	23.9249	21.9	21.95	21.925	1085	Intracellular	250	28764	8	19	Ribosome maturation protein SBDS
CSTA	P01040	24.1725	23.109	22.56	21.28	21.92	1086	Intracellular	98	11006	5	11	Cystatin-A
FN1	P02751	27.0656	26.4665	22.22	21.62	21.92	1087	Secreted	2477	272320	43	92	Fibronectin
TGM3	Q08188	26.264	25.6395	22.42	21.42	21.92	1088	Intracellular	693	76632	16	31	Protein-glutamine gamma-glutamyltransferase E
STARD10	Q9Y365	23.3173	23.3772	21.9	21.93	21.915	1089	Intracellular	291	33049	9	19	START domain-containing protein 10
GALE	Q14376	23.6067	23.4949	22.1	21.72	21.91	1090	Intracellular	348	38282	10	22	UDP-glucose 4-epimerase
ANKFY1	Q9P2R3	24.7766	24.8193	22.04	21.77	21.905	1091	Intracellular	1169	128399	25	53	Rabankyrin-5
EIF4E	P06730	23.7416	23.6538	21.97	21.84	21.905	1092	Intracellular	217	25097	7	17	Eukaryotic translation initiation factor 4E
GCLC	P48506	24.9564	24.857	22.01	21.8	21.905	1093	Intracellular	637	72766	16	34	Glutamate--cysteine ligase catalytic subunit
KLC4	Q9NSK0	26.4655	26.3561	22.18	21.63	21.905	1094	Intracellular	619	68640	12	29	Kinesin light chain 4
NPNT	Q6UXI9	24.8728	24.8865	22.1	21.7	21.9	1095	Secreted	565	61907	17	37	Nephronectin
PMEPA1	Q969W9	24.2297	24.1811	21.96	21.84	21.9	1096	TM.protein	287	31609	2	4	Protein TMEPAI
PRKCI	P41743	24.12	24.0372	22.31	21.48	21.895	1097	Intracellular	596	68262	12	30	Protein kinase C iota type
CDH16	O75309	24.2199	24.2729	22.09	21.69	21.89	1098	TM.protein	829	89923	16	37	Cadherin-16
F3	P13726	23.8871	23.9347	22.13	21.65	21.89	1099	TM.protein	295	33068	6	16	Tissue factor
KRIT1	O00522	25.7615	25.6254	21.98	21.8	21.89	1100	Intracellular	736	84348	21	47	Krev interaction trapped protein 1
SYT7	O43581	24.0242	24.1879	21.89	21.88	21.885	1101	TM.protein	403	45501	13	25	Synaptotagmin-7
GSK3A	P49840	23.8236	23.9034	22.15	21.61	21.88	1102	Intracellular	483	50981	10	21	Glycogen synthase kinase-3 alpha
OSBP	P22059	24.9076	24.7081	22.09	21.66	21.875	1103	Intracellular	807	89421	26	56	Oxysterol-binding protein 1
TSPAN4	O14817	23.3044	23.4651	21.64	22.11	21.875	1104	TM.protein	238	26118	3	8	Tetraspanin-4
BDKRB2	P30411	24.9146	24.9422	21.87	21.87	21.87	1105	TM.protein	391	44461	3	6	B2 bradykinin receptor
IMPA1	P29218	23.9434	23.672	22.1	21.64	21.87	1106	Intracellular	277	30189	11	22	Inositol monophosphatase 1
PLIN3	O60664	25.951	25.95	21.89	21.85	21.87	1107	Intracellular	434	47075	9	19	Perilipin-3
MAPK13	O15264	25.088	25.1305	21.77	21.95	21.86	1108	Intracellular	365	42090	9	18	Mitogen-activated protein kinase 13
PLG	P00747	24.6261	25.5442	21.78	21.94	21.86	1109	Secreted	810	90569	25	52	Plasminogen
RIPOR1	Q6ZS17	23.9929	24.1384	21.93	21.79	21.86	1110	Intracellular	1223	132308	30	64	Rho family-interacting cell polarization regulator 1
STXBP3	O00186	24.5663	24.55	22.02	21.7	21.86	1111	Intracellular	592	67764	16	34	Syntaxin-binding protein 3
TPPP3	Q9BW30	23.7822	23.3732	21.97	21.75	21.86	1112	Intracellular	176	18985	6	16	Tubulin polymerization-promoting protein family member 3
JCHAIN	P01591	23.681	23.1484	22.26	21.45	21.855	1113	Secreted	159	18099	5	10	Immunoglobulin J chain
MBP	P02686	24.8915	24.6121	21.91	21.8	21.855	1114	Intracellular	304	33117	4	11	Myelin basic protein
STAM2	O75886	24.7607	24.7616	21.78	21.93	21.855	1115	Intracellular	525	58164	7	14	Signal transducing adapter molecule 2
WARS1	P23381	24.2617	24.0304	22.4	21.31	21.855	1116	Intracellular	471	53165	17	31	Tryptophan--tRNA ligase, cytoplasmic
CST3	P01034	23.809	23.5992	22.01	21.69	21.85	1117	Secreted	146	15799	4	8	Cystatin-C
RBP4	P02753	24.3671	23.3764	22.34	21.36	21.85	1118	Secreted	201	23010	5	14	Retinol-binding protein 4
AHSA1	O95433	25.0828	24.9441	22.02	21.67	21.845	1119	Intracellular	338	38274	10	21	Activator of 90 kDa heat shock protein ATPase homolog 1
BLMH	Q13867	25.9778	24.9109	22.67	21.02	21.845	1120	Intracellular	455	52562	15	32	Bleomycin hydrolase
EXOC6B	Q9Y2D4	26.7642	26.6329	21.89	21.8	21.845	1121	Intracellular	811	94201	17	31	Exocyst complex component 6B
UBE2M	P61081	23.4378	23.5379	21.83	21.86	21.845	1122	Intracellular	183	20900	7	14	NEDD8-conjugating enzyme Ubc12
ITGB1BP1	O14713	24.0502	24.2761	21.74	21.94	21.84	1123	Intracellular	200	21782	7	16	Integrin beta-1-binding protein 1
RAB6A	P20340	25.8433	26.1051	21.9	21.77	21.835	1124	Intracellular	208	23593	4	9	Ras-related protein Rab-6A
KRT17	Q04695	25.4213	24.7063	22.34	21.32	21.83	1125	Intracellular	432	48106	10	21	Keratin, type I cytoskeletal 17
MAN1A1	P33908	24.0966	24.2427	21.92	21.74	21.83	1126	TM.protein	653	72969	12	26	Mannosyl-oligosaccharide 1,2-alpha-mannosidase IA
IGFBP3	P17936	25.326	25.1913	21.97	21.68	21.825	1127	Secreted	291	31674	8	19	Insulin-like growth factor-binding protein 3
CDC42BPB	Q9Y5S2	25.9853	25.8765	22.01	21.63	21.82	1128	Intracellular	1711	194315	45	100	Serine/threonine-protein kinase MRCK beta
KCTD12	Q96CX2	23.5717	23.6877	22.03	21.61	21.82	1129	Intracellular	325	35701	11	21	BTB/POZ domain-containing protein KCTD12
STAM	Q92783	24.3508	24.1473	22.08	21.56	21.82	1130	Intracellular	540	59180	9	18	Signal transducing adapter molecule 1
CRYZL1	O95825	23.4094	23.5055	21.78	21.85	21.815	1131	Intracellular	349	38697	10	27	Quinone oxidoreductase-like protein 1
UBE2L3	P68036	24.1604	24.1048	21.95	21.68	21.815	1132	Intracellular	154	17862	3	8	Ubiquitin-conjugating enzyme E2 L3
RAB11FIP5	Q9BXF6	24.32	24.2905	21.96	21.66	21.81	1133	Intracellular	653	70415	23	55	Rab11 family-interacting protein 5
SLC30A1	Q9Y6M5	25.039	24.8453	21.93	21.69	21.81	1134	TM.protein	507	55300	9	20	Proton-coupled zinc antiporter SLC30A1
ARG1	P05089	24.4321	23.7554	22.43	21.18	21.805	1135	Intracellular	322	34735	7	15	Arginase-1
CDIP1	Q9H305	23.4798	23.5314	21.79	21.82	21.805	1136	other	208	21892	2	4	Cell death-inducing p53-target protein 1
GLRX	P35754	22.8641	22.0198	22.11	21.5	21.805	1137	Intracellular	106	11776	3	8	Glutaredoxin-1
ARPC5L	Q9BPX5	24.3625	24.2221	22.04	21.54	21.79	1138	Intracellular	153	16941	3	5	Actin-related protein 2/3 complex subunit 5-like protein
DCUN1D1	Q96GG9	25.0244	24.8055	22.04	21.53	21.785	1139	Intracellular	259	30124	3	6	DCN1-like protein 1
GFUS	Q13630	24.1902	23.9821	21.97	21.6	21.785	1140	Intracellular	321	35893	8	16	GDP-L-fucose synthase
STUM	Q69YW2	22.2745	22.6163	21.66	21.91	21.785	1141	TM.protein	141	15007	2	4	Protein stum homolog
KCTD3	Q9Y597	26.2923	26.3416	21.68	21.88	21.78	1142	Intracellular	815	88984	14	30	BTB/POZ domain-containing protein KCTD3
PTPN13	Q12923	25.5412	25.731	21.86	21.68	21.77	1143	Intracellular	2485	276906	67	151	Tyrosine-protein phosphatase non-receptor type 13
APCS	P02743	23.9782	23.1646	22.4	21.13	21.765	1144	Secreted	223	25387	5	9	Serum amyloid P-component
HLA-B	P01889	25.9638	25.6847	22	21.53	21.765	1145	TM.protein	362	40460	6	16	HLA class I histocompatibility antigen, B alpha chain
HRG	P04196	24.0473	23.4541	22.13	21.39	21.76	1146	Secreted	525	59578	12	27	Histidine-rich glycoprotein
SDC1	P18827	23.8173	24.1096	21.8	21.72	21.76	1147	TM.protein	310	32462	4	8	Syndecan-1
PLXNB2	O15031	24.5496	24.5496	21.89	21.62	21.755	1148	TM.protein	1838	205127	40	89	Plexin-B2
DNASE1	P24855	24.2115	24.3807	22	21.5	21.75	1149	Secreted	282	31434	3	6	Deoxyribonuclease-1
TMEM63A	O94886	25.228	25.1435	21.81	21.69	21.75	1150	TM.protein	807	92126	8	16	CSC1-like protein 1
VPS9D1	Q9Y2B5	23.8146	24.0358	21.79	21.71	21.75	1151	Intracellular	631	68956	15	31	VPS9 domain-containing protein 1
PLEKHF2	Q9H8W4	23.7407	23.7074	22.17	21.32	21.745	1152	Intracellular	249	27798	10	21	Pleckstrin homology domain-containing family F member 2
GNB4	Q9HAV0	28.3107	28.5214	21.58	21.91	21.745	1153	Intracellular	340	37567	8	17	Guanine nucleotide-binding protein subunit beta-4
MAT2B	Q9NZL9	23.8	23.6953	21.8	21.68	21.74	1154	Intracellular	334	37552	11	23	Methionine adenosyltransferase 2 subunit beta
INPP5E	Q9NRR6	24.2228	24.3177	21.77	21.69	21.73	1155	Intracellular	644	70205	19	43	Phosphatidylinositol polyphosphate 5-phosphatase type IV
PLPBP	O94903	23.8054	23.6302	22	21.46	21.73	1156	Intracellular	275	30344	9	20	Pyridoxal phosphate homeostasis protein
SPINT1	O43278	24.1746	24.2159	21.78	21.68	21.73	1157	other	529	58398	10	24	Kunitz-type protease inhibitor 1
YWHAH	Q04917	23.722	23.8142	21.78	21.67	21.725	1158	Intracellular	246	28219	12	25	14-3-3 protein eta
GNG7	O60262	22.2499	22.6902	21.66	21.78	21.72	1159	Intracellular	68	7522	3	6	Guanine nucleotide-binding protein G(I)/G(S)/G(O) subunit gamma-7
OTUB1	Q96FW1	23.9282	23.9214	21.79	21.65	21.72	1160	Intracellular	271	31284	8	18	Ubiquitin thioesterase OTUB1
RAC3	P60763	23.4489	23.2527	21.92	21.52	21.72	1161	Intracellular	192	21379	3	8	Ras-related C3 botulinum toxin substrate 3
RPS25	P62851	23.0327	23.0594	21.64	21.8	21.72	1162	Intracellular	125	13742	3	6	Small ribosomal subunit protein eS25
SLC22A7	Q9Y694	24.4358	24.5263	21.9	21.54	21.72	1163	TM.protein	548	60026	12	23	Solute carrier family 22 member 7
VDAC3	Q9Y277	23.6913	23.9582	21.69	21.75	21.72	1164	TM.protein	283	30659	6	12	Voltage-dependent anion-selective channel protein 3
STX11	O75558	24.0755	24.2749	21.67	21.76	21.715	1165	Intracellular	287	33196	8	20	Syntaxin-11
ISOC1	Q96CN7	23.4765	23.4546	21.89	21.54	21.715	1166	Intracellular	298	32237	7	14	Isochorismatase domain-containing protein 1
ACP1	P24666	23.8663	23.6862	21.87	21.55	21.71	1167	Intracellular	158	18042	5	10	Low molecular weight phosphotyrosine protein phosphatase
ARMC9	Q7Z3E5	24.3168	24.3314	21.9	21.52	21.71	1168	Intracellular	818	91819	22	49	LisH domain-containing protein ARMC9
GET3	O43681	23.6276	23.726	21.79	21.63	21.71	1169	Intracellular	348	38793	8	17	ATPase GET3
SLC11A2	P49281	23.8361	24.0132	21.68	21.73	21.705	1170	TM.protein	568	62266	4	9	Natural resistance-associated macrophage protein 2
DOP1B	Q9Y3R5	26.5526	26.6508	21.13	22.27	21.7	1171	Intracellular	2298	258230	44	94	Protein dopey-2
TTC38	Q5R3I4	24.2573	24.2395	21.77	21.63	21.7	1172	Intracellular	469	52787	11	25	Tetratricopeptide repeat protein 38
PELI2	Q9HAT8	24.0308	24.0636	21.58	21.81	21.695	1173	Intracellular	420	46435	9	21	E3 ubiquitin-protein ligase pellino homolog 2
SAT2	Q96F10	24.3819	24.0936	21.94	21.43	21.685	1174	Intracellular	170	19155	4	11	Thialysine N-epsilon-acetyltransferase
GNAZ	P19086	23.1605	23.3447	21.83	21.53	21.68	1175	Intracellular	355	40924	14	27	Guanine nucleotide-binding protein G(z) subunit alpha
USP14	P54578	24.6997	24.6263	21.8	21.56	21.68	1176	Intracellular	494	56069	12	25	Ubiquitin carboxyl-terminal hydrolase 14
PKN2	Q16513	24.3214	24.4464	21.84	21.51	21.675	1177	other	984	112035	29	57	Serine/threonine-protein kinase N2
ARHGEF10L	Q9HCE6	23.9311	24.0309	21.89	21.45	21.67	1178	Intracellular	1279	140379	23	48	Rho guanine nucleotide exchange factor 10-like protein
SPART	Q8N0X7	24.3677	24.3731	21.7	21.64	21.67	1179	Intracellular	666	72833	15	36	Spartin
EXOC8	Q8IYI6	25.669	25.6609	21.74	21.59	21.665	1180	Intracellular	725	81799	23	48	Exocyst complex component 8
DIP2B	Q9P265	24.9022	24.9624	21.54	21.78	21.66	1181	Intracellular	1576	171492	40	85	Disco-interacting protein 2 homolog B
PSMB4	P28070	23.6149	23.5027	22.04	21.26	21.65	1182	Intracellular	264	29204	5	9	Proteasome subunit beta type-4
CUL3	Q13618	24.8215	24.8356	21.79	21.5	21.645	1183	Intracellular	768	88930	25	53	Cullin-3
CPN2	P22792	23.5437	23.6481	21.78	21.5	21.64	1184	Secreted	545	60557	10	20	Carboxypeptidase N subunit 2
ITIH1	P19827	25.2047	24.2559	22.51	20.77	21.64	1185	Secreted	911	101389	11	21	Inter-alpha-trypsin inhibitor heavy chain H1
ATRN	O75882	24.7036	24.6947	21.64	21.62	21.63	1186	TM.protein	1429	158537	30	67	Attractin
DENND2D	Q9H6A0	23.5375	23.5774	21.64	21.62	21.63	1187	Intracellular	471	53672	12	27	DENN domain-containing protein 2D
PHACTR4	Q8IZ21	24.0809	24.19	21.7	21.56	21.63	1188	Intracellular	702	78211	21	39	Phosphatase and actin regulator 4
PRKAA1	Q13131	24.813	24.8564	21.74	21.52	21.63	1189	Intracellular	559	64009	12	23	5'-AMP-activated protein kinase catalytic subunit alpha-1
ITIH2	P19823	25.0449	23.9954	22.29	20.94	21.615	1190	Secreted	946	106463	21	54	Inter-alpha-trypsin inhibitor heavy chain H2
KRT7	P08729	25.0672	25.1515	21.54	21.69	21.615	1191	Intracellular	469	51386	11	23	Keratin, type II cytoskeletal 7
TMSB4X	P62328	22.4473	22.1112	21.23	22	21.615	1192	Intracellular	44	5053	2	4	Thymosin beta-4
AP2A2	O94973	25.4112	25.2944	21.61	21.61	21.61	1193	Intracellular	939	103960	17	35	AP-2 complex subunit alpha-2
DARS1	P14868	25.6078	25.7	21.6	21.62	21.61	1194	Intracellular	501	57136	18	36	Aspartate--tRNA ligase, cytoplasmic
DNAJB1	P25685	23.5163	23.5857	21.68	21.54	21.61	1195	Intracellular	340	38044	13	30	DnaJ homolog subfamily B member 1
APOH	P02749	23.436	24.3725	21.39	21.81	21.6	1196	Secreted	345	38298	10	20	Beta-2-glycoprotein 1
S100A13	Q99584	23.0224	23.3803	21.35	21.84	21.595	1197	Secreted	98	11471	3	8	Protein S100-A13
AOX1	Q06278	24.3683	24.1554	21.96	21.22	21.59	1198	Intracellular	1338	147918	35	78	Aldehyde oxidase
PDGFRB	P09619	24.1049	24.1686	21.73	21.45	21.59	1199	TM.protein	1106	123968	24	55	Platelet-derived growth factor receptor beta
PBDC1	Q9BVG4	24.2164	24.11	21.52	21.65	21.585	1200	Intracellular	233	26057	6	11	Protein PBDC1
SEC23B	Q15437	25.3195	25.3196	21.6	21.57	21.585	1201	Intracellular	767	86479	14	33	Protein transport protein Sec23B
SERPINB3	P29508	26.8177	26.3142	22.05	21.12	21.585	1202	Intracellular	390	44565	8	21	Serpin B3
PPP1R7	Q15435	23.8256	23.7271	21.73	21.43	21.58	1203	Intracellular	360	41564	13	23	Protein phosphatase 1 regulatory subunit 7
SH2D4A	Q9H788	23.1317	22.9728	21.83	21.33	21.58	1204	Intracellular	454	52727	19	45	SH2 domain-containing protein 4A
WASHC5	Q12768	26.1121	26.1323	21.64	21.52	21.58	1205	Intracellular	1159	134286	19	36	WASH complex subunit 5
RAB11FIP2	Q7L804	24.071	24.0442	21.47	21.68	21.575	1206	Intracellular	512	58279	14	31	Rab11 family-interacting protein 2
GC	P02774	24.9421	23.9634	22.01	21.13	21.57	1207	Secreted	474	52918	13	28	Vitamin D-binding protein
LANCL2	Q9NS86	23.8818	23.7971	21.57	21.57	21.57	1208	Intracellular	450	50854	11	23	LanC-like protein 2
SARS1	P49591	24.392	24.3548	21.78	21.36	21.57	1209	Intracellular	514	58777	13	29	Serine--tRNA ligase, cytoplasmic
STX12	Q86Y82	23.1748	23.2412	21.61	21.53	21.57	1210	TM.protein	276	31642	8	16	Syntaxin-12
PVALB	P20472	22.6209	22.7591	21.52	21.61	21.565	1211	Intracellular	110	12059	5	14	Parvalbumin alpha
SCAMP3	O14828	23.8266	23.8738	20.84	22.29	21.565	1212	TM.protein	347	38287	5	12	Secretory carrier-associated membrane protein 3
AMN	Q9BXJ7	23.8478	24.231	21.68	21.43	21.555	1213	TM.protein	453	47754	7	17	Protein amnionless
FLRT3	Q9NZU0	24.6558	24.7784	21.72	21.39	21.555	1214	TM.protein	649	73004	17	38	Leucine-rich repeat transmembrane protein FLRT3
GSTT1	P30711	24.8219	24.6643	21.78	21.33	21.555	1215	other	240	27335	5	14	Glutathione S-transferase theta-1
MMRN2	Q9H8L6	25.9584	26.1821	21.52	21.59	21.555	1216	Secreted	949	104409	4	8	Multimerin-2
PGM3	O95394	25.8052	26.1019	21.1	22.01	21.555	1217	Intracellular	542	59852	10	22	Phosphoacetylglucosamine mutase
NAGLU	P54802	24.6795	24.5795	21.28	21.82	21.55	1218	Intracellular	743	82266	15	32	Alpha-N-acetylglucosaminidase
CCNY	Q8ND76	24.3463	24.2402	21.68	21.38	21.53	1219	Intracellular	341	39337	12	28	Cyclin-Y
GDA	Q9Y2T3	24.1096	23.9832	21.87	21.19	21.53	1220	Intracellular	454	51003	19	41	Guanine deaminase
EEIG1	Q5T9C2	25.0849	25.2548	21.46	21.59	21.525	1221	Intracellular	384	41785	10	20	Early estrogen-induced gene 1 protein
CAPN6	Q9Y6Q1	24.3104	24.357	21.29	21.75	21.52	1222	Intracellular	641	74576	16	34	Calpain-6
DPP6	P42658	24.3801	24.3189	21.74	21.3	21.52	1223	TM.protein	865	97588	15	30	Dipeptidyl aminopeptidase-like protein 6
NSFL1C	Q9UNZ2	23.8524	23.8626	21.58	21.46	21.52	1224	Intracellular	370	40573	14	32	NSFL1 cofactor p47
GAA	P10253	24.4363	24.3828	21.66	21.37	21.515	1225	Intracellular	952	105324	15	33	Lysosomal alpha-glucosidase
PDLIM5	Q96HC4	23.7282	23.8008	21.51	21.52	21.515	1226	other	596	63945	17	46	PDZ and LIM domain protein 5
TUSC2	O75896	23.8855	23.7904	21.93	21.1	21.515	1227	Intracellular	110	12074	2	4	Tumor suppressor candidate 2
PAK2	Q13177	23.8621	23.7978	21.75	21.27	21.51	1228	Intracellular	524	58043	11	23	Serine/threonine-protein kinase PAK 2
PSMA2	P25787	23.2133	22.6486	21.99	21.02	21.505	1229	Intracellular	234	25899	9	16	Proteasome subunit alpha type-2
TOGARAM1	Q9Y4F4	26.2874	26.4511	21.36	21.65	21.505	1230	Intracellular	1720	189360	29	61	TOG array regulator of axonemal microtubules protein 1
TRAPPC1	Q9Y5R8	24.3483	24.7661	21.45	21.56	21.505	1231	Intracellular	145	16832	2	4	Trafficking protein particle complex subunit 1
DSC1	Q08554	24.9219	24.455	21.78	21.22	21.5	1232	TM.protein	894	99987	13	33	Desmocollin-1
ALDOC	P09972	24.8922	24.8484	21.55	21.43	21.49	1233	Intracellular	364	39456	7	17	Fructose-bisphosphate aldolase C
AP2B1	P63010	27.344	27.2006	21.76	21.22	21.49	1234	Intracellular	937	104553	16	36	AP-2 complex subunit beta
DUSP3	P51452	22.9461	22.776	21.64	21.34	21.49	1235	Intracellular	185	20478	4	10	Dual specificity protein phosphatase 3
SLC26A1	Q9H2B4	24.5113	24.4999	21.53	21.45	21.49	1236	TM.protein	701	75016	9	19	Sulfate anion transporter 1
SYNGR2	O43760	23.0585	23.6176	21.19	21.79	21.49	1237	TM.protein	224	24810	3	6	Synaptogyrin-2
HTATIP2	Q9BUP3	23.7872	23.6656	21.66	21.3	21.48	1238	other	242	27049	10	20	Oxidoreductase HTATIP2
RPS16	P62249	23.6633	23.6245	21.42	21.54	21.48	1239	Intracellular	146	16445	5	10	Small ribosomal subunit protein uS9
CZIB	Q9NWV4	23.8068	23.8604	21.74	21.22	21.48	1240	Intracellular	160	18048	3	6	CXXC motif containing zinc binding protein
TMEM30B	Q3MIR4	24.371	24.4302	21.65	21.31	21.48	1241	TM.protein	351	38941	4	11	Cell cycle control protein 50B
TM7SF3	Q9NS93	24.2164	24.2276	21.51	21.43	21.47	1242	TM.protein	570	64166	6	15	Transmembrane 7 superfamily member 3
CEACAM1	P13688	24.834	24.8898	21.54	21.39	21.465	1243	TM.protein	526	57560	5	9	Carcinoembryonic antigen-related cell adhesion molecule 1
CTH	P32929	23.3857	23.4346	21.64	21.29	21.465	1244	Intracellular	405	44508	8	19	Cystathionine gamma-lyase
UBE2V1	Q13404	25.9179	25.891	21.54	21.39	21.465	1245	Intracellular	147	16495	3	6	Ubiquitin-conjugating enzyme E2 variant 1
IGKV4-1	P06312	23.2799	22.5005	22.16	20.75	21.455	1246	Secreted	121	13380	3	5	Immunoglobulin kappa variable 4-1
PTH1R	Q03431	25.296	24.7829	21.89	21	21.445	1247	TM.protein	593	66361	7	12	Parathyroid hormone/parathyroid hormone-related peptide receptor
SLC2A8	Q9NY64	24.8256	25.291	21.23	21.64	21.435	1248	TM.protein	477	50819	2	4	Solute carrier family 2, facilitated glucose transporter member 8
AHCYL1	O43865	25.8404	25.7976	21.52	21.34	21.43	1249	Intracellular	530	58951	8	20	S-adenosylhomocysteine hydrolase-like protein 1
HSPH1	Q92598	25.6554	25.54	21.64	21.22	21.43	1250	Intracellular	858	96865	17	39	Heat shock protein 105 kDa
IGLV8-61	A0A075B6I0	23.2811		21.43		21.43	1251	Secreted	122	12814	2	2	Immunoglobulin lambda variable 8-61
IFT81	Q8WYA0	25.1883	25.2219	21.53	21.32	21.425	1252	Intracellular	676	79746	21	43	Intraflagellar transport protein 81 homolog
NTPCR	Q9BSD7	23.9513	24.1009	21.55	21.3	21.425	1253	Intracellular	190	20713	4	8	Cancer-related nucleoside-triphosphatase
STK26	Q9P289	24.1094	24.0863	21.56	21.29	21.425	1254	Intracellular	416	46529	7	15	Serine/threonine-protein kinase 26
UROD	P06132	23.1982	23.2337	21.7	21.15	21.425	1255	Intracellular	367	40787	9	17	Uroporphyrinogen decarboxylase
AGRN	O00468	27.3069	27.4005	21.47	21.37	21.42	1256	Secreted	2068	217320	25	51	Agrin
COL6A1	P12109	24.9775	25.2532	21.25	21.59	21.42	1257	Secreted	1028	108529	14	34	Collagen alpha-1(VI) chain
GABARAPL2	P60520	23.1452	23.0735	21.47	21.37	21.42	1258	Intracellular	117	13667	5	10	Gamma-aminobutyric acid receptor-associated protein-like 2
PRCP	P42785	24.6146	24.7047	22.05	20.79	21.42	1259	Intracellular	496	55800	7	13	Lysosomal Pro-X carboxypeptidase
AP1G1	O43747	24.719	24.9493	21.41	21.42	21.415	1260	Intracellular	822	91351	15	34	AP-1 complex subunit gamma-1
PSMD3	O43242	23.6302	23.6719	21.49	21.34	21.415	1261	Intracellular	534	60978	21	45	26S proteasome non-ATPase regulatory subunit 3
CLDN4	O14493	23.8614	23.9166	21.4	21.42	21.41	1262	TM.protein	209	22077	2	4	Claudin-4
EIF4H	Q15056	23.296	23.2456	21.63	21.19	21.41	1263	Intracellular	248	27385	9	19	Eukaryotic translation initiation factor 4H
PPP1R21	Q6ZMI0	24.9569	24.8631	21.45	21.37	21.41	1264	Intracellular	780	88314	26	51	Protein phosphatase 1 regulatory subunit 21
VAMP5	O95183	23.4697		21.41		21.41	1265	TM.protein	116	12805	2	2	Vesicle-associated membrane protein 5
TTYH3	Q9C0H2	24.0844	23.9948	21.37	21.43	21.4	1266	TM.protein	523	57545	9	24	Protein tweety homolog 3
ABCC4	O15439	24.2167	24.3131	21.53	21.26	21.395	1267	TM.protein	1325	149527	33	69	ATP-binding cassette sub-family C member 4
GMDS	O60547	24.3754	24.2752	21.45	21.34	21.395	1268	Intracellular	372	41950	15	30	GDP-mannose 4,6 dehydratase
PSMC3	P17980	23.2228	23.1747	21.66	21.13	21.395	1269	Intracellular	439	49204	20	44	26S proteasome regulatory subunit 6A
STUB1	Q9UNE7	23.9551	23.9845	21.49	21.3	21.395	1270	Intracellular	303	34856	12	26	E3 ubiquitin-protein ligase CHIP
AKAP12	Q02952	24.5912	24.5	21.61	21.17	21.39	1271	Intracellular	1782	191482	51	111	A-kinase anchor protein 12
PTP4A1	Q93096	24.2792	24.5945	21.24	21.54	21.39	1272	Intracellular	173	19815	3	6	Protein tyrosine phosphatase type IVA 1
ARHGAP27	Q6ZUM4	24.3803	24.2788	21.33	21.44	21.385	1273	Intracellular	889	98396	17	33	Rho GTPase-activating protein 27
MGAT1	P26572	23.7643	24.0754	21.41	21.36	21.385	1274	TM.protein	445	50878	7	12	Alpha-1,3-mannosyl-glycoprotein 2-beta-N-acetylglucosaminyltransferase
DDAH2	O95865	23.0521	23.0072	21.39	21.37	21.38	1275	Intracellular	285	29644	10	21	N(G),N(G)-dimethylarginine dimethylaminohydrolase 2
HLA-C	P10321	24.3646	24.2575	21.52	21.24	21.38	1276	TM.protein	366	40649	5	10	HLA class I histocompatibility antigen, C alpha chain
RBKS	Q9H477	23.2476	23.2149	21.49	21.27	21.38	1277	Intracellular	322	34143	7	13	Ribokinase
GSK3B	P49841	23.1426	23.2925	21.46	21.29	21.375	1278	other	420	46744	11	22	Glycogen synthase kinase-3 beta
NT5C	Q8TCD5	23.492	23.0414	21.64	21.1	21.37	1279	Intracellular	201	23383	8	17	5'(3')-deoxyribonucleotidase, cytosolic type
RSU1	Q15404	23.6313	23.771	21.48	21.26	21.37	1280	Intracellular	277	31540	6	12	Ras suppressor protein 1
ARL2	P36404	23.8365	24.2747	21.15	21.59	21.37	1281	Intracellular	184	20878	4	8	ADP-ribosylation factor-like protein 2
CD200	P41217	23.4292	23.5252	21.43	21.31	21.37	1282	TM.protein	278	31264	3	6	OX-2 membrane glycoprotein
TSN	Q15631	23.5828	23.758	21.52	21.22	21.37	1283	other	228	26183	9	19	Translin
RPS3	P23396	23.3315	23.1195	21.68	21.05	21.365	1284	Intracellular	243	26688	11	21	Small ribosomal subunit protein uS3
STXBP6	Q8NFX7	23.172	23.3227	21.25	21.46	21.355	1285	Intracellular	210	23554	8	17	Syntaxin-binding protein 6
VPS37A	Q8NEZ2	23.2048	23.0611	21.38	21.33	21.355	1286	Intracellular	397	44314	8	17	Vacuolar protein sorting-associated protein 37A
LGALS2	P05162	23.1083	23.0728	21.53	21.17	21.35	1287	Intracellular	132	14644	6	17	Galectin-2
TMEM106B	Q9NUM4	23.2239	23.2605	21.4	21.3	21.35	1288	TM.protein	274	31127	9	22	Transmembrane protein 106B
TMEM176B	Q3YBM2	24.0661	23.8943	21.56	21.14	21.35	1289	TM.protein	270	29056	2	5	Transmembrane protein 176B
FERMT2	Q96AC1	24.0342	24.0373	21.39	21.3	21.345	1290	Intracellular	680	77861	18	42	Fermitin family homolog 2
SLC29A1	Q99808	23.5549	23.5585	21.51	21.18	21.345	1291	TM.protein	456	50219	8	18	Equilibrative nucleoside transporter 1
ENTPD8	Q5MY95	24.3513	24.3397	21.47	21.21	21.34	1292	TM.protein	495	53904	4	8	Ectonucleoside triphosphate diphosphohydrolase 8
SNX12	Q9UMY4	23.6819	23.6257	21.38	21.3	21.34	1293	Intracellular	162	18885	4	10	Sorting nexin-12
CARMIL1	Q5VZK9	23.8738	23.7517	21.52	21.15	21.335	1294	Intracellular	1371	151557	39	85	F-actin-uncapping protein LRRC16A
COL15A1	P39059	25.2773	25.7201	21.44	21.23	21.335	1295	Secreted	1388	141720	6	14	Collagen alpha-1(XV) chain
UBE2K	P61086	23.631	23.5104	21.45	21.22	21.335	1296	Intracellular	200	22407	5	10	Ubiquitin-conjugating enzyme E2 K
ATP1B3	P54709	23.819	23.5	21.57	21.09	21.33	1297	TM.protein	279	31513	4	10	Sodium/potassium-transporting ATPase subunit beta-3
RALGAPB	Q86X10	25.505	25.5581	21.35	21.31	21.33	1298	Intracellular	1494	166799	22	48	Ral GTPase-activating protein subunit beta
HOMER1	Q86YM7	23.5065	23.7029	21.23	21.41	21.32	1299	Intracellular	354	40277	14	31	Homer protein homolog 1
TMEM106A	Q96A25	23.401	23.4942	21.23	21.41	21.32	1300	TM.protein	262	28920	4	8	Transmembrane protein 106A
TMT1A	Q9H8H3	23.5844	23.5739	21.58	21.06	21.32	1301	other	244	28319	4	8	N6-adenosine-methyltransferase TMT1A
VAV3	Q9UKW4	24.829	24.9806	21.33	21.31	21.32	1302	Intracellular	847	97776	11	28	Guanine nucleotide exchange factor VAV3
SLC9A3	P48764	24.338	24.347	21.61	21.02	21.315	1303	TM.protein	834	92855	8	20	Sodium/hydrogen exchanger 3
TLNRD1	Q9H1K6	24.7807	24.7157	21.59	21.04	21.315	1304	Intracellular	362	37758	6	11	Talin rod domain-containing protein 1
CSK	P41240	25.5688	25.4719	21.34	21.28	21.31	1305	Intracellular	450	50704	9	20	Tyrosine-protein kinase CSK
SERPINA4	P29622	24.2602	23.8854	21.69	20.92	21.305	1306	Secreted	427	48542	7	17	Kallistatin
STX2	P32856	22.905	22.7545	21.45	21.16	21.305	1307	TM.protein	288	33341	10	23	Syntaxin-2
HRNR	Q86YZ3	25.79	24.5162	21.96	20.64	21.3	1308	Intracellular	2850	282390	22	53	Hornerin
MAP2K1	Q02750	23.6144	23.6345	21.21	21.39	21.3	1309	Intracellular	393	43439	6	18	Dual specificity mitogen-activated protein kinase kinase 1
G6PD	P11413	23.7788	23.6489	21.42	21.17	21.295	1310	Intracellular	515	59257	17	39	Glucose-6-phosphate 1-dehydrogenase
SLC2A1	P11166	23.4508	23.7156	21.41	21.18	21.295	1311	TM.protein	492	54084	4	11	Solute carrier family 2, facilitated glucose transporter member 1
HLA-DRB1	P01911	24.7261	24.8113	21.33	21.25	21.29	1312	TM.protein	266	29966	5	11	HLA class II histocompatibility antigen, DRB1 beta chain
PSMD4	P55036	23.8536	23.9907	21.25	21.33	21.29	1313	Intracellular	377	40737	6	12	26S proteasome non-ATPase regulatory subunit 4
ILK	Q13418	23.5495	23.506	21.41	21.16	21.285	1314	Intracellular	452	51419	15	34	Integrin-linked protein kinase
PTPA	Q15257	24.026	24.1157	21.36	21.21	21.285	1315	Intracellular	358	40668	5	11	Serine/threonine-protein phosphatase 2A activator
RPL24	P83731	23.32	23.3474	21.4	21.17	21.285	1316	Intracellular	157	17779	3	6	Large ribosomal subunit protein eL24
GAL3ST1	Q99999	25.3733	25.2268	21.62	20.94	21.28	1317	TM.protein	423	48764	6	12	Galactosylceramide sulfotransferase
LYPLAL1	Q5VWZ2	23.6298	23.6194	21.54	21.02	21.28	1318	Intracellular	237	26316	7	12	Lysophospholipase-like protein 1
CPXM2	Q8N436	24.1614	23.9645	21.42	21.12	21.27	1319	Secreted	756	85870	17	39	Inactive carboxypeptidase-like protein X2
GABARAPL1	Q9H0R8	22.192	22.0535	21.42	21.12	21.27	1320	Intracellular	117	14044	2	5	Gamma-aminobutyric acid receptor-associated protein-like 1
STK38	Q15208	24.6628	24.7079	21.39	21.15	21.27	1321	Intracellular	465	54190	5	12	Serine/threonine-protein kinase 38
PSMD1	Q99460	24.1152	24.0023	21.48	21.05	21.265	1322	other	953	105836	24	51	26S proteasome non-ATPase regulatory subunit 1
LHFPL2	Q6ZUX7	23.4895	23.3476	21.42	21.1	21.26	1323	TM.protein	228	24486	2	4	LHFPL tetraspan subfamily member 2 protein
ACVR1B	P36896	25.5371	25.4431	21.25	21.25	21.25	1324	TM.protein	505	56807	3	8	Activin receptor type-1B
B2M	P61769	23.0756	23.0375	21.46	21.04	21.25	1325	Secreted	119	13715	2	4	Beta-2-microglobulin
APP	P05067	23.7265	23.6159	21.38	21.11	21.245	1326	TM.protein	770	86943	18	35	Amyloid-beta precursor protein
AGT	P01019	24.0998	22.762	22.05	20.43	21.24	1327	Secreted	476	52070	9	19	Angiotensinogen
ALCAM	Q13740	23.5467	23.5818	21.35	21.13	21.24	1328	TM.protein	583	65102	13	29	CD166 antigen
GMPPA	Q96IJ6	23.3084	23.4335	21.3	21.18	21.24	1329	Intracellular	420	46291	9	18	Mannose-1-phosphate guanyltransferase alpha
PSMB3	P49720	23.8073	23.5253	21.59	20.89	21.24	1330	Intracellular	205	22949	4	7	Proteasome subunit beta type-3
CLDN2	P57739	23.865	23.9072	21.27	21.2	21.235	1331	TM.protein	230	24549	3	6	Claudin-2
KIAA1522	Q9P206	23.9982	24.1428	21.34	21.13	21.235	1332	Intracellular	1035	107095	22	54	Uncharacterized protein KIAA1522
TRIM47	Q96LD4	23.516	23.5348	21.27	21.2	21.235	1333	Intracellular	638	69532	11	28	E3 ubiquitin-protein ligase TRIM47
CFL2	Q9Y281	23.6253	23.3254	21.29	21.17	21.23	1334	Intracellular	166	18737	4	8	Cofilin-2
COBLL1	Q53SF7	23.8468	23.9072	21.24	21.22	21.23	1335	Intracellular	1128	123868	34	71	Cordon-bleu protein-like 1
C9	P02748	24.7162	24.6579	21.42	21.03	21.225	1336	TM.protein	559	63173	7	15	Complement component C9
EPN1	Q9Y6I3	23.1574	23.3575	21.35	21.1	21.225	1337	Intracellular	576	60293	6	11	Epsin-1
PYGB	P11216	24.2243	24.2488	21.51	20.94	21.225	1338	Intracellular	843	96696	28	59	Glycogen phosphorylase, brain form
FOLH1	Q04609	25.1321	25.0159	21.58	20.85	21.215	1339	TM.protein	750	84331	12	24	Glutamate carboxypeptidase 2
SERINC5	Q86VE9	25.1532	25.1659	21.21	21.22	21.215	1340	TM.protein	423	47009	3	6	Serine incorporator 5
ADAM9	Q13443	25.1787	25.2718	21.12	21.3	21.21	1341	TM.protein	819	90556	15	30	Disintegrin and metalloproteinase domain-containing protein 9
LRRN4	Q8WUT4	25.6302	25.7792	21.13	21.29	21.21	1342	TM.protein	740	78843	6	11	Leucine-rich repeat neuronal protein 4
LSR	Q86X29	23.8667	23.8172	21.24	21.18	21.21	1343	TM.protein	649	71439	11	25	Lipolysis-stimulated lipoprotein receptor
PAIP1	Q9H074	24.7382	24.8294	21.35	21.07	21.21	1344	Intracellular	479	53525	6	10	Polyadenylate-binding protein-interacting protein 1
PSMC1	P62191	23.857	23.932	21.15	21.26	21.205	1345	Intracellular	440	49185	12	24	26S proteasome regulatory subunit 4
DCTN6	O00399	23.0073	23.0093	21.36	21.04	21.2	1346	Intracellular	190	20747	5	9	Dynactin subunit 6
ITGB5	P18084	23.734	23.5833	21.45	20.94	21.195	1347	TM.protein	799	88054	18	34	Integrin beta-5
RBBP9	O75884	23.5288	23.3863	21.31	21.08	21.195	1348	Intracellular	186	21000	5	9	Serine hydrolase RBBP9
RPL12	P30050	23.259	23.2836	21.25	21.14	21.195	1349	Intracellular	165	17819	5	10	Large ribosomal subunit protein uL11
SDC2	P34741	23.2041	22.8831	21.33	21.06	21.195	1350	TM.protein	201	22160	6	16	Syndecan-2
PTGR2	Q8N8N7	23.6581	23.6328	21.32	21.06	21.19	1351	Intracellular	351	38499	8	16	Prostaglandin reductase 2
PPP1CA	P62136	24.9795	24.816	21.71	20.65	21.18	1352	Intracellular	330	37512	5	9	Serine/threonine-protein phosphatase PP1-alpha catalytic subunit
PSMD2	Q13200	23.4913	23.412	21.31	21.05	21.18	1353	other	908	100200	29	70	26S proteasome non-ATPase regulatory subunit 2
ADSS2	P30520	23.3985	23.3267	21.4	20.95	21.175	1354	Intracellular	456	50097	13	25	Adenylosuccinate synthetase isozyme 2
RAB11A	P62491	29.5534	29.6829	21.33	21.02	21.175	1355	Intracellular	216	24394	2	6	Ras-related protein Rab-11A
MT-CO2	P00403	23.0658		21.17		21.17	1356	TM.protein	227	25565	2	2	Cytochrome c oxidase subunit 2
STRAP	Q9Y3F4	23.6054	23.5135	21.59	20.75	21.17	1357	Intracellular	350	38438	11	23	Serine-threonine kinase receptor-associated protein
SNX3	O60493	23.0969	22.9883	21.3	21.03	21.165	1358	Intracellular	162	18762	5	12	Sorting nexin-3
AP1B1	Q10567	24.4406	24.253	21.27	21.05	21.16	1359	Intracellular	949	104607	13	26	AP-1 complex subunit beta-1
CCS	O14618	24.3314	24.5439	21.14	21.16	21.15	1360	Intracellular	274	29041	3	6	Copper chaperone for superoxide dismutase
FAM234A	Q9H0X4	23.5549	23.6577	21.43	20.87	21.15	1361	TM.protein	552	59660	10	21	Protein FAM234A
COL18A1	P39060	24.4472	24.081	21.23	21.06	21.145	1362	Secreted	1754	178188	13	29	Collagen alpha-1(XVIII) chain
GLTP	Q9NZD2	23.0486	23.3246	21.34	20.94	21.14	1363	Intracellular	209	23850	7	13	Glycolipid transfer protein
GFOD2	Q3B7J2	23.7596	23.7603	21.31	20.96	21.135	1364	Secreted	385	42255	7	14	Glucose-fructose oxidoreductase domain-containing protein 2
ISLR	O14498	23.4841	23.5907	21.18	21.09	21.135	1365	Secreted	428	45997	6	14	Immunoglobulin superfamily containing leucine-rich repeat protein
PSMC5	P62195	23.8489	23.8507	21.66	20.61	21.135	1366	Intracellular	406	45626	13	28	26S proteasome regulatory subunit 8
CXCL14	O95715	22.601	22.8052	21.57	20.69	21.13	1367	Secreted	111	13078	4	10	C-X-C motif chemokine 14
CORO1C	Q9ULV4	23.9833	23.8158	21.27	20.99	21.13	1368	Intracellular	474	53249	13	26	Coronin-1C
AKR1C2	P52895	24.9286	23.9503	21.73	20.52	21.125	1369	Intracellular	323	36735	3	8	Aldo-keto reductase family 1 member C2
DNPEP	Q9ULA0	23.311	22.908	21.34	20.91	21.125	1370	other	485	53410	11	30	Aspartyl aminopeptidase
RPL27	P61353	22.1783	21.9256	21.35	20.9	21.125	1371	Intracellular	136	15798	4	8	Large ribosomal subunit protein eL27
SSH3	Q8TE77	23.6816	23.9024	21.1	21.13	21.115	1372	Intracellular	659	72996	15	32	Protein phosphatase Slingshot homolog 3
TLN1	Q9Y490	25.6089	25.4892	21.31	20.92	21.115	1373	Intracellular	2541	269767	56	122	Talin-1
XPNPEP1	Q9NQW7	24.6882	24.5357	21.41	20.82	21.115	1374	Intracellular	623	69918	12	22	Xaa-Pro aminopeptidase 1
PITHD1	Q9GZP4	23.011	22.7599	21.24	20.99	21.115	1375	Intracellular	211	24178	8	15	PITH domain-containing protein 1
SLC39A14	Q15043	23.6296	23.6347	21.08	21.15	21.115	1376	TM.protein	492	54212	3	8	Metal cation symporter ZIP14
ARHGEF37	A1IGU5	23.5901	23.4592	21.32	20.89	21.105	1377	Intracellular	675	76278	15	32	Rho guanine nucleotide exchange factor 37
ABCD4	O14678	23.8432	23.8915	21.12	21.08	21.1	1378	TM.protein	606	68597	9	20	Lysosomal cobalamin transporter ABCD4
ADIRF	Q15847	21.644	21.4289	21.08	21.12	21.1	1379	Intracellular	76	7855	3	6	Adipogenesis regulatory factor
PACS1	Q6VY07	23.3179	23.3782	21.26	20.94	21.1	1380	Intracellular	963	104898	16	40	Phosphofurin acidic cluster sorting protein 1
DRG1	Q9Y295	24.7074	24.5473	21.49	20.7	21.095	1381	Intracellular	367	40542	7	13	Developmentally-regulated GTP-binding protein 1
PSMD5	Q16401	24.1272	24.0202	21.34	20.85	21.095	1382	Intracellular	504	56196	11	27	26S proteasome non-ATPase regulatory subunit 5
SNX33	Q8WV41	23.6808	23.6673	21.18	21.01	21.095	1383	Intracellular	574	65265	13	29	Sorting nexin-33
CFAP20	Q9Y6A4	24.0931	24.1854	21.29	20.89	21.09	1384	Intracellular	193	22774	5	9	Cilia- and flagella-associated protein 20
PDLIM1	O00151	22.9347	22.7005	21.28	20.9	21.09	1385	Intracellular	329	36072	7	18	PDZ and LIM domain protein 1
PHYKPL	Q8IUZ5	24.8077	24.9218	21.2	20.98	21.09	1386	Intracellular	450	49711	4	10	5-phosphohydroxy-L-lysine phospho-lyase
PPP2R2A	P63151	23.7602	23.6128	21.44	20.74	21.09	1387	Intracellular	447	51692	7	12	Serine/threonine-protein phosphatase 2A 55 kDa regulatory subunit B alpha isoform
PSMD9	O00233	23.007	22.6122	21.3	20.88	21.09	1388	Intracellular	223	24682	6	14	26S proteasome non-ATPase regulatory subunit 9
CLCN5	P51795	24.5649	24.4102	21.16	21.01	21.085	1389	TM.protein	816	90785	5	10	H(+)/Cl(-) exchange transporter 5
LPL	P06858	22.6046	22.7468	21.16	21.01	21.085	1390	Secreted	475	53162	10	22	Lipoprotein lipase
SLC34A1	Q06495	23.7149	23.8092	21	21.16	21.08	1391	TM.protein	639	68937	8	22	Sodium-dependent phosphate transport protein 2A
PSMC4	P43686	22.9914	22.9216	21.17	20.98	21.075	1392	Intracellular	418	47366	12	29	26S proteasome regulatory subunit 6B
SLC16A1	P53985	23.4912	23.5109	21.07	21.07	21.07	1393	TM.protein	500	53944	5	13	Monocarboxylate transporter 1
CPQ	Q9Y646	23.7352	23.8318	21.11	21.01	21.06	1394	Secreted	472	51888	7	14	Carboxypeptidase Q
RPS14	P62263	22.298	22.2268	21.36	20.76	21.06	1395	Intracellular	151	16273	4	7	Small ribosomal subunit protein uS11
SLC52A3	Q9NQ40	22.4513	22.3899	21.3	20.82	21.06	1396	TM.protein	469	50805	4	7	Solute carrier family 52, riboflavin transporter, member 3
MYH14	Q7Z406	26.2873	26.2663	21.09	21.01	21.05	1397	Intracellular	1995	227871	36	69	Myosin-14
BLVRA	P53004	22.6811	22.9696	21.19	20.9	21.045	1398	Intracellular	296	33428	9	18	Biliverdin reductase A
ZC3HAV1	Q7Z2W4	24.8477	24.9015	21.09	21	21.045	1399	Intracellular	902	101431	25	59	Zinc finger CCCH-type antiviral protein 1
GPX3	P22352	22.7685	22.5537	21.47	20.6	21.035	1400	Secreted	226	25552	5	9	Glutathione peroxidase 3
CLDN14	O95500	21.9165	21.9999	21.27	20.78	21.025	1401	TM.protein	239	25699	4	9	Claudin-14
LAMTOR3	Q9UHA4	23.8333	22.917	21.51	20.54	21.025	1402	Intracellular	124	13623	2	4	Ragulator complex protein LAMTOR3
SEPTIN8	Q92599	24.3209	24.3451	21.04	21	21.02	1403	Intracellular	483	55756	7	13	Septin-8
HDHD2	Q9H0R4	24.1924	23.891	21.51	20.52	21.015	1404	Intracellular	259	28536	6	11	Haloacid dehalogenase-like hydrolase domain-containing protein 2
HGSNAT	Q68CP4	25.1672	25.1303	20.81	21.22	21.015	1405	TM.protein	663	73293	2	4	Heparan-alpha-glucosaminide N-acetyltransferase
IFT74	Q96LB3	24.4321	24.534	21.04	20.99	21.015	1406	Intracellular	600	69239	19	41	Intraflagellar transport protein 74 homolog
LRATD2	Q96KN1	22.6915	22.4716	21.28	20.75	21.015	1407	Intracellular	310	34474	10	26	Protein LRATD2
SLC6A12	P48065	23.7423	24.0626	21.25	20.78	21.015	1408	TM.protein	614	69368	4	10	Sodium- and chloride-dependent betaine transporter
GPX1	P07203	23.3527	23.0658	21.4	20.62	21.01	1409	Intracellular	203	22088	6	12	Glutathione peroxidase 1
PSMD6	Q15008	23.8961	23.7058	21.15	20.87	21.01	1410	Intracellular	389	45531	10	24	26S proteasome non-ATPase regulatory subunit 6
LRRC47	Q8N1G4	23.0397	22.9556	21.25	20.75	21	1411	Intracellular	583	63473	15	33	Leucine-rich repeat-containing protein 47
ARCN1	P48444	24.3655	24.2931	21.03	20.96	20.995	1412	Intracellular	511	57210	14	29	Coatomer subunit delta
ARPC5	O15511	23.5414	23.3228	21.28	20.71	20.995	1413	Intracellular	151	16320	2	4	Actin-related protein 2/3 complex subunit 5
PSMD11	O00231	23.196	23.2532	21.23	20.76	20.995	1414	Intracellular	422	47464	13	27	26S proteasome non-ATPase regulatory subunit 11
SLC22A4	Q9H015	23.1311	23.3218	20.96	21.03	20.995	1415	TM.protein	551	62155	7	16	Solute carrier family 22 member 4
DIRAS2	Q96HU8	23.613	23.6751	21.04	20.94	20.99	1416	Intracellular	199	22485	4	8	GTP-binding protein Di-Ras2
DYNC1H1	Q14204	26.2743	26.3537	21.12	20.86	20.99	1417	Intracellular	4646	532408	104	202	Cytoplasmic dynein 1 heavy chain 1
MAP2K2	P36507	22.6927	22.6708	21.08	20.87	20.975	1418	Intracellular	400	44424	7	17	Dual specificity mitogen-activated protein kinase kinase 2
TSPAN14	Q8NG11	23.8887	23.9887	21.18	20.77	20.975	1419	TM.protein	270	30691	5	10	Tetraspanin-14
RHOQ	P17081	22.7909	22.8778	21.24	20.7	20.97	1420	Intracellular	205	22659	3	7	Rho-related GTP-binding protein RhoQ
SLC39A8	Q9C0K1	22.0744	22.6177	21.98	19.96	20.97	1421	TM.protein	460	49631	2	7	Metal cation symporter ZIP8
ATP9A	O75110	24.1157	24.2281	21.1	20.83	20.965	1422	TM.protein	1047	118583	20	38	Probable phospholipid-transporting ATPase IIA
SH3GLB2	Q9NR46	23.1729	23.3683	20.91	21.01	20.96	1423	Intracellular	395	43974	8	18	Endophilin-B2
STAT1	P42224	25.5079	25.392	21.15	20.77	20.96	1424	Intracellular	750	87335	12	28	Signal transducer and activator of transcription 1-alpha/beta
BCR	P11274	24.186	24.3306	21	20.91	20.955	1425	Intracellular	1271	142819	23	43	Breakpoint cluster region protein
NHLRC2	Q8NBF2	24.9241	24.7428	21.17	20.74	20.955	1426	Intracellular	726	79444	8	16	NHL repeat-containing protein 2
NECAP2	Q9NVZ3	23.7395	23.8298	21.03	20.87	20.95	1427	Intracellular	263	28339	3	8	Adaptin ear-binding coat-associated protein 2
CCDC198	Q9NVL8	23.2045	23.4919	21.08	20.82	20.95	1428	Intracellular	296	34690	8	17	Uncharacterized protein CCDC198
EIF2S1	P05198	23.439	23.3918	21.26	20.63	20.945	1429	Intracellular	315	36112	11	21	Eukaryotic translation initiation factor 2 subunit 1
FAM177A1	Q8N128	22.4679	22.3675	21.33	20.56	20.945	1430	Secreted	213	23757	7	13	Protein FAM177A1
GBA1	P04062	23.4848	23.3252	21.09	20.8	20.945	1431	Intracellular	536	59716	12	25	Lysosomal acid glucosylceramidase
NT5C2	P49902	23.6908	23.7269	20.95	20.94	20.945	1432	Intracellular	561	64970	13	21	Cytosolic purine 5'-nucleotidase
PSMD7	P51665	22.7686	23.0829	20.91	20.98	20.945	1433	Intracellular	324	37025	8	18	26S proteasome non-ATPase regulatory subunit 7
WDR48	Q8TAF3	22.9821	23.0446	21.09	20.8	20.945	1434	Intracellular	677	76210	19	37	WD repeat-containing protein 48
PLEKHF1	Q96S99	23.652	23.7679	21.09	20.79	20.94	1435	Intracellular	279	31195	7	13	Pleckstrin homology domain-containing family F member 1
KRT6B	P04259	26.5044	26.2789	21.02	20.85	20.935	1436	Intracellular	564	60067	3	6	Keratin, type II cytoskeletal 6B
OAS1	P00973	24.4963	24.4138	20.84	21.03	20.935	1437	Intracellular	400	46029	4	8	2'-5'-oligoadenylate synthase 1
B9D1	Q9UPM9	22.6814	22.9054	21.04	20.82	20.93	1438	Intracellular	204	22775	4	8	B9 domain-containing protein 1
GLUL	P15104	24.1149	24.0241	22.51	19.35	20.93	1439	Intracellular	373	42064	3	5	Glutamine synthetase
ARMT1	Q9H993	23.2419	23.3779	21	20.85	20.925	1440	Intracellular	441	51172	6	16	Damage-control phosphatase ARMT1
SKP1	P63208	23.0875	23.1182	21.18	20.67	20.925	1441	Intracellular	163	18658	6	14	S-phase kinase-associated protein 1
DDB1	Q16531	23.4403	23.3428	21.11	20.74	20.925	1442	Intracellular	1140	126968	24	50	DNA damage-binding protein 1
NAXD	Q8IW45	22.9777	22.6927	21.08	20.77	20.925	1443	Intracellular	347	36576	7	19	ATP-dependent (S)-NAD(P)H-hydrate dehydratase
PPA2	Q9H2U2	25.4924	25.0811	21.31	20.53	20.92	1444	Intracellular	334	37920	3	6	Inorganic pyrophosphatase 2, mitochondrial
RAB4A	P20338	22.6741	22.8839	20.9	20.94	20.92	1445	Intracellular	218	24390	6	14	Ras-related protein Rab-4A
TTC7B	Q86TV6	25.4843	25.4318	20.91	20.92	20.915	1446	Intracellular	843	94179	12	26	Tetratricopeptide repeat protein 7B
ABCE1	P61221	24.6824	24.4197	21.07	20.75	20.91	1447	Intracellular	599	67314	10	20	ATP-binding cassette sub-family E member 1
GP2	P55259	23.5353	23.3753	20.99	20.82	20.905	1448	other	537	59480	9	24	Pancreatic secretory granule membrane major glycoprotein GP2
GPC3	P51654	23.2669	23.4872	20.9	20.91	20.905	1449	other	580	65563	8	19	Glypican-3
CSNK1G2	P78368	23.2735	23.2866	21.04	20.76	20.9	1450	Intracellular	415	47457	6	14	Casein kinase I isoform gamma-2
NCDN	Q9UBB6	25.5915		20.9		20.9	1451	Intracellular	729	78864	2	2	Neurochondrin
SLC12A7	Q9Y666	23.8752	23.8813	21.03	20.76	20.895	1452	TM.protein	1083	119106	17	34	Solute carrier family 12 member 7
NAP1L1	P55209	23.9145	23.9735	21.04	20.75	20.895	1453	Intracellular	391	45374	5	10	Nucleosome assembly protein 1-like 1
PSMC6	P62333	23.5529	23.1928	21.09	20.7	20.895	1454	Intracellular	389	44173	13	27	26S proteasome regulatory subunit 10B
RAB6B	Q9NRW1	23.3043	23.3035	20.95	20.84	20.895	1455	Intracellular	208	23462	4	8	Ras-related protein Rab-6B
GUSB	P08236	23.7104	23.7073	20.95	20.83	20.89	1456	Intracellular	651	74732	6	12	Beta-glucuronidase
ACTN1	P12814	23.9846	24.1077	20.97	20.8	20.885	1457	Intracellular	892	103058	16	38	Alpha-actinin-1
ALDH1A3	P47895	22.2982	22.2957	21.05	20.72	20.885	1458	Intracellular	512	56108	17	36	Retinaldehyde dehydrogenase 3
CFB	P00751	24.224	23.2041	21.31	20.46	20.885	1459	Secreted	764	85533	14	28	Complement factor B
FERMT1	Q9BQL6	24.2937	24.1669	21.13	20.64	20.885	1460	Intracellular	677	77437	14	26	Fermitin family homolog 1
SLC6A6	P31641	23.6435	23.747	20.92	20.84	20.88	1461	TM.protein	620	69830	6	14	Sodium- and chloride-dependent taurine transporter
CLDN8	P56748	22.5257	22.5164	21.09	20.66	20.875	1462	TM.protein	225	24845	2	6	Claudin-8
PGAP6	Q9HCN3	23.6851	23.9009	20.82	20.93	20.875	1463	TM.protein	771	84761	9	20	Post-GPI attachment to proteins factor 6
FNTA	P49354	23.9364	23.9556	21.88	19.86	20.87	1464	Intracellular	379	44409	6	9	Protein farnesyltransferase/geranylgeranyltransferase type-1 subunit alpha
KRT82	Q9NSB4	24.3615	25.3913	20.35	21.38	20.865	1465	Intracellular	513	56653	2	4	Keratin, type II cuticular Hb2
CRYAA	P02489	23.0345	22.8129	20.58	21.14	20.86	1466	Intracellular	173	19909	5	11	Alpha-crystallin A chain
SEPTIN9	Q9UHD8	24.4295	24.3788	20.93	20.79	20.86	1467	Intracellular	586	65401	16	35	Septin-9
UMAD1	C9J7I0	22.1204	22.3233	20.98	20.74	20.86	1468	Intracellular	137	15200	3	6	UBAP1-MVB12-associated (UMA)-domain containing protein 1
RHPN1	Q8TCX5	25.1636	24.9297	20.92	20.79	20.855	1469	Intracellular	670	73590	4	10	Rhophilin-1
SNX1	Q13596	22.9576	22.7797	21	20.71	20.855	1470	Intracellular	522	59070	10	23	Sorting nexin-1
STXBP4	Q6ZWJ1	25.4177	25.6922	20.57	21.14	20.855	1471	Intracellular	553	61662	4	8	Syntaxin-binding protein 4
GHITM	Q9H3K2	23.7396	23.5581	21.1	20.6	20.85	1472	TM.protein	345	37205	3	5	Growth hormone-inducible transmembrane protein
MTPN	P58546	23.1317	23.4166	20.79	20.91	20.85	1473	Intracellular	118	12895	2	4	Myotrophin
BAX	Q07812	22.3301	22.3677	20.97	20.72	20.845	1474	TM.protein	192	21184	4	8	Apoptosis regulator BAX
PTPRD	P23468	26.6624	26.7398	20.98	20.71	20.845	1475	TM.protein	1912	214760	21	47	Receptor-type tyrosine-protein phosphatase delta
STAP2	Q9UGK3	23.2525	23.3773	21.18	20.51	20.845	1476	Intracellular	403	44894	10	23	Signal-transducing adaptor protein 2
APOC3	P02656	24.1467	22.4318	21.86	19.82	20.84	1477	Secreted	99	10852	2	3	Apolipoprotein C-III
IDE	P14735	24.726	24.5751	21.33	20.34	20.835	1478	Secreted	1019	117968	18	37	Insulin-degrading enzyme
PRSS23	O95084	24.1102	24.6557	20.9	20.76	20.83	1479	Secreted	383	43001	4	8	Serine protease 23
UFD1	Q92890	23.4826	23.3264	21.19	20.47	20.83	1480	Intracellular	307	34500	7	12	Ubiquitin recognition factor in ER-associated degradation protein 1
KRT19	P08727	23.0692	23.0739	20.8	20.85	20.825	1481	Intracellular	400	44106	14	28	Keratin, type I cytoskeletal 19
CRIP1	P50238	22.5118	22.9544	20.66	20.98	20.82	1482	Intracellular	77	8533	2	3	Cysteine-rich protein 1
TMEM67	Q5HYA8	25.4801	25.7354	20.71	20.92	20.815	1483	TM.protein	995	111745	7	14	Meckelin
PGLYRP2	Q96PD5	24.1	24.1303	21.33	20.3	20.815	1484	other	576	62217	7	13	N-acetylmuramoyl-L-alanine amidase
GM2A	P17900	22.4368	22.022	20.98	20.64	20.81	1485	Intracellular	193	20838	4	9	Ganglioside GM2 activator
HAL	P42357	24.2383	22.9194	21.59	20.03	20.81	1486	Intracellular	657	72698	14	30	Histidine ammonia-lyase
IQGAP2	Q13576	26.0312	26.0179	21.18	20.43	20.805	1487	Intracellular	1575	180578	26	50	Ras GTPase-activating-like protein IQGAP2
PLCG2	P16885	23.4535	23.4492	20.97	20.64	20.805	1488	Intracellular	1265	147870	32	62	1-phosphatidylinositol 4,5-bisphosphate phosphodiesterase gamma-2
SUCNR1	Q9BXA5	22.5213	23.2821	20.74	20.87	20.805	1489	TM.protein	334	38698	3	7	Succinate receptor 1
PSMD8	P48556	23.6085	23.6823	20.69	20.91	20.8	1490	Intracellular	350	39612	4	10	26S proteasome non-ATPase regulatory subunit 8
TAX1BP3	O14907	22.4332	22.1567	21.1	20.48	20.79	1491	Intracellular	124	13735	2	4	Tax1-binding protein 3
NAP1L4	Q99733	24.0634	23.8269	20.95	20.62	20.785	1492	Intracellular	375	42823	4	10	Nucleosome assembly protein 1-like 4
SLC35F6	Q8N357	22.8587	22.9423	20.73	20.84	20.785	1493	TM.protein	371	40214	4	10	Solute carrier family 35 member F6
ARRB1	P49407	22.8541	22.7432	20.97	20.57	20.77	1494	Intracellular	418	47066	10	19	Beta-arrestin-1
ACTR1A	P61163	24.1351	24.1969	20.87	20.66	20.765	1495	Intracellular	376	42614	4	10	Alpha-centractin
CARHSP1	Q9Y2V2	21.943	22.2484	20.8	20.73	20.765	1496	Intracellular	147	15892	3	7	Calcium-regulated heat-stable protein 1
IGLV1-51	P01701	22.8283	21.4942	21.59	19.94	20.765	1497	Secreted	117	12249	2	3	Immunoglobulin lambda variable 1-51
ACOT7	O00154	24.8645		20.76		20.76	1498	Intracellular	380	41796	2	2	Cytosolic acyl coenzyme A thioester hydrolase
IFT80	Q9P2H3	25.3788	25.3777	20.78	20.73	20.755	1499	Intracellular	777	88035	9	18	Intraflagellar transport protein 80 homolog
RPL35A	P18077	23.5458	23.379	20.38	21.13	20.755	1500	Intracellular	110	12538	3	6	Large ribosomal subunit protein eL33
ATOX1	O00244	22.0585	22.0644	21.43	20.07	20.75	1501	Intracellular	68	7402	3	5	Copper transport protein ATOX1
NPTN	Q9Y639	23.9051	23.8561	20.87	20.63	20.75	1502	TM.protein	398	44387	8	17	Neuroplastin
VPS37B	Q9H9H4	23.2764	23.6596	20.9	20.6	20.75	1503	Intracellular	285	31307	6	11	Vacuolar protein sorting-associated protein 37B
DIP2C	Q9Y2E4	25.1205	25.2315	20.82	20.67	20.745	1504	other	1556	170767	27	54	Disco-interacting protein 2 homolog C
ICOSLG	O75144	23.5525	23.3556	21.01	20.48	20.745	1505	TM.protein	302	33349	3	6	ICOS ligand
METAP1	P53582	24.1813	24.1378	20.85	20.64	20.745	1506	Intracellular	386	43215	6	12	Methionine aminopeptidase 1
QPCT	Q16769	23.5348	23.2426	21.03	20.46	20.745	1507	Secreted	361	40877	7	13	Glutaminyl-peptide cyclotransferase
COPS6	Q7L5N1	22.165	22.4904	20.72	20.77	20.745	1508	Intracellular	327	36163	7	15	COP9 signalosome complex subunit 6
FLG2	Q5D862	25.2794	24.3058	21.18	20.31	20.745	1509	Intracellular	2391	248073	22	43	Filaggrin-2
SNX4	O95219	23.7525	23.8506	20.88	20.61	20.745	1510	Intracellular	450	51909	8	16	Sorting nexin-4
ICAM1	P05362	23.9624	23.6526	21.17	20.31	20.74	1511	TM.protein	532	57825	9	16	Intercellular adhesion molecule 1
COPS4	Q9BT78	25.1298	25.4407	20.98	20.49	20.735	1512	Intracellular	406	46269	3	7	COP9 signalosome complex subunit 4
GSTM2	P28161	23.2573	23.2903	20.83	20.64	20.735	1513	Intracellular	218	25745	5	12	Glutathione S-transferase Mu 2
M6PR	P20645	23.8123	23.7586	20.7	20.77	20.735	1514	TM.protein	277	30993	5	12	Cation-dependent mannose-6-phosphate receptor
PDE8B	O95263	24.1743	24.3086	20.77	20.7	20.735	1515	Intracellular	885	98979	14	34	High affinity cAMP-specific and IBMX-insensitive 3',5'-cyclic phosphodiesterase 8B
MDP1	Q86V88	23.2192	23.5584	20.66	20.8	20.73	1516	Intracellular	176	20109	3	5	Magnesium-dependent phosphatase 1
CALML3	P27482	25.2381	25.3336	21.16	20.29	20.725	1517	Intracellular	149	16891	3	5	Calmodulin-like protein 3
IFT46	Q9NQC8	22.5746	22.5309	21.05	20.4	20.725	1518	Intracellular	304	34286	7	17	Intraflagellar transport protein 46 homolog
PCYT2	Q99447	22.8625	22.5812	20.89	20.55	20.72	1519	Intracellular	389	43835	15	31	Ethanolamine-phosphate cytidylyltransferase
CLINT1	Q14677	23.1046	22.931	20.78	20.65	20.715	1520	Intracellular	625	68259	12	27	Clathrin interactor 1
GANAB	Q14697	23.3963	23.2377	21.07	20.36	20.715	1521	Intracellular	944	106874	21	40	Neutral alpha-glucosidase AB
DDX1	Q92499	23.1309	23.1838	20.7	20.72	20.71	1522	Intracellular	740	82432	20	36	ATP-dependent RNA helicase DDX1
NBEAL2	Q6ZNJ1	23.7123	23.6874	20.87	20.55	20.71	1523	Intracellular	2754	302517	46	92	Neurobeachin-like protein 2
SEPHS2	Q99611	23.7469	23.0325	20.99	20.43	20.71	1524	Intracellular	448	47305	5	9	Selenide, water dikinase 2
IGHG3	P01860	27.8475	29.9162	20.71	20.7	20.705	1525	other	446	49093	5	11	Immunoglobulin heavy constant gamma 3
SLC7A9	P82251	23.4479	23.2796	20.58	20.83	20.705	1526	TM.protein	487	53481	2	4	b(0,+)-type amino acid transporter 1
SNX17	Q15036	23.8282	23.5429	20.84	20.57	20.705	1527	Intracellular	470	52901	7	17	Sorting nexin-17
TRAPPC3	O43617	23.1001	23.3056	20.48	20.92	20.7	1528	Intracellular	180	20274	4	7	Trafficking protein particle complex subunit 3
SLC10A2	Q12908	22.8584	22.9628	20.81	20.59	20.7	1529	TM.protein	348	37714	2	4	Ileal sodium/bile acid cotransporter
TES	Q9UGI8	23.4478	23.471	20.72	20.68	20.7	1530	Intracellular	421	47996	13	28	Testin
TPRG1L	Q5T0D9	22.782	22.7288	20.86	20.54	20.7	1531	Intracellular	272	30212	4	9	Tumor protein p63-regulated gene 1-like protein
TJP2	Q9UDY2	23.5906	23.4693	20.82	20.56	20.69	1532	Intracellular	1190	133958	30	58	Tight junction protein ZO-2
DIAPH1	O60610	23.5205	23.616	20.84	20.53	20.685	1533	Intracellular	1272	141347	25	50	Protein diaphanous homolog 1
PHYHD1	Q5SRE7	23.3089	23.4562	20.9	20.47	20.685	1534	Intracellular	291	32411	7	13	Phytanoyl-CoA dioxygenase domain-containing protein 1
HLA-E	P13747	22.9362	22.8136	20.86	20.5	20.68	1535	TM.protein	358	40058	6	14	HLA class I histocompatibility antigen, alpha chain E
RAP1GAP	P47736	23.8132	23.8275	20.68	20.68	20.68	1536	Intracellular	663	73361	11	21	Rap1 GTPase-activating protein 1
TRAPPC4	Q9Y296	23.1752	23.5985	20.77	20.59	20.68	1537	Intracellular	219	24340	4	8	Trafficking protein particle complex subunit 4
IFT27	Q9BW83	22.8416	23.1709	20.84	20.51	20.675	1538	Intracellular	186	20480	6	12	Intraflagellar transport protein 27 homolog
BAIAP2L2	Q6UXY1	25.3109	25.4388	20.9	20.45	20.675	1539	Intracellular	529	58987	3	6	Brain-specific angiogenesis inhibitor 1-associated protein 2-like protein 2
CDH1	P12830	23.6685	24.0232	20.58	20.76	20.67	1540	TM.protein	882	97456	6	11	Cadherin-1
CLIC5	Q9NZA1	23.3808	23.7135	20.55	20.76	20.655	1541	TM.protein	410	46503	7	13	Chloride intracellular channel protein 5
C6orf132	Q5T0Z8	23.2354	23.4938	20.63	20.67	20.65	1542	Intracellular	1188	124034	27	58	Uncharacterized protein C6orf132
INPP4B	O15327	25.7625	25.8964	20.62	20.68	20.65	1543	other	924	104738	11	20	Inositol polyphosphate 4-phosphatase type II
PROCR	Q9UNN8	23.2299	23.9612	21.66	19.64	20.65	1544	TM.protein	238	26671	3	4	Endothelial protein C receptor
SLC35F2	Q8IXU6	23.3104	23.6187	20.69	20.61	20.65	1545	TM.protein	374	41212	2	4	Solute carrier family 35 member F2
RAPGEF3	O95398	23.0023	23.4777	20.6	20.68	20.64	1546	Intracellular	923	103751	21	43	Rap guanine nucleotide exchange factor 3
AMDHD2	Q9Y303	23.2165	23.8923	20.65	20.62	20.635	1547	Intracellular	409	43748	6	11	N-acetylglucosamine-6-phosphate deacetylase
CACYBP	Q9HB71	22.1669	22.4466	20.62	20.65	20.635	1548	Intracellular	228	26210	7	16	Calcyclin-binding protein
MARVELD3	Q96A59	23.2024	23.2911	20.63	20.64	20.635	1549	TM.protein	401	44911	5	13	MARVEL domain-containing protein 3
DNAJB2	P25686	24.5166	24.5668	20.68	20.57	20.625	1550	Intracellular	324	35580	7	14	DnaJ homolog subfamily B member 2
CYFIP2	Q96F07	24.2401	24.3848	20.75	20.49	20.62	1551	Intracellular	1278	148399	24	48	Cytoplasmic FMR1-interacting protein 2
LMBRD1	Q9NUN5	24.1072	24.3301	20.7	20.54	20.62	1552	TM.protein	540	61389	5	10	Lysosomal cobalamin transport escort protein LMBD1
SMURF1	Q9HCE7	26.0594	25.8164	20.83	20.41	20.62	1553	Intracellular	757	86114	3	5	E3 ubiquitin-protein ligase SMURF1
SFXN1	Q9H9B4	24.4602	24.4091	21.14	20.08	20.61	1554	TM.protein	322	35619	2	4	Sideroflexin-1
F2	P00734	24.2655	23.3433	21.09	20.12	20.605	1555	Secreted	622	70037	13	21	Prothrombin
VWA5A	O00534	23.262	23.3177	20.71	20.5	20.605	1556	Intracellular	786	86489	16	34	von Willebrand factor A domain-containing protein 5A
ECM1	Q16610	25.1515	24.8042	22.72	18.49	20.605	1557	Secreted	540	60674	6	10	Extracellular matrix protein 1
TGM1	P22735	23.6883	23.2099	20.87	20.33	20.6	1558	Intracellular	817	89787	23	44	Protein-glutamine gamma-glutamyltransferase K
DCTN2	Q13561	23.3197	23.3224	20.63	20.56	20.595	1559	Intracellular	401	44231	10	22	Dynactin subunit 2
MEMO1	Q9Y316	22.6658	22.5415	21.11	20.08	20.595	1560	other	297	33733	7	14	Protein MEMO1
HOMER3	Q9NSC5	23.8387	23.4684	20.92	20.26	20.59	1561	Intracellular	361	39836	7	12	Homer protein homolog 3
MAPRE1	Q15691	23.7718	23.8312	20.81	20.37	20.59	1562	Intracellular	268	29999	4	7	Microtubule-associated protein RP/EB family member 1
MTMR12	Q9C0I1	24.8202	25.2274	20.59	20.59	20.59	1563	Intracellular	747	86148	9	17	Myotubularin-related protein 12
SLC2A13	Q96QE2	23.8084	24.0944	20.53	20.65	20.59	1564	TM.protein	648	70371	6	11	Proton myo-inositol cotransporter
TULP3	O75386	23.6495	23.5905	20.77	20.4	20.585	1565	Intracellular	442	49642	5	11	Tubby-related protein 3
UBA5	Q9GZZ9	23.2239	23.3197	21.17	19.98	20.575	1566	other	404	44863	5	11	Ubiquitin-like modifier-activating enzyme 5
GBE1	Q04446	22.8067	22.8713	20.68	20.47	20.575	1567	Intracellular	702	80474	12	26	1,4-alpha-glucan-branching enzyme
GUCD1	Q96NT3	23.1447	22.9421	20.74	20.41	20.575	1568	Intracellular	240	27207	4	8	Protein GUCD1
MYO5B	Q9ULV0	25.7228	25.9231	20.71	20.43	20.57	1569	Intracellular	1848	213672	36	73	Unconventional myosin-Vb
NUDT9	Q9BW91	23.4272	23.3923	20.67	20.47	20.57	1570	Intracellular	350	39125	6	16	ADP-ribose pyrophosphatase, mitochondrial
LMTK2	Q8IWU2	23.1662	23.0662	20.71	20.42	20.565	1571	TM.protein	1503	164900	19	42	Serine/threonine-protein kinase LMTK2
FCN3	O75636	23.0299	22.9427	20.47	20.66	20.565	1572	Secreted	299	32903	5	12	Ficolin-3
GSDMA	Q96QA5	23.5268	23.4249	20.68	20.45	20.565	1573	TM.protein	445	49365	6	12	Gasdermin-A
LIME1	Q9H400	22.9627	23.1891	20.48	20.65	20.565	1574	TM.protein	295	31288	5	9	Lck-interacting transmembrane adapter 1
DHRS1	Q96LJ7	22.7835	23.164	20.42	20.7	20.56	1575	Intracellular	313	33909	7	12	Dehydrogenase/reductase SDR family member 1
SOD3	P08294	22.157	22.0469	20.76	20.36	20.56	1576	Secreted	240	25851	4	10	Extracellular superoxide dismutase [Cu-Zn]
MPO	P05164	24.4078	25.7815	20	21.11	20.555	1577	Intracellular	745	83869	10	19	Myeloperoxidase
TXNRD1	Q16881	23.0195	23.2209	20.77	20.34	20.555	1578	Intracellular	649	70906	12	29	Thioredoxin reductase 1, cytoplasmic
RNASE7	Q9H1E1	22.5963	22.0393	20.92	20.18	20.55	1579	Secreted	156	17419	2	6	Ribonuclease 7
SLC39A5	Q6ZMH5	22.7652	22.7125	20.66	20.44	20.55	1580	TM.protein	540	56461	3	6	Zinc transporter ZIP5
DENR	O43583	23.239	23.2847	20.65	20.45	20.55	1581	Intracellular	198	22092	2	6	Density-regulated protein
PSMC2	P35998	22.9989	23.0153	20.77	20.33	20.55	1582	Intracellular	433	48634	14	30	26S proteasome regulatory subunit 7
ACOT11	Q8WXI4	23.5748	23.5809	20.57	20.52	20.545	1583	Intracellular	607	68492	11	21	Acyl-coenzyme A thioesterase 11
DNAJC7	Q99615	23.9156	24.019	20.59	20.5	20.545	1584	Intracellular	494	56441	17	32	DnaJ homolog subfamily C member 7
PSMD12	O00232	22.7149	22.7353	20.61	20.48	20.545	1585	Intracellular	456	52904	12	24	26S proteasome non-ATPase regulatory subunit 12
TPCN1	Q9ULQ1	22.8535	23.0389	20.59	20.5	20.545	1586	TM.protein	816	94147	10	21	Two pore channel protein 1
VMO1	Q7Z5L0	22.8196	22.3569	20.71	20.36	20.535	1587	Secreted	202	21534	4	8	Vitelline membrane outer layer protein 1 homolog
CDK16	Q00536	24.9712	24.9343	20.61	20.45	20.53	1588	Intracellular	496	55716	5	9	Cyclin-dependent kinase 16
MYG1	Q9HB07	23.3294	23.3189	20.82	20.24	20.53	1589	Intracellular	376	42508	5	9	MYG1 exonuclease
PDAP1	Q13442	22.0685	21.9375	20.95	20.11	20.53	1590	Intracellular	181	20630	5	11	28 kDa heat- and acid-stable phosphoprotein
ROBO4	Q8WZ75	25.3886	25.298	20.75	20.31	20.53	1591	other	1007	107457	5	10	Roundabout homolog 4
PMVK	Q15126	22.3867	22.46	20.58	20.47	20.525	1592	Intracellular	192	21995	7	13	Phosphomevalonate kinase
MAPK3	P27361	22.6794	22.6559	20.5	20.54	20.52	1593	Intracellular	379	43136	9	21	Mitogen-activated protein kinase 3
SND1	Q7KZF4	24.0408	24.1557	20.54	20.5	20.52	1594	Intracellular	910	101997	21	44	Staphylococcal nuclease domain-containing protein 1
CTSZ	Q9UBR2	23.2497	22.9955	20.75	20.27	20.51	1595	Intracellular	303	33868	4	7	Cathepsin Z
SLC16A10	Q8TF71	22.7586	22.8467	20.57	20.45	20.51	1596	TM.protein	515	55493	3	6	Monocarboxylate transporter 10
[truncated: 1,465 more rows]

## Sheet: Urine Peptide List
PeptideSequence	Qvalue	First(ProteinGroup)	First(Genes)	PrecursorCharge	PSMs	PrecursorMz
[truncated: 28,757 more rows]
